# Supplementary material for: Dynamic transcriptome analysis reveals signatures of paradoxical effect of vemurafenib on human dermal fibroblasts
Source: Cell Commun Signal. 2021 Dec 20;19:123. doi: 10.1186/s12964-021-00801-3 (PMC8686565; doi:10.1186/s12964-021-00801-3)
Supplement: Supplementary file 2 — Additional file 1: Table S1. Gene expression (log2 CPM) in HDF treated with 2 µM of vemurafenib or DMSO during 4 h, 8 h, or 18 h. [file 12964_2021_801_MOESM2_ESM.xlsx]

## Sheet: Gene expression HDF (log2 CPM)
Supplementary table S1: Gene expression (log2 CPM) in HDF treated with 2µM of vemurafenib (PLX) or vehicle (DMSO) during 4h, 8h, or 18h
Each condition was assessed in four replicates
ENSEMBL	ENTREZ	symbol	HDF_PLX_4h_1	HDF_PLX_4h_2	HDF_PLX_4h_3	HDF_PLX_4h_4	HDF_DMSO_4h_1	HDF_DMSO_4h_2	HDF_DMSO_4h_3	HDF_DMSO_4h_4	HDF_PLX_8h_1	HDF_PLX_8h_2	HDF_PLX_8h_3	HDF_PLX_8h_4	HDF_DMSO_8h_1	HDF_DMSO_8h_2	HDF_DMSO_8h_3	HDF_DMSO_8h_4	HDF_PLX_18h_1	HDF_PLX_18h_2	HDF_PLX_18h_3	HDF_PLX_18h_4	HDF_DMSO_18h_1	HDF_DMSO_18h_2	HDF_DMSO_18h_3	HDF_DMSO_18h_4
ENSG00000227232	653635	WASH7P	1.92146	2.18046	1.87044	1.79827	2.33337	2.04776	1.49173	2.14335	2.36522	2.30435	2.40947	2.10664	2.26508	1.88893	2.06735	2.36233	2.55973	2.52859	2.19469	2.23217	2.16372	2.1299	1.98381	2.25936
ENSG00000228794	643837	LINC01128	3.91063	4.13339	4.37294	4.37411	4.18101	4.30936	4.45985	4.43956	4.0226	4.00871	4.46041	4.4046	3.83399	4.0184	4.345	4.21077	3.67561	3.79419	4.00407	3.9053	3.81291	3.57583	4.09675	3.9957
ENSG00000223764	100130417	LINC02593	3.5236	3.49901	3.48996	3.20647	3.4107	3.5894	3.43252	4.15633	4.14445	4.12218	4.83627	4.30451	3.86592	4.08829	4.21791	4.36036	4.1852	4.43461	4.20529	4.22317	4.15135	4.03645	4.12693	4.29207
ENSG00000187634	148398	SAMD11	6.9851	7.06567	7.12228	7.098	6.89349	6.91791	6.78692	6.82562	6.85199	6.70527	6.98962	6.95715	6.50543	6.35635	6.51655	6.81566	6.57981	6.77975	6.3633	6.19076	6.26601	6.06706	6.22565	6.3769
ENSG00000188976	26155	NOC2L	6.81766	6.82969	7.06135	6.73118	6.82056	6.87831	6.63306	6.75865	6.8355	6.89379	6.97413	7.12426	7.02837	6.84859	6.72854	6.97881	6.67353	6.72244	6.83095	6.9828	6.72055	6.56903	6.6044	6.80629
ENSG00000187961	339451	KLHL17	3.00128	3.25964	3.12251	3.02511	3.44051	3.46587	3.07669	4.40373	3.67259	3.54601	4.52353	3.50333	3.35501	3.39335	3.35423	3.48688	3.39398	3.14107	3.18757	3.17731	3.20192	3.22126	3.01238	3.03855
ENSG00000187583	84069	PLEKHN1	2.06914	2.31949	2.22522	1.73449	1.27501	1.92446	1.69818	1.97125	2.0419	2.0311	2.28436	1.83385	1.98882	1.67846	1.6023	1.74145	1.62498	2.03084	1.69021	1.78079	1.68391	1.7468	1.67215	1.82104
ENSG00000187642	84808	PERM1	-0.604259	-0.398903	-0.366595	-0.778915	-2.32325	-0.861596	-1.14458	-0.0352934	0.32569	-0.735803	-0.265838	-0.527789	-1.00395	-0.0660798	-1.35411	-0.761051	-0.365238	-0.407084	-0.330058	-0.895321	-0.992198	-0.233396	-0.823542	-0.222288
ENSG00000188290	57801	HES4	3.67987	3.55204	4.06063	3.59556	3.85776	3.636	3.73912	3.79253	2.6838	2.93571	2.91711	2.98553	3.14335	2.87252	2.7574	3.08981	2.58013	2.57179	2.14659	2.30222	2.37298	2.58143	2.4926	2.52345
ENSG00000187608	9636	ISG15	4.84951	4.70719	4.6602	4.6858	4.77244	4.78004	4.48541	4.32418	4.73103	4.8365	4.1815	4.56066	4.83298	4.60187	4.31021	4.63616	5.31633	5.07579	4.51661	4.74979	4.97509	4.9108	4.83066	4.89082
ENSG00000188157	375790	AGRN	8.74011	8.67897	8.81424	8.66837	8.58672	8.59915	8.44779	8.41899	8.5833	8.59026	8.52439	8.87483	8.62577	8.43565	8.56964	8.81052	8.69202	8.80865	8.56676	8.78209	8.75446	8.48278	8.8498	8.93086
ENSG00000131591	54991	C1orf159	3.30925	3.50799	3.15876	3.19467	3.40467	3.38243	3.06317	3.45714	3.22185	3.34617	3.50531	3.34744	3.46333	3.41164	3.11466	3.17306	3.19018	3.23005	3.06873	3.4484	3.05029	3.07536	3.02846	2.94764
ENSG00000078808	51150	SDF4	8.49749	8.41957	8.53263	8.39609	8.43358	8.35565	8.21898	8.07561	8.49744	8.48485	8.10378	8.38976	8.46845	8.39701	8.20913	8.53433	8.60125	8.63941	8.33387	8.52372	8.43562	8.4547	8.41362	8.59501
ENSG00000176022	126792	B3GALT6	5.60452	5.53732	5.71662	5.59837	5.57627	5.56338	5.44885	5.3676	5.62046	5.72838	5.38565	5.72762	5.73319	5.67704	5.59175	5.83886	5.61945	5.60076	5.44932	5.71104	5.45794	5.43594	5.49478	5.76279
ENSG00000184163	388581	C1QTNF12	-0.332957	-0.097247	0.232042	0.048248	0.0614107	0.00274913	-0.0534359	0.558386	0.370778	0.576787	0.0501892	0.48889	0.460715	0.44088	0.362094	0.519057	0.654127	0.642385	0.449816	-0.0613313	0.461519	0.493039	0.682349	0.863104
ENSG00000160087	118424	UBE2J2	6.01905	5.9184	6.12846	5.9582	6.20249	6.0761	5.92851	5.88075	5.92348	5.9507	5.73921	5.95096	6.00369	6.09786	5.96308	5.99065	5.90761	5.8597	5.83798	5.89116	5.74927	5.94778	5.80931	6.05452
ENSG00000162572	6339	SCNN1D	-0.176838	-0.0438077	0.232042	-0.37556	-0.448784	-0.216261	0.262592	1.17203	0.977767	0.14289	1.75608	-0.399464	0.234834	0.290855	0.184307	0.204183	1.32013	0.642385	0.710206	0.770941	1.0234	0.643456	0.975545	0.959319
ENSG00000131584	116983	ACAP3	5.63645	5.66317	5.57759	5.45733	5.59495	5.71292	5.44755	5.91763	5.57301	5.53701	5.9669	5.40405	5.65426	5.55069	5.27107	5.47325	5.97076	5.98803	5.76897	5.87056	5.97759	5.85445	5.75358	5.81087
ENSG00000169972	126789	PUSL1	3.76417	3.57784	3.73053	3.65275	3.54848	3.53775	3.35144	3.44309	3.34559	3.38414	3.63318	3.74465	3.46854	3.5419	3.44586	3.62471	3.59273	3.57392	3.43987	3.69225	3.32659	3.34938	3.27069	3.51027
ENSG00000127054	54973	INTS11	6.24469	6.3306	6.35392	6.18836	6.20683	6.33303	6.13477	6.28368	6.33033	6.29833	6.40745	6.3721	6.25268	6.24154	6.14345	6.38724	6.38712	6.37458	6.37117	6.47024	6.26108	6.11163	6.31191	6.39994
ENSG00000224051	80772	CPTP	5.28847	5.17694	5.1915	5.07183	5.21849	5.17549	4.82671	4.74463	5.11245	5.26928	4.97666	5.21023	5.3529	5.09609	4.99251	5.27813	5.45804	5.51704	5.23951	5.59583	5.44786	5.34664	5.42818	5.57688
ENSG00000107404	1855	DVL1	6.31131	6.24931	6.36249	6.33129	6.24955	6.26425	6.15243	6.35233	6.25192	6.3417	6.48932	6.24347	6.25645	6.09715	6.10258	6.27027	6.21362	6.23442	6.24951	6.32469	6.12764	6.09213	6.16332	6.23514
ENSG00000162576	54587	MXRA8	10.0375	10.0298	10.0942	10.0209	9.98853	9.96721	9.81853	9.68801	9.94276	9.92059	9.4242	9.73472	9.97873	9.7747	9.57462	9.95053	9.99074	10.1106	9.54892	9.61751	10.0476	10.0067	9.95088	10.1101
ENSG00000175756	54998	AURKAIP1	6.40928	6.26263	6.36327	6.16057	6.3527	6.23427	5.82621	5.81952	6.26392	6.38046	6.02371	6.17362	6.50606	6.30652	6.0492	6.26606	6.3091	6.33438	6.15786	6.28891	6.05647	6.0737	5.96567	6.15105
ENSG00000221978	81669	CCNL2	4.88538	5.10779	4.71479	4.84715	5.17659	5.15849	5.23197	6.73241	5.50639	5.24295	7.0901	5.02965	5.13437	5.28653	5.17169	5.17643	5.37441	5.24012	5.28909	5.21502	5.23327	5.17939	5.16105	5.14893
ENSG00000224870	148413	MRPL20-AS1	3.46554	3.73517	3.74491	3.73653	3.46392	3.62944	3.76857	4.01148	3.78512	3.65208	3.79364	3.90548	3.68087	3.5666	3.59119	3.94729	3.87446	3.7384	3.85341	3.85957	3.74398	3.463	3.64374	3.90196
ENSG00000242485	55052	MRPL20	4.96717	5.06434	5.27809	5.13648	5.18366	5.15849	4.95482	5.08798	5.21182	5.22663	5.04204	5.20266	5.25381	5.13101	5.01263	5.33949	5.20092	5.13316	5.28354	5.17077	5.03595	5.08656	5.02345	5.15572
ENSG00000235098	441869	ANKRD65	0.980703	1.31438	1.42299	1.90351	1.35231	1.32061	1.57026	1.56705	1.86411	1.36528	1.48577	1.26512	1.7359	1.37715	1.63727	1.56088	1.85994	1.91484	1.2549	1.26762	1.60318	1.6073	1.58788	1.43139
ENSG00000179403	64856	VWA1	2.41428	2.58846	2.90073	2.39101	2.64125	2.50764	2.46628	2.28663	2.41987	2.61834	2.10245	2.45957	2.42365	2.3537	2.11776	2.82962	3.06555	3.07654	2.73318	2.83378	2.77426	2.69605	2.78527	2.81676
ENSG00000160072	83858	ATAD3B	4.1133	4.42157	4.40348	4.16322	4.43608	4.35583	4.40733	5.06828	4.15415	4.16954	5.09888	4.62054	4.38974	4.16037	4.05285	4.1663	3.90711	3.84437	4.24694	4.19399	3.97409	3.5532	3.68995	3.73983
ENSG00000197785	55210	ATAD3A	5.57462	5.48488	5.51605	5.26759	5.22878	5.46725	5.09424	5.21056	5.42054	5.60978	5.74013	5.76747	5.7536	5.49496	5.49853	5.66601	5.13353	5.33344	5.43937	5.58041	5.25655	5.07998	5.20237	5.18586
ENSG00000205090	339453	TMEM240	1.69763	1.93638	1.58094	1.76673	1.70649	1.51834	1.74971	1.51426	1.31419	1.25251	0.833697	0.940764	1.8198	1.3007	1.43348	1.69212	1.71993	2.10329	1.80621	1.85724	1.77886	1.62187	2.00021	2.01262
ENSG00000160075	29101	SSU72	6.19731	6.18361	6.2265	6.28683	6.3574	6.22886	6.13397	5.97979	6.32318	6.32088	6.11416	6.2636	6.33768	6.23962	6.17281	6.27342	6.39793	6.43432	6.25008	6.29579	6.32068	6.42585	6.21252	6.33492
ENSG00000228594	643988	FNDC10	4.72387	4.70524	4.76033	4.61229	4.65021	4.62036	4.32762	4.2615	4.59515	4.79281	4.38037	4.68529	4.81878	4.5798	4.34236	4.7818	4.89597	4.92903	4.87497	5.04566	4.91991	4.75591	4.58924	4.91901
ENSG00000197530	142678	MIB2	5.48101	5.38124	5.51605	5.62389	5.34996	5.40134	5.30268	5.55349	5.32067	5.45657	5.49068	5.29565	5.30566	5.23481	5.08883	5.46777	5.76683	5.84217	5.50379	5.62483	5.66228	5.51809	5.66382	5.85009
ENSG00000248333	984	CDK11B	4.78687	4.77939	4.72208	4.6667	4.56346	4.71021	4.42329	4.80448	4.70266	4.77862	4.77677	4.70327	4.78786	4.7313	4.47153	4.8424	4.64327	4.75817	4.54843	4.68046	4.87548	4.62096	4.6606	4.85999
ENSG00000189339	728661	SLC35E2B	5.76236	5.59952	5.46485	5.55748	5.4661	5.66478	5.44625	5.56001	5.93572	5.94163	5.8125	5.90043	5.81008	5.76503	5.8258	5.97656	6.0795	6.19835	6.06323	5.99739	6.12855	6.03611	6.1832	6.30624
ENSG00000215790	9906	SLC35E2A	1.48027	1.14062	1.44664	1.7507	0.288182	1.43043	1.49173	1.66716	1.56758	1.22886	1.9712	1.91013	1.49174	1.41391	1.49197	1.85786	1.79163	1.74408	1.7558	1.78079	1.83297	1.84943	2.3205	1.87137
ENSG00000008130	65220	NADK	5.71331	5.79459	5.81417	5.73704	5.60551	5.81192	5.62245	5.78372	5.91969	5.88128	5.82638	5.97557	5.93574	5.83277	5.71965	5.9201	5.84369	5.97923	5.90817	5.91259	5.85765	5.89776	5.86743	5.96077
ENSG00000078369	2782	GNB1	9.25227	9.27373	9.35641	9.2758	9.23032	9.29222	9.22956	9.19042	9.23758	9.23625	9.14524	9.33124	9.28205	9.21489	9.24735	9.33328	9.0655	9.13536	9.11753	9.11232	9.1709	9.20725	9.12943	9.19356
ENSG00000067606	5590	PRKCZ	-0.0359753	0.152112	-0.541682	-0.778915	-0.363895	-0.789446	-0.913258	-0.862457	0.0763304	0.538819	-0.265838	-0.226133	-0.0932201	-0.344381	-0.388879	0.338484	0.356046	0.736507	0.571378	0.689641	0.265599	0.134991	0.260522	0.863104
ENSG00000182873	100506504	PRKCZ-AS1	0.912799	0.744688	1.01192	0.896245	0.949765	0.698492	0.481601	1.17203	1.08988	0.817795	0.939631	1.03463	1.0104	1.3202	1.24225	1.25602	0.901042	1.20007	1.27294	1.29536	1.22571	1.14512	1.16196	1.71478
ENSG00000162585	199990	FAAP20	5.53565	5.48374	5.43264	5.35634	5.48625	5.32112	4.98917	5.06523	5.58263	5.50414	5.35487	5.28614	5.60427	5.2245	5.24438	5.45858	5.65353	5.77167	5.33702	5.60001	5.57237	5.54987	5.42058	5.55523
ENSG00000157933	6497	SKI	8.2869	8.11524	8.30107	8.18137	8.01746	8.05811	8.03067	7.89491	7.94448	7.99398	7.92389	8.14423	7.98802	7.88044	7.90092	8.02171	8.02255	8.13936	7.86674	7.97437	8.16975	7.98621	8.11909	8.08561
ENSG00000116151	79906	MORN1	0.687507	0.441619	0.947065	0.709832	0.881861	0.511213	0.807588	1.05371	0.856205	0.817795	1.259	1.20582	0.859986	0.640189	0.823425	1.07545	1.05467	1.28559	1.18043	1.26762	1.0541	0.904107	0.55497	0.895894
ENSG00000269896	100129534	LOC100129534	-0.0359753	0.10557	-0.00402506	0.533675	-0.849322	-0.0384735	0.214497	0.114084	0.652191	0.192644	0.269199	0.0683145	0.329471	0.608825	-0.191842	0.40122	1.05467	0.796008	0.600233	0.689641	0.751026	0.69949	0.365492	0.76001
ENSG00000157916	11079	RER1	7.2271	7.10649	7.16479	7.15049	7.20531	7.15807	7.05914	7.08327	7.16799	7.1494	7.068	7.12326	7.22467	7.15784	7.15387	7.27316	7.15472	7.1707	7.0412	7.05558	7.04194	7.13324	6.96018	7.10074
ENSG00000157911	5192	PEX10	4.19418	4.18466	4.27396	4.22254	4.18101	4.09737	3.92991	3.90274	4.17337	4.25691	4.05756	4.33019	4.15793	4.02733	4.12239	4.34049	4.32467	4.28429	4.15513	4.30733	4.1478	4.06872	4.14547	4.24512
ENSG00000157881	55229	PANK4	4.80103	4.7978	4.86057	4.76174	4.80488	4.76963	4.60448	4.60014	4.97138	4.98331	4.92761	4.95659	4.94745	4.77434	4.79563	5.06459	4.83576	4.79874	4.85416	4.9958	4.78688	4.87627	4.77697	4.80062
ENSG00000157873	8764	TNFRSF14	3.16347	3.06662	3.23544	3.22978	2.8862	3.23021	3.06317	3.29448	3.21569	3.12057	3.08812	2.74985	3.16276	2.97447	2.87928	3.0512	3.82832	3.82665	3.59128	3.4729	3.78574	3.4052	3.63326	3.73983
ENSG00000157870	127281	PRXL2B	4.77736	4.79046	4.79068	4.46533	4.67549	4.75613	4.40198	4.41096	4.75461	4.81879	4.66731	4.72279	4.82285	4.51994	4.57662	4.74901	4.83999	4.89202	4.90708	5.14812	4.98309	4.81576	4.87134	5.03763
ENSG00000142611	63976	PRDM16	-0.176838	0.403651	0.285482	1.38583	0.234742	0.119789	0.961211	1.02884	0.414499	0.499825	0.989817	0.840363	0.374559	0.167119	-0.0740052	0.338484	0.206668	0.880897	1.18043	1.4013	0.78802	0.360284	0.799389	0.25305
ENSG00000130762	27237	ARHGEF16	-0.0359753	0.1972	0.0587107	-0.603829	-0.283725	0.360797	-0.538863	0.487128	0.0763304	0.28728	0.348271	0.0232266	0.329471	0.404811	-0.617147	-0.0240858	0.0977338	0.576042	-0.0806988	0.135706	0.633987	0.325094	0.313962	0.528685
ENSG00000162591	1953	MEGF6	9.51571	9.50508	9.33943	9.15739	9.39171	9.4072	8.97159	9.00587	9.29326	9.23875	8.87011	9.15419	9.3145	9.11038	8.9728	9.20274	9.26259	9.42312	8.61759	8.9611	9.27779	9.12667	9.20387	9.32079
ENSG00000158109	127262	TPRG1L	6.38443	6.39672	6.34214	6.26513	6.36985	6.42736	6.22857	6.07399	6.30805	6.37306	6.10138	6.36195	6.43534	6.27752	6.24403	6.4283	6.37841	6.4535	6.25745	6.38968	6.44966	6.48085	6.42856	6.51655
ENSG00000116213	49856	WRAP73	3.39885	3.49901	3.53479	3.43932	3.57022	3.54823	3.32903	3.79622	4.01197	3.71727	4.0398	3.78573	3.62132	3.83065	3.66508	4.04876	3.85367	3.81591	3.69858	3.81234	3.65667	3.8323	3.60674	3.8017
ENSG00000227372	57212	TP73-AS1	4.37539	4.35598	4.37294	4.52781	4.29961	4.36969	4.38306	4.79345	4.65561	4.47616	4.88017	4.55671	4.36761	4.2797	4.35555	4.58978	4.4738	4.63934	4.52416	4.60487	4.38661	4.30604	4.50558	4.66927
ENSG00000130764	57470	LRRC47	5.93061	5.88779	5.96816	5.95732	5.76833	5.92346	5.84608	5.75178	5.80219	5.86123	5.76105	5.89418	5.97195	5.88526	5.74492	6.01968	5.77016	5.84305	5.73033	5.75167	5.56705	5.68091	5.65866	5.70035
ENSG00000116198	9731	CEP104	5.62721	5.62243	5.51884	5.59051	5.453	5.57624	5.6039	5.5524	5.5898	5.55258	5.6198	5.65281	5.68255	5.62312	5.63565	5.65318	5.52531	5.67791	5.46607	5.55911	5.8213	5.61141	5.6194	5.59945
ENSG00000169598	1677	DFFB	1.88649	2.08772	1.87044	1.97425	2.15787	2.18839	2.09341	2.36822	2.30841	2.05819	2.23319	2.07385	2.05955	2.29579	2.22511	2.0658	1.87652	2.35153	1.87866	2.24645	1.99994	1.78614	1.89892	1.92001
ENSG00000198912	339448	C1orf174	4.02359	4.08622	3.88566	4.04661	4.24997	4.21604	4.16633	4.4837	4.31275	4.14763	4.20293	4.16877	4.04393	4.11645	4.24934	4.22384	3.88269	3.89967	3.97957	4.11055	3.69125	3.92335	3.92706	3.91402
ENSG00000196581	55966	AJAP1	1.45662	1.62604	2.22522	2.45176	1.51805	1.61455	2.31485	2.29709	0.757801	0.576787	1.35786	1.65328	1.24701	1.01989	1.33039	1.64105	-0.289289	-1.30979	-0.631714	-0.2896	-0.0894957	0.00761195	-0.423004	0.0348699
ENSG00000131697	261734	NPHP4	4.6239	4.67965	4.81587	4.71707	4.51665	4.55777	4.54009	4.82088	4.65105	4.72469	4.77677	4.78657	4.55554	4.42408	4.47395	4.77885	4.60148	4.63731	4.64852	4.7245	4.62762	4.40836	4.63458	4.5378
ENSG00000069424	8514	KCNAB2	3.65929	3.55204	3.69641	3.88711	3.58631	3.72182	3.55827	3.54748	3.65447	3.70017	3.58909	3.688	3.59298	3.52099	3.5086	3.83815	4.14812	4.21786	3.94061	4.09089	3.962	3.92335	3.88795	4.09435
ENSG00000116251	6146	RPL22	7.47421	7.51621	7.56532	7.69773	7.55514	7.53545	7.61509	7.45204	7.55191	7.59265	7.3205	7.50525	7.5511	7.58422	7.58351	7.57093	7.70738	7.66438	7.65121	7.59042	7.63446	7.7088	7.57683	7.6422
ENSG00000158286	388591	RNF207	1.75693	1.81146	1.37449	1.40644	1.47261	1.58771	1.84755	3.08119	1.84826	1.36528	3.11663	1.51355	1.5321	1.3202	1.54819	1.78915	2.03264	1.94144	1.81854	1.49998	1.83297	1.88611	1.86352	1.61983
ENSG00000116237	23463	ICMT	7.472	7.37833	7.29427	7.21069	7.39309	7.47035	7.24231	7.04927	7.38476	7.47789	7.12841	7.40033	7.51694	7.52585	7.40189	7.35715	7.46337	7.46084	7.54391	7.64838	7.4437	7.45552	7.42761	7.36432
ENSG00000158292	387509	GPR153	4.77018	4.77382	5.40423	5.38648	4.58764	4.75914	5.20145	5.32737	4.63958	4.67523	4.98596	5.22025	4.78786	4.56965	5.01263	5.25708	4.60148	4.38703	4.71928	4.68572	4.60448	4.43336	4.70628	4.72964
ENSG00000097021	11332	ACOT7	6.07255	6.19408	6.08297	5.78012	6.12475	6.0761	5.72471	5.75368	6.15858	6.1869	6.0357	6.20171	6.28108	6.15868	6.01221	6.24377	6.00604	6.05349	6.25405	6.28804	6.14824	6.01211	6.00681	6.1245
ENSG00000215788	8718	TNFRSF25	0.912799	0.861333	0.386765	0.0997783	1.19332	1.16588	1.12627	1.95813	1.42523	1.34342	1.86764	0.988461	1.51206	1.69349	0.66296	1.25602	2.1188	1.96755	1.86683	1.78079	2.13529	2.08853	1.60942	1.83801
ENSG00000171680	57449	PLEKHG5	3.59033	3.7766	3.59952	3.51719	3.72357	3.78226	3.56787	3.88552	3.90492	3.66535	4.10956	3.7342	3.89329	3.83065	3.63943	3.96298	4.39829	4.58977	4.13555	4.1903	4.53545	4.32621	4.37338	4.29821
ENSG00000162408	79707	NOL9	4.3659	4.49563	4.4065	4.38453	4.51104	4.47047	4.56187	4.7157	4.46605	4.41983	4.52778	4.5388	4.29324	4.48797	4.43223	4.35244	4.38386	4.26337	4.40043	4.43754	4.32502	4.2856	4.33512	4.13612
ENSG00000204859	3104	ZBTB48	3.08851	3.37696	3.10031	3.14647	3.24491	3.48418	3.3177	3.72444	3.70816	3.54601	3.85585	3.43181	3.45285	3.44754	3.21067	3.65076	3.62743	3.43109	3.52886	3.35919	3.57964	3.47107	3.51274	3.56736
ENSG00000162413	9903	KLHL21	6.09474	6.20653	6.43966	6.25451	6.10998	6.25148	6.18165	6.22124	6.37112	6.36833	6.57504	6.66181	6.32481	6.17684	6.30444	6.44142	6.21362	6.31226	6.19675	6.34059	6.19548	6.05503	6.36193	6.40991
ENSG00000116273	148479	PHF13	5.47219	5.43751	5.63534	5.60952	5.37642	5.37999	5.41467	5.43897	5.53638	5.69856	5.54519	5.6794	5.66677	5.56609	5.58393	5.64186	5.70318	5.73793	5.69063	5.71618	5.72563	5.70249	5.63129	5.72793
ENSG00000041988	90326	THAP3	3.33542	3.73898	3.51255	3.4641	3.62317	3.68431	3.47906	3.5431	3.81805	3.88932	3.67212	3.44469	3.80957	3.82725	3.67774	3.92612	4.07097	3.8195	3.7542	3.77341	3.75804	3.79099	3.73473	3.922
ENSG00000007923	55735	DNAJC11	5.41964	5.42217	5.6015	5.37607	5.37796	5.43279	5.29836	5.38731	5.44973	5.4818	5.66103	5.69025	5.63006	5.41561	5.46971	5.64996	5.34193	5.41161	5.44833	5.50964	5.47079	5.3781	5.30986	5.35311
ENSG00000171735	23261	CAMTA1	4.03162	3.82049	4.13166	4.06617	4.29309	3.93382	3.9484	4.21815	4.09492	4.09953	3.89588	3.88042	4.0509	4.07688	4.19168	4.20638	3.98564	4.02929	4.16482	4.26937	3.9781	4.20804	4.19616	4.1119
ENSG00000049245	9341	VAMP3	6.9954	6.90891	6.78228	6.9222	7.04039	6.99399	6.96961	6.84357	6.88539	6.92862	6.69192	6.80271	6.98859	6.9873	6.94858	6.77922	6.85498	6.89606	6.7342	6.69584	6.89443	7.02022	6.78793	6.79927
ENSG00000049246	8863	PER3	2.15981	2.0757	2.14075	2.29479	2.21418	2.15221	2.35976	2.35827	1.26727	1.20482	1.58706	1.07937	1.62832	1.43195	1.30885	1.44654	4.73251	4.6635	4.56132	4.42817	4.6753	4.44979	4.51702	4.44668
ENSG00000116288	11315	PARK7	7.02736	7.06224	7.16968	7.17133	7.06883	7.05589	7.03121	6.95916	7.23582	7.22756	6.90225	7.06049	7.14843	7.16223	7.1599	7.22194	7.28853	7.25196	7.29503	7.31688	7.0183	7.24837	7.148	7.22409
ENSG00000116285	54206	ERRFI1	6.9995	6.81846	7.71251	7.56223	6.55019	6.02762	7.0377	7.08403	5.51646	5.48055	6.33043	6.24715	4.95117	5.14747	5.81533	5.69916	5.06465	4.8311	5.49709	5.48123	5.04744	4.96467	4.99101	5.01728
ENSG00000162426	50651	SLC45A1	1.43258	1.41324	1.817	1.97425	1.35231	1.16588	1.68058	1.73024	1.46735	1.22886	1.63515	1.98258	1.47113	0.44088	1.04799	1.78915	1.2708	1.47953	0.860885	1.29536	1.62379	1.27986	1.24685	1.43139
ENSG00000142599	473	RERE	6.8194	6.82656	7.07659	6.891	6.59196	6.60726	6.59248	6.67645	6.76442	6.83674	7.008	7.1276	6.73021	6.60659	6.73764	6.89	6.89825	7.0092	6.90365	6.96185	7.0619	6.84536	6.87329	6.86025
ENSG00000074800	2023	ENO1	11.0498	11.1094	11.3352	10.9316	10.924	11.0487	10.8355	10.666	10.7818	10.904	10.7743	11.086	10.8877	10.7622	10.6529	10.8873	10.5165	10.5527	10.8161	10.9205	10.4949	10.4364	10.538	10.7171
ENSG00000142583	6518	SLC2A5	0.26568	0.617776	1.07398	1.18575	0.389465	0.594469	1.29764	0.450133	0.231053	0.14289	-0.671095	-0.909659	-0.155956	-0.11761	-0.536977	-0.509513	-0.148427	0.824863	0.417755	0.689641	0.461519	0.996471	0.463339	0.863104
ENSG00000180758	80045	GPR157	2.8997	3.05442	3.1659	3.04497	3.05757	3.21275	3.04953	3.23047	2.9446	3.0139	3.0649	3.21837	3.27403	3.02287	3.18135	3.14584	2.74272	2.94473	2.8459	2.72577	3.03499	2.87094	2.86799	3.02379
ENSG00000234546	102724571	LNCTAM34A	-0.707353	-0.0438077	0.337012	0.149531	-0.635197	-0.532288	0.113214	-0.144228	-0.607196	0.0913602	-0.751265	-0.668651	-0.362407	-0.472705	-0.0185101	0.0560846	0.800348	0.39547	0.0917684	0.0073815	-0.386477	0.0937686	0.260522	0.25305
ENSG00000049239	9563	H6PD	7.55474	7.57237	7.91682	7.82734	7.3866	7.52642	7.74957	7.68182	7.58128	7.55273	7.80672	8.01991	7.48067	7.4653	7.83818	7.96638	7.63278	7.718	7.68401	7.82086	7.7576	7.53129	7.81641	7.86918
ENSG00000171621	80176	SPSB1	4.51933	4.42157	5.00496	4.91345	4.48839	4.28031	4.50303	4.66615	4.41046	4.36121	4.52353	4.54878	4.46723	4.22902	4.38414	4.3993	4.53253	4.58766	4.67419	4.59932	4.53545	4.71741	4.53682	4.67637
ENSG00000171612	84275	SLC25A33	3.0256	2.9854	3.22864	3.09661	2.94561	2.92178	3.30627	3.01307	2.93712	3.12057	2.74516	2.97372	2.97058	3.02881	3.01844	2.91809	2.72452	2.54603	2.19469	2.59793	2.6289	2.61095	2.3205	2.42578
ENSG00000188807	199953	TMEM201	5.07595	5.14134	5.57491	5.1272	4.95287	4.87883	5.0418	5.00113	4.86903	4.89214	5.03458	5.38078	4.85701	4.70744	4.73436	5.0228	4.46834	4.5231	4.76618	5.04362	4.50522	4.37434	4.53963	4.42157
ENSG00000171608	5293	PIK3CD	5.95614	5.82274	6.46304	6.23663	5.71323	5.74668	6.04137	5.96512	5.28431	5.35917	5.52619	5.57782	5.38905	5.24633	5.37963	5.36921	5.21566	5.34842	5.27797	5.30648	5.52932	5.42767	5.62205	5.5857
ENSG00000231789	101929074	PIK3CD-AS2	-0.176838	0.478613	0.913513	1.36492	0.339712	0.482359	0.706894	0.62629	0.652191	0.0913602	-0.325959	0.553741	0.329471	0.0783101	0.403317	1.11342	1.56486	0.880897	0.541934	0.689641	0.992034	1.06206	1.19081	1.51819
ENSG00000171603	22883	CLSTN1	8.49695	8.49203	8.64966	8.51266	8.43358	8.44423	8.45735	8.30755	8.39306	8.41975	8.39361	8.67228	8.42926	8.32148	8.42982	8.62891	8.43575	8.5314	8.48632	8.62372	8.61425	8.50174	8.63121	8.716
ENSG00000178585	56998	CTNNBIP1	4.12084	4.13628	4.3449	4.15411	4.116	4.10685	4.06148	3.97614	3.99767	4.12538	3.83884	4.0697	4.11208	4.07401	4.04636	4.35244	4.47107	4.38703	3.89185	4.00528	4.16196	4.14385	4.10056	4.33455
ENSG00000162441	84328	LZIC	4.28763	4.3131	4.19237	4.37149	4.37564	4.24639	4.24025	4.17345	4.31564	4.40935	4.24745	4.35315	4.22717	4.42183	4.33172	4.11107	4.29413	4.29465	4.20529	4.39329	4.27051	4.38292	4.19971	4.01075
ENSG00000173614	64802	NMNAT1	3.56843	3.6404	3.38371	3.69943	3.48124	3.77037	3.92991	3.73602	3.83424	3.88932	3.88929	3.74117	3.92394	3.97294	3.8139	3.73841	3.84527	3.87918	3.85939	3.80753	3.90841	3.86941	3.89235	3.77551
ENSG00000130939	10277	UBE4B	6.45848	6.39853	6.3586	6.36788	6.30246	6.46426	6.39221	6.27709	6.48508	6.44475	6.43828	6.53454	6.62744	6.53488	6.59035	6.67833	6.73734	6.82954	6.59956	6.5737	6.92121	6.84225	6.96697	6.85661
ENSG00000054523	23095	KIF1B	6.69416	6.70841	6.64591	6.64545	6.58664	6.77726	6.85615	6.70028	6.3037	6.34995	6.53123	6.60747	6.38802	6.4963	6.75167	6.34199	6.22742	6.29819	6.41293	6.18891	6.4867	6.4683	6.55878	6.45942
ENSG00000142657	5226	PGD	7.07522	7.00079	7.14324	7.1386	7.00043	7.11377	7.01463	6.93844	7.07612	7.1494	6.99501	7.20692	7.16697	7.04519	7.12989	7.27211	7.27295	7.32416	7.39181	7.33663	7.3094	7.29316	7.36094	7.35845
ENSG00000175279	378708	CENPS	0.87761	0.995012	1.04328	0.896245	0.916213	1.09141	0.961211	0.65908	1.40369	1.54841	0.989817	1.1855	1.64681	1.39565	1.24225	1.28957	1.41399	1.6665	1.53448	1.32258	1.0541	1.48509	1.65154	1.63933
ENSG00000160049	1676	DFFA	5.32158	5.43751	5.45322	5.50589	5.36713	5.46817	5.54921	5.45889	5.44973	5.47302	5.6168	5.72411	5.51017	5.56097	5.6432	5.5771	5.41754	5.53461	5.65498	5.57759	5.56306	5.4625	5.6483	5.51885
ENSG00000142655	5195	PEX14	4.39419	4.41204	4.4065	4.40516	4.36013	4.46495	4.21602	4.37687	4.56151	4.47113	4.4715	4.4837	4.62015	4.39909	4.36861	4.7308	4.69794	4.6575	4.55397	4.72705	4.60707	4.54653	4.53963	4.58883
ENSG00000120948	23435	TARDBP	6.89284	6.96171	7.07516	7.13397	7.05637	7.07836	7.17911	7.13299	6.95551	6.96397	7.11257	7.06641	7.03672	7.07096	7.03349	7.00177	6.81306	6.80396	6.8506	6.79148	6.86009	6.8442	6.80027	6.79003
ENSG00000009724	10747	MASP2	-1.21431	-0.695884	-1.24795	-1.34079	-0.635197	-0.861596	-0.713949	-0.0887326	-0.442137	-0.645605	0.0501892	-0.999857	-0.290257	-1.14408	-0.131721	0.132033	-1.05113	-0.879153	-0.700427	-0.663996	-1.60887	-0.657204	-1.37994	-0.370387
ENSG00000116649	6723	SRM	7.00715	6.96171	7.3654	7.14513	6.92599	6.99271	6.84534	6.84846	7.06844	7.15843	7.18133	7.41322	7.15572	6.95959	7.03472	7.38749	7.07299	7.14697	7.18147	7.29128	7.04863	6.90764	6.98201	7.13719
ENSG00000171824	5394	EXOSC10	5.73559	6.00019	5.83111	5.75824	5.90075	5.94873	5.85002	6.05948	5.6877	5.79834	5.9902	5.76405	5.70147	5.75343	5.79805	5.78106	5.82459	5.85184	5.99764	5.97397	5.78745	5.88875	5.80465	5.78046
ENSG00000198793	2475	MTOR	6.69921	6.80624	6.78054	6.64978	6.64029	6.73201	6.73407	6.84	6.82693	6.87724	7.14269	7.21822	6.8488	6.78161	7.00867	7.05761	6.82004	6.87896	7.04711	6.98599	7.00166	6.83524	6.94861	7.01705
ENSG00000120942	29914	UBIAD1	5.07401	5.04443	5.39515	5.28856	4.98154	4.98035	4.98021	4.96716	4.93243	4.92379	4.83284	5.06345	4.87084	4.81442	4.90731	5.18537	4.60646	4.78412	4.79767	4.95941	4.55972	4.61733	4.87579	4.88878
ENSG00000116661	26232	FBXO2	0.560128	0.9163	1.21837	1.0613	0.179247	0.594469	0.90171	0.592738	0.538234	0.0379209	-0.0991885	0.675303	0.41828	0.167119	0.403317	0.679521	0.800348	0.674446	0.208808	-0.133481	0.959973	0.5551	0.722427	1.33902
ENSG00000132879	93611	FBXO44	3.73005	3.88736	4.22693	4.13879	3.71384	3.86003	3.80556	4.00831	3.89723	3.74254	3.96337	3.73769	3.80546	3.66136	3.55049	4.02903	4.12401	4.08104	3.74454	3.90079	3.87441	3.99787	3.93987	4.2162
ENSG00000116663	26270	FBXO6	2.15981	2.66267	2.54304	2.40131	2.53473	2.31653	2.50678	2.38792	2.17496	2.66315	2.1693	2.18037	2.55676	2.62067	2.35686	2.42406	2.61018	2.84261	2.05576	2.20317	2.72741	2.70292	2.39679	2.86724
ENSG00000116670	10459	MAD2L2	5.51432	5.47461	5.6276	5.36821	5.60024	5.47276	5.12057	5.1699	5.468	5.48555	5.14113	5.35485	5.54879	5.37541	5.13392	5.44561	5.5397	5.4387	5.61754	5.62346	5.2181	5.28617	5.22522	5.39816
ENSG00000162490	374946	DRAXIN	-0.176838	-0.695884	-0.972316	-0.447709	-1.40572	-1.1026	-0.913258	-0.531251	-0.294038	-0.404597	-0.152628	-0.339343	-0.789828	-1.14408	-0.388879	-1.24648	-0.445409	-0.218639	-0.276619	0.195827	0.506607	-0.400046	-0.712511	-0.824952
ENSG00000177674	57085	AGTRAP	5.89036	5.96233	5.96816	5.76922	5.82141	5.82849	5.61436	5.55567	5.92631	5.83992	5.46763	5.79288	5.79358	5.64455	5.54991	6.05426	5.69969	5.7661	5.78633	5.95126	5.71005	5.60592	5.75238	6.00277
ENSG00000177000	4524	MTHFR	3.5179	3.65259	3.408	3.3728	3.51525	3.66197	3.50927	3.59061	4.06437	3.93753	4.02784	4.11069	4.07158	3.91641	4.29386	4.45581	4.51144	4.59187	4.42483	4.37065	4.71906	4.38932	4.75056	4.61122
ENSG00000011021	1185	CLCN6	3.50066	3.42513	3.39591	3.2413	3.64381	3.56209	3.50927	3.92986	3.75992	3.66975	3.91224	3.71306	3.6399	3.76814	3.87745	3.84945	3.91916	3.88261	3.81084	3.93206	4.18294	3.97251	4.25541	4.17672
ENSG00000116685	90231	KIAA2013	6.63217	6.63298	6.85534	6.77344	6.61175	6.62387	6.49582	6.44867	6.55512	6.58059	6.43602	6.6391	6.5771	6.48878	6.48869	6.777	6.54846	6.58054	6.5757	6.68931	6.48248	6.4587	6.59633	6.67725
ENSG00000083444	5351	PLOD1	9.37829	9.50648	9.67463	9.44271	9.41498	9.47577	9.31774	9.18462	9.41782	9.4211	9.13665	9.53821	9.35961	9.25644	9.27199	9.6307	9.37418	9.44041	9.28995	9.53336	9.42175	9.34715	9.38411	9.70118
ENSG00000116688	9927	MFN2	7.34733	7.43148	7.60166	7.41011	7.3059	7.39034	7.28478	7.29073	7.30569	7.38899	7.38492	7.63384	7.38372	7.28265	7.33954	7.50239	7.25879	7.27665	7.47547	7.48255	7.29862	7.24807	7.3649	7.49447
ENSG00000116691	60672	MIIP	3.4112	3.31694	3.20803	3.04497	3.16146	3.45477	2.96485	3.59909	3.79756	3.62967	3.65278	3.53579	3.59298	3.50404	3.16945	3.59147	3.50479	3.6565	3.64765	3.67123	3.54223	3.4791	3.55774	3.61245
ENSG00000028137	7133	TNFRSF1B	1.35794	0.889078	1.83504	1.65059	1.327	1.21932	1.95391	1.51426	1.35964	1.18037	1.69688	2.31741	0.761582	1.13445	1.91891	1.83532	0.901042	1.34656	1.87866	1.99897	1.14245	1.06206	1.65154	1.78648
ENSG00000048707	55187	VPS13D	6.73896	6.80077	6.79212	6.8265	6.55292	6.76308	6.86397	6.85644	6.63121	6.68368	6.88246	6.99668	6.68227	6.67539	6.97744	6.81133	6.72937	6.81927	6.83019	6.83644	7.00019	6.8927	7.11451	7.01938
ENSG00000162496	9249	DHRS3	6.20886	6.21752	5.83336	5.68948	6.13663	6.08032	5.59454	5.45773	6.33318	6.24185	5.40774	5.72675	6.4721	6.26499	5.91757	6.17137	7.24529	7.39502	6.3004	6.66559	7.32757	7.27454	7.31212	7.48675
ENSG00000162493	10630	PDPN	2.60922	2.49225	3.46122	3.61783	2.80603	2.84452	3.36803	3.4985	2.37632	2.38146	2.87768	3.07109	2.277	2.01392	2.87195	3.0993	2.5286	2.12665	3.05316	2.82429	2.56639	2.30266	2.97139	3.04587
ENSG00000116731	7799	PRDM2	5.27332	5.28792	5.15428	5.43242	5.33734	5.46449	5.6678	5.82042	5.24095	5.25031	5.523	5.45375	5.25983	5.30132	5.5009	5.44933	5.31177	5.31449	5.2164	5.05381	5.41867	5.35211	5.46998	5.44876
ENSG00000189337	23254	KAZN	4.6292	4.75697	4.94395	4.91704	4.76539	4.73182	4.86421	4.91382	4.55908	4.59887	4.31544	4.45215	4.46463	4.40823	4.38671	4.59315	4.47652	4.57498	4.184	4.15287	4.45147	4.4761	4.37652	4.40742
ENSG00000171729	55092	TMEM51	2.63052	2.65461	2.81246	2.73041	2.66164	2.536	2.58452	2.40735	2.2613	2.42374	2.54152	2.53379	2.50701	2.65945	2.16646	2.08504	2.25186	2.0184	2.65283	2.73593	2.20534	2.38185	2.29415	2.32103
ENSG00000142634	79180	EFHD2	5.75874	5.77614	5.97935	5.88665	5.77302	5.68312	5.59571	5.78	5.58383	5.667	5.83498	5.87527	5.79669	5.69582	5.52094	5.73156	5.41612	5.41517	5.49709	5.58463	5.39188	5.40257	5.31642	5.44599
ENSG00000132906	842	CASP9	3.37381	3.55638	3.47854	3.33567	3.48696	3.29802	3.19913	3.23591	3.5308	3.38949	3.26666	3.4013	3.6399	3.24314	3.43596	3.47234	3.76738	3.69608	3.64765	3.35261	3.64159	3.75508	3.39369	3.71248
ENSG00000116138	23341	DNAJC16	4.79633	4.65966	4.56886	4.79924	4.7583	4.67557	4.9838	4.85489	4.782	4.78675	4.77856	4.93393	4.57981	4.80925	4.89291	4.55572	4.61883	4.78412	4.65369	4.54257	4.73809	4.67262	4.58109	4.74771
ENSG00000116771	79814	AGMAT	0.980703	0.32458	0.879161	1.13725	0.735641	0.567248	0.635635	0.924814	0.887569	1.46987	1.19627	1.68257	1.09366	1.21997	1.37251	0.996378	0.800348	0.356476	0.975444	1.08891	0.78802	0.753428	0.365492	0.959319
ENSG00000197312	84301	DDI2	4.82201	4.84991	4.99698	5.13339	4.79338	4.77112	5.12546	5.12366	4.75674	4.73312	5.12156	5.10867	4.72614	4.73675	5.06012	4.92745	4.37805	4.55143	4.60291	4.46834	4.56239	4.54462	4.66574	4.40742
ENSG00000116786	23207	PLEKHM2	7.16324	7.16795	7.4254	7.27444	7.15765	7.12665	7.04503	7.11833	7.06972	7.09443	7.05848	7.22414	7.10143	6.97428	7.02031	7.31449	7.13934	7.20814	7.05918	7.14455	7.34047	7.06523	7.17668	7.28144
ENSG00000162458	54751	FBLIM1	8.04419	8.10159	8.36569	8.29661	8.10266	8.09922	8.07195	7.974	7.7072	7.73744	7.56744	7.81444	7.76912	7.61661	7.59994	7.79189	7.7586	7.88251	7.4635	7.50314	8.02134	8.04264	7.98934	7.988
ENSG00000233954	440567	UQCRHL	3.86643	4.01246	4.23034	4.23123	4.19507	4.10212	4.05807	3.93322	4.30986	4.19722	4.11239	4.01605	4.36202	4.17651	4.03657	4.35244	4.48465	4.44626	4.30944	4.40608	4.12268	4.22484	4.21384	4.32555
ENSG00000179743	729614	FLJ37453	0.0923488	0.403651	0.570211	0.742622	1.16503	1.05267	0.598641	0.291871	0.791353	0.68504	0.887636	1.10123	1.0104	1.19906	0.761364	0.955156	1.08352	0.70581	1.19941	0.730864	1.27866	1.04053	1.35278	1.36267
ENSG00000065526	23013	SPEN	7.05173	7.17042	7.14414	7.20334	6.94951	7.10965	7.33765	7.30342	6.97708	6.98882	7.31958	7.32251	6.95512	6.88995	7.02072	7.01499	6.96374	6.99934	7.12705	7.16725	7.26621	6.96413	7.22674	7.10294
ENSG00000116809	7709	ZBTB17	4.55874	4.64142	4.59291	4.60562	4.52502	4.65309	4.44429	4.84957	4.66469	4.71621	4.73875	4.56657	4.65939	4.51148	4.48839	4.81674	4.82512	4.70484	4.74049	4.78691	4.72384	4.65324	4.66574	4.78976
ENSG00000173641	27129	HSPB7	5.86025	5.8326	5.52441	5.44493	6.0455	6.08632	5.7161	5.55676	5.8063	5.74098	5.17406	5.57684	6.33412	6.08153	5.84836	6.14412	5.88012	6.07692	5.34557	5.04157	6.73838	6.72017	6.39485	6.4886
ENSG00000185519	348487	FAM131C	-0.176838	-0.695884	0.118832	-0.37556	-0.0669134	-0.0809088	-0.310594	-0.68737	-1.12803	-0.560716	-0.454283	-0.0714103	-0.0932201	-0.28426	-0.991543	0.0560846	0.258198	0.433438	-0.385553	-0.464687	0.0388284	0.175069	0.365492	0.442528
ENSG00000142627	1969	EPHA2	6.0381	6.00178	6.41364	5.94681	5.95235	5.83207	5.65772	5.73457	5.89289	5.98728	5.96062	5.93126	5.91872	5.91521	5.80287	5.82606	5.94445	5.87875	6.04236	6.09632	6.05836	6.00865	6.03891	6.17212
ENSG00000142632	128272	ARHGEF19	3.55735	3.63631	3.5729	3.41409	3.50964	3.59952	3.41666	3.60331	3.58442	3.60692	3.736	3.81248	3.87379	3.38874	3.59119	3.91003	3.55717	3.6158	3.31053	3.5783	3.48142	3.25904	3.33026	3.6846
ENSG00000132881	79363	CPLANE2	2.59846	2.46485	2.14075	1.81378	2.21418	1.99766	1.95391	2.02255	2.60108	2.68069	2.41866	2.58122	2.59537	2.51466	2.69236	2.73537	2.7607	2.90474	2.42986	2.65258	2.76501	2.46502	2.67726	2.93191
ENSG00000037637	54455	FBXO42	5.00842	5.08097	4.93979	5.03093	5.11138	5.06063	5.0034	4.92059	5.14201	5.14684	5.01048	5.1976	5.0255	5.05595	5.09671	5.1809	5.19267	5.07579	4.98573	5.00843	5.09249	5.19409	5.2006	5.16751
ENSG00000055070	26099	SZRD1	7.19619	7.2098	7.5521	7.34521	7.22685	7.18825	7.17793	7.15255	7.10309	7.19931	7.13469	7.38203	7.25588	7.11557	7.19223	7.34124	6.99588	7.04374	7.12705	7.10296	7.06756	7.06789	7.06569	7.18275
ENSG00000157191	55707	NECAP2	6.35594	6.48118	6.63115	6.53514	6.42606	6.48804	6.45306	6.42563	6.42355	6.40375	6.21056	6.3777	6.3476	6.31079	6.2419	6.47917	6.3864	6.32179	6.26536	6.23799	6.31357	6.34032	6.26435	6.44357
ENSG00000080947	114819	CROCCP3	0.687507	0.713991	0.0587107	0.197626	0.615346	0.567248	0.990066	1.8054	0.723449	0.849159	1.55408	0.704158	0.922047	1.11226	-0.131721	0.40122	1.19349	0.934835	1.14169	1.02406	0.674064	-0.0840185	1.07176	0.990016
ENSG00000219481	55672	NBPF1	6.80484	6.94033	6.61624	6.68553	6.59063	6.75368	6.67031	6.77417	6.94157	6.95002	7.07819	7.06641	6.82158	6.87767	6.96631	6.74863	6.97678	7.00566	7.22988	7.12632	7.0144	6.81754	7.18567	7.14957
ENSG00000215908	84809	CROCCP2	3.51217	3.599	3.28876	3.38842	3.33654	3.54125	3.51921	4.35952	3.76415	3.55079	4.36143	3.47431	3.53954	3.34182	3.55963	3.47963	3.78506	3.67246	3.65455	3.77341	3.64159	3.52246	3.8341	3.74434
ENSG00000058453	9696	CROCC	4.75329	4.54443	4.54988	4.56495	4.57426	4.52631	4.42593	4.7879	4.79859	4.81084	5.04797	4.80833	4.82285	4.58182	4.54474	4.90056	4.898	5.0347	4.61002	4.74979	4.80052	4.73092	4.86464	4.82637
ENSG00000117122	4237	MFAP2	6.99745	7.00277	7.21256	7.24435	7.04864	7.02465	7.01243	7.04385	6.99474	7.02618	6.90102	7.0025	6.86468	6.78381	6.80504	7.05395	6.7919	6.83576	6.59912	6.73752	6.78087	6.74117	6.61641	6.76529
ENSG00000159363	23400	ATP13A2	5.96978	6.00416	6.06589	5.73704	5.95649	5.86598	5.54921	5.52931	5.96909	6.0221	5.95984	6.17877	5.98291	5.75701	5.6432	6.04323	5.46217	5.55305	5.45229	5.7391	5.73986	5.5451	5.64178	5.78921
ENSG00000117118	6390	SDHB	5.47954	5.44688	5.60675	5.55287	5.58697	5.53292	5.54678	5.40675	5.55115	5.58903	5.36322	5.40515	5.54879	5.55995	5.49615	5.58219	5.55781	5.51814	5.6524	5.44143	5.41719	5.57817	5.40374	5.50829
ENSG00000117115	11240	PADI2	0.420403	0.584224	0.118832	0.197626	0.881861	0.452915	-0.113557	-0.144228	-0.225325	-0.332448	-0.152628	0.0232266	0.234834	-0.0660798	0.403317	-0.0240858	-0.930835	-0.547947	-1.41412	-0.775027	-0.230358	-0.588491	0.205027	-0.153575
ENSG00000179051	55920	RCC2	7.13372	7.15872	7.21428	7.11922	7.02867	7.06047	7.02599	6.98808	7.1234	7.12998	7.21303	7.29846	7.05674	6.91981	6.9416	7.09189	6.81575	6.73817	6.89239	6.95317	6.70129	6.59049	6.65187	6.78621
ENSG00000074964	55160	ARHGEF10L	4.62655	4.88133	4.66777	4.63212	4.76303	4.85511	4.66389	4.75035	5.01641	4.96553	4.9098	4.98185	4.89619	4.81613	4.80335	4.97977	4.99801	5.06071	4.87792	4.93977	5.0795	4.78209	4.99919	5.07211
ENSG00000159423	8659	ALDH4A1	3.77377	4.01875	3.86826	3.51244	3.86657	3.90693	3.42725	3.4289	3.71254	3.82373	3.36975	3.70237	3.87771	3.84754	3.48479	3.5436	3.78506	3.8087	3.60558	3.42347	4.00976	4.08196	3.94411	4.25463
ENSG00000169991	126917	IFFO2	4.87427	4.85695	5.16144	5.05724	4.90021	4.86632	5.07416	5.12219	4.76732	4.89965	4.90163	4.85571	4.89619	4.79015	4.82437	4.93011	4.60148	4.72028	4.62238	4.7771	5.14513	5.13816	5.12038	5.02841
ENSG00000127481	23352	UBR4	8.9761	9.10857	8.72729	8.63628	8.7523	8.99666	8.77732	8.82037	8.81468	8.82945	9.02235	9.05468	8.81117	8.74291	8.89489	8.78262	9.01209	9.07622	9.2221	9.24584	9.16047	8.97805	9.31165	9.24825
ENSG00000127463	23065	EMC1	7.34893	7.44001	7.56634	7.40564	7.34583	7.3703	7.35092	7.23982	7.38853	7.40918	7.46222	7.6998	7.36184	7.34703	7.50402	7.58789	7.33201	7.3383	7.49385	7.57388	7.33228	7.26297	7.46795	7.60426
ENSG00000053372	51154	MRTO4	5.9498	5.9426	6.30057	6.07706	5.91356	5.96381	5.96893	5.91084	5.92348	5.99343	6.26315	6.24899	6.001	5.99698	6.00553	6.01843	5.53449	5.41517	5.77214	5.81414	5.31158	5.27814	5.30492	5.43906
ENSG00000053371	8574	AKR7A2	5.51861	5.59427	5.58161	5.5826	5.56278	5.5582	5.36183	5.32098	5.63439	5.65485	5.31605	5.53127	5.55737	5.49924	5.36926	5.60901	5.86773	5.92196	5.77214	5.89116	5.68698	5.7246	5.64047	5.82264
ENSG00000040487	54896	PQLC2	4.05149	3.9611	3.81473	3.66135	4.1123	4.06854	3.781	3.72444	4.15093	4.12858	4.10672	4.13208	4.3536	4.11923	4.03329	4.29165	3.96641	3.9724	4.12069	4.38686	3.99797	3.85098	4.0144	4.19988
ENSG00000077549	832	CAPZB	8.55257	8.64657	8.74066	8.68612	8.62325	8.63738	8.5615	8.49559	8.54954	8.60541	8.43764	8.6123	8.58648	8.53416	8.48651	8.66831	8.4139	8.44459	8.41617	8.51269	8.50183	8.5969	8.49812	8.58813
ENSG00000173436	440574	MINOS1	1.57118	2.13483	1.46991	1.93222	1.92467	1.67955	2.10664	1.79068	2.05577	2.31563	2.31421	2.54977	2.16597	2.20432	2.49674	2.55399	2.30183	1.98043	2.25036	2.24645	2.38511	2.02416	2.40912	2.40315
ENSG00000158747	4681	NBL1	5.78747	5.71641	5.93927	5.8542	5.65339	5.51967	5.55163	5.49793	5.57422	5.67359	5.4885	5.80874	5.64968	5.34718	5.48659	5.89307	5.36268	5.39727	5.46803	5.78263	5.35229	5.32454	5.35517	5.67814
ENSG00000162542	255104	TMCO4	4.31748	4.63119	4.36986	4.37672	4.37873	4.521	4.12464	4.1448	4.77572	4.90152	4.74059	4.81991	4.73482	4.73856	4.67458	4.88143	5.10215	5.20076	4.9871	5.0251	5.11269	5.04796	4.98896	5.25384
ENSG00000169914	23252	OTUD3	2.97655	3.03592	2.90926	3.20058	3.29146	3.32264	3.2537	3.79253	3.20328	3.21388	3.63318	3.25783	3.21328	3.28342	3.18726	2.82962	3.00651	2.86362	3.08413	2.9605	3.12448	2.92482	2.86799	2.74659
ENSG00000162545	55450	CAMK2N1	6.45625	6.37481	6.71996	6.69446	6.52259	6.34009	6.51456	6.38333	6.18249	6.22102	6.29967	6.51788	6.33625	6.14372	6.30376	6.38724	6.18811	6.24647	5.94659	6.27242	6.51042	6.48832	6.36984	6.4028
ENSG00000090432	79594	MUL1	5.76598	5.92261	6.03404	5.81137	5.8066	5.91066	5.6767	5.61432	5.66299	5.78015	5.47315	5.65004	5.69482	5.71436	5.61935	5.85015	5.58581	5.67692	5.55811	5.61798	5.56439	5.55747	5.63786	5.71536
ENSG00000183114	163933	FAM43B	0.420403	0.441619	1.46991	0.9251	1.10673	0.422858	0.774798	0.753203	0.414499	0.0913602	0.528843	0.455338	0.282928	0.640189	0.136213	0.823911	0.692095	0.470432	0.511877	0.511854	0.751026	0.493039	1.07176	0.528685
ENSG00000158825	978	CDA	1.50354	1.96274	1.817	1.57977	1.89053	1.76589	1.8317	1.68319	1.35964	1.74463	0.989817	1.62338	1.86789	1.60088	1.04799	1.83532	1.77404	2.00585	1.45772	1.4013	1.81516	1.9796	1.88133	1.96705
ENSG00000158828	65018	PINK1	6.06279	5.91503	5.97935	5.82292	5.94613	5.81047	5.6678	5.50132	5.82566	5.88601	5.4135	5.68664	6.01886	5.71896	5.54762	5.88074	6.10082	6.29883	5.7602	5.91595	6.13753	6.21196	6.12553	6.23434
ENSG00000117242	100861548	PINK1-AS	2.33866	2.13483	2.30502	2.1917	2.26837	2.17943	2.25667	2.14335	2.30841	2.47491	2.40947	2.40789	2.15309	2.3818	2.20194	1.96557	2.06193	2.68629	2.39735	2.48198	2.58753	2.35593	2.3335	2.49162
ENSG00000244038	1650	DDOST	8.11129	8.28082	8.35538	8.2315	8.22182	8.23096	8.14694	8.13418	8.32739	8.28074	8.10734	8.28114	8.22034	8.21323	8.12326	8.43523	8.31339	8.32297	8.23772	8.37685	8.2163	8.28595	8.26995	8.46036
ENSG00000117245	57576	KIF17	0.468497	0.682627	0.337012	0.742622	0.179247	0.422858	-0.913258	0.114084	0.32569	0.909913	0.494491	0.866126	1.06644	0.730387	0.275937	0.40122	0.964467	1.55036	1.04005	1.26762	1.3546	1.33397	0.799389	1.07837
ENSG00000189410	400745	SH2D5	0.687507	0.0574756	0.843972	0.0997783	1.04598	0.647418	0.00427961	0.333094	0.414499	0.418525	0.805952	0.732447	0.133551	0.576764	0.482388	0.679521	0.800348	0.275176	0.317061	0.990508	1.0541	-0.132113	0.55497	0.609985
ENSG00000127483	50809	HP1BP3	7.25565	7.25848	7.12686	7.21178	7.33833	7.26014	7.20664	7.47178	7.08079	7.04111	7.32387	6.90334	7.04633	7.12079	6.95509	6.81925	7.09751	7.08979	7.05202	6.89994	7.08113	7.06689	6.97943	6.90875
ENSG00000075151	8672	EIF4G3	7.1393	7.22008	7.09635	7.16907	7.10882	7.18013	7.255	7.36154	7.18466	7.12117	7.43276	7.27221	7.02925	7.1683	7.19223	7.16036	7.34956	7.31687	7.36132	7.34744	7.45847	7.37957	7.41505	7.43645
ENSG00000117298	1889	ECE1	8.62282	8.6725	8.90453	8.70886	8.53014	8.53748	8.50311	8.44287	8.52544	8.51816	8.69304	8.90164	8.44866	8.30934	8.43044	8.68258	8.36093	8.41287	8.49739	8.68334	8.59464	8.40777	8.58083	8.69563
ENSG00000142794	84224	NBPF3	4.1906	4.22059	4.39439	4.23411	3.89699	4.03912	4.22819	4.139	3.98685	4.08972	3.98827	4.21712	4.11208	4.11086	4.08488	3.97849	4.48735	4.37489	4.29627	4.341	4.61223	4.49205	4.49983	4.57624
ENSG00000162551	249	ALPL	1.16712	1.0452	0.770908	1.13725	0.846672	0.795517	1.10004	0.333094	0.1813	0.879856	0.494491	0.916311	0.501938	0.510421	0.482388	0.955156	-0.21714	0.39547	0.00811051	0.362476	-0.158208	0.0937686	0.415245	0.39744
ENSG00000090686	84196	USP48	5.75269	5.65006	5.46195	5.53426	5.65974	5.79368	5.74812	5.71424	5.84476	5.71674	5.80201	5.6712	5.77162	5.9104	5.83053	5.63698	5.90357	5.93938	5.95987	5.87746	6.02291	6.0954	6.01994	5.90649
ENSG00000187942	401944	LDLRAD2	1.19597	1.25165	1.46991	1.13725	1.01462	1.01287	1.12627	1.00353	1.16859	0.785734	1.37684	1.28435	0.922047	1.06681	0.967815	1.11342	0.995164	1.83199	1.10189	1.18103	1.53952	0.927759	1.35278	1.29052
ENSG00000142798	3339	HSPG2	11.3754	11.4531	11.5172	11.2495	11.212	11.3076	11.2661	11.1583	11.2207	11.2204	11.3016	11.6138	11.2791	11.0555	11.3959	11.5266	11.3652	11.4849	11.3282	11.4979	11.664	11.2657	11.7797	11.8287
ENSG00000218510	29092	LINC00339	2.71269	2.91292	2.78489	2.60228	2.52363	2.92714	2.737	2.57995	3.37355	3.49239	2.96807	3.05438	3.20706	3.21737	3.36471	3.02156	3.51012	3.53952	3.4518	3.46681	3.35152	3.25904	3.47805	3.47273
ENSG00000070831	998	CDC42	7.72186	7.67903	7.51482	7.66577	7.82155	7.68816	7.68541	7.43734	7.4714	7.4388	7.2127	7.38092	7.63745	7.67527	7.56914	7.3675	7.45994	7.45162	7.37756	7.2861	7.64993	7.72766	7.48407	7.34886
ENSG00000162552	54361	WNT4	-0.176838	-0.270579	0.118832	0.533675	-0.0669134	-0.0384735	0.354222	-0.201943	-0.607196	-0.480546	-1.79309	-2.04716	-1.39988	-1.50665	-1.35411	-1.98344	-1.05113	-0.623895	-3.25062	-1.95945	-1.81532	-0.0840185	-1.76696	-1.8794
ENSG00000184677	9923	ZBTB40	5.23212	5.43045	5.26151	5.18053	5.22707	5.40807	5.21984	5.62784	5.50513	5.45275	5.79673	5.70817	5.44429	5.31717	5.41659	5.5375	5.38168	5.47897	5.44634	5.44143	5.52795	5.45234	5.48462	5.49764
ENSG00000133216	2048	EPHB2	4.70141	4.6856	5.18448	5.20132	4.5278	4.62367	5.07585	4.99793	4.66469	4.81482	4.93083	5.14332	4.73265	4.59988	4.87654	5.09811	4.72337	4.84877	4.84062	4.98306	4.91155	4.80303	4.60272	4.76999
ENSG00000004487	23028	KDM1A	6.59541	6.54906	6.54681	6.5044	6.57392	6.62511	6.56996	6.59618	6.66893	6.71434	6.60805	6.71859	6.72261	6.74466	6.68794	6.63739	6.69356	6.72435	6.65261	6.67948	6.64001	6.62572	6.58279	6.58726
ENSG00000169641	7798	LUZP1	6.71237	6.78008	6.88323	6.78185	6.73714	6.82652	6.80936	6.69979	6.4972	6.66342	6.627	6.80104	6.57649	6.57904	6.67274	6.5044	6.3258	6.38854	6.26141	6.29149	6.58392	6.48384	6.40335	6.4491
ENSG00000261326	100996511	LINC01355	-0.508044	0.00772258	-2.03645	-2.03267	-0.849322	-0.655145	-0.913258	0.249436	-0.522307	0.0913602	0.423233	-0.339343	-0.438356	0.670886	-0.792234	-0.509513	-0.445409	-0.218639	-0.225089	-0.374489	0.0989494	-0.0840185	-0.109846	-0.535446
ENSG00000125944	10236	HNRNPR	7.20908	7.23198	7.14188	7.16417	7.27893	7.21344	7.13941	7.16116	7.26336	7.3144	7.48098	7.47705	7.34424	7.42282	7.40062	7.3512	7.13331	7.14196	7.39336	7.31731	7.07973	7.20063	7.08695	7.06379
ENSG00000125945	80818	ZNF436	4.01956	3.98701	3.83728	4.28509	4.02842	4.29283	4.29041	4.15057	4.40775	4.18498	4.24745	4.32556	3.95024	4.26468	4.53086	4.38385	4.66013	4.5209	4.57047	4.49251	4.48565	4.54271	4.63982	4.65737
ENSG00000249087	148898	ZNF436-AS1	0.37065	0.152112	-0.00402506	0.244168	-0.969616	0.156783	-0.176293	0.523197	0.279147	0.14289	0.913868	0.112036	-0.518526	-0.344381	0.184307	0.204183	0.995164	1.01214	0.975444	0.647206	0.550329	0.69949	0.761421	0.686947
ENSG00000204219	6920	TCEA3	3.87092	3.95783	4.19935	4.38972	3.82649	3.8712	3.93363	3.91975	3.60815	3.70446	3.36975	3.51151	3.61193	3.55018	3.25638	3.31831	4.6311	4.63934	3.99323	4.12221	4.33755	4.33065	4.11192	4.23874
ENSG00000088280	55616	ASAP3	4.84268	4.74564	4.6061	4.82818	4.5903	4.89261	4.74231	4.86371	4.66016	4.6308	4.71471	4.47953	4.72179	4.62948	4.52153	4.84804	5.55395	5.48463	5.15208	5.06594	5.551	5.38452	5.54871	5.52017
ENSG00000007968	1870	E2F2	1.16712	1.3745	0.913513	0.676279	1.78295	1.97712	0.807588	0.753203	2.16219	2.534	2.52459	2.50127	2.45548	2.31535	1.831	1.69212	1.80901	1.38582	2.6038	3.00318	1.49547	1.27986	1.60942	1.88777
ENSG00000117318	3399	ID3	8.05899	8.30741	8.5079	8.46602	8.29768	8.24458	8.30654	8.30026	8.53599	8.44611	8.14848	8.29009	8.35983	8.24162	8.10639	8.41518	7.7852	7.95568	7.52028	7.2449	7.60723	7.76773	7.4468	7.73573
ENSG00000142676	6135	RPL11	9.06444	9.14813	9.33498	9.34999	9.15411	9.15924	9.19134	9.06804	9.25319	9.22518	9.01138	9.13676	9.18869	9.1748	9.13807	9.32483	9.41625	9.35644	9.33585	9.30622	9.21985	9.36201	9.17899	9.37486
ENSG00000011007	6924	ELOA	6.30305	6.34005	6.63759	6.58005	6.44236	6.39192	6.58422	6.55974	6.36278	6.26019	6.44166	6.53253	6.33269	6.33135	6.37283	6.48823	6.01636	6.12121	6.12348	6.09928	6.00731	6.12256	6.00377	6.04267
ENSG00000057757	57095	PITHD1	5.17891	5.35536	5.23289	5.21014	5.36247	5.30267	5.17656	5.17274	5.22262	5.33167	5.06709	5.1976	5.23712	5.27907	5.19682	5.20748	5.07007	5.03006	5.08732	5.22227	4.97509	5.07204	5.00326	5.0917
ENSG00000011009	11313	LYPLA2	5.23907	5.41622	5.63147	5.43368	5.2692	5.22641	5.2998	5.38853	5.10747	5.08396	5.10885	5.05927	5.10624	4.99205	5.02588	5.33347	4.94789	5.0424	4.94694	5.07397	5.0263	4.99437	5.09389	5.25226
ENSG00000117308	2582	GALE	3.63316	3.75792	3.8328	3.27532	3.72357	3.70006	3.36803	3.62006	4.07803	4.05315	4.21617	4.24685	4.04044	3.91641	3.93481	4.2195	3.81117	3.83021	4.23089	4.37065	3.63652	3.57208	3.55219	3.82743
ENSG00000117305	3155	HMGCL	4.64759	4.87441	4.49706	4.43305	4.6088	4.73794	4.43907	4.53097	5.16459	5.11494	4.65764	4.82976	4.91348	4.9108	4.82437	4.96167	5.07187	5.1055	4.91715	4.94196	5.0417	5.0166	5.02746	5.03763
ENSG00000179163	2517	FUCA1	3.99924	4.04366	4.00197	4.11395	4.14887	4.14187	4.04094	3.89931	3.90492	3.90805	3.60528	3.77896	4.09871	4.11365	4.15293	3.95254	4.36342	4.48519	3.98505	4.12994	4.46009	4.49403	4.41372	4.27659
ENSG00000189266	55629	PNRC2	5.36033	5.35287	5.34726	5.42613	5.54368	5.53292	5.46564	5.42831	5.15818	5.22513	5.12016	5.11136	5.343	5.38585	5.31088	5.06943	5.13698	4.92404	5.00878	4.90867	5.09249	5.08919	5.00732	4.80278
ENSG00000188529	10772	SRSF10	5.70204	5.59847	5.43855	5.73704	5.70833	5.66317	5.77635	5.86239	5.94879	5.93159	6.12543	5.95771	6.01352	6.06501	6.21248	5.78694	5.876	5.83154	5.90672	5.81773	5.76791	5.87208	5.87967	5.66155
ENSG00000001460	90529	STPG1	3.15615	3.27023	2.99998	2.68052	3.41671	3.3746	2.94288	2.92144	3.42789	3.54601	3.05903	3.20834	3.67637	3.73947	3.27316	3.42783	3.71763	3.79419	3.60558	3.78324	3.7903	3.93799	3.73473	3.81033
ENSG00000001461	57185	NIPAL3	6.50102	6.57598	6.20413	6.09701	6.39747	6.51856	6.12749	6.01109	6.26541	6.27398	5.75653	6.00051	6.44989	6.4367	6.20157	6.04446	6.66521	6.81118	6.5879	6.63131	6.91286	6.96699	6.88326	6.9366
ENSG00000117602	11123	RCAN3	4.24684	4.12757	3.86826	3.98628	4.15248	4.24639	4.21907	4.00193	4.0226	4.06322	3.87601	4.07799	4.26956	4.32865	4.27455	4.01906	4.18852	4.07504	4.24237	4.11055	4.32187	4.36137	4.28582	4.23554
ENSG00000133226	10250	SRRM1	6.13068	6.21752	6.04667	6.11981	6.36052	6.32239	6.21946	6.34416	6.22838	6.23667	6.62402	6.32932	6.30457	6.37628	6.18468	6.2427	6.14854	6.1183	6.30643	6.31031	6.3573	6.18154	6.08767	6.05633
ENSG00000169504	25932	CLIC4	9.54877	9.38082	9.30507	9.56076	9.54733	9.50206	9.59875	9.26952	9.4056	9.40832	9.19305	9.36523	9.40887	9.50534	9.57031	9.18947	9.29177	9.27464	9.10272	9.06096	9.34925	9.46972	9.35751	9.18829
ENSG00000020633	864	RUNX3	3.4112	3.36218	3.57826	3.52192	3.53196	3.27717	3.47396	3.28926	3.37908	3.28442	3.32647	3.3611	3.55431	3.34182	3.38543	3.48688	3.11531	3.27256	3.20176	3.34599	3.73927	3.32732	3.39369	3.38883
ENSG00000117614	25949	SYF2	5.06817	5.25898	5.05967	5.29962	5.17482	5.28607	5.24997	5.19527	5.25003	5.29085	5.10316	4.93697	5.17157	5.2828	5.11388	5.13088	5.28096	5.40326	5.22337	5.20408	5.32266	5.41203	5.26985	5.18917
ENSG00000117616	57035	RSRP1	3.30925	3.68461	2.83055	3.03838	3.48696	3.56896	3.54374	5.11334	3.69935	3.4054	5.1956	2.92553	3.32661	3.55841	3.20485	3.18202	3.75398	3.49533	3.49853	3.22136	3.54763	3.70463	3.38122	3.26878
ENSG00000183726	23585	TMEM50A	6.76387	6.78977	6.69426	6.79167	7.00791	6.8493	6.91611	6.70028	6.86386	6.86003	6.48605	6.66273	6.85974	6.91581	6.96674	6.84557	6.77155	6.79578	6.71248	6.70297	6.74428	6.97517	6.79792	6.8245
ENSG00000204178	55219	MACO1	5.35874	5.28009	5.08438	5.06536	5.18718	5.26504	5.11403	4.9507	5.04625	5.12618	4.88349	4.96853	5.09618	5.1597	5.12008	4.93807	5.10038	5.30172	5.04465	4.99157	5.29401	5.33784	5.22696	5.20725
ENSG00000157978	26119	LDLRAP1	4.78212	4.73612	4.76739	4.72119	4.81857	4.88849	4.59981	4.69213	4.89627	4.74359	4.66731	4.7933	4.923	4.7919	4.69962	5.0153	5.00745	4.99875	4.84966	4.89059	5.06826	5.11646	5.08623	5.09876
ENSG00000117643	57134	MAN1C1	1.54899	1.89593	2.45249	2.55691	1.78295	1.6409	2.32621	2.13171	1.38183	1.20482	1.58706	1.32207	1.29471	1.15631	1.84603	1.56088	2.38531	2.38097	2.28632	2.14336	2.58753	2.45692	2.7947	2.79954
ENSG00000162430	57190	SELENON	7.51701	7.56056	7.85906	7.58303	7.43774	7.4715	7.44641	7.42548	7.47753	7.50553	7.59278	7.85842	7.59045	7.39866	7.4647	7.74542	7.60444	7.77479	7.71134	7.75682	7.83587	7.6736	7.69798	7.85622
ENSG00000117640	56181	MTFR1L	4.83811	4.98138	4.96458	4.95601	4.91939	4.91707	4.86616	4.97695	4.98413	4.9439	4.89012	4.94606	4.89426	4.97678	4.89472	5.07425	5.09685	4.9732	4.93708	4.91315	5.07389	5.13181	5.04139	5.15741
ENSG00000127423	79000	AUNIP	2.2031	2.15783	1.72329	1.97425	2.0382	2.12447	1.69818	1.69905	1.46735	1.94663	1.90735	1.8075	1.83601	1.67846	1.6023	1.18648	1.19349	1.06147	1.59307	1.45148	0.751026	0.643456	1.19081	0.723941
ENSG00000182749	164091	PAQR7	4.71891	4.61881	4.69024	4.47268	4.55258	4.64985	4.2846	4.50415	4.63034	4.56148	4.5962	4.805	4.7584	4.57169	4.65977	4.76102	4.6481	4.59187	4.39632	4.53677	4.82743	4.71061	4.64504	4.72051
ENSG00000117632	3925	STMN1	7.51736	7.37128	6.94836	6.66162	7.58147	7.50932	6.67975	6.57378	7.22933	7.3207	7.11292	6.92457	7.55875	7.61513	6.92489	6.51684	7.36176	7.19611	7.68359	7.58411	7.08856	7.29827	6.95756	6.94201
ENSG00000158006	5051	PAFAH2	3.72511	3.82049	3.65133	3.5775	3.79453	4.00148	3.56308	3.61171	4.21414	4.2033	3.8042	4.11069	4.20238	4.28467	4.07534	4.13434	4.07456	4.10182	3.963	3.92763	4.05599	4.12863	3.88795	4.06582
ENSG00000158008	2134	EXTL1	3.20664	3.48545	2.93457	2.91435	3.16146	3.27717	2.40332	2.76455	4.2628	4.11252	4.04278	4.32091	4.10875	3.9852	3.71914	4.10166	3.87858	4.27125	3.67842	3.85024	4.08229	4.09507	3.84775	3.9957
ENSG00000175087	149420	PDIK1L	1.93864	2.28857	1.817	2.16776	2.1863	2.34084	2.49676	2.54529	1.92584	1.98948	1.86764	1.83385	1.86789	2.09538	2.23656	1.98618	1.84316	2.07954	1.74292	1.74099	1.81516	1.99087	1.98381	1.93586
ENSG00000130695	64793	CEP85	3.86194	3.9611	3.75442	3.5029	3.96009	4.0758	3.5963	3.84334	3.94273	4.05987	4.26538	3.97816	3.99785	4.17115	3.73133	3.64429	3.64205	3.42639	3.97682	3.94962	3.10263	3.54939	3.20856	3.39457
ENSG00000142669	83442	SH3BGRL3	8.36222	8.43612	8.60847	8.46939	8.44392	8.2614	8.13951	8.08732	8.32989	8.39439	8.3527	8.58298	8.42189	8.14466	8.11824	8.46765	8.36167	8.39945	8.49511	8.62235	8.49048	8.38312	8.39475	8.59657
ENSG00000158062	91544	UBXN11	2.52075	2.66267	2.59688	2.55691	2.46682	2.68905	2.23272	3.22501	2.87589	2.60002	3.36975	2.45109	2.56651	2.56455	2.43844	2.60818	2.64931	2.96431	2.74615	2.70524	2.70824	2.51272	2.34638	2.76446
ENSG00000117682	79947	DHDDS	5.36669	5.52632	5.70318	5.50589	5.38257	5.55647	5.42395	5.61118	5.43388	5.57151	5.56705	5.67485	5.53272	5.55995	5.47817	5.73461	5.4033	5.39847	5.44336	5.46605	5.39937	5.34225	5.43573	5.58192
ENSG00000198830	3151	HMGN2	7.7885	7.7095	7.60133	7.36903	7.85458	7.75999	7.25796	7.21694	7.63972	7.68164	7.38228	7.37504	7.86283	7.85435	7.3814	7.27943	7.83907	7.80814	7.84619	7.77972	7.52983	7.59731	7.41696	7.37599
ENSG00000117676	6195	RPS6KA1	2.8461	2.57997	2.94291	2.70568	2.40769	2.79258	2.52661	2.51874	1.86411	2.34892	2.4726	2.45957	2.57619	2.3818	2.04147	1.85786	2.58013	2.46586	2.68686	2.76599	2.06167	2.29358	2.30739	2.43697
ENSG00000117713	8289	ARID1A	7.09546	7.25848	7.29019	7.1837	7.04185	7.11847	7.18692	7.27098	7.22933	7.24903	7.46693	7.47914	7.14965	7.15479	7.1959	7.35814	7.14748	7.23123	7.37808	7.43189	7.35171	7.08048	7.38805	7.36652
ENSG00000060642	55650	PIGV	3.91497	4.22332	3.84174	3.90894	3.83998	3.97583	3.80556	3.81088	4.06437	4.13814	3.73232	3.80583	4.02991	4.02733	3.87012	3.89376	4.15153	4.16524	3.963	4.08295	3.84399	4.06606	4.07757	4.20316
ENSG00000204160	84243	ZDHHC18	5.14971	5.21169	5.3171	5.09105	5.22878	5.18672	5.10417	5.12366	5.00573	5.06405	5.14805	5.19124	5.0673	4.95668	4.93041	5.05974	4.78835	4.7786	4.95115	5.09386	4.8252	4.90187	4.81916	5.01914
ENSG00000142751	54707	GPN2	4.70392	4.87787	5.02474	4.90984	4.76067	4.75914	4.75707	4.9802	4.79653	4.67085	4.71097	4.67257	4.71523	4.57372	4.52853	4.63616	4.64569	4.55574	4.68938	4.6104	4.61481	4.48409	4.54802	4.73418
ENSG00000198746	63906	GPATCH3	3.8022	3.66468	3.64111	3.44431	3.59693	3.80865	3.45856	3.42414	3.81805	3.71301	3.5686	3.59862	3.61663	3.47824	3.29523	3.84945	3.6661	3.72316	3.61621	3.74853	3.66166	3.6488	3.60138	3.71248
ENSG00000090273	10726	NUDC	6.97993	6.91862	7.08367	6.94922	6.96292	6.90166	6.72819	6.69337	6.90084	6.96888	6.93704	7.0671	7.0688	6.90254	6.78373	6.94631	6.83178	6.82419	6.91051	7.04949	6.76182	6.71465	6.68774	6.74968
ENSG00000253368	388610	TRNP1	7.18634	7.19737	7.42168	7.51556	7.21569	7.1916	7.31965	7.28286	7.54301	7.53957	7.64681	7.82207	7.47873	7.51135	7.68598	7.78345	7.5647	7.67482	7.60725	7.7402	7.26621	7.44044	7.372	7.46472
ENSG00000158246	115572	TENT5B	1.40812	1.25165	1.04328	0.495707	1.51805	1.51834	0.598641	0.205715	1.52832	1.88743	1.06197	1.20582	2.11374	1.48473	1.33039	1.28957	2.60023	2.55467	2.53821	2.60902	2.37298	2.45692	2.80407	2.97091
ENSG00000090020	6548	SLC9A1	7.3275	7.48502	7.78851	7.62705	7.21224	7.36685	7.45872	7.35624	7.37199	7.45705	7.50868	7.81216	7.34389	7.212	7.37008	7.69193	7.27842	7.36801	7.36632	7.54996	7.54003	7.20728	7.49351	7.62305
ENSG00000142784	23038	WDTC1	6.37499	6.48402	6.55431	6.35667	6.27128	6.44476	6.35179	6.1837	6.39519	6.42732	6.18049	6.44549	6.41255	6.26813	6.17727	6.52126	6.61173	6.74903	6.45747	6.5451	6.86226	6.68807	6.74844	6.82716
ENSG00000186501	84065	TMEM222	5.72573	5.85914	6.06302	5.93356	5.68362	5.755	5.7354	5.72976	5.65162	5.64595	5.49937	5.7546	5.56104	5.40424	5.45263	5.87385	5.5706	5.68087	5.58452	5.73404	5.55503	5.57068	5.58313	5.75834
ENSG00000142733	9064	MAP3K6	5.72573	5.79734	5.80733	5.44368	5.55735	5.78485	5.48097	5.58796	5.42856	5.49673	5.57118	5.55325	5.65426	5.50777	5.28493	5.62059	5.58707	5.59971	5.77372	5.86247	5.78173	5.41098	5.74023	5.85531
ENSG00000181773	2827	GPR3	1.43258	1.57571	1.93875	1.7181	1.72599	1.43043	1.73273	2.04753	0.1813	0.719391	1.06197	1.12276	0.981548	0.47607	0.593419	0.40122	-0.620495	-0.0519891	0.351412	0.730864	-0.561564	-0.657204	-0.423004	-0.153575
ENSG00000158195	10163	WASF2	8.01868	8.11248	8.11157	8.03972	7.88796	8.07889	7.95562	7.85963	7.92996	7.90514	7.88111	8.07377	7.98098	7.93738	7.95693	8.09737	8.00968	8.10283	8.08421	8.12088	8.25769	8.11025	8.2653	8.27396
ENSG00000126705	27245	AHDC1	5.68941	5.64498	5.40574	5.50828	5.57493	5.65431	5.09424	5.2794	6.0432	6.04683	6.01541	6.18901	6.16797	5.94534	5.85859	6.01091	6.25859	6.29626	6.18847	6.17404	6.42198	6.03066	6.3045	6.24233
ENSG00000126709	2537	IFI6	4.45215	4.31566	4.39439	4.48727	4.28982	4.33177	4.25815	4.17061	4.30986	4.33098	4.11804	4.23454	4.23636	4.0184	4.19755	4.55916	4.81225	4.45552	4.01214	4.32763	4.22402	4.45793	4.48243	4.34942
ENSG00000009780	199870	FAM76A	2.55457	2.46485	2.14075	2.74667	2.45519	2.4342	2.56547	2.42652	2.65675	2.61834	2.4726	2.48474	2.72288	2.70466	2.76532	2.43909	2.82191	2.95129	2.96161	2.91651	3.04266	3.1726	2.93774	2.76446
ENSG00000117758	23673	STX12	5.84325	5.76682	5.77266	5.83817	5.86162	5.81843	5.9313	5.78186	5.13713	5.17186	4.87851	5.10597	5.46788	5.43363	5.37056	5.17418	5.45667	5.45725	5.17744	5.11931	5.64726	5.70078	5.45816	5.40387
ENSG00000117751	5511	PPP1R8	5.38873	5.46888	5.55465	5.61838	5.53127	5.62902	5.6004	5.64124	5.66413	5.67578	5.54938	5.58849	5.57317	5.66851	5.52795	5.62881	5.43723	5.37915	5.46411	5.47062	5.39188	5.45946	5.27996	5.33679
ENSG00000130775	9473	THEMIS2	1.38325	1.67468	1.24559	1.00836	1.10673	1.18392	1.10004	1.40252	1.58681	1.64092	1.41407	1.82073	0.922047	0.971395	1.17243	1.38579	1.54425	1.26468	1.54935	1.5698	0.992034	1.22365	1.10246	1.02007
ENSG00000117748	6118	RPA2	4.3338	4.15068	3.81473	4.02678	4.48553	4.52631	3.89219	4.0614	4.65333	4.72469	4.63417	4.58219	4.73265	4.68317	4.56532	4.45581	4.39253	4.34532	4.76778	4.93095	4.16196	4.32621	4.40142	4.29821
ENSG00000158156	55113	XKR8	3.69004	3.72365	3.66147	3.38323	3.76657	3.72798	3.35144	3.4618	3.76837	3.67851	3.26666	3.52775	3.78055	3.61081	3.44092	3.63779	3.74046	3.85839	3.64073	3.72832	3.7903	3.73511	3.60138	3.97283
ENSG00000158161	2140	EYA3	4.81737	4.74184	4.93771	4.95251	4.8163	4.72414	5.14323	5.09399	4.65105	4.7643	4.97821	5.06484	4.69981	4.74579	5.00762	4.76996	4.61883	4.6575	4.86609	4.86767	4.995	4.63719	4.8398	4.80494
ENSG00000126698	22826	DNAJC8	5.84894	5.97128	5.79817	5.95645	6.1072	5.93482	5.90692	5.78465	5.98367	5.96955	5.81772	5.8269	6.03913	6.11819	5.98021	5.89988	6.00227	5.96066	5.93673	6.05025	5.94521	6.13911	5.8929	5.87292
ENSG00000130770	93974	ATP5IF1	5.16985	5.16989	5.20543	5.26477	5.35466	5.23725	5.08256	5.23251	5.35333	5.33306	5.13556	4.9789	5.48726	5.35074	5.01263	5.11926	5.5655	5.43168	5.42634	5.32679	5.27133	5.53262	5.17556	5.51226
ENSG00000130766	83667	SESN2	7.20154	7.29782	7.13825	7.1059	6.7902	6.96202	6.73992	6.71205	7.08545	7.08046	6.73623	7.03232	6.80005	6.71551	6.75764	7.07755	6.89113	7.00053	6.71413	6.8482	6.79797	6.75983	6.88382	7.05202
ENSG00000130772	54797	MED18	4.14694	4.11588	3.87263	4.14494	4.00866	4.14187	3.896	4.04288	4.0678	3.99825	3.96651	3.94228	3.987	4.03029	4.01346	4.07785	3.91916	4.07504	4.0361	3.88718	3.89575	3.97535	3.86576	3.97283
ENSG00000204138	65979	PHACTR4	5.04456	5.17272	4.95842	5.1503	5.01759	5.21768	5.21067	5.31713	5.13059	5.14052	5.32708	5.23268	5.1029	5.17048	5.19682	5.07905	5.34492	5.32589	5.4142	5.31498	5.38887	5.46351	5.31478	5.21051
ENSG00000180198	1104	RCC1	5.68306	5.8101	5.91722	5.67575	5.71078	5.80027	5.53337	5.65959	5.90635	6.01693	6.00705	6.08658	6.05566	5.94534	5.79418	5.92278	5.97557	5.95415	6.20969	6.20454	5.82465	5.888	5.81395	5.98954
ENSG00000242125	8420	SNHG3	3.98691	4.14781	3.71114	3.45918	4.09366	4.15564	4.00251	4.4837	4.23563	3.94481	4.90163	3.86772	3.94652	4.06248	3.81772	3.92612	3.42249	3.354	3.99051	3.67651	3.45865	3.67699	3.60138	3.59758
ENSG00000180098	54952	TRNAU1AP	3.56843	3.73898	3.65133	3.54998	3.75712	3.86842	3.49425	3.73217	3.80168	3.86651	3.62526	3.55572	3.80546	3.83405	3.77909	3.7015	3.82832	4.02308	4.1132	3.89173	3.72503	3.96681	3.87022	4.12579
ENSG00000197989	85028	SNHG12	2.21724	2.66267	2.19761	2.16776	2.54574	2.60455	2.67615	3.7999	2.83625	2.51457	3.87267	2.36336	2.52712	2.72674	2.56191	2.52611	2.4083	2.50204	2.65283	2.55266	2.06167	2.29358	2.61475	2.57498
ENSG00000120656	6883	TAF12	4.33704	4.19303	4.28712	4.48485	4.26671	4.23994	4.32196	4.32673	4.45039	4.43024	4.42893	4.43719	4.49046	4.4353	4.63619	4.48507	4.50879	4.40625	4.48021	4.50444	4.29642	4.48409	4.41677	4.49831
ENSG00000188060	115273	RAB42	-0.176838	0.774745	0.118832	-0.00519125	0.656569	0.723367	0.598641	0.65908	0.0763304	0.538819	0.0501892	0.52168	0.234834	0.209555	0.696513	0.461341	0.533833	0.23274	0.417755	0.253542	-0.0239073	0.524403	0.415245	0.609985
ENSG00000162419	10691	GMEB1	4.14324	4.25565	4.56076	4.58769	4.18454	4.32772	4.61378	4.47912	4.24171	4.17264	4.25002	4.32323	4.2055	4.16037	4.18578	4.23249	4.01215	3.94965	4.3922	4.20865	4.10446	4.10029	4.08142	4.17003
ENSG00000198492	51441	YTHDF2	6.50246	6.45299	6.51849	6.42771	6.55769	6.64111	6.46146	6.37595	6.33033	6.43186	6.25292	6.39329	6.44197	6.37395	6.32201	6.33397	6.23307	6.25179	6.25349	6.29235	6.3356	6.34472	6.27786	6.34534
ENSG00000159023	2035	EPB41	3.75451	3.73898	3.4319	3.62224	3.60748	3.89603	3.73912	3.71668	3.14607	3.22588	2.99904	2.86931	3.10374	3.26342	3.04473	2.90733	4.28173	4.31513	4.0175	3.93647	4.4715	4.37003	4.44099	4.13269
ENSG00000253304	399474	TMEM200B	4.39107	4.38307	4.35743	4.37672	4.35074	4.45012	4.2962	4.38914	4.05749	4.13814	4.07219	3.9453	4.10206	3.96676	4.08804	4.03892	4.17182	4.44161	4.05446	4.32763	4.11905	4.20804	4.13065	4.32555
ENSG00000116350	6429	SRSF4	6.34229	6.2889	6.25022	6.28752	6.2638	6.25628	6.14764	6.3245	6.33674	6.37508	6.54441	6.33106	6.4139	6.3593	6.27281	6.36282	6.45494	6.44597	6.42104	6.50778	6.48036	6.45209	6.37613	6.32667
ENSG00000116353	51102	MECR	4.42802	4.57678	4.4481	4.49691	4.47116	4.53336	4.26996	4.20433	4.58562	4.67523	4.57375	4.66891	4.64796	4.47063	4.43472	4.48507	4.60397	4.70678	4.58498	4.69095	4.38963	4.60455	4.52837	4.58632
ENSG00000060656	10076	PTPRU	6.30387	6.37051	6.8498	6.86331	6.13207	6.25788	6.66864	6.65273	6.46118	6.4664	6.93783	7.10985	6.19493	6.07221	6.64078	6.93641	6.35863	6.46615	6.76559	6.84644	6.49512	6.26572	6.65575	6.67312
ENSG00000162511	7805	LAPTM5	1.45662	1.20826	1.27231	0.570669	1.10673	1.27085	1.22667	0.373171	1.1939	1.76121	1.15287	1.22586	1.42901	1.3202	0.94007	1.66681	1.87652	1.91484	0.860885	1.59234	1.76036	1.67873	1.16196	1.02007
ENSG00000162512	9672	SDC3	8.33451	8.34609	8.53901	8.37468	8.17825	8.28012	8.25861	8.1769	8.02932	8.09105	7.95125	8.23353	8.15319	7.97361	7.93558	8.21827	8.35891	8.48541	8.19387	8.27122	8.52187	8.343	8.43752	8.49789
ENSG00000134644	9698	PUM1	6.60419	6.66142	6.79788	6.77444	6.4866	6.65814	6.7987	6.72517	6.69741	6.73075	6.89197	6.89359	6.70285	6.67491	6.83359	6.87212	6.72251	6.81028	6.83892	6.84057	6.90657	6.83758	6.95965	6.86957
ENSG00000060688	9410	SNRNP40	5.33785	5.3099	5.3171	5.37868	5.19245	5.19452	5.23799	5.22158	5.32067	5.27073	5.41235	5.51406	5.41626	5.33285	5.38478	5.35145	5.11618	5.08775	5.43237	5.41796	4.96503	5.07337	4.98484	5.08283
ENSG00000121766	51538	ZCCHC17	4.63974	4.64549	4.65767	4.73755	4.75594	4.64661	4.53765	4.5109	4.782	4.76841	4.71284	4.7933	4.84505	4.76725	4.71812	4.69369	4.63354	4.61889	4.79922	4.95289	4.41645	4.58237	4.62668	4.75443
ENSG00000121769	2170	FABP3	-0.938678	-0.210458	-0.00402506	0.570669	-0.207776	0.328735	0.214497	0.0162369	0.456934	0.0379209	0.777663	0.274765	-0.155956	0.329849	0.761364	0.627991	-0.365238	-0.27876	0.281871	0.253542	0.21216	0.175069	0.509882	0.302803
ENSG00000168528	347735	SERINC2	5.9349	5.91672	6.06589	5.72478	5.89753	5.91404	5.57324	5.50245	5.71419	5.74619	5.51445	5.68393	5.79876	5.49281	5.28217	5.63045	5.45252	5.60804	5.18222	5.49923	5.72563	5.61415	5.44624	5.57814
ENSG00000142910	64129	TINAGL1	4.35314	4.55529	4.78605	4.40772	4.68797	4.48872	4.6161	4.79898	4.73535	4.48118	4.00972	4.50845	4.62948	4.3945	4.47636	4.81961	4.65052	4.80599	3.5512	3.68703	4.82075	4.95894	4.57563	4.61861
ENSG00000162517	553115	PEF1	5.71081	6.04404	6.08202	5.8839	5.8383	5.85335	5.74071	5.69559	5.96542	5.90852	5.59366	5.88633	5.83046	5.84796	5.72067	5.93873	5.94052	5.99677	5.90456	5.90361	5.84783	5.97499	5.84151	6.06807
ENSG00000084636	1307	COL16A1	9.7618	9.74774	9.86418	9.94276	9.67491	9.63592	9.74657	9.93036	9.73781	9.69056	9.89122	9.89948	9.6769	9.56158	9.70456	10.0331	9.8104	9.80166	9.58376	9.72757	9.89008	9.63571	9.9285	9.97088
ENSG00000121753	576	ADGRB2	5.24253	5.1399	5.61851	5.60395	4.88295	5.16872	5.49613	5.49339	5.01108	5.01822	5.29125	5.47274	4.94745	4.90758	5.30817	5.61564	5.13353	5.31322	5.16783	5.28069	5.27459	5.15705	5.45816	5.43906
ENSG00000134668	90853	SPOCD1	6.15569	6.26395	6.63179	6.35336	6.16191	6.17126	6.29656	6.64866	6.19821	6.17148	6.6501	6.60269	6.26171	6.0585	6.21393	6.50796	5.68446	5.64492	5.79025	5.74162	5.91939	5.84749	5.80698	6.01868
ENSG00000184007	8073	PTP4A2	8.17246	8.13728	8.17267	8.20491	8.15192	8.12249	8.12657	7.93164	7.97651	8.00903	7.98721	8.16772	8.02406	8.01999	8.1781	7.99654	7.93149	7.96907	8.01256	8.07685	7.95934	8.0191	8.02433	7.94041
ENSG00000121774	10657	KHDRBS1	7.57651	7.53142	7.48979	7.50425	7.57442	7.53852	7.40817	7.29628	7.34894	7.39531	7.24438	7.28927	7.47809	7.45404	7.30461	7.20226	7.4209	7.44263	7.34437	7.25332	7.33579	7.42546	7.1397	7.20295
ENSG00000121775	55116	TMEM39B	4.07109	4.24227	4.65005	4.36097	4.17038	4.25068	4.21297	4.21815	4.34982	4.40935	4.28058	4.5744	4.23024	4.21347	4.21791	4.62635	4.5141	4.49196	4.60113	4.68833	4.48283	4.42091	4.55913	4.55073
ENSG00000025800	23633	KPNA6	6.76387	6.77684	6.71144	6.73882	6.70557	6.80265	6.81138	6.88314	6.79988	6.75786	6.76803	6.8535	6.8297	6.80861	6.817	6.74183	6.6375	6.72483	6.74877	6.62243	6.84262	6.83524	6.81887	6.75024
ENSG00000084652	200081	TXLNA	7.10024	7.22145	7.09588	6.99375	7.07644	7.13247	7.05231	7.31504	7.09974	7.10908	7.44686	7.28181	7.12842	7.01859	7.09847	7.24243	6.96228	7.06279	7.21538	7.23194	7.15777	7.00431	7.20613	7.19556
ENSG00000160050	79140	CCDC28B	1.90408	1.3347	1.5594	1.66777	1.5621	1.85863	1.29764	1.44073	1.92584	1.56739	1.81294	1.57733	1.83601	2.03767	1.76927	1.5881	2.38531	2.46586	2.28632	2.14336	1.95185	2.11967	2.09484	2.42578
ENSG00000160051	55721	IQCC	1.25201	1.45096	1.16233	0.774683	0.982555	1.71719	1.25072	1.28138	1.40369	1.74463	1.63515	1.41227	1.34088	1.78051	0.94007	0.91272	1.19349	1.65047	1.56407	1.87574	0.992034	1.18492	1.07176	1.43139
ENSG00000160055	56063	TMEM234	2.76176	3.02346	3.07777	2.5661	3.01065	3.18616	3.00074	3.20294	3.21569	3.08149	2.9618	2.99139	3.12368	3.10385	2.78105	3.08025	2.93706	3.07053	2.79064	3.27808	3.14602	2.93653	3.03643	3.05316
ENSG00000084623	8668	EIF3I	7.69968	7.83984	7.9606	7.82806	7.69309	7.80073	7.66235	7.61524	7.85806	7.84928	7.64803	7.89291	7.79552	7.75264	7.70928	7.92961	7.79913	7.84095	7.89449	7.87358	7.77123	7.83592	7.76457	7.92535
ENSG00000220785	339483	MTMR9LP	1.33218	0.995012	0.770908	1.11238	1.07668	1.28763	0.990066	1.95813	1.26727	1.07818	2.10245	0.940764	1.38561	1.17785	0.911781	0.729274	1.70143	1.40506	1.44187	1.21047	1.47292	1.4031	1.77101	1.75108
ENSG00000183615	84734	FAM167B	0.420403	1.02032	1.07398	0.742622	1.01462	0.818786	0.598641	0.722506	0.279147	0.28728	0.459302	0.52168	0.72723	0.0317675	0.443394	0.204183	-0.0828385	0.506501	0.384965	0.956156	0.674064	0.614601	0.907641	1.36267
ENSG00000116478	3065	HDAC1	6.41313	6.35007	6.56516	6.55604	6.43571	6.45964	6.55253	6.59353	6.34099	6.20898	6.30588	6.24838	6.24284	6.29548	6.28871	6.36774	6.51443	6.51289	6.54866	6.52766	6.46045	6.45463	6.47622	6.51457
ENSG00000175130	65108	MARCKSL1	5.41351	5.45734	6.00944	5.99778	5.76715	5.49099	5.92851	5.85621	5.22108	5.2311	5.48959	5.7197	5.43501	5.3789	5.46971	5.71004	5.26372	5.21854	5.45229	5.51111	5.10721	5.19652	5.35039	5.35606
ENSG00000160058	55108	BSDC1	6.17574	6.35319	6.34922	6.30821	6.21029	6.31882	6.26444	6.38148	6.43289	6.42797	6.28781	6.28704	6.34548	6.33315	6.14725	6.41886	6.55104	6.54305	6.35591	6.34723	6.49092	6.4923	6.39485	6.54719
ENSG00000160062	653121	ZBTB8A	2.99309	3.07268	2.76622	3.07102	3.30448	3.14992	3.18048	3.0257	2.47253	2.60921	2.67787	2.50127	2.71413	2.75567	2.50623	2.51197	2.35012	2.64643	2.33004	2.3949	2.71786	2.62549	2.46924	2.3917
ENSG00000176261	339487	ZBTB8OS	3.53494	3.55204	3.57826	3.65275	3.61273	3.60622	3.5963	3.58209	3.58442	3.64762	3.43912	3.31039	3.47372	3.67278	3.54589	3.35838	3.68034	3.6565	3.4518	3.32595	3.37602	3.86941	3.68995	3.6799
ENSG00000162521	5928	RBBP4	6.12694	6.12648	6.13666	6.19355	6.15203	6.22124	6.29367	6.33341	6.15617	6.17457	6.19125	6.14891	6.12409	6.21119	6.27073	6.09989	6.09286	6.11684	6.2971	6.28977	6.14468	6.2035	6.04879	6.03441
ENSG00000162520	81493	SYNC	4.71393	4.91377	4.68776	4.43054	4.91515	4.9687	4.76961	4.63559	4.3777	4.41983	3.81468	4.07799	4.87281	4.60386	4.37898	4.65881	4.85262	4.80237	4.31597	4.1866	5.0645	5.13816	4.95361	5.04861
ENSG00000162522	57648	KIAA1522	4.90736	4.9002	5.01093	4.88802	5.05853	5.16077	5.02969	4.88639	4.2598	4.26855	3.87601	4.03889	4.78369	4.34777	4.2034	4.20638	4.83151	4.89372	4.73237	4.74477	5.2582	5.14826	5.21296	5.19412
ENSG00000134684	8565	YARS	8.15901	8.20851	8.24147	8.15706	7.96971	8.05152	7.91552	7.83406	8.27016	8.23361	8.04176	8.24309	8.08362	8.03168	7.98987	8.16305	7.98409	8.11255	8.03816	8.11967	7.99735	8.03909	8.05089	8.18182
ENSG00000116497	64766	S100PBP	4.31748	4.48658	4.20283	4.26548	4.48839	4.72568	4.54496	4.5398	4.71801	4.56621	4.59822	4.5428	4.6318	4.8058	4.69548	4.2195	4.6139	4.57073	4.62765	4.47442	4.6753	4.83308	4.77697	4.58883
ENSG00000121900	113452	TMEM54	3.68496	3.84194	4.06827	3.99651	3.68424	3.78226	3.91869	3.68518	3.99046	3.89308	3.84567	4.01317	3.99063	3.69908	3.82153	4.42971	4.14812	4.11939	4.15998	4.13379	3.9781	3.96966	3.82031	4.41026
ENSG00000116514	127544	RNF19B	3.92793	3.94136	3.85947	3.73245	3.93936	3.97583	3.76857	3.78883	3.57963	3.38414	3.50531	3.41445	3.55921	3.61081	3.57775	3.35046	3.50479	3.71932	3.56956	3.485	3.49826	3.66648	3.56878	3.77551
ENSG00000004455	204	AK2	6.17574	6.19268	6.23671	6.27427	6.21375	6.21741	6.2026	6.20259	6.12443	6.19226	6.21979	6.20802	6.24814	6.17082	6.14801	6.16121	6.20872	6.19628	6.3108	6.22632	6.08462	6.25466	6.14593	6.21417
ENSG00000142920	113451	AZIN2	1.38325	1.27286	1.29854	1.66777	1.04598	1.46033	1.29764	1.98425	1.26727	1.48991	1.84055	1.20582	1.31798	1.15631	0.94007	1.50484	1.70143	2.06752	1.53448	1.87574	1.76036	1.73344	1.40297	1.51819
ENSG00000116525	55223	TRIM62	3.32239	3.34225	3.51255	3.38842	3.35544	3.41333	3.22364	3.31005	3.43322	3.20178	3.12227	3.22834	3.27997	3.19643	3.07055	3.51552	3.31709	3.49533	3.48312	3.46681	3.44714	3.30492	3.50127	3.54686
ENSG00000160094	149076	ZNF362	4.4905	4.49789	4.49706	4.58769	4.20205	4.38536	4.40198	4.27214	4.81703	4.64427	4.84141	4.90626	4.6775	4.51572	4.62098	4.88143	4.91013	4.93069	4.70938	4.77464	4.94674	4.6318	4.88465	4.96416
ENSG00000134686	1912	PHC2	7.27691	7.30524	7.70026	7.58557	7.02719	6.9863	7.20511	7.25665	7.06029	7.00022	7.17219	7.23685	6.79384	6.81721	6.94335	7.1507	6.80387	6.73959	6.93938	7.12536	6.71516	6.74034	6.69279	6.82291
ENSG00000121903	7579	ZSCAN20	3.03361	3.17201	2.95945	2.80216	3.20379	3.20394	3.21144	3.34574	3.13304	3.10116	3.26666	3.24316	2.94091	2.99888	3.05123	3.24324	2.85576	3.09443	3.17804	3.12415	3.00388	3.05402	3.07563	3.09612
ENSG00000121904	114784	CSMD2	4.33055	4.48203	4.49989	4.23987	4.07478	4.30524	4.12139	4.33436	4.35263	4.56385	5.34526	5.11942	4.41693	4.34777	4.67879	4.88966	4.31557	4.1987	4.93	5.01261	4.44569	4.07403	4.77697	4.7387
ENSG00000163866	113444	SMIM12	4.78212	4.96681	5.15068	5.06698	5.02744	4.92915	5.07416	5.09399	4.71801	4.75812	4.67308	4.83467	4.73913	4.68505	4.73234	4.71854	4.38965	4.50316	4.71103	4.77218	4.48283	4.55415	4.61075	4.73644
ENSG00000241014	653160	LOC653160	1.43258	1.79688	1.19062	1.63321	1.37719	1.60119	1.60798	1.73024	1.58681	1.54841	1.13068	1.28435	1.70092	1.3202	1.21935	1.28957	1.80901	1.71355	1.37665	0.920967	1.64411	1.35157	1.60942	1.60007
ENSG00000163867	9204	ZMYM6	2.13022	1.75226	1.01192	1.65059	2.26837	2.06732	1.79946	2.05986	2.18761	1.96105	2.0082	1.6384	2.26508	2.11784	2.00176	2.0658	2.22621	2.03084	1.63551	1.5469	2.13529	2.48907	2.01642	1.90398
ENSG00000197056	79830	ZMYM1	2.64105	2.67069	1.87044	2.23843	2.58897	2.84452	2.63106	2.04753	2.81193	2.64539	2.53308	2.50127	2.81572	2.81184	2.81199	2.36233	2.82191	2.55467	2.50808	2.60902	2.81067	2.45692	2.50415	2.42578
ENSG00000116560	6421	SFPQ	8.32638	8.31814	8.59117	8.44672	8.38612	8.30659	8.45703	8.43061	7.9269	7.95262	8.17533	8.11431	8.06869	8.10217	7.95996	7.92762	7.77721	7.74608	7.91617	7.87099	7.78474	7.76404	7.58432	7.61476
ENSG00000146463	9202	ZMYM4	6.29223	6.29734	6.28917	6.39262	6.32421	6.32899	6.48255	6.2935	6.33247	6.35405	6.43205	6.54105	6.36516	6.45556	6.64454	6.46088	6.45218	6.53543	6.49012	6.42307	6.62411	6.58539	6.62569	6.54202
ENSG00000142687	79932	KIAA0319L	4.93543	5.28662	5.06541	4.97338	4.95287	5.1436	5.04008	5.11334	5.27248	5.14368	5.24422	5.22523	5.22178	5.22192	5.20558	5.27394	5.55266	5.54006	5.44634	5.4691	5.56971	5.56409	5.63129	5.59945
ENSG00000020129	23154	NCDN	5.90025	6.04327	6.23756	6.15677	5.94717	5.90998	6.05253	6.19772	5.86164	5.90852	5.87559	6.03995	5.89667	5.76325	5.8239	6.10225	5.75005	5.82173	5.64809	5.67057	5.85982	5.64925	5.7451	5.89031
ENSG00000126067	5690	PSMB2	6.63744	6.59453	6.7464	6.6776	6.74851	6.62057	6.59952	6.57593	6.5174	6.62033	6.56834	6.67143	6.59804	6.65682	6.57634	6.65519	6.45632	6.49448	6.62962	6.5666	6.49931	6.61892	6.48206	6.58287
ENSG00000142686	127703	C1orf216	5.28175	5.38001	5.5006	5.4561	5.19769	5.30267	5.39458	5.50358	5.08397	5.13575	5.1727	5.14464	5.10958	5.04574	5.14307	5.11225	5.04278	5.1099	5.04203	5.06392	5.0321	5.12159	5.06301	5.21051
ENSG00000092853	63967	CLSPN	3.54619	3.84194	3.06254	2.72222	3.831	3.92044	2.81163	3.22501	3.6315	3.7918	4.28561	3.79582	3.94652	3.97601	3.426	3.14584	3.62743	3.33407	4.5014	4.8015	3.40012	3.38399	3.20149	3.342
ENSG00000134698	192670	AGO4	3.67987	3.84549	3.30825	3.72837	3.68424	3.89603	3.87682	4.45598	4.00125	3.73836	4.35666	3.7891	3.7889	3.98825	3.8811	3.68898	4.02708	3.92986	4.00137	3.68703	4.15135	4.2032	3.85678	4.07301
ENSG00000092847	26523	AGO1	5.66769	5.79184	5.73474	5.74818	5.66227	5.82562	5.82921	5.80586	5.59218	5.63474	5.81163	5.91129	5.75999	5.68646	5.80672	5.71004	5.77459	5.7919	6.01516	5.83082	5.89204	5.76127	5.97917	5.92249
ENSG00000126070	192669	AGO3	4.69637	4.57891	4.75797	4.77765	4.678	4.57837	4.93641	4.9737	4.41584	4.50353	4.7479	4.64307	4.45154	4.44865	4.6934	4.36036	4.36047	4.40147	4.41471	4.37065	4.45435	4.49205	4.66574	4.41026
ENSG00000116863	54936	ADPRHL2	4.83123	4.99262	5.14708	4.89533	4.8163	4.86493	4.73167	4.72541	4.89047	4.86746	4.79099	4.86213	4.7816	4.81613	4.66614	4.95123	4.83151	4.82039	4.87497	5.00633	4.75453	4.82051	4.83752	5.16247
ENSG00000171812	1296	COL8A2	7.02635	7.05346	7.10752	7.01697	7.03991	6.93532	6.81088	6.64047	7.02679	7.01628	6.64815	7.0542	6.87502	6.81506	6.82651	6.94828	6.9259	6.9437	6.64873	6.83408	6.88805	6.82701	6.93907	6.98978
ENSG00000054116	27095	TRAPPC3	5.55805	5.65208	5.60413	5.56667	5.70588	5.65026	5.54192	5.49112	5.70871	5.75863	5.52725	5.61438	5.83147	5.71896	5.5962	5.64996	5.64023	5.72364	5.68054	5.67981	5.49337	5.67568	5.68425	5.69454
ENSG00000116871	55700	MAP7D1	8.26642	8.24588	8.28538	8.19661	8.1716	8.14165	8.03954	8.00103	8.11442	8.08221	8.15382	8.25837	8.28837	8.13385	7.96168	8.218	8.17235	8.26394	8.10465	8.26378	8.20267	8.13348	8.18645	8.27493
ENSG00000054118	9967	THRAP3	7.37677	7.39929	7.11261	7.19596	7.2851	7.3806	7.14584	7.27858	7.37164	7.38029	7.42166	7.29046	7.34849	7.30759	7.10473	7.22086	7.57299	7.55157	7.6838	7.69307	7.56256	7.53827	7.50145	7.50613
ENSG00000214193	79729	SH3D21	2.54338	2.5969	2.89214	2.8556	2.58897	2.35683	2.81969	3.37564	2.48284	2.30435	3.29687	2.52573	1.97424	1.96522	2.35686	2.29784	2.5286	2.2488	2.50044	2.52948	2.46723	2.09899	2.45741	2.66333
ENSG00000142694	55194	EVA1B	5.51861	5.36651	5.77266	5.56667	5.3278	5.05574	5.16237	5.04055	5.33212	5.37272	5.19827	5.41172	5.25381	4.98444	4.96696	5.34149	5.50812	5.66301	5.228	5.36984	5.31475	5.39728	5.24599	5.52672
ENSG00000196182	83931	STK40	5.40735	5.53513	5.81871	5.81523	5.289	5.20449	5.43186	5.54365	5.25455	5.2837	5.36322	5.33424	5.16837	5.12686	5.07932	5.36332	5.5384	5.54765	5.31977	5.33851	5.53884	5.44519	5.55843	5.63509
ENSG00000181817	84967	LSM10	4.59169	4.65158	4.93562	4.93666	4.59561	4.4389	4.63221	4.61484	4.81296	4.86555	4.49123	4.74725	4.79617	4.68881	4.72016	4.81097	4.69327	4.76377	4.73887	4.86305	4.55972	4.65324	4.68108	4.89488
ENSG00000116885	127700	OSCP1	2.45065	2.62192	2.55397	2.55691	2.50118	2.63764	2.63106	2.54529	2.57241	2.91363	2.41866	2.30804	2.5171	2.69722	2.53434	2.69838	2.62007	2.7174	2.3891	2.57547	2.7369	2.89514	2.66703	2.71937
ENSG00000116898	64960	MRPS15	5.6325	5.6245	5.59357	5.58487	5.59627	5.56854	5.39187	5.40554	5.62395	5.67468	5.45763	5.43558	5.65996	5.75611	5.47697	5.6173	5.76794	5.71595	5.68896	5.54329	5.64474	5.79058	5.54173	5.73248
ENSG00000233621	728431	LINC01137	2.33866	2.22468	2.1836	2.22689	2.0382	2.1151	2.06656	2.1777	2.17496	2.22289	1.98364	1.98258	1.98882	1.98977	1.80046	2.28126	2.27706	2.28039	2.08668	2.18845	2.31079	2.17012	1.95045	2.22106
ENSG00000163874	80149	ZC3H12A	3.18522	3.07268	3.43781	3.41409	3.21763	2.96935	3.2537	3.47567	2.88369	2.92103	3.05903	2.82402	2.55676	2.53982	2.52503	2.795	3.20994	2.6784	2.95045	2.60902	2.79258	2.90112	2.92062	2.908
ENSG00000163875	64769	MEAF6	5.28847	5.18256	5.10682	5.26053	5.30853	5.25014	5.20145	5.04521	5.16939	5.14999	5.0627	5.09648	5.16517	5.21802	5.12008	5.01279	5.27628	5.25478	5.04989	4.99157	5.0645	5.32899	5.1574	5.097
ENSG00000163877	79753	SNIP1	4.40658	4.3855	4.40045	4.46288	4.56617	4.50674	4.41001	4.29056	4.32139	4.32263	4.23969	4.32323	4.24549	4.31413	4.2966	4.30811	4.11006	4.21514	4.14047	4.23754	4.23746	4.22484	4.22085	4.13612
ENSG00000163879	7802	DNALI1	2.69258	2.75603	3.08532	2.91435	2.80603	2.85018	2.78718	2.83081	2.82009	2.74045	2.70817	2.39909	2.67862	2.62067	2.51566	2.54012	2.88883	2.87746	2.83987	2.96913	2.52316	2.79582	2.60406	2.97091
ENSG00000134697	29889	GNL2	6.23777	6.26528	6.35548	6.3487	6.35896	6.33858	6.38951	6.42265	6.06908	6.04852	6.15115	6.1548	6.11416	6.11121	6.10649	6.13607	5.55008	5.59134	5.68138	5.77156	5.67097	5.68872	5.49478	5.5043
ENSG00000169218	284654	RSPO1	0.15247	-0.0438077	0.843972	1.16171	0.389465	0.328735	0.961211	1.14913	-0.896703	-1.16644	-0.388695	-0.909659	-0.221544	-1.14408	0.0349292	0.0560846	-0.819804	-1.18949	-0.127241	-0.20943	-0.230358	-0.233396	0.147312	-0.0252511
ENSG00000116922	54955	C1orf109	3.99103	4.06813	3.93248	4.05968	4.22278	4.08062	3.81365	4.27742	4.27174	4.15706	4.21617	4.11069	4.21483	4.11923	4.0912	4.16178	3.85785	3.95618	3.92644	3.86421	3.89575	3.74846	3.84775	3.81033
ENSG00000134690	55143	CDCA8	5.7033	5.67617	5.46195	4.85467	5.76126	5.79954	4.88548	5.03275	5.24095	5.3275	5.29874	5.24623	5.54016	5.50138	4.82248	4.70617	4.99041	4.89372	5.87165	5.73783	4.70462	4.83465	4.56465	4.74321
ENSG00000185090	149175	MANEAL	-0.508044	-0.539765	-0.740991	-0.37556	-0.538982	-0.365638	-0.538863	-0.772259	-0.225325	-0.0752897	-0.454283	-0.339343	0.234834	-0.472705	-0.254577	0.0560846	-0.365238	-0.704066	0.245802	0.195827	0.366883	0.175069	-0.0411333	-0.222288
ENSG00000196449	79693	YRDC	3.26227	3.34726	3.91139	3.63975	3.51525	3.55517	3.70036	3.64891	3.15898	3.14605	3.35547	3.35656	3.19454	3.14815	3.08962	3.35838	2.83045	2.66251	2.78437	2.75604	2.61867	2.82759	2.48097	2.89994
ENSG00000197982	127687	C1orf122	5.35074	5.3099	5.50201	5.49149	5.53265	5.27033	5.1592	5.07892	5.45497	5.41394	5.11168	5.31332	5.4068	5.27533	5.12162	5.40983	5.33145	5.43285	5.1063	5.36166	5.13798	5.37917	5.24082	5.35164
ENSG00000188786	4520	MTF1	5.18071	5.08097	5.41176	5.46717	5.1058	5.10744	5.33115	5.3676	4.76942	4.80085	4.94202	5.17716	4.85104	4.8298	5.0026	4.95385	4.73706	4.78044	4.86014	4.79422	4.85384	4.78857	5.00529	4.88675
ENSG00000204084	3633	INPP5B	4.01552	4.30797	3.81018	4.03342	3.95184	4.08542	4.16633	4.41577	4.44249	4.48867	4.44476	4.38245	4.25758	4.42183	4.18578	4.4484	4.52991	4.57073	4.56132	4.57971	4.55167	4.5655	4.56189	4.5326
ENSG00000183431	10946	SF3A3	6.67122	6.61907	6.63244	6.63567	6.65244	6.6541	6.57235	6.66287	6.59069	6.68314	6.69428	6.71771	6.69232	6.73516	6.65418	6.68229	6.5131	6.53488	6.68412	6.67024	6.47895	6.56856	6.43987	6.44841
ENSG00000183386	2275	FHL3	5.59101	5.73564	6.20413	5.94505	5.45446	5.54605	5.79385	5.75083	5.11411	5.25031	5.21946	5.57587	5.19846	4.88648	5.23156	5.62389	5.15917	5.17858	4.89112	4.94853	5.52247	5.3543	5.26985	5.36194
ENSG00000183520	51118	UTP11	5.15706	5.06129	5.06732	5.22036	5.23729	5.16191	5.05552	5.12219	4.91542	4.90339	4.81555	4.76277	5.04481	5.11853	4.99756	4.70306	4.7551	4.66948	4.74211	4.67255	4.84947	4.85792	4.71375	4.58129
ENSG00000116954	64121	RRAGC	4.73375	4.7323	4.25734	4.43054	4.91303	4.93847	4.72524	4.50415	4.59752	4.43541	4.10102	4.17652	4.68423	4.7919	4.70992	4.21077	4.66729	4.78044	4.48795	4.55983	4.93648	5.12671	4.92599	4.7832
ENSG00000214114	26292	MYCBP	3.26227	3.26494	2.99998	3.36229	3.504	3.37067	3.44299	3.3707	3.45955	3.5603	3.3068	3.34744	3.14335	3.49977	3.56872	3.0993	3.17685	3.03393	3.25263	3.0609	3.06544	3.16764	3.06788	3.06762
ENSG00000174574	79647	AKIRIN1	5.67283	5.62243	5.7562	5.821	5.80775	5.76027	5.97526	5.76784	5.58263	5.65374	5.44981	5.42911	5.60781	5.68552	5.7389	5.4769	5.41612	5.35956	5.24523	5.28242	5.36306	5.4786	5.41754	5.28047
ENSG00000168653	4725	NDUFS5	6.37105	6.4183	6.49529	6.5992	6.54334	6.41501	6.3511	6.32258	6.56606	6.59569	6.42009	6.48863	6.55523	6.50111	6.58365	6.64308	6.57854	6.59423	6.62304	6.61695	6.52007	6.6645	6.50379	6.62259
ENSG00000127603	23499	MACF1	8.94164	9.1162	8.9273	8.89048	8.70427	8.87194	9.08627	9.14746	8.79401	8.77869	9.12266	8.98502	8.68472	8.7098	8.85412	8.65409	8.82051	8.86183	8.92782	8.963	9.08978	8.80697	9.0381	8.93321
ENSG00000090621	8761	PABPC4	7.88219	7.79264	7.91391	7.86831	7.78687	7.81924	7.77726	7.73494	7.84987	7.87021	7.83187	8.0138	7.94196	7.85748	7.84544	7.90378	8.03714	8.10172	7.94422	7.96117	7.94891	7.8896	7.89057	7.93228
ENSG00000163909	26508	HEYL	2.59846	2.19164	3.17301	3.24703	2.68175	2.14302	3.10993	3.37564	0.577229	0.538819	0.833697	0.349727	0.859986	0.971395	0.593419	1.03646	-0.445409	-0.160923	-0.330058	0.253542	0.592764	0.394635	-0.513202	-0.450557
ENSG00000084072	10450	PPIE	4.8563	5.03204	4.98693	4.90261	4.89161	4.93449	4.89886	4.84245	5.20717	5.11171	4.89671	4.86692	5.13601	5.0975	4.8911	5.07425	5.24947	5.05311	5.0235	5.10566	5.03979	4.99717	5.00935	5.16415
ENSG00000043514	54802	TRIT1	3.90627	3.95783	3.85947	3.92331	3.90128	3.94708	4.07837	4.08873	3.84626	3.79985	3.8077	3.66617	3.68981	3.75388	3.80239	3.77441	3.78066	3.77952	3.64419	3.64451	3.83075	3.76168	3.47218	3.72622
ENSG00000168389	84879	MFSD2A	2.05346	2.05135	3.12983	2.94285	2.34603	1.90285	2.58452	2.6138	0.456934	1.20482	1.60327	1.54579	1.40747	0.971395	1.47274	1.41649	0.153229	-0.218639	0.710206	1.18103	0.0388284	0.614601	0.598691	0.486249
ENSG00000131236	10487	CAP1	9.10625	9.16418	9.20624	9.16488	9.20363	9.20584	9.18004	9.11782	9.0413	9.05971	9.03201	9.18849	9.16782	9.17546	9.23785	9.21357	8.74322	8.78349	8.86929	8.82034	8.9422	9.073	8.95105	8.97433
ENSG00000131238	5538	PPT1	6.0251	6.06927	6.03696	6.03383	6.10348	6.13348	6.14202	6.01188	6.04755	6.13615	6.01692	6.09137	6.10248	6.20136	6.23692	6.17475	6.02754	6.02269	6.13154	5.98253	6.00633	6.18584	5.9905	6.07614
ENSG00000117000	6018	RLF	4.38795	4.34851	4.19237	4.52781	4.42419	4.49956	4.58097	4.55512	4.43189	4.37205	4.33741	4.3735	4.33376	4.51994	4.75839	4.24537	4.23105	4.3303	4.44485	4.21229	4.62762	4.43749	4.66574	4.4131
ENSG00000084073	10269	ZMPSTE24	6.00791	5.8705	5.78779	5.95994	6.13207	6.05482	6.04825	5.65451	5.92725	5.93342	5.68503	5.90432	6.01886	6.06067	6.11116	5.91608	5.76014	5.76144	5.57729	5.57051	5.85547	5.93471	5.73534	5.64597
ENSG00000049089	1298	COL9A2	-0.508044	-1.18131	-0.451484	-1.08926	-0.849322	-1.89907	-0.713949	-0.772259	-0.442137	-0.135411	-0.671095	0.154471	-0.693613	-0.689516	-0.617147	-0.761051	-0.21714	-0.0519891	-0.0806988	-0.663996	0.0388284	-0.522903	-0.181996	-0.153575
ENSG00000084070	64744	SMAP2	5.06426	5.28662	5.4921	5.47938	5.20639	5.14244	5.29547	5.34385	4.99856	4.95115	5.2468	5.30157	5.12451	5.05886	5.34434	5.3254	5.02801	5.15463	5.32842	5.30648	5.16636	5.29529	5.13716	5.28821
ENSG00000187801	65243	ZFP69B	2.96821	2.85079	2.55397	3.14033	2.33337	2.49325	2.71987	2.71862	2.73643	2.79784	2.89753	3.13606	2.28883	2.50617	2.81962	2.59482	2.01777	2.40983	2.56773	2.40767	2.21895	1.73344	2.30739	1.9824
ENSG00000187815	339559	ZFP69	2.36431	2.35971	2.12617	2.13107	2.53473	2.1151	2.10664	2.1777	1.95574	2.1492	2.06782	2.00595	2.04568	2.20432	2.11776	1.76549	2.07636	1.87401	1.60736	1.5469	1.51766	2.01315	1.78999	1.99759
ENSG00000164002	64789	EXO5	2.05346	2.32965	2.47567	2.17978	2.33337	2.34886	2.05295	2.36822	2.06951	2.1109	2.31421	2.23082	2.16597	2.37249	1.93305	1.94466	2.04736	2.04317	2.1852	2.32931	1.51766	1.5777	1.56602	1.69628
ENSG00000117010	127396	ZNF684	1.04555	0.804189	0.879161	0.866801	1.13618	1.23671	1.17734	0.951531	0.279147	0.37609	0.494491	0.96481	1.0104	0.971395	0.823425	0.627991	0.692095	0.642385	0.541934	0.956156	0.78802	0.855609	0.0871908	0.528685
ENSG00000117016	9783	RIMS3	1.38325	1.50575	1.70379	1.52428	0.881861	1.61455	1.4508	1.26016	1.40369	0.849159	0.528843	0.274765	0.795135	0.787531	0.319659	0.868999	1.54425	1.69803	0.953249	1.47593	1.58227	1.31616	1.84548	1.71478
ENSG00000066136	4802	NFYC	4.71393	4.70914	4.83167	4.86215	4.93623	4.62201	4.57622	4.80081	5.03228	5.03707	4.89342	5.11136	5.1278	4.86839	4.91267	5.1378	5.00933	4.99241	5.07195	4.96374	4.91155	4.97322	4.93028	4.97954
ENSG00000179862	163732	CITED4	2.08465	1.60946	2.81246	2.45176	1.94145	1.3687	1.79946	1.97125	1.1939	1.29869	1.259	1.39467	1.27105	0.730387	0.882926	1.88005	1.45873	1.40506	1.01884	1.3493	1.32973	1.08328	1.0404	1.40884
ENSG00000171793	1503	CTPS1	7.29536	7.31965	7.83546	7.55128	7.28428	7.2484	7.62317	7.63777	6.7786	6.85134	7.05148	7.01731	6.80211	6.70813	6.89765	6.8519	6.26491	6.36172	6.56064	6.62038	6.33716	6.45361	6.32986	6.43104
ENSG00000171790	200172	SLFNL1	0.15247	0.441619	0.337012	-0.00519125	0.234742	0.360797	0.774798	0.841558	-0.0970012	0.0379209	0.989817	0.704158	-0.0330991	-0.407117	-0.191842	-0.295388	-0.530297	-0.341496	-0.225089	-1.33142	-0.0239073	-0.181866	-0.181996	-0.0879868
ENSG00000010803	22955	SCMH1	5.51002	5.59847	5.6859	5.50828	5.35935	5.41381	5.48351	5.57513	5.44578	5.50044	5.49068	5.6295	5.42298	5.34836	5.37834	5.54794	5.541	5.62455	5.66184	5.62756	5.62187	5.59396	5.65995	5.58695
ENSG00000127124	59269	HIVEP3	4.01552	4.18186	5.32669	4.97511	3.91833	3.76139	4.76752	4.90017	3.21569	3.2729	4.19493	3.98993	3.09702	3.09255	3.71914	3.90462	3.11531	2.82129	3.3994	3.46681	3.20192	2.81497	3.09102	3.03118
ENSG00000198815	22887	FOXJ3	5.68433	5.74326	5.75146	5.91839	5.74224	5.71215	5.87827	5.81407	5.6367	5.78015	5.78168	5.88002	5.71687	5.70234	5.78251	5.60569	5.66789	5.71595	5.67037	5.63028	5.74222	5.70762	5.66253	5.51753
ENSG00000127125	79717	PPCS	4.66833	4.55096	4.39742	4.67309	4.77712	4.75311	4.69051	4.56813	4.81091	4.73312	4.51284	4.4199	4.7732	4.7708	4.6188	4.52787	4.61142	4.72985	4.54657	4.45917	4.74045	4.9108	4.67087	4.57877
ENSG00000186409	728621	CCDC30	-0.604259	-0.210458	-0.637897	-0.241259	-0.635197	-0.474573	-0.113557	-0.531251	0.456934	-0.935112	0.185541	-0.121163	-0.892921	0.0317675	-0.254577	-0.761051	0.206668	0.674446	-0.225089	0.195827	-0.230358	-0.233396	-0.257945	-0.294438
ENSG00000171960	10465	PPIH	3.83008	3.92805	4.04909	3.89807	4.04404	4.03415	3.8015	3.81816	4.00483	4.06989	4.0953	3.88987	4.07158	4.17918	3.8811	4.00902	4.11705	4.01057	4.28076	4.26236	3.81291	4.04188	3.61209	3.87343
ENSG00000065978	4904	YBX1	9.2542	9.21833	9.35494	9.3389	9.31975	9.20301	9.12103	8.97303	9.20644	9.2596	9.17189	9.2748	9.37217	9.23886	9.18343	9.22038	9.32443	9.32798	9.34353	9.37375	9.1473	9.29341	9.21411	9.23189
ENSG00000117385	64175	P3H1	7.7604	7.81587	7.9054	7.77629	7.76789	7.74526	7.67323	7.65439	7.82857	7.82262	7.69487	7.87735	7.72056	7.72594	7.76939	8.00729	7.81856	7.93328	7.82227	7.95521	7.73291	7.72513	7.84846	8.07536
ENSG00000164008	79078	C1orf50	2.24512	2.52798	2.67905	2.35965	2.57828	2.65066	2.39255	2.64687	2.66582	2.534	2.57478	2.33597	2.3801	2.80493	2.70065	2.67318	2.78725	2.72507	2.79064	2.88946	2.68881	2.70292	2.77578	2.81676
ENSG00000177868	374969	SVBP	2.02158	2.09965	2.33067	2.42171	1.87314	2.32468	2.29186	2.43601	2.30841	2.01736	1.63515	2.10664	2.05955	2.40937	2.04147	2.0658	2.55973	2.79236	2.62502	2.43287	2.28514	2.73008	1.98381	2.63448
ENSG00000164010	114625	ERMAP	3.84837	3.7766	3.55125	3.6134	3.65911	3.86003	3.62877	3.52542	3.96496	3.82373	3.81468	3.78235	3.77215	3.97908	3.77517	3.85506	4.29721	4.37489	4.17444	3.98838	4.12629	4.38932	4.21032	4.25147
ENSG00000164011	51058	ZNF691	2.37696	2.63016	2.39287	2.23843	2.28161	2.61123	2.56547	2.66313	2.80374	2.46482	2.71564	2.58122	2.73157	2.66708	2.54359	2.45396	2.8641	2.57179	2.73318	2.42032	2.78345	2.76332	2.56051	2.64416
ENSG00000117394	6513	SLC2A1	7.32383	7.30556	7.73099	7.38632	7.37507	7.31333	7.49849	7.22825	6.80142	6.85714	6.99309	7.24822	7.13948	7.08634	7.30529	7.44771	6.73279	6.80622	7.10331	7.23911	7.30102	7.25569	7.57477	7.67711
ENSG00000117395	10969	EBNA1BP2	6.14832	6.15247	6.28589	6.1361	6.09507	6.12417	6.05935	6.04327	6.27508	6.32994	6.34737	6.3805	6.28625	6.29425	6.14193	6.3249	5.86773	5.85271	6.18787	6.11979	5.77483	5.93398	5.78231	5.94029
ENSG00000117399	991	CDC20	7.00409	7.06491	6.84703	6.19873	7.05733	7.13913	6.11935	6.15165	6.67456	6.77276	6.62749	6.56386	7.0602	6.9627	6.20522	6.17811	6.24987	6.09109	6.88838	6.76196	6.06308	6.06706	5.64178	5.96754
ENSG00000066322	64834	ELOVL1	6.80015	6.90467	6.92013	6.81643	6.86355	6.90845	6.78178	6.74535	6.82288	6.78953	6.68527	6.88849	6.89256	6.84565	6.85139	7.06489	6.6824	6.79624	6.7616	6.87832	6.87736	6.9418	6.96697	7.12817
ENSG00000159479	112950	MED8	4.67347	4.94219	4.91669	4.96125	4.71017	4.79771	4.85051	5.02334	4.73965	4.78877	4.90163	4.97002	4.87869	4.78315	4.95834	4.87592	4.4656	4.70095	4.66739	4.65392	4.57038	4.61004	4.68615	4.67164
ENSG00000198198	23334	SZT2	5.76838	5.98661	5.8153	5.76224	5.60551	5.82419	5.83618	6.05256	6.16579	6.06029	6.41895	6.39827	5.97287	5.9232	5.94051	6.22438	6.04873	6.11465	6.20734	6.25044	6.32855	6.06173	6.2635	6.29399
ENSG00000178922	81888	HYI	3.60116	3.01718	3.26235	2.82531	3.24491	3.1033	2.99363	3.09923	3.19703	3.10116	3.36024	3.24807	3.25607	3.42971	2.78884	3.11809	3.0215	3.009	2.72666	2.97772	2.91469	2.82129	2.91198	2.9398
ENSG00000142949	5792	PTPRF	8.36441	8.37596	8.60962	8.2668	8.29115	8.24646	8.25769	8.15928	7.90504	7.99486	8.14813	8.42241	8.07126	7.91371	8.058	8.21063	7.53954	7.65838	7.79367	8.05216	7.93171	7.70431	7.98317	8.14563
ENSG00000066135	9682	KDM4A	6.07643	6.15889	6.00447	6.04373	5.77185	5.9768	5.86177	5.95112	6.25041	6.24406	6.08126	6.19728	6.09324	6.13549	6.09317	6.1725	6.30604	6.33124	6.18549	6.13523	6.29441	6.20653	6.16605	6.30089
ENSG00000126091	6487	ST3GAL3	4.18342	4.18466	3.98188	3.95863	4.04792	4.0539	3.87682	3.91636	4.30986	4.41722	4.3179	4.59188	4.48276	4.18982	4.30206	4.32843	4.4738	4.50539	4.48215	4.51923	4.27703	4.23909	4.27575	4.37581
ENSG00000117408	9670	IPO13	5.56082	5.68708	5.6958	5.41091	5.62641	5.71835	5.39187	5.46933	5.62512	5.65485	5.69924	5.85933	5.7863	5.65706	5.6248	5.96622	5.65953	5.7809	5.78398	5.94799	5.86848	5.65546	5.86072	6.00559
ENSG00000132768	1802	DPH2	4.6502	4.6536	5.19499	4.88986	4.66037	4.59699	4.74865	4.88984	4.6257	4.61035	4.82767	4.89065	4.54818	4.37832	4.55621	4.7308	4.16171	4.02308	4.17684	4.21593	4.20705	3.99787	3.95677	4.06582
ENSG00000117410	533	ATP6V0B	6.03711	6.05556	6.21536	6.07706	6.11739	6.0419	5.97706	5.96019	5.97183	5.91502	5.81859	5.95096	5.93574	5.95551	5.839	6.14297	5.80415	5.7502	5.73928	5.85316	5.63589	5.76947	5.6247	5.84904
ENSG00000117411	8704	B4GALT2	6.9918	6.99999	7.22372	7.05622	6.96292	6.9975	6.77816	6.68294	6.95134	6.97822	6.79298	7.11119	7.04633	6.88995	6.86252	7.14211	7.06216	7.10458	7.01097	7.16631	7.01489	6.97055	6.97269	7.20867
ENSG00000159214	149473	CCDC24	0.0923488	0.584224	0.732941	0.533675	0.484102	0.452915	0.354222	0.812704	0.615196	0.538819	1.13068	-0.121163	0.460715	0.510421	0.0864595	0.777369	1.02522	0.961067	0.683488	0.689641	0.893631	1.06206	0.941993	1.16163
ENSG00000196517	6536	SLC6A9	6.91416	6.97108	7.00919	6.90646	6.73894	6.83795	6.68307	6.57915	6.90468	6.93548	6.57298	6.947	6.5903	6.39364	6.43317	6.75465	6.73507	6.86774	6.70793	6.8388	6.76182	6.53045	6.87662	6.99688
ENSG00000230615	107984948	LOC107984948	0.0923488	-0.467615	0.118832	-0.0606864	0.234742	-0.0809088	0.00427961	-0.201943	0.231053	-0.135411	-0.454283	-0.121163	-0.221544	-0.28426	-0.388879	-0.398481	-0.530297	0.143931	0.710206	-0.133481	-0.657779	-0.0374759	-0.0411333	-0.0879868
ENSG00000178028	55929	DMAP1	4.7362	4.76448	4.70992	4.52545	4.72235	4.80938	4.62533	4.72154	4.67821	4.74359	4.75517	4.6907	4.83096	4.69629	4.50031	4.71854	4.9061	4.97481	4.83305	4.83733	4.86253	4.80781	4.61075	4.88878
ENSG00000117419	79033	ERI3	5.79809	5.86701	5.92776	5.72888	5.73984	5.69417	5.65096	5.53815	5.80219	5.82027	5.60075	5.87844	5.70809	5.70697	5.56475	5.95972	5.82031	5.85534	5.79572	5.84262	5.72324	5.71614	5.71438	5.93438
ENSG00000187147	55182	RNF220	5.41964	5.48146	5.47782	5.31606	5.30691	5.34636	5.35075	5.41397	5.54378	5.51396	5.49937	5.59717	5.40815	5.50244	5.43782	5.59062	5.41895	5.49477	5.52463	5.4691	5.36765	5.38666	5.39601	5.56546
ENSG00000126106	79639	TMEM53	2.46257	1.82588	1.92197	2.04168	2.24153	2.14302	2.37077	2.07209	2.14931	1.96105	2.15837	2.2407	2.26508	1.80839	2.24792	2.15951	2.2001	2.17228	2.02417	2.09682	2.28514	2.19956	2.2537	2.34497
ENSG00000142945	11004	KIF2C	5.99565	6.04095	5.52995	5.05397	6.06476	6.07005	5.28241	5.31841	5.65732	5.71035	5.40889	5.37069	5.80289	5.84123	5.03739	4.90598	5.19267	5.06978	5.87755	5.72641	4.83628	4.9358	4.66317	4.89285
ENSG00000142937	6202	RPS8	9.6953	9.72891	9.85323	9.90088	9.79918	9.72512	9.74915	9.64582	9.81993	9.78361	9.46607	9.61927	9.77074	9.7665	9.76325	9.86609	9.91437	9.90466	9.80434	9.76425	9.7045	9.88094	9.758	9.84272
ENSG00000173846	1263	PLK3	4.98588	4.99102	5.3235	5.19836	4.78875	4.63682	5.02273	5.23931	4.47124	4.40935	4.66152	4.34859	4.28736	4.25964	4.30478	4.58641	4.23427	4.32778	4.31162	4.35426	4.45722	4.44979	4.24169	4.2483
ENSG00000188396	343521	TCTEX1D4	-0.707353	-0.467615	-0.541682	-0.603829	-0.538982	-0.419078	-0.382744	0.450133	-1.12803	-1.44207	0.719365	-0.339343	-1.39988	-0.472705	-0.991543	-0.629807	-1.87425	-1.44103	-0.50339	-0.2896	-0.871904	-2.10787	-0.257945	-0.824952
ENSG00000222009	149478	BTBD19	3.20664	3.2055	3.11515	3.48363	2.82423	3.36673	3.24773	4.07968	3.05922	3.02768	4.20824	3.39689	3.02815	2.83235	3.21647	3.32641	3.311	3.37367	3.21115	3.07697	3.5259	3.3406	3.15831	3.16499
ENSG00000117425	8643	PTCH2	-1.7618	-1.07028	-2.32595	-1.20955	-0.207776	-0.532288	-0.623752	-0.68737	-0.697394	-0.404597	-0.388695	-0.527789	-1.12425	-0.613568	-1.65897	-1.24648	-0.365238	-0.975368	-0.772576	-1.17096	-0.471366	-0.460167	-0.609417	-0.535446
ENSG00000070785	8891	EIF2B3	4.47293	4.57678	4.39742	4.54418	4.59296	4.53687	4.57145	4.44427	4.87686	4.80486	4.8397	4.90315	4.84904	4.85508	4.87471	4.79061	4.68858	4.65147	4.74535	4.73973	4.51076	4.54271	4.53119	4.65498
ENSG00000126107	79654	HECTD3	5.40581	5.48715	5.37372	5.35236	5.37642	5.51967	5.28678	5.49112	5.47834	5.37542	5.53255	5.61057	5.57559	5.39508	5.43782	5.64996	5.55652	5.65499	5.6567	5.67321	5.70764	5.59119	5.77875	5.74603
ENSG00000126088	7389	UROD	6.11566	6.24797	6.23587	6.07706	6.04453	6.1948	5.99852	6.03471	6.24209	6.19379	6.00018	6.16391	6.13232	6.10701	5.85951	6.25443	6.28212	6.24847	6.21553	6.37431	6.12945	6.21256	6.14224	6.31384
ENSG00000162415	57643	ZSWIM5	0.560128	0.0574756	1.29854	0.9251	0.0614107	0.192852	1.42989	0.78326	0.414499	0.332368	0.748808	0.96481	0.329471	0.329849	0.443394	0.40122	0.258198	0.143931	0.710206	0.990508	0.21216	0.5551	1.00834	0.350897
ENSG00000186603	84842	HPDL	0.468497	0.364657	0.434859	0.709832	0.121532	0.0428266	0.113214	0.558386	0.370778	0.68504	0.887636	1.12276	-0.0330991	0.250777	0.967815	0.338484	-0.445409	-0.27876	0.317061	0.730864	-0.158208	-1.06056	-1.07508	-0.450557
ENSG00000132781	4595	MUTYH	2.48613	2.77846	2.46412	2.24988	2.37101	2.59109	2.29186	3.14624	3.0314	3.04809	3.28184	2.73594	2.62365	2.87252	2.55278	2.86344	2.98373	2.92487	3.15391	3.11639	2.70824	2.66824	2.62536	3.00887
ENSG00000132773	114034	TOE1	3.30925	3.6925	3.91139	3.73245	3.60748	3.70631	3.67837	3.70495	3.69048	3.5838	3.87267	3.893	3.45285	3.5666	3.426	3.72621	3.03633	3.283	3.6818	3.95398	3.18814	3.18737	3.09866	3.35385
ENSG00000070759	10420	TESK2	1.45662	1.81146	1.44664	1.73449	1.94145	1.94576	1.74971	1.91806	2.17496	2.19874	2.11381	2.1387	2.00324	1.84922	2.28148	2.29784	2.28949	2.45667	2.23204	2.1125	2.46723	2.18	2.37181	2.38016
ENSG00000132763	25974	MMACHC	2.68242	2.33974	2.78489	2.68895	2.43163	2.71409	2.3034	2.52764	2.79549	2.91363	3.0649	3.12543	2.93339	2.98673	2.94357	3.00145	2.70608	2.77028	3.22973	2.89853	2.7369	2.73679	2.54941	2.56482
ENSG00000117450	5052	PRDX1	7.97746	7.9989	7.9407	7.94053	8.00629	7.99917	7.97898	7.79955	8.03633	7.98761	7.79066	7.93991	7.96656	8.0555	7.96642	7.97188	7.78821	7.84206	7.84976	7.82563	7.80659	7.9133	7.76127	7.77344
ENSG00000117448	10327	AKR1A1	5.67923	5.79917	5.94447	5.74009	5.64829	5.7322	5.56487	5.56975	5.6709	5.79834	5.79232	5.83099	5.77162	5.60833	5.54762	5.9881	5.81494	5.76051	5.85603	5.95995	5.71486	5.6634	5.80114	5.95008
ENSG00000132780	4678	NASP	5.9166	5.99461	5.75027	5.78603	6.03185	6.04252	5.83419	6.08384	5.9282	6.0074	6.36649	5.95771	6.01085	6.08081	5.74091	5.77958	6.05239	5.90854	6.30424	6.40886	5.82019	5.85136	5.69814	5.77276
ENSG00000159592	60313	GPBP1L1	6.22994	6.22706	5.98844	6.05357	6.10161	6.16333	6.11198	6.03549	6.19508	6.26674	6.35457	6.31478	6.2914	6.27127	6.28113	6.24163	6.26175	6.26633	6.25972	6.26543	6.34804	6.3789	6.36747	6.36524
ENSG00000159596	51249	TMEM69	3.52928	3.89764	3.70134	3.63102	3.89268	3.70319	3.88452	3.88898	3.62221	3.46229	3.53519	3.48682	3.47372	3.66518	3.65231	3.50841	3.66132	3.59082	3.77333	3.78813	3.52041	3.65944	3.60674	3.57751
ENSG00000197429	3652	IPP	3.31584	3.70426	3.25567	3.54998	3.29798	3.80865	3.75181	3.77767	3.69935	3.64316	3.73232	3.59862	3.88552	3.70651	3.91357	3.57115	3.77182	3.79783	3.72174	3.67651	3.78116	3.86636	3.87912	3.57751
ENSG00000086015	23139	MAST2	6.5111	6.63452	6.67248	6.47908	6.46719	6.58114	6.43285	6.6988	6.4553	6.4626	6.70934	6.58098	6.51616	6.28498	6.23192	6.51152	6.27901	6.27681	6.4175	6.5422	6.38925	6.14417	6.30533	6.45186
ENSG00000117461	8503	PIK3R3	2.75208	2.62192	2.54304	2.77864	2.78759	2.87814	2.6938	2.78697	2.76204	2.86075	2.67787	2.96779	2.94091	3.14269	3.15745	2.93939	2.95279	3.05235	3.30177	3.24289	3.11723	3.07005	2.94623	2.81676
ENSG00000085998	55624	POMGNT1	6.13721	6.16316	6.40008	6.11903	6.12475	6.12008	5.96167	6.29024	6.27952	6.30541	6.43092	6.4609	6.31473	6.21053	6.2023	6.32388	6.19473	6.16277	6.15786	6.1381	6.20149	6.20229	6.0139	6.15275
ENSG00000171357	541468	LURAP1	0.420403	0.0574756	0.118832	0.332977	0.52919	0.00274913	0.560673	0.691142	0.652191	0.0913602	-0.208123	0.235771	-0.518526	-0.0163268	-0.131721	-0.108975	0.0400183	0.70581	0.0505458	0.195827	0.674064	-0.0374759	-0.181996	-0.0252511
ENSG00000085999	8438	RAD54L	3.08079	3.13193	2.7473	1.93222	2.97035	3.20394	2.25667	2.56273	2.82009	2.90619	3.11663	2.93164	3.09702	2.9559	2.51566	2.43909	2.90509	2.93814	3.83229	4.00528	2.52316	2.40731	2.30739	2.85061
ENSG00000132128	10489	LRRC41	7.11212	7.27533	7.46864	7.35684	7.17991	7.26306	7.33273	7.30569	7.13407	7.08335	7.02126	7.17539	7.15773	7.07634	7.06113	7.29294	7.04163	7.12756	6.94044	6.97263	7.00609	7.09295	7.04064	7.12471
ENSG00000173660	7388	UQCRH	5.73682	5.78263	5.73114	5.84195	5.86272	5.83564	5.61205	5.59539	5.92537	5.92056	5.52725	5.68393	5.89571	5.8991	5.78154	5.8958	5.97461	6.03432	5.96889	5.99633	5.70522	5.96002	5.71064	5.97331
ENSG00000117481	387338	NSUN4	4.43106	4.54006	4.70257	4.77369	4.46827	4.4162	4.72095	4.57674	4.39962	4.45083	4.45373	4.58025	4.49046	4.37366	4.4691	4.51374	4.37221	4.21514	4.36303	4.26937	4.34377	4.25086	4.32539	4.33155
ENSG00000117480	2166	FAAH	0.31912	0.861333	0.807903	0.836744	0.656569	0.295946	0.214497	1.07816	1.16859	0.499825	0.964942	0.840363	0.234834	0.167119	0.66296	0.627991	0.868252	0.880897	0.953249	0.990508	0.78802	0.524403	0.722427	0.927955
ENSG00000079277	8569	MKNK1	3.85291	3.98701	3.79183	3.83104	3.92678	3.89603	4.04094	4.17061	3.89723	3.66094	3.93484	3.7095	3.77215	3.68035	3.68193	3.77441	3.87446	4.00428	3.74777	3.76351	4.02146	3.97251	3.99817	4.2162
ENSG00000142961	148932	MOB3C	3.39263	3.65663	3.91986	3.83864	3.32381	3.48781	3.67837	3.99873	3.5108	3.38949	3.67596	3.59862	3.26807	3.33225	3.5086	3.57795	3.98946	3.6565	3.83229	3.49101	3.60577	3.68395	3.58517	3.66571
ENSG00000123472	64756	ATPAF1	4.53353	4.63324	4.29039	4.52074	4.54711	4.74706	4.54009	4.45831	4.57843	4.54482	4.32035	4.32788	4.55309	4.93471	4.58561	4.47051	4.85262	4.86796	4.74373	4.55696	4.81851	4.81892	4.7554	4.61369
ENSG00000159658	9813	EFCAB14	6.48357	6.52328	6.64782	6.80532	6.52607	6.56617	6.83045	6.87662	6.53483	6.47019	6.59443	6.70125	6.4895	6.47851	6.72245	6.62676	6.36231	6.38188	6.42458	6.26455	6.45686	6.47233	6.53225	6.34163
ENSG00000123473	6491	STIL	4.63184	4.56822	4.19237	3.78456	4.58497	4.67079	4.11485	4.04908	4.23867	4.25983	4.2188	4.15578	4.51332	4.52204	4.33705	3.78621	4.06374	3.94637	4.78359	4.70135	3.90841	4.10807	3.85678	3.84852
ENSG00000162368	51727	CMPK1	6.3047	6.24998	6.0515	6.34337	6.4058	6.34611	6.34971	6.13572	6.20833	6.21802	6.06233	6.0804	6.36097	6.44727	6.49764	6.11984	6.35937	6.39035	6.12721	6.11006	6.3096	6.42326	6.35557	6.17963
ENSG00000237424	84793	FOXD2-AS1	1.01349	1.57571	1.3243	0.896245	1.42569	1.53248	1.49173	0.523197	1.29092	1.36528	1.21748	1.05717	1.29471	1.35842	0.319659	1.11342	0.834699	0.853152	0.907806	0.253542	1.49547	0.77966	0.722427	0.350897
ENSG00000186564	2306	FOXD2	0.646284	-0.152742	0.232042	0.149531	0.52919	0.360797	-0.310594	0.205715	0.231053	0.0379209	0.269199	-0.121163	0.58101	0.0317675	-0.131721	-0.295388	-0.0828385	-0.27876	-0.385553	0.253542	-0.230358	-0.729354	-0.513202	-0.0879868
ENSG00000132122	54558	SPATA6	2.02158	1.93638	1.88783	2.42171	1.89053	1.70475	2.17106	2.29709	2.17496	2.45466	2.03234	2.01749	1.94465	1.98977	2.32503	2.17755	2.51807	2.63018	2.30397	2.30222	2.16372	2.497	2.65672	2.3568
ENSG00000162373	79656	BEND5	-0.938678	-1.57724	-0.138326	-0.241259	-0.363895	-0.365638	-0.382744	-0.262064	-0.0368802	-0.645605	-0.152628	-0.121163	-0.789828	-0.226544	-0.792234	-0.761051	0.533833	0.433438	-0.0356109	0.0073815	0.0388284	0.325094	0.313962	0.0348699
ENSG00000185104	11124	FAF1	5.61257	5.63785	5.4921	5.50111	5.53127	5.6855	5.5223	5.31841	5.50765	5.57033	5.43517	5.56509	5.58641	5.58736	5.6475	5.56688	5.7228	5.62044	5.84176	5.80933	5.72682	5.70592	5.76442	5.73361
ENSG00000123080	1031	CDKN2C	5.71829	5.60372	5.19325	4.90804	5.75416	5.74744	4.99452	4.8777	5.6286	5.68123	5.2875	5.3098	5.88113	5.83616	5.30682	5.18982	5.79436	5.69755	5.96543	5.94361	5.41572	5.50635	5.25967	5.50696
ENSG00000123091	26994	RNF11	6.53317	6.36682	6.5372	6.7199	6.5128	6.46333	6.6731	6.33658	6.35789	6.37508	6.22634	6.43853	6.4112	6.47417	6.64186	6.42075	6.45149	6.4261	6.32113	6.32805	6.4417	6.51248	6.46075	6.47714
ENSG00000085832	2060	EPS15	5.78153	5.70962	5.50483	5.75924	5.72901	5.8778	5.93872	5.91424	5.81551	5.73679	5.80989	5.67667	5.61605	5.82256	5.92909	5.74523	5.81279	5.77074	5.82962	5.76661	5.94827	6.05369	5.90165	5.76057
ENSG00000117859	114883	OSBPL9	6.0706	6.03476	5.74073	6.04784	6.08	6.15078	6.12342	6.0095	6.25793	6.12978	5.95826	5.99395	6.11665	6.19544	6.14649	6.08802	6.45908	6.55224	6.35697	6.15145	6.44025	6.61392	6.52377	6.3935
ENSG00000078618	4898	NRDC	7.53512	7.48927	7.38313	7.41838	7.42885	7.56306	7.47348	7.36092	7.37407	7.42781	7.37817	7.42871	7.44048	7.4819	7.48374	7.34024	7.4527	7.47627	7.50558	7.43189	7.48934	7.52864	7.52466	7.46438
ENSG00000169213	5865	RAB3B	8.70714	8.71732	8.8014	8.75026	8.57854	8.59389	8.8289	8.76201	8.43562	8.43888	8.97339	9.10947	8.36752	8.39342	8.82467	8.6699	8.06227	8.14062	8.52163	8.74924	8.34872	8.26319	8.55766	8.49589
ENSG00000117862	51060	TXNDC12	6.42992	6.37051	6.32868	6.45393	6.43423	6.36944	6.34273	6.20189	6.53298	6.60031	6.2853	6.37041	6.42063	6.51228	6.45048	6.42264	6.39936	6.34563	6.43362	6.42307	6.16943	6.4217	6.2854	6.35569
ENSG00000198841	112970	KTI12	3.44765	3.47175	3.51255	3.48848	3.60222	3.49144	3.56308	3.42414	3.44907	3.41591	3.24616	3.19315	3.41018	3.37483	3.30069	3.35838	3.09419	3.16383	3.12442	3.15476	2.91469	3.24499	3.04435	3.12406
ENSG00000134717	91408	BTF3L4	5.2356	5.21991	4.98289	5.18351	5.17482	5.12271	5.23046	4.9899	5.40166	5.19341	4.95787	5.04101	5.20784	5.41335	5.4403	5.1099	5.38314	5.15746	5.2164	5.25443	5.16108	5.41517	5.30657	5.29898
ENSG00000157077	9372	ZFYVE9	5.53282	5.53183	5.5258	5.67681	5.35153	5.52144	5.66892	5.57405	5.69769	5.79935	5.67931	5.93355	5.61722	5.6628	5.91935	5.8088	5.56038	5.58081	5.62106	5.63301	5.71246	5.72207	5.76682	5.64838
ENSG00000154222	200014	CC2D1B	5.35874	5.25365	5.18096	5.00075	5.17659	5.30267	5.1592	5.24337	5.47059	5.31492	5.44307	5.38413	5.4522	5.28653	5.34434	5.41364	5.4961	5.4607	5.46705	5.4005	5.54155	5.41413	5.38044	5.46933
ENSG00000085840	4998	ORC1	2.60922	2.4556	2.34333	1.66777	2.75	2.82167	1.69818	1.98425	2.92206	3.15862	3.4792	3.34286	3.38836	3.24314	2.88656	2.34648	2.37368	2.17228	3.50235	3.82191	2.17773	2.18982	2.0795	2.40315
ENSG00000134748	84950	PRPF38A	5.10477	5.02424	5.08061	5.13339	5.08708	5.07278	5.22136	5.04831	5.00751	4.88459	5.0524	4.91245	4.85701	5.10173	4.90372	4.93011	4.83576	4.75067	4.80078	4.71683	4.83849	4.79018	4.67343	4.70441
ENSG00000134744	23318	TUT4	4.57531	4.66769	4.39134	4.45795	4.64509	4.71641	4.80048	4.87072	4.96771	4.82274	5.16453	4.8363	4.75627	4.93155	5.1385	4.93277	4.99231	4.9732	4.95534	4.91315	4.95896	5.08525	5.13716	4.93487
ENSG00000116157	2882	GPX7	4.15798	4.31054	4.34804	4.44057	4.39099	4.25281	4.24025	4.06446	4.53205	4.31983	3.99443	4.3139	4.39522	4.29209	4.13774	4.49229	4.3307	4.43227	4.12317	4.00528	4.20705	4.29926	4.10056	4.18005
ENSG00000162377	65260	COA7	3.96193	3.9247	4.12067	4.05316	3.86217	3.86563	4.09174	3.94656	3.75992	3.88554	3.89588	4.14792	3.85004	3.87087	3.95574	3.86065	3.57251	3.61167	3.7606	3.62824	3.73927	3.44263	3.79704	3.54169
ENSG00000162378	79699	ZYG11B	5.79574	5.6851	5.41476	5.64247	5.67487	5.78411	5.95802	5.73746	5.62744	5.6681	5.47315	5.66295	5.64509	5.79843	5.90955	5.58894	5.78451	5.8404	5.67376	5.47366	5.98159	5.90746	6.00884	5.72451
ENSG00000203995	440590	ZYG11A	0.26568	0.10557	-0.740991	-0.778915	-0.00132509	0.74782	-0.623752	0.205715	-0.294038	-0.404597	0.269199	-0.121163	0.460715	-0.0163268	-0.131721	0.0560846	0.153229	-0.623895	0.131846	0.135706	0.0388284	0.214063	-0.609417	-0.370387
ENSG00000121310	55268	ECHDC2	4.18702	4.34601	4.27396	4.32623	4.16682	4.33379	4.37761	4.91042	4.32139	4.07653	4.91143	4.17136	4.35641	4.26468	4.1769	4.2999	4.42672	4.3303	4.22627	4.205	4.43698	4.40626	4.28247	4.59633
ENSG00000116171	6342	SCP2	6.08417	6.09927	5.93301	6.17865	6.07715	6.12417	6.16435	6.12035	6.15294	6.14566	5.8605	5.94794	6.19179	6.2377	6.18689	6.15212	6.42636	6.41784	6.16813	6.02872	6.37412	6.50218	6.36826	6.1871
ENSG00000174348	127435	PODN	7.42174	7.57184	7.64383	7.62815	7.46845	7.45767	7.43793	7.2904	7.38784	7.39365	7.13852	7.45759	7.37161	7.23818	7.3616	7.71565	7.25483	7.39171	6.91912	7.17754	7.48512	7.36692	7.48152	7.58491
ENSG00000162383	6512	SLC1A7	0.912799	0.650566	1.16233	0.709832	1.327	1.23671	0.560673	0.869847	0.414499	1.36528	0.627246	1.12276	1.27105	0.815276	1.09906	1.38579	0.868252	1.03702	0.48118	0.920967	1.66415	1.1248	1.35278	1.33902
ENSG00000157184	1376	CPT2	3.18522	3.60319	3.57826	3.5029	3.49266	3.48054	3.5963	3.41457	3.44381	3.41066	3.50531	3.34744	3.42097	3.29332	3.61332	3.57795	3.3882	3.40744	3.43588	3.4484	3.44134	3.59442	3.46629	3.51027
ENSG00000162384	54987	C1orf123	4.6502	4.95373	4.74133	4.89533	4.86767	4.8424	4.67726	4.7916	4.89241	4.8443	4.68074	4.72631	4.7584	4.86175	4.68507	4.86761	5.09331	5.07429	5.07709	5.04566	4.88191	5.14826	4.93668	5.03763
ENSG00000162385	4116	MAGOH	4.32403	4.03126	4.22008	4.15715	4.21935	4.18951	4.29041	4.39645	4.07122	4.40144	4.0953	4.26148	4.28736	4.24951	4.22942	4.04876	3.96641	4.02308	4.17444	3.96698	3.95388	3.96966	3.715	3.99191
ENSG00000157193	7804	LRP8	2.99309	3.44396	2.83055	2.72222	3.19682	3.33076	2.99363	3.4289	3.13304	3.04809	3.69877	3.42749	3.11041	3.35606	3.34897	3.42783	2.30183	2.10329	3.04793	3.60071	2.5557	2.48907	2.98793	2.83379
ENSG00000174332	148979	GLIS1	3.24857	3.25964	3.56211	3.50768	3.4107	3.62614	3.66053	3.8716	3.27619	3.32402	3.25644	3.02036	3.6399	3.1317	3.42099	3.85506	4.06374	4.01057	3.61268	3.96266	4.37146	4.01177	4.09293	4.21944
ENSG00000058804	55706	NDC1	5.14417	5.03204	4.73414	4.66883	5.08331	5.06793	4.83866	4.52208	4.79032	4.84041	4.72401	4.80833	4.8106	5.10595	4.75441	4.44096	4.51674	4.48067	5.09621	4.93977	4.30282	4.59535	4.48534	4.25147
ENSG00000058799	54432	YIPF1	4.5021	4.48203	4.58494	4.54185	4.40618	4.49234	4.3966	4.36201	4.49943	4.47867	4.29063	4.49613	4.46463	4.60783	4.3995	4.58978	4.31557	4.41102	4.31597	4.33433	4.65542	4.50193	4.43196	4.49028
ENSG00000081870	51668	HSPB11	3.32892	3.44396	3.12251	3.25841	3.55939	3.36278	3.44299	3.20294	3.48027	3.30152	3.05903	2.99139	3.30348	3.42521	3.16346	3.15497	3.40545	3.16383	3.41573	3.25	3.36382	3.51857	3.18006	3.13097
ENSG00000116212	115353	LRRC42	5.32321	5.33155	5.2498	5.3106	5.27914	5.40807	5.36597	5.22295	5.27099	5.23555	5.12156	5.20393	5.28219	5.38817	5.30001	5.28646	5.39901	5.34967	5.33595	5.35673	5.51007	5.4766	5.4537	5.47341
ENSG00000116209	9528	TMEM59	7.47679	7.51343	7.54766	7.77158	7.61714	7.61611	7.78474	7.63443	7.61388	7.55362	7.21468	7.42194	7.46675	7.59901	7.71671	7.66621	7.67575	7.6458	7.42999	7.42052	7.53426	7.72534	7.71049	7.56147
ENSG00000116205	127428	TCEANC2	2.70267	2.97249	2.55397	2.59332	2.61011	2.92714	2.54617	2.55403	3.01729	3.08149	3.17744	3.03179	3.13027	3.04061	3.19315	2.98106	3.02893	3.21378	3.12937	3.07697	2.83739	2.91302	2.96305	3.08905
ENSG00000215883	606495	CYB5RL	0.727585	0.403651	1.39894	0.742622	1.01462	0.795517	0.807588	0.924814	1.29092	1.42894	1.17473	1.1855	1.0104	1.17785	1.02175	1.38579	0.901042	1.26468	1.30834	1.5469	1.32973	1.41987	1.37809	1.24034
ENSG00000116221	51253	MRPL37	6.56601	6.57705	6.56245	6.50798	6.56786	6.52211	6.26148	6.16313	6.44018	6.57532	6.3286	6.46564	6.57408	6.47308	6.39472	6.50261	6.44037	6.5779	6.46485	6.47024	6.37944	6.44698	6.33955	6.47984
ENSG00000157216	23648	SSBP3	6.23342	6.29215	6.6491	6.75699	6.27376	6.28424	6.57294	6.47481	6.32891	6.35678	6.49476	6.65351	6.32768	6.26939	6.34269	6.48099	6.46526	6.58477	6.32059	6.35302	6.42639	6.37353	6.34116	6.37108
ENSG00000162390	26027	ACOT11	1.86868	2.32965	2.59688	2.01508	1.99064	1.96674	2.01133	1.97125	2.34276	2.42374	2.61531	3.10394	2.17874	2.11784	2.21357	2.39353	1.82619	1.68235	1.84289	1.81952	2.01562	1.31616	1.69247	1.83801
ENSG00000243725	7268	TTC4	0.26568	0.478613	0.570211	0.742622	0.389465	0.482359	0.397943	0.205715	-0.0970012	0.418525	0.309276	0.96481	-0.693613	0.404811	0.628609	0.40122	0.153229	0.189019	0.317061	-0.2896	-0.158208	0.134991	0.0871908	0.686947
ENSG00000162396	25973	PARS2	2.92578	3.12028	2.86607	2.80992	2.77828	2.91099	2.74548	2.95484	2.82819	2.943	2.85754	3.06554	2.78264	2.74128	2.84228	3.23465	2.92116	2.84965	2.53821	2.56411	2.74633	2.78938	2.93774	2.7821
ENSG00000116133	1718	DHCR24	6.18567	6.19893	6.40461	5.96081	6.09788	6.24666	6.00118	5.87291	6.0371	6.20216	6.11769	6.36816	6.50669	6.40052	6.68428	6.88863	6.46388	6.44771	6.99476	7.00659	7.13641	7.03968	7.32478	7.39762
ENSG00000162402	23358	USP24	6.23863	6.17448	6.10728	6.09304	6.1726	6.27428	6.3608	6.26716	6.09114	6.03835	6.22634	6.28584	6.1315	6.2053	6.33405	6.05059	6.1105	6.17613	6.37691	6.26893	6.3764	6.15548	6.37062	6.29168
ENSG00000162407	8613	PLPP3	6.21504	6.11404	6.01933	6.05193	6.11831	6.13058	6.06699	6.04327	6.3417	6.24332	6.09566	6.1251	6.16397	6.33854	6.51889	6.55959	6.71215	6.73056	6.60358	6.91399	6.57336	6.61801	6.89427	6.95081
ENSG00000162409	5563	PRKAA2	0.947151	0.889078	1.10403	0.866801	1.07668	0.594469	1.07332	1.17203	1.11659	0.817795	0.805952	1.32207	1.19768	1.21997	1.51096	0.955156	1.70143	1.68235	1.63551	1.45148	1.72264	1.77315	1.67215	1.61983
ENSG00000173406	1600	DAB1	1.61458	1.50575	2.65894	2.80216	1.35231	1.836	2.37077	2.42652	1.46735	1.67632	2.2016	2.26995	1.12038	1.11226	2.16646	2.33045	2.26451	2.50204	2.8698	2.79544	2.29802	2.42404	2.74692	2.91602
ENSG00000162600	115209	OMA1	1.25201	0.943017	0.386765	1.0613	1.24829	1.28763	0.90171	1.28138	1.74929	1.52917	0.939631	0.760192	1.71851	2.02584	1.73739	1.41649	1.84316	1.91484	1.83076	1.32258	2.09157	1.70634	1.13251	1.60007
ENSG00000184292	4070	TACSTD2	0.31912	0.10557	1.34961	1.11238	-0.283725	-0.861596	0.113214	-0.262064	-1.40366	-1.16644	0.805952	0.455338	-0.603415	-1.14408	-0.388879	-0.108975	-2.11526	-1.92646	-2.15109	-1.02657	-1.12344	-1.49119	-2.00797	-1.18752
ENSG00000162601	114803	MYSM1	4.06719	4.10409	3.70625	4.14187	4.03625	4.03664	4.15363	4.79898	4.12155	4.04302	4.59214	4.08349	3.97607	4.09962	4.22368	3.83815	4.13439	3.83021	3.963	4.01783	4.1335	4.11581	3.88795	3.7711
ENSG00000177606	3725	JUN	7.43768	7.12521	7.4944	7.36311	7.36616	7.07685	6.80581	6.84846	7.05383	7.0651	7.32203	7.33697	7.21657	7.15546	7.049	7.06489	7.04438	7.01664	7.17009	7.3947	7.06615	7.05419	6.97113	7.08927
ENSG00000172456	55277	FGGY	2.88206	3.14925	2.9758	3.12798	3.08802	2.96414	3.06995	2.79437	2.74501	2.75708	2.21221	2.612	2.6514	2.798	2.43844	2.67318	3.09419	3.02152	2.93354	2.97772	3.10263	3.02142	2.69751	2.70093
ENSG00000162599	4774	NFIA	1.88649	2.01404	1.64367	1.66777	2.40769	2.09618	2.19604	2.25481	2.7872	2.59077	2.59923	2.50127	2.79927	2.72674	2.46789	2.72315	2.92116	3.14107	2.7201	2.91651	2.88938	2.97677	2.97139	2.65378
ENSG00000162604	83941	TM2D1	4.02359	4.02502	3.95739	4.25131	4.20205	4.11862	4.37761	4.48599	4.2538	4.13177	4.05167	3.87725	4.04742	4.15496	4.24367	4.33648	4.2181	3.94637	3.81393	3.77833	4.15843	4.18614	4.08527	3.90599
ENSG00000132849	10207	PATJ	4.04357	4.08622	3.9615	3.934	3.97646	3.98357	4.11812	4.05525	3.71692	3.85882	3.63712	3.87408	3.80546	3.82384	3.89562	3.65076	4.31253	4.31258	4.13801	4.02199	4.39862	4.39357	4.40142	4.29514
ENSG00000240563	54596	L1TD1	0.26568	0.00772258	0.653869	0.606738	0.179247	0.360797	0.774798	0.205715	0.12977	0.538819	0.386238	0.814131	0.460715	0.787531	0.628609	0.40122	0.447676	0.275176	0.245802	-0.2896	0.0388284	0.0513333	-0.257945	0.569907
ENSG00000132854	163782	KANK4	3.62787	3.76916	4.76033	4.89716	3.49266	3.83457	4.78821	4.66212	4.50702	4.30859	4.58195	4.84927	4.31074	4.4987	4.8692	5.0153	5.3224	5.61735	5.01147	4.6296	5.35537	5.38452	5.48316	5.5043
ENSG00000162607	7398	USP1	5.51719	5.42691	5.06159	5.04085	5.56143	5.58983	5.33537	5.08949	5.35333	5.42699	5.31851	5.35372	5.47954	5.72811	5.57268	5.08623	5.32088	5.26666	5.52651	5.65459	5.23159	5.25262	5.35994	5.11452
ENSG00000116641	85440	DOCK7	6.57839	6.54252	6.48462	6.64274	6.57055	6.59046	6.84435	6.69633	6.44414	6.40177	6.47948	6.56583	6.3476	6.52598	6.77148	6.41316	6.44316	6.47471	6.60669	6.48161	6.61513	6.67764	6.75751	6.54266
ENSG00000125703	84938	ATG4C	2.46257	2.19164	1.62306	1.98799	2.48982	2.47139	2.37077	1.90445	2.79549	2.92839	2.45484	2.33597	2.79927	2.88567	2.89381	2.62142	2.70608	2.39065	2.27741	2.51775	2.77426	2.65413	2.64634	2.49162
ENSG00000088035	29929	ALG6	2.15981	2.27812	1.905	1.7507	2.6917	2.58432	2.43514	2.0099	2.46215	2.52432	2.19091	2.20076	2.48662	2.9116	2.43844	2.29784	1.90912	2.22735	1.91356	1.92984	2.50105	2.5513	2.26731	1.92001
ENSG00000142856	23421	ITGB3BP	2.76176	2.27812	1.78025	2.01508	2.53473	2.486	2.11976	1.65095	2.39826	2.23481	2.04426	1.72543	2.24093	2.62851	2.32503	1.66681	2.37368	2.29077	2.36409	2.21774	2.12086	2.30266	2.16923	1.9824
ENSG00000203965	84455	EFCAB7	1.45662	1.23012	0.879161	0.981134	1.87314	1.75387	1.36528	1.17203	1.76626	1.74463	1.79893	1.26512	1.83601	2.0494	2.15444	1.74145	1.84316	1.95455	1.93637	1.59234	2.14958	2.26601	2.21208	1.61983
ENSG00000079739	5236	PGM1	5.77437	5.88779	5.86222	5.84668	5.84277	5.87987	5.75339	5.58689	5.68547	5.64483	5.41235	5.65559	5.63702	5.70234	5.63241	5.81458	5.73194	5.82531	5.75219	5.73404	5.94623	5.85445	5.9404	5.91851
ENSG00000185483	4919	ROR1	3.70015	3.84549	3.99798	3.95863	3.63868	3.59278	4.20684	3.68916	3.75568	3.74671	3.63712	3.97521	3.68535	3.72856	3.87012	3.64429	4.14812	4.26337	4.15998	4.26236	4.35922	4.00344	4.27238	4.19
ENSG00000158966	57685	CACHD1	4.54479	4.62913	5.16679	5.37607	4.42717	4.45756	5.23348	5.32226	4.36939	4.49115	5.13835	5.13672	4.46202	4.44199	5.14914	5.03522	4.79926	4.68923	5.29351	5.27895	5.02049	4.79501	5.3647	5.16415
ENSG00000162437	55225	RAVER2	2.6515	2.34976	2.48712	2.65491	2.48982	2.52189	2.65828	2.66313	2.30841	2.81383	2.65473	2.26995	2.45548	2.70466	2.74141	2.52611	2.75174	2.58028	2.8579	2.67387	2.74633	3.08064	2.84094	2.50231
ENSG00000162434	3716	JAK1	8.48713	8.46276	8.68597	8.78462	8.39623	8.49782	8.75346	8.61151	8.46597	8.45697	8.48023	8.70889	8.42474	8.4696	8.69009	8.67169	8.3805	8.44227	8.34683	8.35889	8.56697	8.50014	8.52775	8.48431
ENSG00000162433	205	AK4	4.28427	4.18186	4.58227	4.4921	4.29961	4.397	4.59042	4.39888	3.44381	3.54122	3.8042	3.93012	3.38286	3.30315	4.05931	3.98362	3.52071	3.69998	3.90636	4.03439	4.04839	3.97535	4.15282	4.17003
ENSG00000116675	9829	DNAJC6	3.93222	3.96762	3.94499	3.79632	4.29961	4.00909	4.18204	4.10667	3.84227	3.90059	3.83541	3.90548	3.97241	4.11086	4.06575	4.20198	3.3882	3.50873	3.49084	3.58955	3.79485	3.87551	3.71995	3.6799
ENSG00000116678	3953	LEPR	3.47145	3.41562	3.17301	3.37802	3.4227	3.51656	3.70906	3.29969	3.37355	3.12698	3.22536	3.14661	3.41018	3.28838	3.3751	2.86344	3.51542	3.43578	3.37456	3.10859	3.59538	3.43026	3.54103	3.46182
ENSG00000213625	54741	LEPROT	6.64006	6.6381	6.61428	6.78726	6.76156	6.67458	6.80835	6.67845	6.57392	6.53008	6.40167	6.45719	6.51112	6.6307	6.75366	6.61026	6.64478	6.58687	6.28048	6.33892	6.62858	6.73449	6.66671	6.61707
ENSG00000184588	5142	PDE4B	4.47293	4.55746	4.40045	4.715	4.69294	4.66116	4.9327	4.8777	4.77153	4.70981	4.79099	4.94908	4.63644	4.65274	5.01096	4.82534	4.66491	4.92737	4.65369	4.341	4.81851	4.71231	4.67599	4.75443
ENSG00000118473	84251	SGIP1	0.31912	0.240922	0.285482	0.332977	0.615346	0.228041	0.990066	0.558386	0.231053	1.02425	1.7415	0.940764	0.72723	0.367817	1.14839	0.679521	0.575056	0.934835	1.30834	1.02406	0.927183	0.927759	0.313962	0.609985
ENSG00000152763	79819	WDR78	1.27923	1.0452	0.879161	1.18575	1.13618	1.25388	1.07332	1.05371	1.21877	1.22886	0.989817	1.12276	1.03869	1.28094	1.21935	1.32236	1.36782	1.46127	1.37665	1.32258	1.58227	1.53214	1.27407	1.26565
ENSG00000198160	57708	MIER1	5.07595	4.91714	4.87807	5.25202	5.00168	5.04221	5.27803	5.14262	4.86312	4.88648	4.72215	4.7815	4.74343	4.87169	5.03411	4.62306	5.01496	4.92737	4.79299	4.71683	5.08508	5.04391	5.02546	4.70903
ENSG00000116704	23169	SLC35D1	5.1589	5.18256	5.45759	5.40067	5.4661	5.43279	5.73006	5.55784	4.8572	4.92563	4.91468	5.02251	5.07244	5.1745	5.30953	5.16291	4.73706	4.74502	4.65024	4.58534	4.91783	4.98454	5.02345	4.72508
ENSG00000142864	26135	SERBP1	8.19273	8.09342	8.18085	8.2909	8.15731	8.08625	8.1282	8.00183	8.11235	8.16613	8.20882	8.29053	8.15521	8.17542	8.27828	8.15568	8.04587	8.08337	8.14865	8.18856	8.00621	8.02116	8.03581	7.97942
ENSG00000116717	1647	GADD45A	6.31871	6.28041	6.45723	6.45331	6.13845	6.05359	6.17538	6.12623	5.66186	5.64818	5.38565	5.39523	5.51521	5.49281	5.40268	5.50216	5.68916	5.665	5.47681	5.55625	5.56306	5.5791	5.48753	5.51358
ENSG00000172380	55970	GNG12	7.9652	7.89647	7.8955	8.04301	7.98192	8.00742	8.07973	7.81396	7.75793	7.76057	7.6655	7.86702	7.94102	7.92887	8.04055	7.75784	7.78766	7.79589	7.75109	7.70443	7.87131	7.99306	7.90751	7.82197
ENSG00000162595	9077	DIRAS3	1.93864	1.43222	3.22864	3.39875	1.92467	1.28763	2.84361	2.86634	1.50828	1.58612	3.19359	3.37013	1.8198	1.50191	2.91535	3.38966	1.54425	1.42404	2.66654	2.24645	0.927183	0.927759	1.37809	1.33902
ENSG00000116729	79971	WLS	5.93597	5.801	6.23587	6.47054	5.7928	5.78411	6.23159	6.23354	5.82768	5.86794	6.37123	6.51737	5.67918	5.83023	6.34996	6.42453	5.79218	5.73413	6.38419	6.51222	5.62187	5.68785	6.09627	6.07345
ENSG00000024526	55635	DEPDC1	4.51361	4.32838	3.81473	3.56838	4.73684	4.44826	3.72632	3.39036	4.05404	4.10928	3.68741	3.67348	4.33661	4.44644	3.90283	3.00145	3.43374	3.24079	3.92644	3.80753	3.20192	3.49502	2.86799	2.88368
ENSG00000066557	55631	LRRC40	3.51217	3.36713	3.26899	3.409	3.77126	3.54475	3.73912	3.38056	3.46994	3.20785	3.30185	3.16229	3.55921	3.69908	3.75541	3.10873	3.45045	3.22464	3.38704	3.29879	3.54223	3.51467	3.19438	3.18503
ENSG00000116754	9295	SRSF11	6.03511	6.06167	5.88296	6.08187	6.10534	6.2256	6.22857	6.59882	6.29787	6.15823	6.77833	6.16001	6.14864	6.3199	6.2832	6.09278	6.22094	6.06109	6.17354	6.11104	6.13664	6.15736	6.19572	6.09744
ENSG00000118454	81573	ANKRD13C	4.9247	4.88478	4.88675	4.9402	5.07952	4.91167	5.11075	5.00113	4.86706	4.79482	4.88515	4.90315	4.92868	5.00416	5.1061	4.97977	4.72795	4.72411	4.69607	4.69616	4.85819	4.83777	4.88022	4.82424
ENSG00000197568	11147	HHLA3	2.45065	2.43693	2.44076	2.62883	2.33337	2.27507	2.39255	2.2761	2.34276	2.45466	2.35307	2.22087	2.53707	2.33465	2.25919	2.36233	2.49677	2.73271	2.52322	2.32931	3.16723	2.93653	2.78527	2.69162
ENSG00000116761	1491	CTH	3.178	3.24897	2.69888	2.74667	2.87751	2.78078	2.84361	2.70298	3.45955	3.65208	3.08812	3.39246	3.25607	3.43419	3.44092	3.51552	3.4449	3.33908	3.19232	3.22858	3.14602	3.24499	3.39988	3.11016
ENSG00000132485	9406	ZRANB2	4.57805	4.6536	4.45103	4.80508	4.62446	4.66598	4.81668	5.24607	4.6916	4.59193	5.12718	4.49613	4.73913	4.76192	4.82057	4.54534	4.76182	4.48293	4.57592	4.46223	4.48565	4.7443	4.62668	4.4768
ENSG00000172260	257194	NEGR1	4.69131	4.63119	4.48569	4.516	4.6553	4.65309	4.56667	4.37194	4.59277	4.48368	4.3733	4.71395	4.52086	4.76192	4.8692	4.40314	4.79054	4.82754	4.50712	4.6021	4.86036	4.87779	4.90655	4.78101
ENSG00000254685	8790	FPGT	1.88649	1.93638	1.27231	1.65059	1.89053	1.836	2.03921	1.79068	1.84826	2.19874	1.69688	1.668	1.88357	2.48041	2.20194	1.88005	2.1735	2.32147	1.99187	1.91203	2.36076	2.21886	2.22609	1.90398
ENSG00000116791	1429	CRYZ	4.13581	4.1706	3.97783	4.15715	4.28654	4.24854	4.21602	3.94324	4.16059	4.04302	3.9252	3.86453	4.04393	4.14952	3.98319	3.96298	4.24069	4.34033	4.17204	4.0426	4.01367	4.38506	4.23131	3.96512
ENSG00000162623	127253	TYW3	4.10572	4.23418	4.13893	4.33163	4.3254	4.26133	4.59512	4.41337	4.28946	4.29157	4.34466	4.23206	4.26956	4.37133	4.54934	4.29578	4.17853	3.99796	4.07259	3.82667	4.23411	4.23198	4.15282	3.97283
ENSG00000117054	34	ACADM	4.28427	4.37818	4.00596	4.23123	4.21591	4.2698	4.2846	4.37194	4.55664	4.30859	4.39906	4.32091	4.37039	4.49012	4.53318	4.18871	4.37221	4.43695	4.47243	4.24111	4.38057	4.47208	4.21032	4.13612
ENSG00000137955	5876	RABGGTB	4.55596	4.53568	4.45395	4.56036	4.7488	4.59868	4.71448	4.90701	4.85521	4.77046	4.86176	4.60341	4.63412	4.90919	4.93217	4.52435	4.58392	4.58134	4.53541	4.55696	4.52727	4.68134	4.58924	4.4131
ENSG00000117069	81849	ST6GALNAC5	2.57668	2.3794	2.96765	2.40131	2.67173	2.66357	2.65828	2.62214	1.50828	1.58612	1.57066	1.51355	2.30056	1.97755	1.89019	1.88005	2.23909	2.33156	2.23204	1.8385	2.39713	2.44877	2.40912	2.57498
ENSG00000142892	10026	PIGK	5.57873	5.47461	5.21407	5.32014	5.6572	5.57025	5.45533	5.1089	5.53885	5.57503	5.03906	5.17587	5.51269	5.78709	5.48539	5.15383	5.77459	5.70338	5.54889	5.52436	5.61802	5.75632	5.57495	5.39672
ENSG00000154027	26289	AK5	4.1906	4.11	3.72571	3.4933	4.1123	4.12796	3.55827	3.31005	4.30696	4.5328	4.28058	4.4024	4.14172	4.32141	4.04636	3.8828	4.67205	4.5209	4.96924	5.22227	4.30282	4.35047	4.51987	4.42157
ENSG00000036549	26009	ZZZ3	5.74294	5.70084	5.57759	5.70412	5.65466	5.7767	5.79895	5.72783	5.94879	5.84089	5.78878	5.83181	5.72015	5.86217	5.98616	5.59062	5.74216	5.78274	5.82734	5.75292	5.84564	5.81932	5.87634	5.79574
ENSG00000077254	23032	USP33	5.88039	5.81282	5.47063	5.69995	5.89538	5.92547	5.93502	5.75368	5.93572	5.82619	5.75834	5.80542	5.86345	6.0922	6.09395	5.62389	6.03587	6.10513	5.92037	5.78385	6.09018	6.1536	6.15328	5.97043
ENSG00000180488	374986	MIGA1	4.10572	3.75792	3.63598	3.84243	4.07097	4.00148	4.06826	3.95318	3.94646	3.91918	3.93803	3.83222	4.04044	3.98214	4.14383	3.72621	4.06374	4.03547	3.74777	3.76351	3.95795	3.97535	4.09675	3.73077
ENSG00000235927	374987	NEXN-AS1	0.687507	0.969248	1.42299	1.16171	1.22107	1.01287	1.12627	1.23863	1.00662	0.68504	1.03832	0.675303	1.0104	0.921209	0.823425	0.40122	-0.365238	0.0492942	0.17084	0.135706	0.592764	0.175069	0.0244551	0.686947
ENSG00000162614	91624	NEXN	6.3899	6.36126	5.86661	6.17791	6.57123	6.5305	6.46017	6.28631	6.11121	6.0703	5.62079	5.51711	6.20042	6.28436	5.88883	5.68189	6.45356	6.6005	5.87976	5.8021	6.74074	6.81873	6.40566	6.30166
ENSG00000162613	8880	FUBP1	6.76988	6.77823	6.80819	6.78037	6.66006	6.77056	6.77713	6.86831	6.65419	6.64176	6.94858	6.84341	6.70341	6.73243	6.77394	6.60277	6.35937	6.35617	6.50831	6.49138	6.42492	6.38051	6.24642	6.34534
ENSG00000162616	11080	DNAJB4	5.3018	5.26957	5.20543	5.36952	5.58564	5.49911	5.63163	5.24472	5.14039	5.22961	5.03309	5.13672	5.24017	5.37191	5.30817	4.89784	4.80577	4.90728	4.80233	4.33099	4.88191	5.02073	4.68615	4.71133
ENSG00000122420	5737	PTGFR	4.43712	4.44513	4.46846	4.97511	4.31579	4.42949	4.91588	4.72154	4.55908	4.53521	4.59822	4.7403	4.4879	4.72765	5.08408	4.55916	5.56933	5.47442	5.49805	5.36002	5.26314	5.39092	5.56809	5.41239
ENSG00000137959	10964	IFI44L	-0.508044	-1.7377	-1.58899	0.0997783	-2.03375	-1.62344	-0.241881	-0.390388	-1.40366	-1.60254	-1.02257	-1.43049	-1.94737	-2.72904	-0.702036	-0.629807	0.834699	-0.160923	-0.225089	-0.895321	-0.760873	-0.400046	-0.423004	-0.153575
ENSG00000137965	10561	IFI44	0.804546	0.774745	0.843972	0.836744	0.656569	0.992553	1.20222	1.19457	1.14283	0.996501	1.7415	1.01173	1.03869	1.28094	1.2648	1.07545	2.04736	1.49757	1.91356	1.42661	0.992034	1.36895	1.45147	1.38594
ENSG00000162618	64123	ADGRL4	2.06914	1.89593	1.64367	1.66777	1.70649	1.99766	1.81567	1.66716	2.39826	2.23481	2.35307	2.27957	1.91443	2.3537	2.13009	1.64105	2.01777	1.75911	1.7558	1.87574	1.81516	1.91006	1.91631	1.60007
ENSG00000117114	23266	ADGRL2	4.77018	4.95209	5.21579	5.4684	4.86767	4.95301	5.66557	5.55567	5.0093	4.81084	5.12297	5.25966	4.97333	5.04428	5.47938	5.25071	5.5371	5.57975	5.42332	5.30648	5.62953	5.70762	5.8255	5.56546
ENSG00000137941	79739	TTLL7	3.06524	2.46485	2.21148	2.39101	2.70158	2.76888	2.51673	2.66313	2.44117	2.42374	2.06782	2.1281	2.59537	2.36313	2.40839	1.94466	2.99896	2.76284	2.79064	2.71554	3.01951	2.97677	2.89455	2.68225
ENSG00000142875	5567	PRKACB	5.52431	5.49055	5.3921	5.70516	5.61469	5.60413	5.6566	5.43424	5.38938	5.44891	5.12297	5.3594	5.47178	5.54034	5.59286	5.28646	5.60708	5.5509	5.39478	5.20591	5.62698	5.67481	5.48462	5.38667
ENSG00000117133	80135	RPF1	4.47881	4.61466	4.69271	4.79143	4.57694	4.64335	4.81869	4.59803	4.72454	4.65319	4.46929	4.40679	4.47502	4.60585	4.72626	4.44096	4.38096	4.43227	4.40043	4.35095	4.35922	4.49006	4.35438	4.04769
ENSG00000174021	2787	GNG5	6.04407	5.93014	5.8959	5.9582	6.11923	5.94939	5.89648	5.65857	5.85074	5.93617	5.72909	5.7954	5.98109	5.91921	5.87608	5.83744	5.77901	5.71017	5.8827	5.84262	5.82019	5.85368	5.80698	5.72451
ENSG00000117151	1486	CTBS	3.8022	3.59479	3.58361	3.934	3.91833	3.87953	4.00605	3.79622	3.97594	3.81184	3.57272	3.59862	3.95767	3.82384	3.87379	3.82677	3.98181	4.13099	3.80775	3.73846	3.65166	4.01729	3.85678	3.96898
ENSG00000117155	117178	SSX2IP	4.68878	4.63119	4.3227	4.66028	4.59561	4.58007	4.69708	4.39888	5.03753	4.81084	5.01956	4.96555	4.73697	4.92837	4.99588	4.7308	5.45252	5.35091	5.52745	5.56197	5.10354	5.08788	5.06106	4.87446
ENSG00000162643	126820	WDR63	-0.707353	-0.270579	-0.541682	-0.447709	-0.738291	-1.1026	-0.176293	-0.0352934	0.231053	-0.0175742	0.269199	0.615802	0.234834	-0.0660798	0.230849	0.132033	0.800348	0.766564	0.541934	0.46376	0.265599	1.10419	0.598691	-0.535446
ENSG00000097096	84144	SYDE2	2.43863	2.4556	2.41701	2.29479	2.43163	2.71409	2.29186	2.53649	2.34276	2.534	2.68551	2.48474	2.43434	2.58887	2.67563	2.58134	2.49677	2.45667	2.29517	2.2746	2.577	2.65413	2.5156	2.28435
ENSG00000162642	148423	C1orf52	4.09427	4.13048	4.0872	4.15106	4.18101	3.93914	4.09838	4.11261	4.05749	3.99475	4.02484	3.81248	4.00145	4.04208	4.05931	3.95254	3.84527	3.95618	3.89476	3.75854	3.76269	4.009	3.8064	3.70787
ENSG00000142867	8915	BCL10	5.03061	4.82857	4.94603	5.12409	5.00766	4.74251	5.01045	4.88465	4.11162	4.40672	4.4759	4.37574	4.43301	4.38759	4.54244	4.24109	4.3337	4.45782	4.23089	4.17544	4.52179	4.50783	4.29581	4.09435
ENSG00000153904	23576	DDAH1	7.917	7.88661	7.90193	7.88102	7.96356	7.95834	7.98571	7.74952	7.43438	7.40622	7.39456	7.60879	7.55753	7.57131	7.79817	7.51618	7.05398	7.08942	6.98488	6.91231	7.42913	7.44787	7.37082	7.37962
ENSG00000142871	3491	CYR61	10.3111	10.2984	10.594	10.3049	10.4157	10.231	10.4016	10.3138	9.81177	9.82141	9.68023	9.83902	9.88257	9.89775	9.90072	10.0969	9.6345	9.59936	9.43503	9.53327	9.89968	9.96888	9.76536	9.91423
ENSG00000117174	54680	ZNHIT6	4.67347	4.67766	4.71723	4.87329	4.73444	4.67238	4.92525	4.90188	4.83926	4.70124	4.8735	4.85411	4.83903	4.77787	4.88019	4.79646	4.49543	4.48519	4.53167	4.6021	4.6504	4.66736	4.6606	4.55843
ENSG00000171502	255631	COL24A1	1.52644	1.72173	1.76151	1.81378	1.49551	2.09618	1.90928	2.14335	1.91065	1.8257	2.42779	2.15969	1.66507	1.46735	1.76927	1.98618	1.90912	1.87401	1.99187	1.85724	1.68391	1.62187	1.95045	1.61983
ENSG00000122417	57489	ODF2L	4.23993	4.22876	3.67655	3.92688	4.27335	4.2698	3.95574	4.17345	3.94273	3.92287	4.26028	3.86453	4.03343	4.18717	4.08171	3.91541	3.85367	3.84437	4.0854	3.84556	4.02534	4.01729	3.96931	3.90599
ENSG00000097033	51100	SH3GLB1	7.03636	7.00039	7.01414	7.20481	7.03747	7.07565	7.24717	7.10834	6.91089	6.85424	6.86534	6.92954	6.87109	7.04153	7.13526	6.94038	6.75258	6.77005	6.79006	6.72163	6.88218	7.00674	6.90138	6.77579
ENSG00000183291	9403	SELENOF	6.23429	6.33691	6.29325	6.4942	6.40278	6.40639	6.46853	6.3429	6.44743	6.37441	6.14839	6.29001	6.32122	6.49576	6.49466	6.33798	6.47754	6.38733	6.17534	6.24423	6.22697	6.39808	6.3045	6.26917
ENSG00000153936	9653	HS2ST1	4.42498	4.21512	4.12434	4.56724	4.3061	4.27191	4.52538	4.24539	4.24171	4.31983	4.14321	4.29269	4.34513	4.44199	4.6619	4.04876	4.53775	4.39427	4.15269	4.40608	4.39862	4.37434	4.37966	4.17338
ENSG00000143013	8543	LMO4	6.05001	6.12648	5.8423	6.07786	5.96881	5.89432	6.00561	5.95112	6.35017	6.28477	6.15803	6.21117	6.19729	6.28869	6.44925	6.42736	6.36525	6.46156	6.29047	6.33642	6.18077	6.31532	6.53577	6.51786
ENSG00000065243	5586	PKN2	5.22514	5.12539	4.77908	5.07666	5.16593	5.15164	5.29403	5.15561	5.21027	5.27362	5.22471	5.04806	5.12451	5.40195	5.50683	5.10048	5.2653	5.17438	5.18936	5.08594	5.28918	5.42767	5.34398	5.10928
ENSG00000137947	2959	GTF2B	3.82547	4.17905	3.96969	4.15715	4.16682	4.16248	4.20991	4.18194	4.22646	4.20633	3.85923	3.924	4.075	4.26719	4.22368	4.18871	4.0995	3.95618	4.04662	3.81234	3.71546	4.28101	4.0737	3.92994
ENSG00000137944	56267	KYAT3	4.15063	3.91461	3.66147	3.97597	3.98458	4.08782	4.00605	3.87858	3.92395	3.82373	3.62526	3.51965	3.95396	4.10525	4.2208	4.00398	3.97798	3.93649	3.77333	3.72322	3.86578	4.07138	3.99817	3.57751
ENSG00000213516	494115	RBMXL1	3.57942	3.56069	3.71601	3.6699	3.69417	3.52719	3.79742	3.62422	3.31708	3.54601	3.45707	3.32904	3.46333	3.53774	3.75938	3.58472	3.49945	3.40744	3.42382	3.43599	3.40608	3.73511	3.57973	3.33604
ENSG00000117226	2635	GBP3	4.99617	5.07494	5.11791	5.25486	4.78643	4.88849	5.11075	5.18686	5.16939	5.30506	5.28247	5.32265	4.92678	5.09184	5.17912	5.22926	4.77071	4.67742	4.76618	4.80873	4.77771	4.86253	4.82837	4.82211
ENSG00000117228	2633	GBP1	5.71829	5.69299	5.75974	5.73704	5.80889	5.79221	5.89266	5.74129	4.8292	4.84041	4.27553	4.40679	5.24928	5.21412	5.11698	5.04508	5.40616	5.36079	5.08732	4.62414	5.67592	5.80502	5.50773	5.43209
ENSG00000162645	2634	GBP2	3.59575	3.75792	4.06445	4.22254	3.50964	3.74022	4.12139	3.87509	3.01019	2.92103	2.83713	2.95584	3.27997	3.27845	3.13315	3.32641	4.05649	3.94637	3.63725	3.37228	4.22402	4.01177	3.95677	3.85687
ENSG00000162654	115361	GBP4	-0.332957	-0.398903	0.176547	0.244168	-0.00132509	0.00274913	0.164744	-0.390388	-0.0970012	0.0379209	0.0501892	-0.0714103	0.0246164	0.0317675	-0.388879	-0.629807	0.153229	0.853152	0.836839	0.253542	0.461519	0.726711	-0.257945	-0.153575
ENSG00000197147	23507	LRRC8B	0.37065	0.549872	0.52649	0.641928	-0.00132509	-0.0809088	1.01835	0.558386	-0.294038	-0.332448	-0.152628	0.312733	0.234834	0.123398	0.275937	-0.295388	0.153229	0.23274	0.245802	0.135706	-0.386477	-0.286835	-0.257945	0.0348699
ENSG00000171488	84230	LRRC8C	4.31748	4.1706	4.77442	4.77567	4.15608	3.96805	4.81869	4.59592	3.24019	3.50722	3.6912	3.93012	3.16276	3.41618	3.53202	3.04139	2.99136	3.01527	3.67842	3.79301	3.07295	3.1171	3.12879	3.08194
ENSG00000171492	55144	LRRC8D	5.29348	5.29701	5.16679	5.283	5.3278	5.24371	5.31841	5.09399	5.42856	5.43864	5.15219	5.37854	5.38905	5.41335	5.55335	5.51463	5.43584	5.49589	5.31434	5.38605	5.50174	5.55747	5.51916	5.57181
ENSG00000162664	284695	ZNF326	4.74599	4.78862	4.62954	4.715	4.74403	4.85089	4.77583	4.94905	4.89241	4.82076	5.0583	4.90936	4.90198	4.99357	4.67248	4.76698	4.7026	4.70678	4.71928	4.57406	4.71666	4.66208	4.60004	4.37871
ENSG00000122482	84146	ZNF644	4.75086	4.7323	4.62954	4.84148	4.79569	4.90217	5.04696	4.85135	4.64647	4.64651	4.6183	4.64679	4.59417	4.85174	5.00762	4.60319	4.46834	4.62506	4.55397	4.30051	4.72145	4.78372	4.65284	4.34051
ENSG00000097046	8317	CDC7	1.75693	1.76729	1.21837	0.896245	1.42569	1.47505	1.10004	1.47797	1.95574	2.1109	2.12508	1.57733	1.97424	2.40024	1.52969	1.22167	1.75623	1.15534	2.35565	2.09682	1.4031	1.81179	1.24685	1.31498
ENSG00000069702	7049	TGFBR3	2.23125	2.30926	2.0355	2.0016	2.51245	2.61787	2.3034	2.31777	1.99946	2.30435	2.29438	2.45109	2.83197	2.81184	3.00511	2.93939	3.41115	3.21922	3.64073	3.62824	3.56372	3.62368	3.93561	3.7711
ENSG00000189195	23285	KIAA1107	-0.818384	-1.07028	-1.79544	-0.875131	-0.969616	-1.1928	-0.913258	-0.772259	-0.522307	-0.332448	-0.454283	-0.226133	-0.518526	-0.407117	-0.461028	-0.108975	0.356046	-0.341496	-0.700427	-0.133481	-0.306307	-0.805302	-0.181996	-0.222288
ENSG00000174842	11146	GLMN	1.63579	1.46945	1.04328	1.30031	1.89053	1.97712	1.66277	1.76078	1.50828	1.72785	1.57066	1.71128	1.89909	1.84922	2.02836	1.25602	1.94101	1.63426	1.60736	1.52363	1.81516	1.56267	1.73227	1.45358
ENSG00000122484	79871	RPAP2	4.44315	4.43575	4.06063	4.42044	4.4092	4.64172	4.66613	4.84423	4.55908	4.6308	4.80157	4.53479	4.68646	4.58384	4.6934	4.45581	4.56102	4.48067	4.48602	4.30051	4.7286	4.6282	4.49694	4.30433
ENSG00000067208	7813	EVI5	4.81272	4.80328	4.65767	4.95076	4.74642	4.90353	5.11731	5.0091	4.81296	4.77046	4.87183	4.85732	4.6775	4.72765	5.22152	4.78474	4.68623	4.82576	4.63986	4.55122	4.93648	4.98736	4.86911	4.76778
ENSG00000122406	6125	RPL5	9.1485	9.21713	9.33132	9.40344	9.29702	9.2829	9.38726	9.23876	9.36839	9.33189	9.10463	9.21152	9.29053	9.3487	9.36662	9.35659	9.44355	9.43932	9.38454	9.29402	9.15805	9.44682	9.28963	9.32841
ENSG00000154511	388650	DIPK1A	4.20487	4.36836	4.12434	4.21379	4.47116	4.39313	4.6161	4.20155	3.69492	3.7918	3.12788	3.46591	4.0509	4.0362	3.93481	3.55053	4.27237	4.17928	3.83532	3.3981	4.39563	4.67087	4.36074	4.07658
ENSG00000143033	22823	MTF2	3.73005	3.53897	3.49564	3.36229	3.46392	3.43984	3.57265	3.4289	3.5108	3.51701	3.48796	3.49922	3.51961	3.57474	3.53666	3.35838	3.14298	3.08849	3.42785	3.23575	3.01172	3.29586	3.09866	3.23073
ENSG00000117500	50999	TMED5	4.76055	4.63324	4.5796	4.94196	4.88077	4.88298	5.12057	4.84779	4.4372	4.35576	4.37093	4.45215	4.40612	4.66613	4.86367	4.2708	4.28484	4.10182	4.26056	4.12221	4.1549	4.33508	4.44997	4.10841
ENSG00000122483	343099	CCDC18	2.67219	2.71786	1.95533	2.10609	3.05757	3.03042	2.51673	2.80906	2.71035	2.62741	2.87768	2.25052	2.68758	2.9116	2.47757	1.50484	2.39685	2.0184	2.4137	2.45763	2.10629	2.14006	1.69247	1.33902
ENSG00000223745	100131564	CCDC18-AS1	0.26568	0.549872	0.481402	0.289256	-0.00132509	0.864229	0.931767	1.90445	1.38183	0.968212	2.43686	0.274765	0.133551	0.815276	0.882926	0.40122	1.05467	1.17788	1.35987	0.920967	1.14245	0.585157	1.10246	0.20152
ENSG00000117505	1810	DR1	6.29223	6.21889	6.20239	6.2105	6.34642	6.27165	6.14122	5.97573	6.10121	6.13377	5.96768	6.21117	6.18389	6.17484	6.20449	6.14984	5.93657	5.98723	5.92395	5.90248	5.98955	6.03951	5.94676	6.00841
ENSG00000137942	54874	FNBP1L	4.51933	4.43104	4.3449	4.43054	4.55803	4.54562	4.53275	4.55512	4.24171	4.45083	4.20824	4.33019	4.4034	4.58182	4.55849	4.30811	4.65052	4.66749	4.62589	4.3997	4.93854	4.98876	4.70878	4.65018
ENSG00000137936	8412	BCAR3	5.258	5.48828	5.37833	5.06536	5.3405	5.24156	5.07585	5.21194	5.35333	5.36867	5.12016	5.24255	5.40408	5.38354	5.1702	5.26554	5.39613	5.41991	5.56453	5.6014	5.47505	5.46452	5.37102	5.52541
ENSG00000067334	30836	DNTTIP2	5.80396	5.69888	5.72026	5.8133	5.95855	5.90387	6.01177	5.87553	5.66413	5.6426	5.63071	5.49973	5.68143	5.863	5.78836	5.60735	5.46491	5.40923	5.58813	5.3435	5.43916	5.61597	5.36786	5.22993
ENSG00000023909	2730	GCLM	5.80864	5.67717	5.8423	6.17115	5.76715	5.69181	6.04309	5.81498	5.60521	5.49177	5.49937	5.67576	5.44164	5.562	5.77075	5.45673	5.59961	5.49925	5.44634	5.56909	5.45075	5.50045	5.56809	5.50563
ENSG00000137962	9411	ARHGAP29	6.98148	7.00079	6.96943	7.20995	7.23155	7.28541	7.47603	7.21419	6.97435	6.95453	7.07891	7.12293	7.10729	7.26043	7.45033	7.10431	6.98157	6.93546	7.22004	7.1321	7.3082	7.36719	7.47713	7.36249
ENSG00000117528	5825	ABCD3	5.37932	5.2483	5.13621	5.28021	5.30205	5.39265	5.63849	5.28598	5.30914	5.26638	5.09171	5.17201	5.31581	5.46243	5.62915	5.12392	5.25424	5.24413	5.20822	5.1424	5.42455	5.46047	5.40989	5.12838
ENSG00000117525	2152	F3	5.59372	5.45734	6.21191	5.97295	6.09319	5.86737	6.48001	6.58449	5.09408	5.11816	5.47535	5.24623	5.5013	5.56404	5.73385	5.58049	4.94396	4.74691	4.81162	4.6104	5.54696	5.60867	5.49766	5.40671
ENSG00000143036	126969	SLC44A3	-0.818384	-0.097247	0.653869	0.416635	0.484102	0.262393	0.741245	0.951531	-0.607196	-0.480546	0.00209487	0.585105	0.0246164	-0.0163268	0.55735	-0.295388	-0.289289	0.23274	-0.175336	-0.2896	0.156665	0.855609	0.682349	0.302803
ENSG00000117519	1266	CNN3	7.47053	7.52065	7.8276	7.88676	7.61289	7.55398	7.91552	7.85256	7.41601	7.34635	7.45163	7.56177	7.4461	7.44324	7.69509	7.73823	7.24409	7.26353	7.30301	7.21615	7.24558	7.42987	7.33653	7.38432
ENSG00000235501	729970	LOC729970	0.51504	0.283357	0.913513	0.332977	-0.135626	0.392161	0.807588	0.249436	0.68826	-0.135411	0.309276	0.235771	-0.0932201	0.640189	0.696513	0.519057	0.654127	-0.0519891	0.710206	0.0073815	0.992034	0.855609	1.00834	0.486249
ENSG00000172339	199857	ALG14	3.08079	2.82229	2.81246	3.05152	3.13253	3.08902	3.0834	2.79437	3.02437	2.993	2.85754	2.94983	2.97058	2.96831	3.32235	2.92878	2.92116	2.89797	3.14904	2.84321	2.95591	3.10678	2.99613	2.73757
ENSG00000152078	148534	TMEM56	0.15247	-1.30161	-1.79544	-0.603829	-0.969616	-0.419078	-0.113557	-0.390388	-0.896703	-0.735803	-1.79309	-1.19917	-2.18838	-0.28426	-1.35411	-1.45293	-0.620495	-0.105428	-0.276619	-0.464687	-0.471366	-0.181866	-0.423004	-0.0879868
ENSG00000122481	25950	RWDD3	0.26568	0.00772258	-0.00402506	0.836744	0.696646	0.482359	0.635635	0.924814	0.231053	0.14289	0.887636	0.154471	0.692041	0.290855	0.0349292	0.338484	0.0977338	0.0492942	0.48118	-0.2896	0.592764	0.325094	0.205027	-0.222288
ENSG00000117569	58155	PTBP2	1.83238	1.59269	1.51535	1.68474	1.80144	2.15221	1.96848	2.10816	1.99946	1.76121	1.99597	1.91013	1.83601	1.97755	2.27038	1.69212	1.98755	1.84613	2.36409	1.70006	2.20534	2.4811	2.15465	1.95154
ENSG00000188641	1806	DPYD	5.17529	5.14853	5.48069	5.75623	5.19595	5.24478	5.80404	5.68866	4.84327	4.95476	5.24163	5.23144	4.752	4.78841	5.40649	5.18537	5.33595	5.36694	5.76738	5.77403	5.25985	5.21707	5.66639	5.48018
ENSG00000162627	51375	SNX7	5.19508	5.21581	4.96253	5.05071	5.42195	5.20228	5.02273	4.95566	5.07036	5.14526	4.64399	4.77642	5.27923	5.34599	4.99924	4.8339	5.28562	5.42816	5.02217	4.99157	5.30522	5.54796	5.15374	5.0739
ENSG00000117600	9890	PLPPR4	4.6528	4.7923	5.36288	5.63485	4.7488	4.83813	5.77428	5.69263	5.02877	5.04047	5.67068	5.76491	4.80237	4.9236	5.74492	5.84734	5.01496	4.8869	5.1337	4.69356	5.00486	4.99437	5.1574	5.10403
ENSG00000156869	391059	FRRS1	1.38325	0.804189	1.07398	1.56151	1.07668	0.886425	1.66277	1.6012	1.06266	1.05147	1.23839	1.84685	0.89135	0.995848	1.81581	1.32236	1.58518	0.961067	1.59307	0.956156	1.66415	1.38612	1.71251	1.38594
ENSG00000162688	178	AGL	4.45513	4.41204	4.4065	4.47268	4.37256	4.51032	4.87004	4.59168	4.33567	4.3001	4.42209	4.34401	4.29324	4.58585	4.82057	4.29165	4.59398	4.64946	4.44684	4.24111	4.80052	4.87018	4.88685	4.65018
ENSG00000117620	23443	SLC35A3	4.13953	4.04366	3.76387	4.13879	4.16682	4.0758	4.19449	3.96962	3.90874	4.03281	3.77945	3.78573	4.12533	4.27471	4.13774	3.79792	4.35457	4.31003	3.82924	3.71811	4.37754	4.49006	4.14178	4.01448
ENSG00000156875	64645	MFSD14A	5.47807	5.47918	5.43412	5.60952	5.67236	5.77521	5.86956	5.65959	5.7689	5.60634	5.40543	5.42044	5.75147	5.912	5.97936	5.85436	5.86877	5.86579	5.5312	5.32343	5.99649	6.20169	6.04188	5.97043
ENSG00000156876	163786	SASS6	2.02158	1.88219	0.879161	1.23267	1.9077	2.00782	1.47141	1.36326	2.0419	1.88743	1.85416	1.57733	2.03167	2.44533	1.91891	1.61482	2.38531	2.2488	2.21348	2.06493	2.5557	2.68221	2.48097	2.02749
ENSG00000122435	54482	TRMT13	2.76176	2.76355	2.81246	2.76274	2.97035	3.06489	3.00781	3.31005	3.17813	3.1957	3.24099	2.83711	3.21328	3.23289	3.18726	3.27708	3.02893	3.0401	2.759	2.52948	3.20192	3.25904	3.1138	3.13097
ENSG00000137992	1629	DBT	4.29098	4.35101	4.08344	4.20205	4.31579	4.30524	4.46242	4.30876	4.66243	4.54242	4.37566	4.56853	4.57981	4.63339	4.80335	4.42971	4.60894	4.75443	4.61179	4.54834	4.78688	4.75756	4.87356	4.66214
ENSG00000137996	8634	RTCA	5.04059	4.9036	4.8384	4.92956	5.00168	5.06671	4.99452	5.08346	5.16939	5.05903	4.90654	5.04101	5.05176	5.28032	5.16271	4.99765	4.99421	4.97481	4.84062	4.83733	5.0263	5.08919	4.91954	4.91502
ENSG00000079335	8556	CDC14A	2.00537	1.84017	1.70379	1.94637	2.21418	1.80137	1.68058	1.90445	2.44117	2.42374	1.93323	1.8977	2.43434	2.53982	2.21357	2.21295	2.22621	2.47499	1.95883	1.74099	2.50105	2.84011	2.44549	2.19495
ENSG00000162692	7412	VCAM1	1.35794	1.20826	0.653869	1.48606	0.0614107	0.360797	0.671704	0.691142	1.52832	1.65873	1.72678	1.49716	0.41828	0.404811	0.823425	0.461341	0.964467	0.961067	1.64938	1.49998	0.265599	-0.522903	-0.0411333	-0.222288
ENSG00000162694	2135	EXTL2	4.10951	4.13048	3.9656	4.17228	4.14163	4.08302	4.42064	4.35702	4.53205	4.42504	4.45149	4.47326	4.07841	4.42858	4.62535	4.18425	4.34566	4.17928	4.32248	4.1717	4.07856	4.31055	4.17826	4.14297
ENSG00000162695	148867	SLC30A7	4.93971	4.85343	5.00894	5.03755	4.94041	4.93582	5.29836	5.16705	4.65789	4.69478	4.76961	4.82485	4.57257	4.7849	4.95488	4.57285	4.26609	4.25544	4.31597	4.06292	4.48283	4.5749	4.51417	4.3729
ENSG00000117543	51611	DPH5	3.39263	3.11441	3.01587	3.30306	3.34917	3.24317	3.21144	2.98101	3.69935	3.68287	3.28184	3.39246	3.63064	3.49549	3.53666	3.42028	3.84947	3.71547	3.46362	3.55553	3.45291	3.68742	3.56878	3.47273
ENSG00000233184	102606465	LOC102606465	0.029613	0.889078	-0.138326	0.495707	0.696646	0.594469	0.90171	1.36326	1.48796	0.939357	1.7415	1.10123	1.12038	1.43195	1.2648	1.56088	1.24549	1.26468	1.06096	1.26762	1.30442	1.14512	0.682349	1.10666
ENSG00000170989	1901	S1PR1	3.97863	4.01561	4.27065	4.02344	4.15608	4.10685	4.26996	4.10667	3.79756	3.99124	4.35427	4.52472	4.22717	3.93866	4.44956	4.39545	3.92715	3.71162	4.50712	4.11445	4.03691	3.81655	4.10435	4.32855
ENSG00000060718	1301	COL11A1	3.71518	3.7198	3.27561	3.21817	3.56481	3.59615	3.10993	3.09324	3.83826	3.50229	2.78123	2.86931	3.61193	3.57474	2.67563	2.99129	3.5877	3.77952	2.56773	2.56411	3.76269	3.79742	2.95467	3.14467
ENSG00000185946	55599	RNPC3	1.63579	1.67468	1.3243	1.63321	1.99064	1.60119	1.25072	2.24404	1.98503	1.88743	2.30433	1.668	2.03167	2.09538	1.8609	1.32236	1.79163	2.09146	1.86683	1.61454	1.77886	1.99087	1.45147	1.51819
ENSG00000198890	55170	PRMT6	4.51361	4.56608	4.97071	4.99055	4.54985	4.49596	4.6861	4.56381	4.71582	4.65762	4.40138	4.78657	4.56043	4.45968	4.65977	4.78768	4.45183	4.48293	4.43888	4.53094	4.08972	4.32843	4.42287	4.57118
ENSG00000162631	22854	NTNG1	3.83468	3.90785	3.38982	3.66563	3.81288	3.67158	3.74337	3.43838	3.49052	3.4054	3.42095	3.49096	3.4994	3.32262	3.5227	3.27708	3.42249	3.56966	3.80466	4.05076	3.42968	3.66999	3.84775	3.79737
ENSG00000085491	29957	SLC25A24	5.72325	5.62036	5.66084	5.79681	5.77302	5.81409	5.91353	5.58796	5.39212	5.45402	5.37861	5.45799	5.55125	5.64841	5.66031	5.32338	5.35826	5.25212	5.30998	5.23127	5.4348	5.62413	5.48462	5.38522
ENSG00000162636	284611	FAM102B	3.4832	3.63631	3.32111	3.37802	3.54848	3.56896	3.70472	3.66111	3.41181	3.32959	3.40716	3.30098	3.4423	3.4912	3.28424	2.97075	3.6372	3.44974	3.76698	3.26411	3.42382	3.45895	2.89455	2.908
ENSG00000162639	113802	HENMT1	1.77616	1.59269	1.46991	1.48606	1.70649	2.15221	1.68058	1.76078	2.35403	2.29299	2.10245	2.01749	2.25306	2.25585	1.97467	2.14125	2.4083	2.00585	1.64938	1.81952	2.16372	2.15015	2.16923	1.99759
ENSG00000134186	55119	PRPF38B	5.26653	5.23215	5.23629	5.28021	5.48625	5.34335	5.36183	5.51034	5.27248	5.2459	5.48523	5.142	5.18745	5.29886	5.11543	5.11693	5.12661	5.12738	5.08604	5.20408	5.20619	5.09834	5.07273	5.04313
ENSG00000116266	6814	STXBP3	4.45215	4.48885	4.05679	4.36624	4.72478	4.60705	4.64814	4.38425	4.57843	4.42244	4.26538	4.23206	4.53086	4.68693	4.59453	4.18871	4.56869	4.54928	4.40452	4.42189	4.70945	4.78047	4.53401	4.45496
ENSG00000121957	29899	GPSM2	4.07109	4.1564	3.48996	3.38842	4.16682	4.28867	3.71772	3.46644	3.77677	3.99475	3.89917	3.44896	4.03343	4.14679	3.69858	3.31016	3.52597	3.49981	4.20764	3.77341	3.59538	3.6345	3.38747	3.342
ENSG00000121940	23155	CLCC1	4.79161	4.76822	4.76739	4.74566	4.82084	4.81662	4.82871	4.77674	4.83323	4.80286	4.71097	4.66525	4.66167	4.79539	4.82816	4.70927	4.66252	4.73175	4.72747	4.69616	4.66787	4.72418	4.76502	4.73191
ENSG00000085433	22911	WDR47	4.35953	4.3054	4.19587	4.28509	4.6088	4.70709	4.6161	4.64585	4.33283	4.20936	4.29063	4.03605	4.3223	4.49227	4.51449	4.3643	4.33969	4.31258	4.27629	4.23754	4.56506	4.50979	4.39524	4.2259
ENSG00000197780	6884	TAF13	4.61591	4.54443	4.69765	4.95601	4.73203	4.67557	4.98021	4.66817	4.41315	4.43799	4.46929	4.59765	4.46723	4.63339	4.78982	4.46318	4.03079	4.04777	4.13801	4.00108	4.17249	4.25787	4.22085	4.09082
ENSG00000215717	56900	TMEM167B	5.35394	5.25765	5.04231	5.40836	5.22193	5.46817	5.48604	5.24742	5.39485	5.36053	5.0874	5.16164	5.27923	5.47987	5.48419	5.20528	5.32844	5.29658	5.08093	5.02095	5.39338	5.45641	5.24255	5.19906
ENSG00000116299	57535	KIAA1324	0.029613	0.9163	1.21837	0.896245	-0.00132509	0.74782	0.931767	1.21677	0.652191	0.849159	0.805952	0.675303	0.133551	0.367817	0.482388	0.955156	0.868252	0.853152	1.16119	1.45148	0.927183	0.753428	1.00834	1.16163
ENSG00000031698	6301	SARS	8.92974	8.97901	9.06141	9.0485	8.73045	8.84457	8.76198	8.63977	8.93742	8.95335	8.69918	8.93026	8.68234	8.65724	8.61873	8.87411	8.87013	8.91584	8.76713	8.85469	8.77563	8.76706	8.79183	8.91595
ENSG00000143126	1952	CELSR2	3.33542	3.5477	3.48996	3.65275	2.97035	3.35085	3.37898	3.42414	3.31131	3.13337	3.26666	3.30569	3.35501	3.22256	2.93656	3.1274	3.7084	3.61992	3.73806	3.50889	3.8571	3.73846	3.76382	3.76667
ENSG00000134222	84722	PSRC1	4.35953	4.43575	4.03745	3.71604	4.55803	4.52984	3.72202	3.92313	4.16059	4.16019	4.24745	3.84523	4.25457	4.31656	3.58224	3.55744	4.19515	3.90643	4.55765	4.53094	3.7903	3.90857	3.50702	3.82317
ENSG00000134243	6272	SORT1	6.12694	6.13592	5.98643	5.83817	6.02006	6.15421	5.93965	5.60909	5.93384	6.00479	5.54204	5.75115	6.19415	6.03583	5.76582	5.69604	6.14084	6.23711	5.77214	5.65057	6.48248	6.58399	6.14224	6.23594
ENSG00000143106	5686	PSMA5	6.29139	6.40755	6.50024	6.51095	6.4592	6.38414	6.43087	6.4586	6.37873	6.46387	6.19326	6.2496	6.38527	6.49254	6.3407	6.46456	6.52696	6.48773	6.35486	6.3052	6.19548	6.5007	6.37927	6.44149
ENSG00000143028	284612	SYPL2	5.57049	5.81914	6.46738	6.22363	5.71078	5.67358	6.24736	6.07399	5.60048	5.5502	5.30371	5.71439	5.59953	5.53722	5.5407	5.85296	5.93558	6.31925	5.21873	5.19306	5.96452	6.19317	6.1105	6.15529
ENSG00000162650	127002	ATXN7L2	2.85517	3.03592	2.92619	2.67203	3.10301	3.29387	3.0834	3.3152	3.20328	3.07487	3.20956	3.05997	3.04916	3.25332	2.56191	3.10873	3.51542	3.64036	3.15877	3.17731	3.44134	3.27296	3.31724	3.63205
ENSG00000174151	284613	CYB561D1	4.87203	5.01797	5.27313	5.1272	4.86547	4.95301	5.06232	5.02019	4.66921	4.76635	4.51499	4.89848	4.57015	4.56965	4.73032	4.83957	4.75286	4.6635	4.56132	4.4865	4.78459	4.5935	4.80056	4.63326
ENSG00000181754	57463	AMIGO1	3.76898	3.80601	3.61003	3.69105	3.82197	3.75839	3.52415	3.52097	3.96128	3.96643	3.74699	3.87408	3.88552	3.89707	3.98997	3.83247	4.15493	4.27909	3.90636	4.08693	4.32502	4.25554	4.25541	4.35533
ENSG00000065135	2773	GNAI3	6.70987	6.68634	6.73204	6.84644	6.77624	6.71079	6.89243	6.63121	6.34876	6.43509	6.30278	6.43961	6.54479	6.5286	6.69574	6.5449	6.43689	6.44423	6.44758	6.41282	6.40645	6.61528	6.52802	6.47375
ENSG00000116337	271	AMPD2	6.20443	6.32045	6.47746	6.26513	6.08849	6.22831	6.12424	6.35858	6.30079	6.24921	6.38829	6.61841	6.23445	6.06862	6.24686	6.54577	6.26333	6.34874	6.10032	6.22272	6.24205	6.08558	6.14593	6.33417
ENSG00000168765	2948	GSTM4	3.87538	4.10409	4.27065	4.21379	4.03625	4.10921	4.08507	4.03977	4.10497	4.14763	4.01275	4.13738	4.09871	4.05668	4.02671	4.21077	4.6139	4.66948	4.31162	4.4561	4.73809	4.64435	4.54523	4.72736
ENSG00000213366	2946	GSTM2	2.73252	2.68659	3.10775	3.3517	2.62056	3.13609	3.38985	3.52542	3.07973	2.97178	3.83884	3.09307	2.91061	2.87252	3.26759	3.43535	3.95083	3.77952	3.47145	3.37228	3.60058	3.93507	3.61209	3.65617
ENSG00000134201	2949	GSTM5	2.17438	2.11147	3.0394	3.2413	1.78295	2.38828	2.85933	2.97451	2.36522	2.3707	2.4726	2.50947	2.44495	2.19379	2.58896	3.0512	3.14298	3.10034	3.00542	2.71554	3.08787	3.27757	3.2156	3.20479
ENSG00000134202	2947	GSTM3	3.36748	3.01718	3.87699	4.00667	3.63868	3.50585	3.7476	3.87509	3.40098	3.44699	3.58909	3.62526	3.55431	3.51254	3.72321	3.86622	3.74046	3.68038	3.70523	3.68703	3.81291	4.04459	3.82031	3.86103
ENSG00000184371	1435	CSF1	6.24641	6.38337	6.83252	6.55258	6.20769	6.22451	6.52075	6.46615	6.29422	6.30258	6.26188	6.4824	6.07883	5.98329	6.22116	6.55959	6.2128	6.40057	6.29379	6.41124	6.42859	6.34417	6.43837	6.64868
ENSG00000168710	10768	AHCYL1	7.32219	7.43384	7.58743	7.67429	7.34858	7.34673	7.67435	7.70777	7.50591	7.50245	7.59632	7.72422	7.35974	7.3886	7.7478	7.74618	7.39523	7.44379	7.48542	7.45398	7.4229	7.40613	7.53419	7.45994
ENSG00000143093	85369	STRIP1	5.90681	6.06851	6.00247	6.03135	5.69479	5.94477	6.07711	6.24506	6.07335	6.05693	6.17913	6.17555	5.82132	5.83532	5.90238	6.19702	6.00886	5.94103	5.86275	5.85083	5.95947	5.85753	5.8885	5.96657
ENSG00000186150	164153	UBL4B	-0.332957	0.152112	0.232042	0.149531	-0.207776	-0.365638	-0.623752	-0.862457	0.757801	-0.198146	0.227976	0.675303	-0.362407	-0.472705	-0.320166	0.132033	0.307951	0.880897	0.00811051	-0.133481	0.265599	0.175069	-0.338115	0.39744
ENSG00000197106	388662	SLC6A17	2.89091	3.0297	3.38371	3.34103	2.62056	2.69535	3.29475	3.41457	3.33425	3.32402	4.08956	4.45852	3.33233	3.21217	3.72321	3.94729	2.32618	2.52859	3.34077	3.75854	2.59798	2.44877	2.5156	2.99381
ENSG00000116396	3749	KCNC4	4.31419	4.28988	4.54988	4.5465	4.20205	4.2226	4.37488	4.41096	4.62337	4.5496	4.93403	5.02537	4.38424	4.25711	4.71198	4.74599	4.57632	4.50539	4.7883	5.18196	4.4135	4.18859	4.65802	4.60875
ENSG00000162775	64783	RBM15	4.08272	3.97735	4.25399	4.12642	3.71384	4.00402	3.95207	3.89243	3.50069	3.6115	3.6836	3.65143	3.4994	3.51677	3.39568	3.10873	3.84947	3.68432	3.87128	3.83142	3.6161	3.6559	3.82952	3.52082
ENSG00000168679	9122	SLC16A4	3.5629	3.5477	3.49564	3.87607	3.60222	3.70319	3.96667	3.79622	3.51583	3.42634	2.91061	3.25296	3.437	3.48257	3.44092	3.26026	4.02336	4.01057	3.56956	3.485	4.01757	4.22723	4.25541	3.96898
ENSG00000134248	10542	LAMTOR5	4.16894	4.30283	4.1353	4.30444	4.35701	4.36179	4.4495	4.23998	4.29239	4.17264	4.02784	4.01317	4.41154	4.25205	4.3764	4.12972	4.25978	4.21786	4.28964	4.07897	4.01757	4.46603	4.22435	4.23874
ENSG00000121931	55791	LRIF1	3.7975	3.68461	3.24896	3.76873	3.89699	3.76139	3.90739	3.58636	3.58442	3.62967	3.37448	3.50743	3.55431	3.64213	3.86644	3.49409	3.22944	3.50873	3.31489	3.08494	3.2819	3.60179	3.51844	3.42298
ENSG00000156171	128338	DRAM2	4.14694	4.09816	3.97783	4.14187	4.37564	4.24854	4.34168	3.93656	4.2538	4.39348	3.87267	3.77896	4.06127	4.41957	4.345	3.78032	4.30029	4.23139	4.184	3.92763	4.3745	4.53117	4.17104	4.04404
ENSG00000134255	10390	CEPT1	3.67475	3.565	3.42	3.6134	3.8355	3.82311	3.91494	3.66515	3.90874	3.67851	3.5686	3.64772	3.63064	3.91641	4.10376	3.80953	3.74046	3.64845	3.61621	3.61178	3.9042	4.05805	3.81569	3.6846
ENSG00000162777	79961	DENND2D	0.646284	0.240922	0.807903	1.03507	0.52919	0.951034	0.741245	0.592738	1.14283	1.52917	1.45037	1.49716	0.692041	1.28094	1.04799	1.18648	1.98755	1.40506	1.32573	1.78079	1.64411	1.48509	1.63063	1.58003
ENSG00000085465	5016	OVGP1	-0.332957	-0.333314	-0.972316	-0.778915	-0.538982	-0.419078	-0.113557	0.0162369	0.0208353	0.192644	0.689307	-0.121163	0.234834	0.0317675	0.0349292	-0.629807	-0.716711	-0.623895	-0.175336	-1.51199	0.0989494	-0.286835	-0.513202	-0.0879868
ENSG00000116455	79084	WDR77	4.06328	3.99022	4.36055	4.15715	4.1123	4.16475	4.21297	4.34448	4.11825	4.20633	4.2345	4.28316	4.09534	4.24951	4.06575	4.16178	3.81977	3.56966	4.03874	3.89173	3.53136	3.82287	3.57973	3.89387
ENSG00000116459	515	ATP5PB	6.42612	6.50098	6.46521	6.5328	6.5913	6.53446	6.45565	6.33531	6.48252	6.53671	6.2853	6.34659	6.60101	6.62435	6.62344	6.48008	6.58927	6.55117	6.65261	6.48538	6.40645	6.61209	6.44062	6.54266
ENSG00000116473	5906	RAP1A	5.51002	5.42809	5.45614	5.58825	5.50612	5.53556	5.67781	5.43068	5.51143	5.3968	5.21287	5.41172	5.41895	5.47008	5.60285	5.30709	5.48127	5.36816	5.39786	5.29278	5.19591	5.45743	5.34237	5.2475
ENSG00000197852	55924	INKA2	2.48613	2.50126	2.22522	1.73449	2.6917	2.7387	1.8317	1.79068	2.6105	2.78168	2.1693	2.0403	2.49685	2.46297	2.16646	2.17755	2.90509	2.82129	2.38081	2.52948	2.99599	3.15767	2.84094	2.86724
ENSG00000064703	11218	DDX20	4.82663	4.78309	4.43338	4.46779	4.96932	4.79771	4.64133	4.4951	4.77572	4.67304	4.36382	4.40679	4.62948	4.88812	4.58337	4.34448	4.35457	4.36264	4.38393	4.3965	4.57567	4.55035	4.29581	4.24512
ENSG00000171385	3752	KCND3	4.11708	4.02814	3.77325	3.79241	3.97239	3.981	3.96303	3.66918	3.76415	3.66975	3.13347	3.3244	3.82995	3.75746	3.40585	3.35838	3.88679	4.00112	2.89912	3.0282	4.35614	4.29926	3.88795	3.922
ENSG00000143079	55917	CTTNBP2NL	5.87705	5.94756	5.99848	6.09304	5.8943	5.90591	6.06952	5.95029	5.66526	5.7231	5.67452	5.87527	5.70368	5.71159	5.8669	5.8088	5.7228	5.77352	5.63942	5.59164	5.86416	5.85522	5.75841	5.8173
ENSG00000134245	7482	WNT2B	0.029613	0.889078	0.118832	0.416635	0.179247	-0.12463	0.598641	1.02884	0.279147	0.459748	0.269199	0.615802	-0.290257	-0.11761	-0.191842	0.461341	0.800348	0.824863	0.384965	0.511854	0.927183	0.830734	0.509882	0.76001
ENSG00000007341	54879	ST7L	3.60654	3.70816	3.47279	3.5029	3.52641	3.57581	3.66948	3.6772	3.65902	3.66094	3.3792	3.4951	3.50448	3.48689	3.66084	3.31016	3.34119	3.6158	3.39529	3.40448	3.60058	3.59442	3.4955	3.33005
ENSG00000116489	829	CAPZA1	6.97629	6.82027	6.6998	6.83366	7.01536	6.98855	6.92781	6.80471	6.7313	6.7186	6.73715	6.72521	6.83676	6.90698	6.95942	6.57072	6.61976	6.61141	6.6837	6.5451	6.85574	6.83015	6.75811	6.51325
ENSG00000155363	4343	MOV10	5.41043	5.51078	5.64431	5.54359	5.47621	5.49279	5.3851	5.54145	5.41517	5.46545	5.49937	5.53027	5.45482	5.26657	5.1567	5.52171	5.8667	5.87272	5.82734	5.87975	5.80335	5.77763	5.77518	5.94225
ENSG00000155366	389	RHOC	7.37164	7.52315	7.53634	7.36377	7.44511	7.29633	7.01155	7.01643	7.33443	7.35286	7.17761	7.3338	7.42114	7.24234	7.00825	7.36799	7.315	7.29995	7.19543	7.35817	7.309	7.37689	7.14984	7.47493
ENSG00000155380	6566	SLC16A1	6.36471	6.31917	6.39553	6.50679	6.29758	6.28528	6.56398	6.29024	6.20911	6.19684	6.19527	6.3351	6.04	6.18882	6.41376	6.16461	6.16804	6.17962	6.17534	6.18428	6.11314	6.20955	6.27112	6.15275
ENSG00000226419	100506392	SLC16A1-AS1	0.37065	0.584224	0.770908	0.456713	0.234742	0.422858	0.354222	0.373171	0.538234	0.538819	1.08524	0.385797	0.501938	0.921209	0.403317	-0.295388	0.206668	0.39547	0.48118	0.511854	-0.158208	0.289025	0.147312	0.20152
ENSG00000198799	9860	LRIG2	3.62787	3.7766	3.67655	3.82722	3.56481	3.81445	3.92618	4.04598	3.59871	3.54122	3.94759	3.64027	3.6628	3.67657	4.00008	3.58472	3.82405	3.59082	3.85641	3.70782	3.78116	3.75508	4.02245	3.85687
ENSG00000081026	260425	MAGI3	3.62257	3.40124	2.9839	3.22978	3.45227	3.56553	3.37351	3.44309	3.22799	3.52675	3.54362	3.6952	3.86592	3.80666	3.83289	3.34249	3.89901	3.75724	3.84741	3.94087	3.8701	3.7284	3.85678	3.76667
ENSG00000116793	10745	PHTF1	4.46109	4.33092	4.30664	4.46288	4.3286	4.35384	4.47013	4.32418	4.45039	4.25691	4.24228	4.36449	4.2903	4.59988	4.53086	4.27917	4.49005	4.5231	4.43688	4.50444	4.48565	4.5039	4.51987	4.42438
ENSG00000081019	54665	RSBN1	3.97863	3.75792	3.80104	3.95164	3.89268	3.82598	3.97029	3.73985	3.60815	3.60232	3.71004	3.7342	3.6399	3.7139	4.01013	3.60485	3.59774	3.53079	3.70191	3.66593	3.76269	3.54558	3.82952	3.47815
ENSG00000134262	10717	AP4B1	2.95139	2.84372	2.91775	2.82531	2.9785	2.75688	2.85933	3.35077	3.2821	3.18344	3.365	3.17265	3.16917	3.02287	2.84228	3.0512	2.98373	2.77028	3.16843	3.0282	2.9063	2.92482	2.92062	3.17838
ENSG00000118655	64858	DCLRE1B	4.11708	4.18186	4.15697	4.04989	4.16325	4.16702	3.84952	3.89931	4.01907	3.95566	4.20824	4.33942	3.99424	4.05958	3.88838	4.03892	3.75846	3.4818	4.28521	4.45917	3.66166	3.557	3.50702	3.57751
ENSG00000163349	204851	HIPK1	6.32689	6.41592	6.41664	6.49059	6.22578	6.38365	6.54648	6.57163	6.31528	6.22102	6.40457	6.49329	6.23598	6.28993	6.47546	6.16574	6.20708	6.22024	6.28604	6.28286	6.31277	6.23998	6.3331	6.37762
ENSG00000116774	56944	OLFML3	7.15683	7.22519	7.50007	7.46088	7.2324	7.22709	7.3537	7.16045	7.16199	7.17747	7.02277	7.32076	7.07308	7.04079	7.17522	7.47985	7.51922	7.52379	7.28673	7.29772	7.32246	7.38038	7.33653	7.53406
ENSG00000197323	51592	TRIM33	4.82201	4.75321	4.85396	5.02094	4.78178	4.84806	5.12057	5.17841	4.70486	4.73101	5.05093	4.96108	4.752	4.81613	5.01927	4.78474	4.86098	4.7712	4.90419	4.85141	4.86686	4.82995	4.95151	4.68812
ENSG00000116752	10286	BCAS2	4.27416	4.08323	4.14978	4.4255	4.26338	4.29283	4.3939	4.30358	4.33567	4.40408	4.11804	4.17909	4.30784	4.38528	4.2606	4.19314	4.29721	4.13963	4.184	4.12608	4.1549	4.17136	4.26562	3.90196
ENSG00000175984	163259	DENND2C	2.13022	2.19164	2.16946	2.45176	1.92467	2.25814	2.89791	2.72638	1.62453	1.91733	1.82681	1.8725	1.71851	1.39565	2.15444	2.15951	0.654127	1.22193	1.32573	1.08891	1.68391	1.81179	1.65154	1.78648
ENSG00000213281	4893	NRAS	6.0706	5.99302	6.21277	6.28404	6.21029	6.13522	6.27986	6.0095	5.75727	5.84576	5.85374	6.04065	6.03825	6.01355	6.13736	5.92678	5.66789	5.62864	5.79025	5.67321	5.79882	5.76209	5.70815	5.60565
ENSG00000009307	7812	CSDE1	9.14237	9.10894	9.15332	9.24009	9.11963	9.15967	9.28646	9.10737	9.05787	9.091	9.02093	9.15655	9.08388	9.1632	9.27207	9.05281	9.14966	9.19097	9.21396	9.10474	9.17233	9.24193	9.24883	9.13671
ENSG00000052723	80143	SIKE1	4.63711	4.55962	4.50834	4.7497	4.56075	4.70709	4.7841	4.86722	4.74394	4.59887	4.7714	4.5408	4.61311	4.87334	4.84696	4.54534	4.62375	4.55574	4.63464	4.41559	4.53545	4.6282	4.61874	4.35533
ENSG00000134198	10100	TSPAN2	2.56567	2.62192	2.53203	3.08387	2.78759	2.68905	2.97931	2.71862	2.73643	2.6543	2.60729	2.84361	2.5171	2.44533	2.86459	2.73537	2.61018	2.76284	2.4218	2.08096	2.85493	2.44057	2.57152	2.42578
ENSG00000134259	4803	NGF	3.51217	3.94797	4.19935	3.91973	4.0166	3.7463	3.9847	4.1448	4.1083	4.07321	4.22405	4.35996	3.93527	4.02138	4.04636	4.3122	3.71763	3.58661	3.86237	4.05888	3.17424	3.7418	3.70503	3.84852
ENSG00000173218	81839	VANGL1	5.90681	5.85211	5.85782	5.76324	5.91143	5.95662	5.85689	5.60699	5.61812	5.73154	5.54624	5.76062	5.75147	5.77124	5.6908	5.66441	5.44837	5.51483	5.65154	5.53021	5.66353	5.60592	5.56258	5.52803
ENSG00000163393	55356	SLC22A15	3.44164	3.71205	3.26899	3.52663	3.1686	3.30215	3.2537	3.92986	3.60815	3.46735	3.63318	3.18805	3.14335	3.33704	3.30069	3.0993	3.59774	3.19179	3.29737	3.0609	3.41202	3.37971	3.52978	3.22429
ENSG00000163399	476	ATP1A1	8.53273	8.60783	8.78612	8.6995	8.47143	8.50758	8.64041	8.53505	8.44866	8.46979	8.47198	8.77041	8.36822	8.34368	8.54927	8.62234	8.29346	8.38711	8.43969	8.44559	8.31446	8.29763	8.40248	8.49271
ENSG00000203865	84852	ATP1A1-AS1	-0.252787	-0.0438077	-1.10356	-0.978224	-0.969616	-0.937545	-0.623752	-0.6072	-0.793609	0.14289	-0.265838	-0.023316	-0.603415	0.367817	-0.320166	0.132033	-0.148427	-0.000458818	0.17084	-0.20943	-0.0894957	-0.132113	-0.257945	0.25305
ENSG00000116815	965	CD58	2.33866	1.65865	1.88783	2.30581	2.67173	2.35683	2.62187	2.41697	1.91065	2.17419	1.7705	1.32207	1.98882	2.28591	1.70478	1.88005	2.06193	1.94144	1.4734	1.6364	1.66415	1.95679	1.84548	1.60007
ENSG00000143061	3321	IGSF3	2.32566	2.23553	2.99998	3.11551	2.30772	2.28345	2.81163	2.81634	1.99946	2.13655	2.38155	3.00305	2.01753	1.78051	2.68402	2.56773	2.10479	2.07954	2.34716	2.57547	2.27214	2.17012	2.5156	2.49162
ENSG00000134247	5738	PTGFRN	6.38207	6.40575	6.66871	6.58232	6.30083	6.37387	6.60711	6.39371	6.25267	6.26238	6.30773	6.55448	6.25344	6.24537	6.4213	6.44794	6.38205	6.50678	6.36224	6.42307	6.55938	6.44288	6.56154	6.58224
ENSG00000116830	8458	TTF2	4.56428	4.57251	4.3163	4.17228	4.47116	4.43137	4.37214	4.50415	4.46605	4.50599	4.72955	4.30922	4.59179	4.64503	4.35028	4.08742	4.35752	4.25809	4.74696	4.80632	4.20705	4.17383	4.269	3.94959
ENSG00000134253	80263	TRIM45	1.10762	1.82588	1.07398	0.981134	0.949765	1.5741	0.90171	1.97125	1.83223	1.48991	2.18015	1.1855	1.49174	1.53566	1.41344	1.03646	1.73819	1.68235	1.86683	1.8385	1.56106	1.48509	1.42742	1.55971
ENSG00000198162	10905	MAN1A2	6.20265	6.04327	6.27106	6.51511	6.10906	6.18979	6.5483	6.34227	5.96358	5.94254	6.2426	6.41035	6.05912	6.04903	6.42506	6.12566	6.03864	6.04278	6.05022	5.91371	6.14557	6.13213	6.19572	5.98669
ENSG00000183508	54855	TENT5C	1.88649	1.52356	1.27231	1.7507	1.44934	2.01791	2.23272	1.58423	1.78304	1.56739	1.86764	1.95884	1.86789	1.95278	2.32503	1.76549	2.796	2.7403	3.19232	3.35261	2.93132	3.05402	2.97139	2.84222
ENSG00000196505	54834	GDAP2	4.13208	3.79505	3.89429	3.87976	3.9642	3.84877	4.22516	3.92313	3.86608	4.01908	3.65278	3.75503	3.92394	4.07114	3.93832	3.78032	3.6661	3.93318	3.817	3.81234	3.81739	4.00066	3.97347	3.96126
ENSG00000065183	10885	WDR3	5.63382	5.59637	5.8523	5.87837	5.6042	5.62738	5.83618	5.76313	5.60167	5.6681	5.72539	5.77769	5.66337	5.67515	5.84929	5.50216	5.15408	5.29658	5.50569	5.30307	5.27622	5.34554	5.25113	5.18586
ENSG00000092607	6913	TBX15	3.67987	3.7877	3.55125	3.60451	3.36169	3.41333	3.48414	3.44309	3.64533	3.55555	3.365	3.46591	3.27997	3.46954	3.35423	3.31016	3.79381	3.6158	3.61268	3.497	3.36994	3.68047	3.81105	3.67519
ENSG00000116874	10352	WARS2	2.95139	2.966	3.08532	3.29203	3.08047	3.11275	3.42197	3.29969	3.15898	3.25544	3.02934	3.12009	3.23177	3.25838	3.38543	3.16404	3.26766	3.20831	3.27518	3.29879	3.26232	3.26833	3.38747	3.28125
ENSG00000231365	101929147	WARS2-AS1	1.69763	1.82588	1.83504	1.78259	1.74523	1.75387	1.64474	1.76078	1.99946	2.33791	2.19091	2.1906	2.01753	1.97755	2.37769	2.36233	2.39685	2.49308	2.61798	2.52948	2.34843	2.61095	2.46924	2.48086
ENSG00000143067	90874	ZNF697	4.69131	4.61466	4.88242	4.93134	4.53611	4.53336	4.74231	4.65401	3.74715	4.02253	4.15425	4.17909	3.7889	3.77522	4.12855	4.00902	3.74949	3.55251	3.8444	3.78324	3.80842	3.72165	3.72489	3.65138
ENSG00000092621	26227	PHGDH	8.44305	8.56936	8.55576	8.27628	8.24248	8.42931	8.08935	8.00661	8.5752	8.59721	8.09378	8.3842	8.33492	8.21827	7.94346	8.30952	8.57609	8.61496	8.30787	8.47281	8.28079	8.13062	8.2275	8.46259
ENSG00000134250	4853	NOTCH2	8.74378	8.86139	9.03873	8.92594	8.57064	8.7006	9.01117	8.88069	8.44735	8.46995	8.67889	8.88599	8.47623	8.49368	8.77265	8.53827	8.28319	8.31632	8.56161	8.54663	8.59088	8.44115	8.70604	8.63152
ENSG00000188610	653820	FAM72B	0.912799	0.617776	-0.451484	-0.00519125	0.572911	1.01287	0.521679	0.291871	0.652191	0.459748	0.0967317	-0.023316	0.618978	1.13445	0.55735	0.204183	0.307951	0.0973885	1.19941	1.08891	0.265599	0.360284	0.205027	0.442528
ENSG00000171943	653464	SRGAP2C	2.60922	2.5969	2.63855	2.78652	2.56752	2.47871	2.32621	2.68717	2.51332	2.30435	2.42779	2.54977	2.24093	2.39105	2.24792	2.36233	2.486	2.55467	2.77807	2.75604	2.59798	2.46502	2.5156	2.60504
ENSG00000215784	728833	FAM72D	0.727585	0.514683	-1.10356	-0.523658	-0.207776	0.192852	-0.913258	-0.390388	0.0763304	0.14289	0.0967317	0.274765	0.460715	0.543974	0.230849	-0.761051	-0.0201027	-0.105428	0.17084	0.253542	-0.386477	-0.342331	-0.712511	-0.153575
ENSG00000196369	647135	SRGAP2B	3.26227	3.17201	3.12983	3.34637	2.93727	3.01539	3.26554	3.16349	3.23411	3.05483	3.26156	3.15186	2.88747	3.14269	3.12085	2.98106	3.15663	3.1121	3.45575	3.41084	3.33911	3.15767	3.41219	3.42859
ENSG00000178104	9659	PDE4DIP	8.04072	8.07956	8.02634	8.1271	7.94184	8.10869	8.12921	8.28983	8.00137	7.94538	8.23701	8.21407	7.85738	7.90163	8.02082	8.09055	7.86812	7.916	7.74161	7.74146	8.01793	7.89879	7.978	7.9799
ENSG00000177144	440672	NUDT4B	1.71767	1.45096	2.08155	2.04168	2.05372	1.58771	1.98291	1.58423	1.71473	1.58612	1.89424	2.0403	1.12038	1.43195	1.91891	1.76549	1.75623	1.24347	1.70357	1.74099	1.86794	1.5777	1.86352	1.76889
ENSG00000121851	84265	POLR3GL	4.47293	4.55096	4.4065	4.50649	4.43312	4.51032	4.55465	4.28006	4.65333	4.43541	4.3228	4.2096	4.6084	4.55327	4.34765	4.34049	4.87342	4.914	4.55581	4.62141	4.71186	4.88082	4.74571	4.80062
ENSG00000131779	8799	PEX11B	4.04753	4.03747	3.97783	4.21963	4.1307	4.23563	4.19759	4.0827	4.20172	4.36664	3.9975	4.13473	4.14498	4.14952	4.23799	4.33246	4.40973	4.33532	4.14047	4.21955	4.32816	4.38078	4.32864	4.42719
ENSG00000198483	148741	ANKRD35	2.66188	2.71011	2.50975	2.48121	2.63094	2.61787	2.1836	2.46412	2.62918	2.45466	2.12508	2.15969	2.66053	2.67468	2.28148	2.34648	3.18353	3.324	2.73968	2.93426	3.05789	2.99926	2.76622	3.06041
ENSG00000131788	10401	PIAS3	5.83066	5.93097	5.76092	5.79778	5.8248	5.90998	5.73113	5.99191	5.85868	5.91502	5.98248	5.93507	5.88795	5.80968	5.81151	5.89988	5.87909	5.91945	5.82122	5.80813	5.91521	5.8272	5.8652	5.93241
ENSG00000186364	200035	NUDT17	0.210185	0.744688	0.612646	0.456713	0.735641	0.482359	0.354222	0.691142	1.31419	1.15549	1.13068	0.787414	0.922047	0.543974	0.628609	0.823911	1.21972	1.06147	1.21815	0.920967	0.674064	0.880062	1.35278	0.990016
ENSG00000186141	10623	POLR3C	5.45439	5.44337	5.52995	5.55402	5.39328	5.43373	5.40666	5.3676	5.36313	5.39414	5.41579	5.44309	5.34017	5.37074	5.32302	5.34548	5.20913	5.32463	5.3295	5.26148	5.30202	5.22305	5.27996	5.27425
ENSG00000117262	51463	GPR89B	2.18881	2.54552	2.30502	2.2837	2.52363	1.99766	2.37077	2.41697	2.35403	2.28154	2.39091	2.26995	2.50701	2.33465	2.40839	2.21295	2.32618	2.18346	2.46166	2.42032	2.29802	2.33839	2.29415	2.28435
ENSG00000131791	5565	PRKAB2	4.93329	4.92888	4.66525	5.16549	4.83213	5.02355	5.26776	5.37008	5.00573	4.81879	4.89999	4.8133	4.89232	5.01017	5.11853	4.75202	5.04828	5.08924	4.83305	4.78935	5.06826	5.25496	5.09007	4.87034
ENSG00000131781	2330	FMO5	0.687507	0.283357	-0.210476	1.00836	0.656569	0.00274913	0.871013	0.65908	0.279147	0.576787	0.627246	-0.0714103	0.41828	1.06681	0.729303	0.729274	0.933103	0.961067	0.600233	0.46376	1.0541	1.43646	1.0404	1.07837
ENSG00000180867	171423	PDIA3P1	4.97551	4.89849	4.83167	4.86587	5.07002	4.92379	5.09424	4.77112	4.82718	4.8443	4.82767	5.04101	4.76899	4.90597	4.9721	4.91407	4.9885	4.99875	4.95953	4.92874	5.02824	5.07998	5.13901	5.08638
ENSG00000131778	9557	CHD1L	5.69321	5.74516	5.66336	5.72478	5.67987	5.71835	5.63506	5.71911	5.71309	5.76892	5.8963	5.91361	5.69371	5.75253	5.71351	5.70072	5.61204	5.71884	5.71804	5.7353	5.63716	5.68178	5.71934	5.62412
ENSG00000116128	607	BCL9	4.1762	4.40004	3.98188	4.22544	4.3061	4.36772	4.24325	4.20433	4.65561	4.6308	4.584	4.70148	4.72832	4.74939	4.6491	4.764	4.94593	5.04086	5.01281	5.01887	5.15931	4.93288	5.03742	5.17254
ENSG00000162836	51205	ACP6	1.16712	1.75226	1.64367	1.3437	1.42569	1.69221	1.40867	1.7758	1.31419	1.79382	1.69688	1.16489	2.00324	1.86258	1.39312	1.69212	2.3382	2.31131	1.95883	2.31583	2.1916	2.17012	2.03245	2.24671
ENSG00000232527	100996732	LOC100996732	3.04159	3.18326	3.35899	3.58656	3.29146	3.02543	3.30627	3.17487	3.24019	3	3.11097	3.07109	3.08351	2.9559	3.12701	3.19978	3.50479	3.25676	3.38704	3.0282	3.05029	3.43026	3.15831	3.62717
ENSG00000261716	337873	HIST2H2BC	0.87761	0.774745	0.176547	0.641928	1.13618	1.35285	0.990066	1.14913	1.14283	1.40803	1.41407	1.12276	0.952104	1.55224	1.02175	0.823911	1.08352	1.72889	1.42584	1.08891	1.64411	1.43646	1.63063	1.36267
ENSG00000184678	8349	HIST2H2BE	1.54899	1.29377	1.19062	1.81378	1.87314	2.09618	1.79946	1.91806	1.40369	1.60462	1.27932	1.42965	1.7359	1.50191	1.73739	1.90191	1.60522	1.88775	1.18043	0.956156	1.91887	2.20925	1.67215	1.85479
ENSG00000178096	51027	BOLA1	2.61991	2.63836	2.62824	2.79437	2.75	2.63764	2.50678	2.78697	3.14607	3.00697	2.68551	2.67166	2.94838	2.89219	2.65871	3.03151	3.0583	3.22464	2.8093	2.88946	2.60836	2.75673	2.76622	2.97091
ENSG00000159164	9900	SV2A	4.91389	5.11221	5.13984	4.90623	5.00168	5.04591	4.97841	4.91042	5.15818	4.96732	4.91143	5.04101	4.98246	4.93471	5.04229	5.1099	5.58581	5.63375	5.61223	5.70588	5.55235	5.54223	5.64309	5.85531
ENSG00000143368	10262	SF3B4	6.55143	6.66694	6.86908	6.72965	6.68455	6.57688	6.60827	6.59353	6.54839	6.57532	6.59036	6.75136	6.69787	6.46763	6.38896	6.71892	6.43549	6.48435	6.55005	6.5906	6.54122	6.47935	6.42552	6.57086
ENSG00000014914	10903	MTMR11	3.38638	3.63631	3.51255	3.5775	3.61273	3.69692	3.57265	3.7551	3.5407	3.42634	3.5182	3.08761	3.50954	3.37483	3.25075	3.22601	3.77625	3.86188	3.81084	3.72832	3.93751	3.9145	3.63326	3.68929
ENSG00000136631	11311	VPS45	4.7214	4.77382	4.59026	4.65598	4.93623	4.90896	4.7231	4.93907	4.94367	4.90152	4.81902	4.72631	4.93433	5.03103	4.89291	4.7818	5.06103	5.02074	5.02484	4.89513	5.06638	5.17815	5.08815	4.91502
ENSG00000023902	51177	PLEKHO1	5.61791	5.67019	5.85008	5.68632	5.88999	5.70826	5.63849	5.69461	5.39758	5.40474	5.21287	5.33539	5.64509	5.46571	5.3041	5.54447	5.64991	5.55413	5.51992	5.45993	5.73513	5.73469	5.42363	5.64476
ENSG00000143401	81611	ANP32E	5.79927	5.65107	5.24643	5.29549	5.83269	5.7406	5.27364	5.04055	5.37977	5.48804	5.45875	5.25235	5.67581	5.8019	5.41659	4.95646	5.42319	5.38642	5.66269	5.49326	5.23327	5.34883	5.1574	5.18088
ENSG00000117362	51107	APH1A	6.74019	6.97957	7.11353	6.94395	6.85638	6.88591	6.8537	6.84846	6.90946	6.88672	6.67907	6.85953	6.89208	6.82916	6.81557	7.06065	6.90231	6.87853	6.86479	6.91343	6.80193	6.85156	6.83496	6.99404
ENSG00000118292	79630	C1orf54	0.210185	0.804189	1.3243	1.48606	1.07668	1.20173	1.34308	1.30229	1.03491	0.752944	0.658611	0.615802	0.58101	0.640189	0.792728	0.91272	1.32013	1.10917	1.14169	0.770941	1.14245	1.51663	0.975545	0.863104
ENSG00000159208	148523	CIART	-1.06992	-0.870971	0.232042	-0.0606864	-0.207776	-0.592409	-0.382744	-0.262064	-0.442137	-0.404597	-0.454283	0.455338	0.185081	-0.171049	0.136213	-0.761051	2.85576	2.95129	2.8579	2.75604	2.56639	2.93653	2.69751	2.94764
ENSG00000117360	9129	PRPF3	5.1771	5.39218	5.17743	5.16549	5.40391	5.33025	5.19061	5.53925	5.21337	5.10198	5.63367	5.27897	5.15066	5.21151	5.00595	5.11693	4.85681	4.88347	5.08732	5.00002	5.00682	5.11774	4.79587	4.921
ENSG00000163125	23248	RPRD2	5.91334	5.98339	5.77383	5.88573	5.8248	5.98839	5.84113	5.83395	6.06994	6.16292	6.09135	6.21368	6.08139	6.08865	6.08052	6.1725	6.13051	6.19283	6.21611	6.19076	6.25532	6.16111	6.15694	6.21173
ENSG00000143374	80222	TARS2	4.30097	4.26097	4.3034	4.24846	4.21935	4.3873	3.86518	4.23183	4.86115	4.91641	4.61231	4.70862	4.81674	4.77611	4.54934	4.87039	4.75958	4.6555	4.71269	4.80391	4.51353	4.62639	4.33835	4.70441
ENSG00000143369	1893	ECM1	7.43844	7.66581	7.77981	7.5671	7.53801	7.44791	7.49974	7.44735	7.55222	7.50799	7.45107	7.62891	7.45924	7.39522	7.38269	7.70675	7.52581	7.56071	7.48324	7.54021	7.6169	7.57618	7.50325	7.73828
ENSG00000143382	54507	ADAMTSL4	5.98742	6.09332	6.12572	5.74414	5.94925	5.91471	5.66892	5.67169	5.5886	5.52614	5.42266	5.60962	5.56954	5.38122	5.33239	5.49679	5.32088	5.35462	5.01147	5.18382	5.6103	5.56126	5.52058	5.64958
ENSG00000143384	4170	MCL1	8.47688	8.24218	8.77361	8.78511	8.3575	8.09685	8.58326	8.5682	7.86571	7.86591	8.00334	7.99148	7.79345	7.90587	8.08537	7.94285	7.80103	7.78377	7.88829	7.8658	7.86186	7.84817	7.92452	7.77151
ENSG00000143420	2029	ENSA	6.24296	6.1906	6.25608	6.31708	6.27294	6.20918	6.12261	6.14733	6.29349	6.22252	6.06964	6.22492	6.28846	6.2856	6.16534	6.20253	6.3542	6.36048	6.35327	6.37513	6.3975	6.44596	6.26604	6.40422
ENSG00000143457	55204	GOLPH3L	4.51074	4.47747	4.16768	4.453	4.50259	4.49596	4.55947	4.33436	4.51206	4.58496	4.28812	4.5428	4.46723	4.61574	4.59453	4.40696	4.52991	4.61477	4.60825	4.31074	4.49965	4.72418	4.69373	4.48221
ENSG00000163131	1520	CTSS	0.980703	0.833044	1.04328	1.23267	0.881861	0.594469	1.0461	1.19457	1.06266	1.07818	1.55408	1.20582	1.03869	0.895446	1.17243	1.5881	1.41399	1.20007	1.95883	1.42661	1.14245	1.54749	1.19081	1.33902
ENSG00000143387	1513	CTSK	6.24382	6.39128	6.82858	6.97403	6.39899	6.36401	6.90621	6.86875	6.42289	6.38448	6.63392	6.7492	6.23445	6.39651	6.84766	6.92378	6.61668	6.50399	6.87331	6.76878	6.39825	6.50709	6.75751	6.77027
ENSG00000143437	405	ARNT	6.0261	6.10076	6.0134	6.08347	6.03869	6.18476	6.24736	6.15955	6.1817	6.17921	6.0711	6.21305	6.1405	6.13549	6.3247	6.40553	6.20051	6.2637	6.29324	6.21275	6.41165	6.34362	6.41715	6.40565
ENSG00000143379	9869	SETDB1	4.71144	4.7169	4.65514	4.81089	4.7488	4.80647	4.66836	4.75415	4.91161	4.86171	4.94521	4.99796	4.82488	4.78666	4.80143	5.05487	4.96156	4.87487	4.84966	4.89966	4.82964	4.85329	4.92385	4.90297
ENSG00000143418	29956	CERS2	6.76327	6.82386	7.09401	6.98692	6.74134	6.80082	6.89147	6.8879	6.69631	6.73285	6.69475	6.85832	6.67384	6.64865	6.72499	6.8378	6.58486	6.66973	6.66077	6.69518	6.59244	6.67895	6.73809	6.79003
ENSG00000143412	8416	ANXA9	0.31912	0.441619	0.0587107	0.0997783	0.484102	0.422858	0.354222	0.869847	0.791353	0.37609	0.562395	0.195694	0.58101	0.759242	0.0864595	-0.199172	1.21972	1.46127	1.19941	0.956156	1.25242	1.41987	1.24685	1.5391
ENSG00000143409	55793	MINDY1	3.28259	3.46715	3.10775	2.99821	3.14707	3.23886	2.84361	3.12293	3.43322	3.46229	3.25131	3.16748	3.6987	3.57067	3.32771	3.68898	4.29413	4.3202	3.86832	3.90979	4.30282	4.19592	4.36074	4.35533
ENSG00000143363	58497	PRUNE1	3.7975	4.04674	3.93248	3.83864	4.10487	4.12796	3.85345	3.8716	4.29239	4.09953	3.95708	4.11069	4.00145	4.15767	4.13468	4.34847	4.00085	4.04777	4.17444	3.90979	4.00584	4.29244	4.13065	4.12924
ENSG00000143443	54964	C1orf56	1.59304	2.01404	1.905	2.34904	1.89053	1.94576	1.69818	1.8054	1.79962	2.00349	1.881	2.15969	2.25306	2.17249	1.89019	2.33045	2.77846	2.85665	2.40555	2.3949	2.5557	2.48907	2.3205	2.19495
ENSG00000197622	56882	CDC42SE1	6.10904	6.12575	6.43375	6.34003	5.99114	5.99798	6.23008	6.53456	5.80322	5.87367	6.36292	6.17877	5.76105	5.72811	5.80384	5.88624	5.50279	5.61115	5.77372	5.75542	5.80109	5.70249	5.69814	5.7494
ENSG00000213190	10962	MLLT11	2.2031	2.28857	2.23883	2.45176	2.37101	2.22369	2.28022	2.47337	2.2126	1.94663	2.40947	2.20076	2.15309	2.25585	2.19021	2.02654	1.64448	2.14964	2.07645	2.42032	2.28514	2.09899	2.19794	2.3917
ENSG00000143458	126626	GABPB2	3.67987	3.67667	3.44957	3.64843	3.59163	3.87953	3.7644	3.8254	3.88174	3.85496	4.27047	3.85491	3.88552	3.96367	3.8811	3.70772	3.85367	3.91987	3.99051	3.81234	3.95795	4.00344	4.13808	3.96512
ENSG00000143434	10500	SEMA6C	2.83697	2.86483	2.53203	2.38063	2.63094	2.93781	2.685	2.72638	2.91446	2.86842	2.98054	2.70772	3.30929	3.25838	2.53434	3.18202	3.29259	3.42639	3.31923	3.35919	3.35152	3.43439	3.4183	3.70787
ENSG00000163156	79005	SCNM1	4.43712	4.72076	4.49139	4.5231	4.51665	4.71951	4.4495	4.52653	4.65561	4.67742	4.52353	4.50435	4.52836	4.43083	4.28562	4.69682	4.52202	4.59606	4.46264	4.48349	4.48001	4.4416	4.33188	4.51688
ENSG00000163155	388695	LYSMD1	3.01754	3.27549	2.96765	3.07102	3.21763	3.07459	3.09008	2.87334	3.16539	2.92103	3.05903	2.95584	3.04916	3.11505	3.01179	3.08981	3.04369	3.18624	3.00001	3.01991	3.21556	3.09638	2.80407	3.14467
ENSG00000163159	6944	VPS72	5.1589	5.10779	5.0919	5.03259	5.37333	5.1436	5.05039	4.90017	5.28136	5.31633	4.98131	5.14989	5.37525	5.17584	5.10766	5.34149	5.33595	5.3221	5.17144	5.30819	5.34765	5.27353	5.11474	5.34126
ENSG00000143398	8394	PIP5K1A	6.33177	6.3594	6.53789	6.493	6.47801	6.42641	6.53978	6.55322	6.47156	6.47208	6.49368	6.49845	6.4643	6.55404	6.637	6.57583	6.32806	6.40774	6.44659	6.41835	6.44966	6.60523	6.55809	6.59789
ENSG00000159352	5710	PSMD4	6.56877	6.75203	6.7242	6.62086	6.61763	6.65814	6.53978	6.60462	6.77494	6.72019	6.71448	6.74574	6.72152	6.6443	6.5502	6.76959	6.9129	6.9058	6.97493	6.93949	6.70794	6.79602	6.80319	6.87831
ENSG00000143373	57592	ZNF687	5.18252	5.25232	5.3251	5.19393	5.03136	5.21	5.09257	5.09549	5.23943	5.33306	5.12998	5.35144	5.21095	5.15563	5.08091	5.50037	5.25899	5.41517	5.29682	5.40687	5.3783	5.30661	5.31314	5.41663
ENSG00000143393	5298	PI4KB	6.47991	6.66493	6.82464	6.73678	6.47441	6.63375	6.59248	6.66842	6.63063	6.63896	6.59341	6.73354	6.68786	6.53852	6.52182	6.71969	6.69004	6.71956	6.65562	6.6066	6.67376	6.53142	6.57323	6.73672
ENSG00000143390	5993	RFX5	4.40967	4.3131	4.27726	4.30718	4.42121	4.25708	4.21297	4.40373	4.31852	4.23035	4.44251	4.13473	4.30202	4.38528	4.0431	4.12972	4.69794	4.42757	4.52604	4.41242	4.45722	4.47007	4.48825	4.37871
ENSG00000143416	8991	SELENBP1	3.36748	3.53458	4.19237	4.31265	3.4464	3.77335	3.91869	4.15633	3.48027	3.4367	3.64105	3.84199	3.51458	3.26845	3.64374	4.05365	4.29104	4.07804	3.87424	3.83615	4.35614	3.94669	4.12319	4.16331
ENSG00000159377	5692	PSMB4	7.14948	7.32251	7.39077	7.36739	7.2937	7.3164	7.21965	7.19789	7.41265	7.35559	7.09798	7.21759	7.34034	7.3158	7.24916	7.5073	7.47056	7.46743	7.433	7.43929	7.2821	7.46868	7.23888	7.48843
ENSG00000143442	23126	POGZ	5.83754	5.90912	5.81303	5.94769	5.81231	5.94543	6.08465	6.16598	6.07676	6.05693	6.22176	6.20739	5.94512	6.05414	6.01637	6.01593	6.00321	6.00704	6.12597	6.0904	6.15091	6.07503	6.16241	6.02239
ENSG00000143367	7286	TUFT1	3.67475	3.81327	3.74491	3.5029	3.53196	3.88229	3.71772	3.32545	3.93525	3.85882	3.53519	3.79582	4.28441	4.17383	3.82153	4.12972	3.89901	4.02308	3.63027	3.54978	4.55167	4.44775	4.47951	4.58129
ENSG00000143376	81609	SNX27	4.84496	4.96192	4.74849	5.00414	4.7488	4.96479	5.13356	5.29513	4.91351	4.93662	5.31851	5.22648	4.96966	5.01167	5.11077	5.00776	5.01121	5.16454	5.22916	5.18382	5.2079	5.12927	5.16105	5.00606
ENSG00000143436	65005	MRPL9	4.13953	4.27418	4.42447	4.34504	4.2466	4.21604	4.15044	4.24269	4.36939	4.35576	4.37566	4.36449	4.41693	4.53253	4.29933	4.41838	4.17853	4.36755	4.42281	4.27635	4.2408	4.42715	4.01036	4.31042
ENSG00000182134	11022	TDRKH	1.95561	1.75226	1.5594	1.50529	1.72599	1.69221	1.53153	1.44073	1.54808	1.85689	1.57066	1.6384	1.89909	2.16173	1.45324	1.35443	1.48059	1.47953	1.53448	1.52363	1.99994	2.04594	1.47512	1.58003
ENSG00000159445	117145	THEM4	3.04951	3.31182	3.09284	3.40388	3.3741	3.29387	3.48414	3.28926	3.34559	3.53641	3.52246	3.24316	3.41018	3.40709	3.44092	3.22601	3.54165	3.33407	3.49469	3.33934	3.32029	3.54558	3.22957	3.35385
ENSG00000197747	6281	S100A10	7.41983	7.36574	7.5871	7.61631	7.46664	7.33139	7.47731	7.2992	7.09639	7.1107	6.96905	7.13391	7.21541	7.14525	7.09808	7.1329	6.85341	6.81433	6.68917	6.59549	6.93725	7.06456	6.73074	6.78183
ENSG00000163191	6282	S100A11	8.85071	8.93747	9.02321	9.05147	8.93577	8.83978	8.82277	8.78854	8.88447	8.92557	8.79943	8.96402	8.8682	8.76687	8.76538	9.03282	8.74279	8.79139	8.76504	8.90382	8.88918	8.95297	8.87461	8.99114
ENSG00000237975	339400	FLG-AS1	0.210185	-0.0438077	-0.541682	0.0997783	-0.448784	-0.592409	-0.382744	-0.68737	-0.0368802	-0.0175742	-0.325959	-0.226133	-0.0330991	0.0317675	-0.0740052	-0.629807	0.258198	0.674446	0.656267	0.362476	0.674064	0.394635	0.641126	0.486249
ENSG00000143631	2312	FLG	1.61458	2.06358	2.47567	2.30581	1.74523	1.47505	2.19604	2.14335	1.83223	1.60462	2.41866	2.43396	1.36342	1.82213	2.29249	2.40887	1.73819	2.32147	2.4695	2.72577	2.42088	2.03509	2.64634	2.71937
ENSG00000197956	6277	S100A6	10.0921	10.1968	10.2865	10.2169	10.1319	10.164	10.0805	9.94783	10.186	10.1422	9.65597	9.96204	10.0937	10.0545	9.84179	10.2041	10.135	10.1072	9.81899	9.85938	9.94907	10.0073	9.81297	10.0687
ENSG00000196154	6275	S100A4	6.80132	6.99919	7.11445	6.9946	6.87451	6.94658	7.00715	6.79183	6.836	6.67987	6.28027	6.52547	6.63383	6.62631	6.50298	6.72276	6.64478	6.6031	6.25745	6.19904	6.5727	6.67328	6.40566	6.58475
ENSG00000188015	6274	S100A3	1.04555	1.27286	1.60215	1.54301	1.01462	0.698492	1.76648	1.14913	0.279147	1.13018	1.03832	1.16489	1.17237	0.971395	0.967815	1.44654	0.615133	0.908118	1.48892	1.26762	1.83297	1.01867	1.16196	1.18834
ENSG00000196754	6273	S100A2	1.19597	1.25165	0.770908	1.03507	1.22107	0.723367	0.931767	0.977763	0.32569	0.37609	0.423233	0.732447	0.761582	0.895446	0.66296	0.338484	0.800348	1.06147	1.10189	1.15097	0.633987	0.428188	0.509882	1.24034
ENSG00000188643	140576	S100A16	7.79412	7.93649	8.1951	8.06425	7.82268	7.79157	7.7593	7.69818	7.89856	7.91606	8.0285	8.27679	7.76251	7.71401	7.82046	8.15767	7.35512	7.39922	7.47109	7.81159	7.39544	7.46616	7.51791	7.71693
ENSG00000189171	6284	S100A13	4.05149	4.30797	4.34804	4.27951	4.21245	4.13261	4.1376	4.32418	4.40505	4.14763	4.4759	4.29979	4.22717	4.22127	4.11	4.38773	4.54035	4.47613	4.4646	4.51333	4.32502	4.52149	4.32539	4.50098
ENSG00000160679	26097	CHTOP	5.53987	5.65714	5.53686	5.60507	5.56954	5.5651	5.57205	5.58156	5.62162	5.63474	5.61381	5.63138	5.59477	5.48095	5.56702	5.68662	5.64023	5.66001	5.75861	5.7814	5.54696	5.60684	5.66253	5.7096
ENSG00000143553	23557	SNAPIN	4.18702	4.17624	4.14617	4.14187	4.18806	4.16702	4.13114	4.06752	4.4372	4.26565	4.18689	4.15839	4.52337	4.44199	4.2606	4.3916	4.58392	4.50761	4.49949	4.55122	4.36535	4.69863	4.61075	4.59134
ENSG00000143621	3608	ILF2	7.28742	7.47647	7.49971	7.45841	7.46229	7.42629	7.41051	7.44088	7.40217	7.36104	7.48618	7.51241	7.41339	7.44297	7.4136	7.46111	7.13418	7.05787	7.47645	7.36309	6.95921	7.11275	6.95125	7.02911
ENSG00000143624	65123	INTS3	6.20886	6.30894	6.22565	6.1522	6.12842	6.29828	6.11444	6.32194	6.25192	6.24111	6.59594	6.45135	6.25494	6.14986	6.23549	6.37655	6.37258	6.31545	6.51921	6.51444	6.40794	6.30237	6.43309	6.52574
ENSG00000143554	11000	SLC27A3	3.51217	3.63221	3.91563	3.48848	3.59163	3.89876	3.49927	3.55185	3.64991	3.77964	3.56032	3.59477	3.8259	3.52939	3.52737	3.73841	4.07097	4.226	3.87128	3.89173	4.17947	4.11324	4.02245	4.14978
ENSG00000143614	57459	GATAD2B	5.59372	5.60162	5.41476	5.58938	5.44125	5.46725	5.52106	5.51258	5.5898	5.62005	5.66683	5.83099	5.60545	5.54966	5.7569	5.63208	5.50812	5.62455	5.71969	5.65191	5.8302	5.65723	5.88299	5.76168
ENSG00000198837	9909	DENND4B	5.19865	5.26163	5.3504	5.30237	5.16056	5.36624	5.27657	5.56543	5.43255	5.33722	5.65035	5.57587	5.33732	5.23096	5.29728	5.5462	5.28096	5.36325	5.36986	5.53167	5.28433	5.25729	5.25113	5.41239
ENSG00000160741	200186	CRTC2	5.29682	5.49958	5.59754	5.53777	5.35623	5.35035	5.34378	5.55676	5.30769	5.38481	5.59873	5.60676	5.38217	5.14063	5.27802	5.61233	5.27001	5.34842	5.45229	5.44453	5.44352	5.30548	5.37731	5.53455
ENSG00000143570	27173	SLC39A1	6.84411	6.94364	7.12457	6.97187	6.80058	6.8574	6.86055	6.82562	6.7973	6.84406	6.65691	6.91265	6.78916	6.73561	6.75665	7.06065	6.92839	6.88796	6.92946	7.00134	6.85738	6.93014	6.93375	7.13161
ENSG00000143578	148327	CREB3L4	2.08465	2.28857	2.12617	1.7181	2.12887	2.40375	1.79946	1.95813	2.50323	2.51457	2.42779	2.28912	2.33518	2.65178	2.22511	2.0065	2.83894	2.73271	2.74615	2.87114	2.43261	2.43233	2.5156	2.62473
ENSG00000143543	10899	JTB	6.6348	6.62579	6.70165	6.71836	6.60913	6.65814	6.51021	6.52847	6.72914	6.72864	6.44897	6.53253	6.65283	6.64768	6.59814	6.69094	6.70753	6.73009	6.54634	6.62312	6.43516	6.56668	6.59093	6.6666
ENSG00000143545	5872	RAB13	7.00307	6.91356	7.04546	7.15886	6.82339	6.9071	6.93386	6.91403	6.96565	6.82299	6.94262	6.99048	6.91419	6.88995	6.88861	6.89954	7.16488	7.17665	7.16013	7.12342	7.02073	7.03049	7.16855	7.27444
ENSG00000177954	6232	RPS27	8.55813	8.7115	9.00962	8.99603	8.78853	8.67512	8.79455	8.75017	8.79904	8.77474	8.60748	8.77286	8.72349	8.71027	8.70407	8.99264	8.90465	8.88438	8.95102	8.88782	8.72719	8.9373	8.84385	9.02813
ENSG00000143549	7170	TPM3	8.63307	8.54095	8.64997	8.53886	8.65744	8.5687	8.44893	8.33888	8.44224	8.52272	8.55545	8.74882	8.67038	8.60455	8.55113	8.59974	8.25176	8.29053	8.49871	8.55329	8.43452	8.51156	8.30089	8.37117
ENSG00000143612	25912	C1orf43	6.982	7.09797	7.10566	7.16454	7.02129	6.99782	7.0286	6.97553	7.1414	7.10989	6.82314	6.9765	7.0213	7.06663	7.03472	7.07935	7.10369	7.05254	7.02167	7.04387	6.84974	7.06056	6.96905	7.09148
ENSG00000143569	9898	UBAP2L	7.7265	7.83383	7.96752	7.94274	7.81217	7.84426	7.8868	7.90113	7.76164	7.74032	7.92106	8.01308	7.76569	7.75017	7.80203	8.00002	7.64976	7.71222	7.87562	7.86464	7.85642	7.78098	7.73549	7.81476
ENSG00000143575	10456	HAX1	6.66865	6.67791	6.67561	6.5992	6.62154	6.61725	6.40566	6.34605	6.88878	6.83626	6.42123	6.58874	6.68395	6.6716	6.39088	6.61688	6.73222	6.77975	6.58294	6.69973	6.4867	6.62572	6.5131	6.76473
ENSG00000143515	57198	ATP8B2	7.45867	7.55164	7.58311	7.59514	7.43737	7.61507	7.68376	7.76655	7.45022	7.35661	7.591	7.66971	7.41811	7.39465	7.57366	7.73442	7.43251	7.44902	7.38639	7.33412	7.67298	7.598	7.64031	7.67887
ENSG00000160712	3570	IL6R	1.07692	1.0452	1.10403	1.11238	1.35231	1.51834	1.22667	1.54967	1.62453	1.88743	2.0082	1.84685	2.10038	2.16173	2.10532	1.90191	2.27706	2.48406	2.36409	2.21774	2.44424	2.63988	2.53823	2.52345
ENSG00000160714	55585	UBE2Q1	6.03112	6.11331	6.22479	6.12681	6.15742	6.01319	6.2026	6.20259	6.02216	6.03067	6.04834	6.13374	5.97195	5.97486	6.05245	6.19481	5.91566	5.9631	5.8871	5.95887	5.98458	6.01832	5.99459	6.19289
ENSG00000160710	103	ADAR	8.3077	8.35808	8.41448	8.4251	8.19387	8.35714	8.43424	8.38402	8.31609	8.33245	8.42088	8.57934	8.31843	8.30354	8.47327	8.41566	8.33661	8.34633	8.38658	8.36708	8.37327	8.29408	8.42979	8.38224
ENSG00000163344	10654	PMVK	4.49631	4.75321	4.66777	4.51837	4.75119	4.75009	4.33044	4.15345	4.44249	4.63306	4.11804	4.45428	4.56043	4.49656	4.19462	4.33246	4.62621	4.69901	4.56499	4.59653	4.70945	4.54462	4.46777	4.62106
ENSG00000163346	57326	PBXIP1	6.81824	6.83148	7.06326	7.04435	6.78498	6.75745	6.81592	6.67445	6.7586	6.79608	6.54545	6.87903	6.77609	6.66732	6.72245	6.98458	7.07479	7.09868	6.7042	6.84585	7.05338	6.94977	7.06325	7.21762
ENSG00000163348	90780	PYGO2	5.21636	5.26561	5.27313	5.13648	5.09647	5.31295	4.9856	5.18686	5.39894	5.43218	5.30742	5.4601	5.34442	5.27658	5.16571	5.32742	5.51608	5.59553	5.49901	5.53167	5.36917	5.49254	5.30492	5.40671
ENSG00000160691	6464	SHC1	7.91239	8.01708	8.24359	8.1273	7.92507	7.96161	7.90064	8.02068	7.98628	7.99639	8.23262	8.23647	7.96079	7.83012	7.95173	8.17657	7.99955	8.05149	8.15414	8.28534	8.10343	8.02836	8.12914	8.32583
ENSG00000173207	1163	CKS1B	4.57531	4.57678	4.39134	4.06293	4.71749	4.62861	3.95207	3.94656	4.38046	4.25691	4.01578	3.91168	4.48533	4.42408	3.82532	3.83815	4.22459	4.01371	4.62765	4.60487	3.45291	3.86636	3.59059	3.81462
ENSG00000160688	80308	FLAD1	4.49341	4.65158	4.68279	4.49691	4.4508	4.45198	4.50553	4.63353	4.63266	4.78472	4.68265	4.87011	4.60604	4.50724	4.63403	4.82248	4.40116	4.40863	4.4646	4.70911	4.28028	4.31504	4.44699	4.47137
ENSG00000160685	51043	ZBTB7B	4.96926	4.91208	4.84731	4.94549	4.94873	4.83386	4.80455	4.74081	5.08058	5.09709	4.87851	5.01821	5.17317	4.92837	4.98064	5.33748	5.21239	5.32337	5.18222	5.11542	5.21301	5.17321	5.33915	5.38378
ENSG00000143537	8751	ADAM15	7.24231	7.24546	7.39229	7.08806	7.13777	7.14028	6.95551	6.86217	7.12176	7.18517	6.94143	7.22477	7.15612	7.03232	6.8963	7.20061	7.14191	7.16683	7.09573	7.21252	7.14713	7.01884	6.9654	7.17901
ENSG00000243364	1945	EFNA4	1.86868	1.92303	2.27891	2.02844	1.9077	2.32468	1.71556	2.18897	2.37632	2.24664	2.05609	2.15969	1.91443	1.98977	2.05447	2.29784	2.46423	2.39065	2.29517	2.24645	2.06167	1.92188	2.0483	2.14126
ENSG00000169241	55974	SLC50A1	4.05936	4.28988	4.31951	4.23123	4.24997	4.24425	4.06148	4.18194	4.20172	4.20633	4.21353	4.05857	4.09534	4.15496	4.03657	4.3916	4.21484	4.36264	4.28076	4.39008	4.17249	4.25554	4.38903	4.37581
ENSG00000179085	54344	DPM3	3.20664	3.09667	3.46122	3.52663	3.34287	3.33883	3.16158	3.39524	3.52583	3.41066	3.20956	3.2915	3.23177	3.21217	3.0577	3.61812	3.50479	3.56966	3.39117	3.22858	3.26887	3.4052	3.39988	3.47273
ENSG00000163463	200185	KRTCAP2	-0.176838	0.804189	-0.366595	0.416635	0.810603	0.771865	1.12627	1.49623	1.14283	1.25251	1.81294	1.10123	0.761582	0.815276	0.55735	0.777369	0.533833	1.08551	1.18043	1.08891	1.1136	0.753428	1.0404	1.16163
ENSG00000163462	80128	TRIM46	1.92146	2.28857	1.72329	1.52428	2.15787	2.38828	1.84755	2.2655	2.2126	2.33791	2.52459	1.93469	2.28883	2.15088	2.22511	2.36233	2.60023	2.41932	2.70024	2.48198	2.60836	2.64702	2.94623	2.86724
ENSG00000185499	4582	MUC1	4.53917	4.59585	4.98289	4.83579	4.35388	4.43514	4.81466	4.65401	3.99407	4.11252	4.17338	4.43073	4.06815	3.82725	4.22655	4.35244	3.32315	3.40267	3.17804	3.28502	3.9781	3.51076	3.85678	3.99948
ENSG00000169231	7059	THBS3	4.54759	4.84814	4.93562	4.64301	4.69541	4.61206	4.80048	4.81725	4.68715	4.69478	4.76241	4.84117	4.55309	4.47716	4.57211	4.91943	4.69794	4.77491	4.44286	4.61592	4.77541	4.72924	4.75056	4.86207
ENSG00000173171	4580	MTX1	3.59033	3.90785	3.80562	3.60896	3.76185	3.61621	3.57741	3.67319	3.74287	3.8316	3.65278	3.96033	3.80957	3.82725	3.60008	3.88829	4.00839	3.94637	4.02284	3.91874	3.77656	3.95247	3.55774	3.89387
ENSG00000160766	2630	GBAP1	1.73743	2.0757	1.44664	1.50529	1.42569	1.96674	1.32054	1.9449	2.34276	1.87224	2.2016	1.82073	1.77004	1.69349	1.49197	1.76549	2.07636	2.26994	1.87866	1.982	2.03113	2.28445	2.0795	1.95154
ENSG00000177628	2629	GBA	6.67699	6.80031	6.80533	6.58741	6.56583	6.66738	6.52199	6.36729	6.60904	6.71541	6.41493	6.74704	6.66138	6.60808	6.52299	6.82998	6.70289	6.77051	6.76559	6.80783	6.76646	6.71423	6.73687	6.95422
ENSG00000160767	10712	FAM189B	5.55805	5.646	5.54783	5.42613	5.58964	5.54344	5.19527	5.29122	5.66639	5.63811	5.61281	5.82443	5.79462	5.65802	5.57606	5.69916	5.94052	5.99915	5.85753	6.11299	6.03643	5.86214	5.94252	6.11321
ENSG00000116521	10067	SCAMP3	6.18477	6.30958	6.39856	6.21343	6.30974	6.19591	6.10705	6.07095	6.30733	6.35678	6.1946	6.43208	6.31761	6.22224	6.1891	6.45535	6.21769	6.31989	6.33514	6.41598	6.34028	6.28417	6.29623	6.4933
ENSG00000176444	1196	CLK2	4.08658	4.23418	4.10589	4.14187	4.35701	4.46679	4.60681	5.23659	4.83926	4.56857	5.2558	4.55077	4.35641	4.61968	4.5262	4.58978	4.60646	4.50761	4.6294	4.63504	4.66041	4.76742	4.80056	4.62839
ENSG00000143630	57657	HCN3	0.912799	0.549872	0.732941	0.197626	1.13618	1.01287	0.560673	1.7758	0.948323	0.752944	1.43233	0.760192	0.618978	0.576764	0.184307	0.777369	0.995164	1.10917	0.600233	1.02406	0.959973	0.325094	1.13251	1.43139
ENSG00000160752	2224	FDPS	4.91389	4.98138	5.00098	4.77369	5.05853	4.78595	4.68831	4.7118	4.81091	4.8959	4.7606	4.90004	5.01486	4.9473	4.76433	4.93011	5.04094	4.85228	5.07581	5.19858	5.07014	4.99996	4.97658	5.30204
ENSG00000225855	284618	RUSC1-AS1	-1.37478	-0.467615	-1.24795	-1.08926	-0.448784	-0.720733	-0.623752	-0.531251	0.1813	-0.645605	0.185541	-0.527789	-0.438356	-0.344381	-0.191842	-1.45293	-1.05113	-0.160923	0.208808	0.0729698	-0.158208	0.0937686	-0.109846	0.20152
ENSG00000160753	23623	RUSC1	5.03061	4.87787	4.97681	4.78947	5.09272	5.17887	4.80048	5.02019	5.12731	5.26056	4.94202	4.83303	5.27478	5.08046	4.79176	5.24431	5.35826	5.43986	5.32734	5.49326	5.50591	5.38559	5.37259	5.42086
ENSG00000116539	55870	ASH1L	6.5927	6.66041	6.6038	6.69865	6.63771	6.64315	6.85664	6.90423	6.63121	6.61121	6.99501	6.92381	6.54664	6.64043	6.92622	6.65841	6.70869	6.7556	6.87331	6.76754	6.93777	6.75239	6.99587	6.76473
ENSG00000125459	55154	MSTO1	3.41734	3.76167	3.73053	3.58656	3.47549	3.67796	3.4892	3.90615	3.83424	3.90059	4.16521	4.23701	3.88162	3.83743	3.93832	4.16178	3.46148	3.51759	3.73806	3.99686	3.43552	3.30492	3.4955	3.61245
ENSG00000203761	100129405	MSTO2P	-0.508044	-0.270579	-0.637897	-0.447709	-0.135626	0.422858	0.00427961	0.78326	0.577229	0.240738	1.37684	0.154471	0.0246164	-0.11761	-0.617147	-0.761051	-0.289289	0.356476	0.317061	-0.20943	0.265599	-0.460167	-0.181996	-0.0252511
ENSG00000163374	55249	YY1AP1	5.03262	5.2814	5.25148	5.17903	5.21332	5.25014	5.17342	5.22158	5.32211	5.26928	5.40428	5.33539	5.2417	5.28529	5.15217	5.34348	5.28251	5.31957	5.3709	5.40528	5.32895	5.36949	5.33269	5.40101
ENSG00000132676	7818	DAP3	5.9936	6.0525	6.09049	6.06496	6.07525	5.99543	5.96167	6.01742	6.13345	6.13456	6.00248	6.05052	6.09324	6.14303	6.01968	6.04569	6.02476	6.03354	6.07356	6.04821	5.92977	6.02519	5.81163	6.06357
ENSG00000116580	54856	GON4L	5.55805	5.75462	5.58561	5.62938	5.67361	5.67438	5.75023	5.91169	5.79498	5.71674	5.95036	5.92974	5.64394	5.70512	5.67931	5.66761	5.73876	5.70047	5.81815	5.76661	5.78745	5.65369	5.72797	5.65438
ENSG00000132718	23208	SYT11	6.0391	6.06851	6.12205	6.19207	6.0484	6.01697	6.18789	5.93782	5.78564	5.7913	5.31236	5.66571	5.83651	5.84292	5.73385	5.66761	6.16467	6.16841	5.88637	5.86015	6.20063	6.28645	6.20988	6.12622
ENSG00000143622	6016	RIT1	4.25372	4.37818	4.33543	4.28509	4.36946	4.46495	4.54253	4.42056	4.46605	4.44571	4.26793	4.27115	4.56772	4.57575	4.54013	4.34847	4.50079	4.4784	4.26733	4.19767	4.68268	4.68308	4.52554	4.41875
ENSG00000132680	22889	KHDC4	4.55596	4.56822	4.5251	4.53485	4.63996	4.64172	4.66389	5.15417	4.22032	4.10928	4.93564	4.14266	3.97972	4.16037	3.9592	3.8992	4.05284	4.01996	4.184	4.09089	4.06732	4.14889	4.11944	3.94959
ENSG00000116584	9181	ARHGEF2	8.1459	8.17615	8.3186	8.25921	7.83199	7.85133	7.82783	7.91414	8.22847	8.20889	8.06224	8.21266	8.02163	7.93343	7.93799	8.22939	8.33211	8.36025	8.28569	8.36114	8.32806	8.25911	8.34508	8.41831
ENSG00000163479	6746	SSR2	7.83109	7.92878	8.14719	7.97931	7.97277	7.93557	7.82383	7.81577	8.03042	8.01962	7.8865	8.02493	8.01252	7.97707	7.85754	8.12986	7.98193	7.91012	8.01608	8.05571	7.78416	7.93078	7.69861	8.01972
ENSG00000160803	56893	UBQLN4	5.85008	5.8705	6.14029	5.95558	5.7928	5.91741	5.84311	5.93698	5.75515	5.87558	5.90286	6.04489	5.78942	5.73357	5.70427	5.87108	5.81601	5.85096	5.98607	6.00686	5.72563	5.67131	5.75841	5.8801
ENSG00000116586	28956	LAMTOR2	4.85178	4.89849	4.89322	4.96299	4.87642	4.88298	4.54739	4.6211	4.97138	4.95476	4.63614	4.75589	4.8826	4.79015	4.72016	4.97977	5.11792	5.01918	4.88087	4.81114	4.99895	4.98313	4.76262	5.0023
ENSG00000254726	92312	MEX3A	3.44765	3.29637	3.34647	3.5638	3.44051	3.56553	3.27143	3.48941	3.40098	3.58845	3.65278	3.75158	3.5786	3.5419	3.01844	3.36627	3.39398	3.49083	3.49853	3.46681	3.38812	3.15266	3.10625	3.34794
ENSG00000160789	4000	LMNA	10.532	10.4711	10.5661	10.359	10.5097	10.5015	10.18	10.0596	10.2564	10.2831	9.99119	10.2108	10.4911	10.2899	10.0974	10.3174	10.4405	10.5198	10.2953	10.2846	10.5673	10.4501	10.4347	10.5746
ENSG00000196189	64218	SEMA4A	-1.06992	-1.30161	-1.24795	-0.875131	-0.849322	-0.861596	-1.14458	-0.958672	-0.607196	-0.135411	0.386238	-0.339343	-1.56035	-0.226544	-0.0740052	-0.905441	-0.21714	-0.0519891	0.00811051	-0.20943	0.0989494	-0.342331	0.0871908	-0.222288
ENSG00000160785	9673	SLC25A44	5.0505	5.20205	5.56819	5.40067	5.17305	5.28711	5.35769	5.45889	5.07548	5.15314	5.23124	5.39412	5.20628	5.19313	5.33904	5.27185	4.94985	5.05616	5.23492	5.12124	5.16108	5.04256	5.10341	5.10228
ENSG00000160783	11243	PMF1	3.5179	3.39642	3.50694	3.4933	3.58096	3.37067	3.28314	3.38056	3.2583	3.30152	3.25644	3.28196	3.41559	3.31778	3.12701	3.31831	3.28018	3.37367	3.39529	3.5207	2.98009	3.30492	3.28415	3.48356
ENSG00000198952	23381	SMG5	7.11306	7.17042	7.32689	7.05622	6.87287	7.13334	6.92967	7.03256	7.06115	7.11433	7.16368	7.23098	7.03935	6.89606	6.93678	7.10254	6.98922	7.02832	7.05625	7.14693	6.97384	6.89757	6.99536	7.08038
ENSG00000163472	84283	TMEM79	2.24512	2.64651	2.35587	2.55691	2.3206	2.58432	2.09341	2.14335	3.01019	2.74045	2.63909	2.74985	2.68758	2.56455	2.55278	2.77144	2.6874	2.9182	2.70689	3.28502	2.91469	2.5513	2.63589	2.73757
ENSG00000198715	112770	GLMP	4.95033	5.11954	5.41326	5.04907	4.9508	5.0135	4.92338	4.94573	5.15496	5.08066	4.92439	5.17716	5.00593	4.97524	5.07932	5.22926	5.17266	5.294	5.16783	5.07197	5.33833	5.34554	5.15374	5.42929
ENSG00000163468	7203	CCT3	8.11342	8.15881	8.26245	8.14331	8.14265	8.17556	8.06561	7.99883	8.11732	8.15696	8.067	8.24692	8.18775	8.18293	8.09818	8.29178	8.06091	8.07832	8.18839	8.20557	8.01745	8.03296	7.95637	8.10283
ENSG00000116604	4209	MEF2D	6.80425	6.80168	6.98718	6.90419	6.74433	6.71079	6.7314	6.78303	6.76547	6.79155	6.84758	7.00468	6.68953	6.5755	6.75317	6.98586	6.73904	6.84899	6.71495	6.73625	7.02896	6.86578	6.98459	7.03095
ENSG00000183856	128239	IQGAP3	6.97889	6.96864	6.4889	5.79388	6.82959	6.94063	5.81113	6.07627	6.36904	6.47961	6.34315	6.10495	6.64939	6.53488	5.69496	5.65479	6.24668	6.2438	6.77708	6.75822	6.25366	6.03679	5.92008	6.04633
ENSG00000163382	128240	NAXE	5.21812	5.40064	5.55465	5.4684	5.33416	5.28502	5.2076	5.22021	5.3839	5.37945	5.07001	5.32614	5.38079	5.23481	5.22583	5.56858	5.4442	5.44452	5.40606	5.30819	5.39188	5.45336	5.36153	5.48827
ENSG00000160818	54865	GPATCH4	5.22338	5.34913	5.6621	5.67256	5.18894	5.2608	5.50491	5.59327	5.12072	5.15941	5.71611	5.66846	5.20316	5.29147	5.17764	5.27813	4.59649	4.62301	4.91859	5.07197	4.67035	4.51174	4.76022	4.81355
ENSG00000132688	10763	NES	8.34783	8.33888	8.54021	8.21881	8.1908	8.24713	8.0143	7.9738	8.13703	8.30267	8.56259	8.68399	8.35527	8.16922	8.06284	8.28087	8.3578	8.39058	8.52081	8.65685	8.52101	8.28553	8.18421	8.29312
ENSG00000143320	1382	CRABP2	6.57771	6.68733	7.13006	7.3264	6.64797	6.74156	7.14182	6.97715	6.28836	6.26238	6.17913	6.40377	6.14132	6.14235	6.36568	6.84416	6.05512	5.99915	5.66696	5.47518	5.77599	5.85368	5.62205	5.74603
ENSG00000143319	81875	ISG20L2	5.57599	5.63375	5.92881	5.85232	5.62771	5.72375	5.75129	5.67169	5.59812	5.52856	5.60276	5.69834	5.49366	5.53409	5.64642	5.70072	5.25582	5.31195	5.32627	5.52875	5.2582	5.33563	5.39601	5.44461
ENSG00000143303	51093	RRNAD1	3.38011	3.44396	3.45541	3.43932	3.33654	3.52011	3.2537	3.51202	3.83021	3.68287	3.64497	3.7095	3.67637	3.56251	3.47032	3.90462	4.03449	3.94965	3.87424	3.92763	3.84837	3.82602	3.75901	3.95349
ENSG00000143314	79590	MRPL24	5.31502	5.4186	5.35509	5.12875	5.34366	5.3262	5.05722	5.08195	5.5152	5.43735	5.27364	5.43127	5.47437	5.31353	5.2387	5.41173	5.5706	5.58819	5.58903	5.74791	5.3492	5.31448	5.34718	5.52803
ENSG00000143321	3068	HDGF	8.51924	8.57311	8.72442	8.54497	8.54136	8.52879	8.34649	8.26408	8.38998	8.41697	8.27861	8.45554	8.48204	8.4137	8.21239	8.31028	8.34426	8.36533	8.30239	8.30957	8.28928	8.31609	8.14995	8.30957
ENSG00000143294	5546	PRCC	6.05985	6.12283	6.22736	6.15677	6.02891	6.0591	5.97255	5.92692	6.08523	6.14408	6.04686	6.19791	6.06944	6.04098	5.97851	6.17587	6.0051	6.10292	5.96126	6.02147	6.05931	5.99332	6.00072	6.10184
ENSG00000027869	9047	SH2D2A	-1.06992	-1.43285	-1.10356	-0.688718	-0.738291	-1.28902	-1.27583	-1.06177	-1.00773	-0.645605	-0.208123	-0.339343	-0.603415	-0.689516	-0.0740052	0.574552	-1.18237	-1.92646	-1.53442	-1.02657	-2.34584	-1.15677	-2.66004	-0.935984
ENSG00000187800	375033	PEAR1	6.48503	6.7435	6.7927	6.5595	6.5128	6.49618	6.60303	6.61197	6.36557	6.33549	6.28027	6.33913	6.12079	6.12444	6.14573	6.39882	6.41506	6.50678	6.23406	6.36534	6.48248	6.4362	6.68963	6.83669
ENSG00000132694	9826	ARHGEF11	6.47182	6.5642	6.66242	6.56122	6.325	6.50473	6.60652	6.80242	6.64504	6.55049	6.76938	6.85913	6.61751	6.51334	6.63592	6.83069	6.44802	6.4419	6.58114	6.59758	6.56406	6.40283	6.4346	6.62809
ENSG00000117036	2117	ETV3	5.04456	5.01954	5.42819	5.48545	5.07763	5.08362	5.43317	5.53815	4.93993	5.00436	5.1439	5.25357	4.86098	4.91561	5.16121	5.13319	4.91214	4.95863	5.01683	4.99157	4.85165	5.01108	4.94729	5.03395
ENSG00000183853	55243	KIRREL1	8.42793	8.47769	8.76158	8.74547	8.30032	8.44224	8.64296	8.59598	8.39255	8.38238	8.51626	8.68376	8.2926	8.25656	8.51618	8.55539	8.4935	8.49301	8.49054	8.40558	8.6128	8.47088	8.62395	8.62465
ENSG00000163565	3428	IFI16	6.3146	6.34319	6.17345	6.39327	6.28613	6.33253	6.37522	6.36729	6.69243	6.64846	6.72701	6.61081	6.46104	6.61845	6.88588	6.75915	6.89876	6.81927	6.96803	6.98706	6.83103	6.89607	6.95335	6.89361
ENSG00000158716	54935	DUSP23	3.45364	3.48998	3.55669	3.6441	3.36791	3.24746	3.36252	3.38056	3.34559	3.25544	3.25644	3.26269	3.22564	3.15902	3.18726	3.46502	2.99896	3.11794	2.8816	2.86189	2.71786	2.97677	2.74692	2.81676
ENSG00000158710	8407	TAGLN2	8.97089	9.01586	9.09407	8.81336	9.02369	9.01457	8.68741	8.6014	8.71015	8.81637	8.53116	8.7235	8.89577	8.84508	8.52715	8.74759	8.6539	8.61599	8.77654	8.72633	8.63914	8.73118	8.54164	8.76494
ENSG00000224259	100505633	LINC01133	4.58352	4.54006	4.51395	4.37411	4.54711	4.47414	4.35561	4.27478	4.36661	4.07321	3.89259	4.0016	4.25457	4.19247	3.72728	3.78621	4.17853	4.27125	3.61974	3.88718	4.10079	4.21767	4.04633	4.18669
ENSG00000143315	93183	PIGM	3.44765	3.66869	3.76387	3.71604	3.83998	3.56896	3.60098	3.66515	3.64991	3.62061	3.51391	3.78235	3.72506	3.57879	3.77517	3.80953	3.59273	3.66051	3.68854	3.74351	3.71546	3.72165	3.71995	3.67046
ENSG00000162729	93185	IGSF8	5.41043	5.4527	5.58161	5.31878	5.33734	5.27874	5.18282	5.25145	5.37008	5.2591	5.20625	5.50487	5.30711	5.14337	5.33105	5.56002	5.22216	5.32589	5.10252	5.36984	5.23996	5.10613	5.42969	5.55651
ENSG00000162734	8682	PEA15	9.12887	9.25119	9.397	9.35597	9.1835	9.17539	9.21674	9.18313	9.14064	9.13908	9.06969	9.23341	9.12878	9.07109	9.10722	9.25622	8.97178	9.04398	8.98834	9.10829	9.02636	9.16977	9.11351	9.24934
ENSG00000132716	50717	DCAF8	4.66059	4.68757	4.45103	4.52545	4.73444	4.831	4.60681	4.78605	4.81296	4.71195	5.09315	4.74725	4.83096	4.72217	4.73032	4.62963	4.89597	5.0223	4.94975	4.79665	5.01854	5.01522	4.96827	4.88062
ENSG00000162735	5824	PEX19	4.90954	4.96844	5.03453	5.05887	4.98154	4.97129	5.09091	4.96553	5.10246	5.08232	5.01048	5.142	4.97149	5.16914	5.23442	5.23572	5.07367	5.16312	5.14965	4.99369	4.91365	5.19774	5.12972	5.24432
ENSG00000122218	1314	COPA	8.66535	8.73391	8.79953	8.76543	8.57199	8.72918	8.79429	8.72982	8.64267	8.66087	8.69564	8.885	8.58589	8.61556	8.79448	8.85532	8.61536	8.65644	8.72107	8.74374	8.68215	8.67191	8.82067	8.82137
ENSG00000162736	23385	NCSTN	7.35814	7.53719	7.55073	7.62732	7.47531	7.43526	7.53597	7.48098	7.5037	7.49162	7.49707	7.63922	7.32965	7.42704	7.54056	7.66741	7.52909	7.57113	7.59722	7.63657	7.54578	7.58922	7.66751	7.76432
ENSG00000162738	57216	VANGL2	0.87761	1.20826	1.19062	1.61562	0.881861	0.723367	1.40867	1.54967	0.824143	0.968212	1.21748	1.24562	0.827924	0.787531	0.882926	1.35443	1.75623	1.91484	1.60736	1.80029	1.79712	1.26137	1.58788	1.9824
ENSG00000158773	7391	USF1	4.56705	4.80692	4.81587	4.66456	4.70527	4.97259	4.66613	4.99472	4.99497	4.94753	5.02409	5.06345	4.90965	4.88812	4.84883	4.95385	5.05193	4.80055	4.94413	4.95941	4.79826	4.75426	4.86911	4.96029
ENSG00000162755	126823	KLHDC9	-0.0359753	-0.152742	-0.740991	0.332977	0.572911	-0.0384735	-0.310594	0.291871	0.538234	-0.0752897	-0.671095	-0.527789	0.58101	0.209555	-0.0740052	0.519057	1.13955	0.736507	0.0505458	0.309037	0.751026	0.214063	0.598691	0.25305
ENSG00000143256	5202	PFDN2	5.03061	4.8865	5.22265	5.27742	4.94665	4.68193	5.07585	5.05448	4.97321	5.10847	5.16316	5.09784	4.98609	4.86673	4.87836	5.04998	4.83576	4.78962	4.99798	5.23665	4.52727	4.75591	4.81453	4.89082
ENSG00000158793	4817	NIT1	3.21372	3.39158	3.63598	3.50768	3.48124	3.5894	3.49927	3.87858	3.91256	3.78776	4.17066	3.76191	3.6987	3.76814	3.67353	4.11107	4.03449	3.96917	4.05446	3.88261	4.1299	4.01177	3.90981	4.15994
ENSG00000158796	9191	DEDD	4.54198	4.54661	4.56076	4.54418	4.54437	4.35583	4.56906	4.34951	4.51708	4.4146	4.2831	4.36223	4.40883	4.3968	4.51214	4.48868	4.41257	4.37732	4.38185	4.38686	4.45435	4.68655	4.40451	4.46045
ENSG00000143222	51506	UFC1	5.38717	5.39582	5.52163	5.61174	5.44272	5.42238	5.49865	5.45773	5.44315	5.41001	5.27995	5.39633	5.48469	5.43698	5.39248	5.53401	5.53579	5.64086	5.46215	5.45379	5.56039	5.60775	5.52908	5.5241
ENSG00000143258	27005	USP21	3.99103	4.19581	4.13893	4.10767	4.21935	4.20945	4.03749	4.28269	4.64188	4.56857	4.54886	4.39135	4.42231	4.37366	4.23228	4.47051	4.64084	4.72411	4.56864	4.70911	4.6629	4.48609	4.38591	4.57371
ENSG00000143224	5498	PPOX	3.32239	3.46254	3.39591	3.13417	3.04985	3.48781	3.0834	3.25749	3.41719	3.3734	3.42095	2.83711	3.27997	3.05231	2.93656	2.87454	3.32919	3.63629	3.15877	3.55553	3.36382	3.01038	3.27069	3.46728
ENSG00000158850	8703	B4GALT3	4.69131	4.69741	4.85396	4.76174	4.72235	4.7516	4.60215	4.59803	4.68937	4.80085	4.65958	4.77811	4.74987	4.57372	4.60782	4.75802	4.45735	4.57498	4.62414	4.65392	4.51353	4.51565	4.37023	4.57624
ENSG00000158859	9507	ADAMTS4	4.50499	4.4192	4.60872	4.28509	4.3061	4.19841	4.12139	4.02412	4.04015	3.89308	4.14598	4.12943	3.89329	3.8873	3.783	3.86065	3.18353	3.08849	3.87424	4.0385	3.37602	3.07536	3.4425	3.61738
ENSG00000158864	4720	NDUFS2	6.58795	6.70255	6.64335	6.6313	6.5966	6.62098	6.38476	6.45101	6.70349	6.68748	6.42066	6.59982	6.6448	6.65634	6.49466	6.67833	6.73222	6.7234	6.71041	6.69518	6.57203	6.66538	6.56499	6.74237
ENSG00000158882	84134	TOMM40L	2.57668	3.16067	2.76622	2.87791	2.75	3.08422	2.75392	3.08723	2.84426	3.10766	2.96807	3.37013	2.99965	3.18051	3.10219	3.42028	3.04369	3.12955	3.27964	3.10075	3.05029	3.1171	3.25712	3.33005
ENSG00000143252	6391	SDHC	5.54409	5.65714	5.73834	5.65652	5.616	5.73373	5.6767	5.60383	5.73481	5.67578	5.4554	5.63513	5.65882	5.75611	5.70323	5.70072	5.81601	5.88647	5.7761	5.76785	5.5402	5.79541	5.8232	5.83432
ENSG00000188931	257177	CFAP126	1.85064	2.00138	2.00397	1.82913	1.74523	1.96674	1.68058	1.97125	2.13631	1.77761	2.07945	2.23082	2.00324	2.11784	2.34633	2.0065	2.00274	2.07954	2.10693	2.17357	2.1916	1.9796	2.13993	2.18171
ENSG00000132185	84824	FCRLA	2.29931	2.48317	1.42299	1.4468	2.37101	1.96674	1.57026	1.71473	2.28505	2.41329	1.5373	1.99431	2.22871	2.0494	1.37251	1.53313	1.56486	1.53297	1.57865	1.72067	1.22571	1.45285	1.00834	1.65856
ENSG00000162746	127943	FCRLB	2.17438	2.21375	1.68403	1.70152	2.12887	1.82455	1.27437	1.65095	2.38733	1.94663	2.12508	2.20076	2.0869	1.92758	1.8609	1.76549	1.75623	1.98043	2.11695	2.62004	1.86794	1.79903	1.60942	1.63933
ENSG00000081721	11266	DUSP12	3.64367	3.88046	3.88133	3.80411	3.89268	3.66197	3.75602	3.80357	3.97959	4.01563	3.93803	3.7095	3.94278	3.92599	3.83665	3.76847	3.89495	3.89287	3.88013	3.82667	3.5849	3.71146	3.79704	3.83167
ENSG00000118217	22926	ATF6	6.34632	6.36497	6.29894	6.3427	6.29432	6.40158	6.3868	6.20745	6.13998	6.0409	6.02822	6.0742	6.16316	6.219	6.25603	6.12914	6.09994	6.16489	6.13647	6.13234	6.23369	6.27094	6.26095	6.18462
ENSG00000162745	25903	OLFML2B	4.81969	4.83215	4.85174	4.70464	4.77945	4.79478	4.58806	4.4837	3.92016	3.90805	3.8112	3.94832	4.44098	4.52625	3.73537	3.88829	4.65533	4.48293	4.69105	4.4955	4.97709	4.92115	4.66317	4.63083
ENSG00000198929	9722	NOS1AP	-0.417846	-1.43285	-0.852022	-0.778915	-0.849322	-0.532288	-1.02429	-1.1728	-1.40366	-0.935112	-1.97366	-0.668651	-2.18838	-1.65104	-0.88845	-1.24648	-0.365238	-0.407084	0.00811051	0.195827	-0.657779	-0.885473	0.0871908	0.442528
ENSG00000239887	400793	C1orf226	-0.417846	-0.0438077	-0.00402506	0.244168	-0.00132509	0.00274913	0.262592	0.373171	-0.0368802	0.68504	-0.522996	0.154471	0.133551	0.167119	0.482388	0.679521	0.729089	0.824863	1.40963	1.49998	1.0541	0.904107	1.19081	1.43139
ENSG00000152332	127933	UHMK1	6.3277	6.14817	6.24348	6.40804	6.26213	6.36747	6.61349	6.30715	6.21839	6.12818	6.32799	6.37826	6.26994	6.39766	6.64669	6.10696	5.9523	5.97199	6.26198	6.01105	6.07903	6.13531	6.15053	5.89031
ENSG00000117143	6675	UAP1	7.5291	7.5098	7.75338	7.67482	7.38966	7.39277	7.68127	7.47293	6.87418	6.96799	7.05517	7.14644	6.8974	6.95492	7.05265	6.78658	6.36452	6.31798	6.7596	6.79027	6.42712	6.51394	6.50163	6.40778
ENSG00000162733	4921	DDR2	8.96998	9.01103	8.91305	9.05953	8.70319	8.82737	9.0115	8.8312	8.81837	8.80841	8.95752	9.02121	8.62271	8.70147	8.90927	8.69222	8.90288	8.90596	9.00933	9.11195	8.91149	8.82548	9.17008	9.03757
ENSG00000132196	51478	HSD17B7	-0.104688	0.00772258	-0.637897	-0.603829	0.696646	0.262393	0.262592	0.523197	0.757801	0.37609	0.627246	0.154471	1.09366	0.921209	1.21935	0.679521	0.901042	0.609595	0.417755	1.05685	0.893631	0.973929	1.2191	0.39744
ENSG00000117152	5999	RGS4	5.98019	5.82544	6.72722	6.71113	5.52988	5.19452	6.0729	5.91763	4.73535	4.66865	5.11168	5.08281	4.31364	4.42408	4.64051	4.44096	4.90003	4.93401	4.8838	4.69095	4.79372	4.83933	4.28916	4.19
ENSG00000143248	8490	RGS5	0.603849	0.283357	0.0587107	-0.00519125	-0.0669134	0.0818207	0.113214	0.249436	0.1813	0.418525	0.860919	0.154471	-0.438356	0.0317675	0.184307	-0.199172	0.0400183	0.736507	1.42584	0.770941	-0.0894957	0.643456	0.941993	0.0925854
ENSG00000143228	83540	NUF2	4.01147	3.84194	2.96765	2.82531	3.91833	4.10212	3.12952	3.00033	3.65447	3.66975	3.53519	3.14661	3.97972	4.21607	3.19315	2.71082	3.42812	3.10034	3.83532	3.61729	2.93132	3.32287	2.37181	2.77331
ENSG00000185630	5087	PBX1	7.56825	7.52977	7.3839	7.55503	7.51332	7.63344	7.70621	7.48241	7.50212	7.47789	7.37817	7.60305	7.70437	7.7057	7.86402	7.83585	7.95632	8.03229	7.95543	7.85855	8.13361	8.0191	8.1956	8.13451
ENSG00000143198	4259	MGST3	5.80162	5.88349	5.93614	5.9764	5.83606	5.87363	5.91541	5.80951	5.93196	5.85061	5.46984	5.5443	5.91205	5.84544	5.84369	5.75277	5.94445	5.8597	5.79182	5.72769	5.70884	5.93471	5.80814	5.81623
ENSG00000143149	223	ALDH9A1	5.86138	5.85475	5.89912	5.9424	5.74582	5.88332	5.93316	5.87465	6.01774	6.0852	5.98015	6.07903	5.95535	6.00755	6.01471	6.03213	6.08753	6.04585	6.12968	6.02975	5.89204	6.00101	6.05175	6.00183
ENSG00000143183	54499	TMCO1	6.14092	6.12502	6.11653	6.29652	6.24365	6.20035	6.28569	6.08233	6.15456	6.18152	5.88059	6.01065	6.23063	6.26437	6.26933	6.16008	6.08129	6.1364	5.84477	5.9836	6.08647	6.27267	6.02195	6.00183
ENSG00000143179	7371	UCK2	5.95719	6.1221	6.45941	6.27567	6.05709	5.95202	6.20875	6.05794	5.95435	5.96955	6.10636	6.32411	5.87722	5.79146	5.96308	6.0664	5.45529	5.38279	5.80194	5.8237	5.48916	5.53743	5.49043	5.65916
ENSG00000143157	57645	POGK	6.04308	6.06396	6.1858	6.08587	6.10906	6.13174	6.17145	6.19072	5.86755	5.82816	5.83069	5.93355	5.85054	5.78797	5.86874	5.81889	5.53056	5.53788	5.52369	5.6916	5.68084	5.75715	5.69939	5.61307
ENSG00000152382	117143	TADA1	2.13022	2.35971	2.22522	2.44181	2.12887	2.33278	2.45598	2.36822	2.54317	2.52432	2.32402	2.36336	2.25306	2.37249	2.63295	2.58134	2.21321	2.34158	2.42986	2.18845	2.28514	2.52052	2.48097	2.23394
ENSG00000143190	5451	POU2F1	3.92362	3.84194	3.79644	3.92688	3.61273	3.82885	3.97751	3.7999	3.87784	4.01563	4.0751	3.98993	3.99785	3.96367	3.90641	3.93674	4.06012	3.93979	4.08029	3.80753	4.14424	3.95535	3.96514	3.90599
ENSG00000143162	8804	CREG1	4.97135	4.96355	5.08061	5.3417	5.18366	5.03726	5.39323	5.0591	5.07888	5.08396	4.85162	5.03818	5.06041	5.11296	5.36144	5.17418	5.43723	5.36079	4.96508	5.1037	5.28433	5.51125	5.28163	5.22671
ENSG00000197965	9019	MPZL1	7.5905	7.65877	7.66036	7.74427	7.64333	7.70621	7.73979	7.58889	7.66342	7.65194	7.49517	7.69846	7.67707	7.68235	7.73196	7.78676	7.49425	7.59069	7.38068	7.37208	7.58079	7.66351	7.53278	7.52033
ENSG00000143158	25874	MPC2	3.61724	3.70816	3.15158	3.31401	3.78527	3.7793	3.5916	3.25749	3.78928	3.52675	3.19894	3.27717	3.81776	3.97294	3.70272	3.48688	3.79817	3.64036	3.59487	3.4484	3.66166	4.05268	3.57426	3.86517
ENSG00000143164	55827	DCAF6	6.46294	6.54634	6.46231	6.68131	6.533	6.6014	6.62331	6.52737	6.31239	6.33341	6.171	6.17941	6.36795	6.4456	6.40554	6.29733	6.43968	6.45234	6.26817	6.12463	6.5446	6.64635	6.45109	6.38414
ENSG00000143147	23432	GPR161	4.55318	4.55529	4.60347	4.64084	4.49693	4.68352	4.66165	4.58529	4.3969	4.3828	4.43573	4.44576	4.62249	4.37832	4.2606	4.4595	4.51144	4.4784	4.56316	4.69095	4.47434	4.5176	4.66317	4.82424
ENSG00000143155	261726	TIPRL	5.2356	5.12393	5.07113	5.18501	5.26254	5.3109	5.26628	5.0514	5.20561	5.19493	4.99213	4.94455	5.09954	5.3531	5.28078	5.1401	5.12141	5.15036	5.07195	4.95941	5.20106	5.42352	5.14639	4.91701
ENSG00000213064	375035	SFT2D2	6.00893	6.06091	6.03891	6.00033	5.93151	6.14734	6.24362	6.01109	5.9599	5.94163	5.88391	5.98148	6.14376	6.07724	6.14497	5.95319	5.78121	5.73128	5.98402	5.78874	6.05172	5.87361	6.02696	5.89234
ENSG00000143178	9095	TBX19	1.22426	0.969248	0.770908	0.774683	0.916213	1.01287	0.807588	1.02884	0.918266	1.15549	1.37684	0.840363	0.981548	1.01989	1.12393	0.204183	1.32013	0.961067	1.2549	1.02406	0.859279	1.33397	1.42742	1.04952
ENSG00000143196	1805	DPT	3.31584	3.37205	4.11699	4.30169	3.2245	3.38243	3.98111	4.00831	3.23411	3.20178	4.00362	3.98993	3.063	3.27845	4.20631	4.32439	3.42812	3.25146	4.0905	3.84556	3.39413	3.38826	3.84775	3.77991
ENSG00000143153	481	ATP1B1	4.22601	4.05595	4.27065	4.35037	4.38487	4.20062	4.56667	4.49282	3.85818	3.93388	4.02183	3.85812	4.02638	4.08545	4.07215	3.77441	4.06736	4.1281	4.00137	3.84086	4.10079	4.23673	4.01843	3.86931
ENSG00000143156	29922	NME7	3.17076	3.16635	2.90926	3.29203	3.29146	3.27296	3.3177	3.20849	3.22799	3.18958	2.91061	3.09851	3.27997	3.20694	3.28974	3.27708	3.32919	3.27256	3.23434	2.88032	3.35152	3.557	3.31068	3.19165
ENSG00000117475	8548	BLZF1	4.49921	4.54661	4.43042	4.5325	4.44787	4.46863	4.63906	4.64789	4.46085	4.36934	4.36382	4.19696	4.37595	4.60982	4.50268	4.3122	4.22782	4.22329	4.08795	4.10664	4.18987	4.43542	4.14547	4.00324
ENSG00000117479	10560	SLC19A2	2.73252	2.72558	3.77792	3.33028	2.77828	2.62449	3.7476	3.70887	2.35403	2.48493	2.83026	2.68619	2.5171	2.42746	2.81962	2.59482	1.77404	2.04317	1.91356	2.32931	1.79712	1.94525	2.29415	1.93586
ENSG00000000460	55732	C1orf112	2.83697	2.60529	1.98794	1.90351	2.40769	2.66999	2.25667	2.11998	2.29678	2.52432	2.55824	2.33597	2.56651	2.71205	2.44833	2.02654	2.38531	2.14964	2.83987	2.82429	2.24579	2.14006	2.26731	1.96705
ENSG00000171806	92342	METTL18	1.04555	0.682627	0.434859	0.606738	0.881861	1.3687	0.871013	0.592738	1.11659	1.05147	0.562395	0.916311	1.0104	0.608825	0.911781	0.91272	0.692095	1.08551	0.930706	0.770941	0.927183	1.24263	0.941993	0.723941
ENSG00000000457	57147	SCYL3	2.89091	3.09071	2.91775	3.2413	2.94561	3.17718	3.19294	3.33055	3.06609	3.13972	3.4346	3.28196	3.11041	3.29825	3.32235	3.13665	3.1083	3.27779	3.16843	2.89853	2.98807	3.09115	3.12879	3.14467
ENSG00000075945	22920	KIFAP3	4.81039	4.76261	4.53617	4.76972	4.99366	4.91167	4.9327	4.63559	4.923	4.93845	4.58604	4.72806	4.77531	5.00717	4.99082	4.85926	5.02243	5.09221	4.94132	4.8231	5.0795	5.08393	5.0669	4.85791
ENSG00000120370	92344	GORAB	3.39885	3.59479	3.29528	3.53601	3.46972	3.37852	3.73487	3.54748	3.5308	3.52675	3.70629	3.43181	3.14985	3.51254	3.36991	3.18202	3.3352	3.22464	3.32788	3.19214	3.12448	3.19713	2.97969	3.2936
ENSG00000116132	5396	PRRX1	7.88663	7.8564	7.73609	8.07555	7.82466	7.82464	8.04599	8.07561	7.77061	7.75178	7.90214	7.92735	7.67511	7.84366	8.04788	7.78456	8.01882	7.94051	8.14697	8.30018	7.9038	7.92326	7.99728	7.8249
ENSG00000076258	2329	FMO4	0.420403	0.889078	0.807903	0.981134	0.916213	-0.216261	0.90171	0.523197	0.0208353	-0.480546	0.269199	-0.0714103	-0.155956	-0.171049	0.319659	-0.108975	1.2708	1.13244	0.975444	0.603485	0.713058	1.29813	0.761421	0.609985
ENSG00000117523	23215	PRRC2C	7.81024	8.00168	7.94797	8.12224	7.73158	7.88444	8.25972	8.49871	7.87013	7.80223	8.50902	8.19482	7.74249	7.83754	8.10483	7.95008	7.65458	7.63489	7.90555	7.81519	7.98421	7.75333	7.91212	7.73035
ENSG00000117533	8674	VAMP4	3.55178	3.60319	3.21493	3.43431	3.61273	3.68114	3.58215	3.41936	3.82617	3.78776	3.40716	3.34286	3.63528	3.85759	3.69444	3.35046	3.68975	3.40267	3.49853	3.497	3.65667	3.80063	3.57426	3.45633
ENSG00000010165	51603	EEF1AKNMT	5.52431	5.65814	5.86222	5.70308	5.63804	5.63313	5.49487	5.54365	5.54501	5.57971	5.62179	5.76319	5.66224	5.6113	5.54532	5.70383	5.2949	5.25212	5.40299	5.47972	5.15931	5.16204	5.19883	5.35164
ENSG00000197959	26052	DNM3	-1.06992	-0.270579	-0.210476	-0.603829	-0.135626	-0.216261	-0.310594	-0.531251	-0.366188	-0.735803	-0.325959	-0.596501	-0.438356	-0.854576	-0.0740052	-0.905441	-0.365238	0.143931	0.281871	-0.2896	-0.0894957	0.0513333	0.147312	-0.450557
ENSG00000230630	100628315	DNM3OS	1.04555	0.943017	0.653869	1.08707	1.04598	0.392161	1.4508	1.90445	1.26727	0.879856	2.25388	1.26512	1.03869	1.28094	1.56645	0.868999	0.834699	0.506501	1.16119	0.770941	1.19849	0.77966	0.907641	0.723941
ENSG00000135845	5279	PIGC	4.09427	4.45444	4.22008	4.30992	4.28654	4.17154	4.33607	4.37441	4.08481	4.19111	3.93163	4.01029	4.10875	4.11086	4.21212	4.13895	3.99706	4.07504	4.05706	4.0385	3.90841	4.01453	4.17826	4.14978
ENSG00000094975	51430	SUCO	5.35074	5.20481	5.10682	5.21306	5.29717	5.33025	5.408	5.25816	5.1058	5.16876	5.20227	5.14595	5.13764	5.26279	5.40522	4.92745	5.04828	4.81141	4.97062	4.93977	4.96705	5.12416	4.99101	4.8114
ENSG00000120337	8995	TNFSF18	1.83238	2.29895	1.92197	2.0016	2.02252	1.47505	1.99719	1.40252	2.27322	1.97534	1.48577	1.668	1.45022	1.78051	1.3516	0.679521	1.9722	1.32652	1.16119	1.78079	0.992034	1.4031	0.799389	0.990016
ENSG00000117586	7292	TNFSF4	4.17257	4.33344	4.128	4.00329	3.75237	3.68431	3.85345	3.5165	4.04015	4.04302	3.53096	3.88672	3.44759	3.68035	3.63078	3.45766	3.1083	3.15817	2.72666	3.01991	3.10995	3.34499	3.20149	3.11713
ENSG00000203739	101928673	LOC101928673	-0.104688	0.00772258	-0.637897	-0.241259	-0.969616	-0.720733	-0.538863	-0.6072	0.615196	0.418525	0.00209487	-0.527789	-0.603415	-0.541418	-0.536977	-0.0240858	-0.21714	-0.105428	0.17084	0.46376	-0.471366	-0.342331	-0.0411333	-0.294438
ENSG00000117592	9588	PRDX6	9.44985	9.60375	9.64962	9.37415	9.57236	9.47965	9.3197	9.14022	9.52657	9.47109	9.10978	9.38221	9.34305	9.29112	9.16285	9.29713	9.28906	9.34364	9.06076	9.20174	8.95674	9.09772	9.06392	9.22454
ENSG00000076321	27252	KLHL20	4.73129	4.81598	4.78141	4.79143	4.78875	4.76064	4.89314	4.92059	4.75674	4.80685	4.8294	4.82156	4.67974	4.88485	4.85812	4.69682	4.7026	4.74879	4.58678	4.6021	4.73335	4.72587	4.70878	4.63812
ENSG00000120334	91687	CENPL	3.78331	3.70035	3.58893	3.40388	3.90557	3.86283	3.53398	3.34069	3.52583	3.52675	3.38858	3.48682	3.59774	3.59489	3.40585	3.04139	3.3882	3.0645	3.77016	3.69746	2.71786	3.16764	3.02846	3.26878
ENSG00000117593	55157	DARS2	4.8898	4.88478	4.86935	4.59444	4.76774	4.86073	4.69489	4.65604	4.75036	4.8751	5.02409	5.0773	4.91348	5.13514	4.92511	4.7369	4.92216	4.78779	5.18341	4.92874	4.73809	4.81734	4.66317	4.73644
ENSG00000234741	60674	GAS5	7.2011	7.50952	7.27705	7.49285	7.28962	7.29608	7.38017	7.4213	7.66709	7.57018	7.4024	7.25555	7.22313	7.3741	7.33821	7.39425	7.64795	7.61076	7.54947	7.54924	7.06285	7.39132	7.42268	7.48507
ENSG00000185278	84614	ZBTB37	3.03361	3.12028	2.95121	3.27532	3.30448	3.3941	3.56787	3.49396	3.09324	3.05483	3.40254	3.20329	3.20706	3.24824	3.36471	3.16404	3.31709	3.283	3.34077	3.27111	3.18814	3.14764	3.4183	3.12406
ENSG00000135870	149041	RC3H1	4.86081	4.80328	4.56617	4.90623	4.70281	4.75311	4.98917	4.72347	4.55176	4.6796	4.74242	4.83467	4.71742	4.76903	4.94095	4.62963	4.62621	4.74502	4.75018	4.6021	4.79372	4.71061	4.80756	4.71363
ENSG00000152061	9910	RABGAP1L	4.5307	4.41443	4.25064	4.55113	4.56887	4.42381	4.59512	4.28269	4.28357	4.30577	4.24228	4.24929	4.17715	4.38759	4.59453	4.31627	4.50079	4.49645	4.26056	4.45302	4.67035	4.61369	4.58653	4.34942
ENSG00000116161	27101	CACYBP	5.38873	5.26561	5.11791	5.18501	5.50612	5.54953	5.21067	5.04676	5.4693	5.39148	5.33559	5.26451	5.6289	5.66184	5.45263	5.17643	5.24788	5.33845	5.62458	5.56909	5.17336	5.38772	5.20414	5.118
ENSG00000120333	63931	MRPS14	3.74965	3.66066	3.73534	3.82339	3.66921	3.67158	3.75181	3.8681	3.74715	3.62515	3.76871	3.62526	3.95396	4.02436	3.92068	3.96816	3.93112	4.04777	3.87128	3.8027	3.64159	3.97818	3.87022	3.71708
ENSG00000235750	9674	KIAA0040	3.42346	3.47175	4.20629	4.04332	3.50964	3.57922	4.19139	3.96962	2.60108	2.80586	2.99904	3.13076	2.90294	2.85925	3.30614	3.06095	2.49677	2.79236	2.53074	2.71554	2.93957	2.96538	3.05224	2.97858
ENSG00000143207	64326	COP1	5.35874	5.24562	5.29284	5.50947	5.22535	5.32417	5.41998	5.39219	5.38252	5.31211	5.2089	5.42587	5.16196	5.39393	5.46971	5.32338	5.07187	5.15888	5.13493	5.15192	5.07389	5.20985	5.29664	5.20561
ENSG00000116183	60676	PAPPA2	4.07498	4.22332	3.98188	4.3923	3.81288	3.99127	4.27876	4.20433	3.96496	3.86651	4.00057	4.29743	3.74665	3.78578	4.0912	4.01405	4.16171	4.08104	4.01214	4.1642	4.20363	3.8633	4.36074	4.23874
ENSG00000152092	460	ASTN1	0.420403	0.283357	1.68403	1.81378	-0.0669134	0.908284	1.32054	1.10221	0.918266	0.879856	1.15287	1.10123	0.859986	0.787531	1.56645	1.50484	0.901042	1.01214	1.45772	1.37553	1.0541	0.614601	1.88133	1.71478
ENSG00000242193	730102	CRYZL2P	1.59304	1.57571	1.62306	2.11864	1.60485	1.76589	2.11976	1.90445	1.50828	1.32123	1.31912	1.32207	1.5906	1.76637	1.78495	0.955156	2.04736	1.98043	2.1269	1.8385	1.81516	2.04594	2.13993	1.60007
ENSG00000075391	9462	RASAL2	5.07401	5.24159	5.40725	5.48545	5.03528	5.13087	5.60623	5.5611	4.782	4.8443	5.04945	4.94001	4.71523	4.87004	5.06012	4.79937	4.74611	4.92237	4.96508	4.84907	5.1646	5.09573	5.09007	5.08993
ENSG00000116191	55103	RALGPS2	5.04456	4.93721	4.79759	4.80508	4.92573	5.09677	4.98201	4.74081	4.56637	4.57796	4.28812	4.25905	4.74343	4.77434	4.87287	4.32034	5.15748	5.14893	5.12006	4.83968	5.17686	5.28502	5.33269	5.18917
ENSG00000116194	9068	ANGPTL1	1.04555	0.478613	0.337012	0.533675	0.52919	0.795517	0.635635	0.65908	0.456934	0.752944	0.227976	0.235771	-0.0932201	0.730387	0.362094	0.679521	1.21972	1.26468	-0.0356109	0.0073815	0.633987	0.830734	0.463339	-0.0252511
ENSG00000116199	9917	FAM20B	6.30222	6.25465	6.04957	6.07142	6.31699	6.36352	6.25481	6.07703	6.1481	6.12258	6.08704	6.05473	6.24208	6.36752	6.29009	5.9817	6.16635	6.20179	6.21436	6.15429	6.4417	6.38319	6.19749	6.17546
ENSG00000186283	64222	TOR3A	5.51576	5.5417	5.55056	5.46962	5.49195	5.47734	5.26037	5.26083	5.75408	5.67905	5.37034	5.38969	5.67693	5.67515	5.47092	5.61895	5.541	5.5702	5.44932	5.66924	5.29561	5.4503	5.42969	5.50829
ENSG00000143322	27	ABL2	6.5154	6.45067	6.84146	6.66323	6.41559	6.4601	6.89862	6.87836	5.8287	5.89543	6.36945	6.32759	5.91777	5.98023	6.29077	6.03831	5.87394	5.78641	6.25519	6.18891	6.10949	6.15423	6.17691	6.00934
ENSG00000057252	6646	SOAT1	5.66511	5.55908	5.5492	5.61285	5.66606	5.70592	5.6767	5.4877	5.29897	5.39015	5.2558	5.37294	5.42164	5.49174	5.56361	5.1809	5.09331	5.08775	5.18936	5.15192	5.3195	5.27584	5.4022	5.21051
ENSG00000169905	163590	TOR1AIP2	6.11283	6.10076	5.98844	5.98414	6.0484	6.12825	6.13235	6.04327	6.0017	5.94979	6.03272	6.1231	6.10499	6.00454	6.24332	6.0284	5.98898	6.06109	6.16873	6.16467	6.20918	6.11356	6.26095	6.14425
ENSG00000143337	26092	TOR1AIP1	6.12788	6.07003	6.20239	6.39714	6.12658	6.14734	6.36011	6.16527	6.06908	5.99256	5.95274	6.12376	6.08309	6.12997	6.26095	6.01968	6.14513	6.11392	6.08253	6.05025	6.17205	6.19865	6.19037	6.01121
ENSG00000135837	9857	CEP350	5.89146	5.91419	5.75264	5.93533	5.69603	5.92077	6.22326	6.20329	5.75727	5.59829	6.01465	5.96444	5.69148	5.91361	6.02217	5.63861	5.7878	5.74926	6.11788	5.98892	5.92459	5.75962	6.07418	5.75611
ENSG00000116260	5768	QSOX1	9.44761	9.53441	9.64003	9.37095	9.45249	9.43317	9.22255	9.10978	9.43002	9.40305	9.23835	9.59293	9.36512	9.28074	9.32733	9.59078	9.39708	9.46174	9.33973	9.57498	9.31827	9.29013	9.41529	9.68845
ENSG00000121454	89884	LHX4	-2.00281	-0.398903	-0.740991	-2.27368	-0.738291	-1.1026	-0.713949	0.0162369	-0.159737	-0.735803	0.689307	-0.596501	-0.892921	-0.613568	-0.702036	-1.06591	-0.819804	-1.44103	0.0505458	-0.663996	-0.657779	-0.885473	-0.109846	-1.18752
ENSG00000230124	84320	ACBD6	-0.604259	-0.539765	-1.58899	-1.34079	-0.538982	-0.937545	-0.458692	0.722506	-0.294038	-1.29768	1.08524	-0.023316	-0.221544	-0.226544	-0.191842	-1.06591	-0.530297	-0.475797	-0.0356109	-0.374489	-0.471366	-0.342331	-0.0411333	-0.0879868
ENSG00000143324	9213	XPR1	5.68178	5.58899	5.76445	5.95907	5.69603	5.72683	5.99763	5.76313	5.39622	5.43477	5.34647	5.59139	5.44693	5.48419	5.67616	5.44375	5.47175	5.39847	5.33488	5.14431	5.49477	5.50635	5.57631	5.40101
ENSG00000135835	57710	KIAA1614	4.0074	4.21238	3.8283	3.99311	4.00467	4.18951	3.84952	4.10072	4.20484	4.26855	4.14874	4.18933	4.18982	3.87746	3.8139	4.08265	4.37514	4.37	4.09557	4.25884	4.46295	4.11581	4.23823	4.3845
ENSG00000135823	10228	STX6	5.27162	5.17554	5.36753	5.37607	5.10021	5.07398	5.21984	5.16848	5.00751	5.12298	5.20492	5.21023	5.14417	5.08046	5.21863	5.1378	5.02429	5.09221	5.05772	5.02717	5.13439	5.18553	5.12972	5.17922
ENSG00000153029	3140	MR1	5.2408	5.27352	5.12892	5.29134	5.11508	5.22423	5.18594	5.02176	5.25605	5.28943	4.92439	5.1154	5.22948	5.25141	5.30546	5.29681	5.62068	5.65499	5.2418	5.10762	5.71246	5.68265	5.65219	5.50829
ENSG00000162783	51278	IER5	6.11283	5.90742	6.32789	6.20168	6.15023	5.84062	5.98873	5.87814	5.60992	5.73679	5.49177	5.70728	5.79979	5.69115	5.62371	5.68662	5.89036	5.80282	5.78555	5.77526	5.6833	5.7922	5.69814	5.848
ENSG00000135821	2752	GLUL	7.71596	7.74053	7.81913	7.70815	7.88525	7.81689	7.69448	7.60948	7.56379	7.53717	7.45023	7.61164	7.672	7.54643	7.60603	7.71873	7.7172	7.72782	7.7829	7.77202	7.79811	7.8737	7.80509	7.90637
ENSG00000135828	6041	RNASEL	3.91497	3.97087	3.81473	4.11708	3.8355	3.89876	4.05466	4.03666	4.31275	4.30859	4.11239	4.22958	4.13519	4.16577	4.30478	4.22817	4.30029	4.36018	4.23779	4.17544	4.36229	4.45793	4.42287	4.38739
ENSG00000143333	6004	RGS16	0.420403	0.617776	1.42299	1.16171	-0.00132509	-0.720733	0.440379	1.05371	-0.225325	-0.480546	0.595185	0.0683145	-1.00395	-1.37541	-0.991543	-0.629807	-1.6678	-1.74589	-1.2	-0.895321	-1.81532	-1.92729	-1.37994	-1.33191
ENSG00000135838	80896	NPL	0.727585	-0.0438077	0.232042	0.676279	0.484102	0.539503	0.931767	1.05371	0.791353	1.20482	0.913868	0.732447	0.374559	0.576764	0.443394	-0.199172	0.206668	0.433438	0.860885	0.809935	0.0989494	0.428188	0.313962	0.686947
ENSG00000135829	1660	DHX9	7.91294	8.00663	7.89872	7.91266	7.9651	8.02863	7.98324	7.91137	7.8531	7.85966	8.02305	8.03117	7.8744	7.95131	8.03011	7.90005	7.81427	7.76622	8.13022	8.08159	7.82978	7.8847	7.95243	7.90461
ENSG00000135862	3915	LAMC1	10.8273	10.8851	10.8859	10.8442	10.695	10.771	10.8519	10.7212	10.7252	10.7429	10.8423	11.0679	10.5959	10.633	10.8622	10.8131	10.5658	10.6332	10.6785	10.9076	10.732	10.6219	10.8901	10.8822
ENSG00000058085	3918	LAMC2	3.44765	3.66066	3.29528	3.07746	3.42866	3.54475	2.8826	3.10519	3.34559	3.31843	3.13904	3.41881	3.14335	3.18584	2.87928	3.0512	2.30183	2.69413	2.43788	3.18474	2.679	2.4811	2.45741	2.43697
ENSG00000157064	23057	NMNAT2	1.63579	1.67468	1.07398	1.0613	1.66669	1.78964	1.29764	1.10221	1.69714	1.36528	2.091	1.65328	1.66507	1.15631	1.3516	1.07545	1.29567	1.22193	1.74292	2.45763	1.70341	1.4031	1.54383	1.88777
ENSG00000116698	9887	SMG7	6.37025	6.40755	6.41888	6.45455	6.39214	6.40975	6.36906	6.37718	6.44743	6.42472	6.48769	6.56632	6.41525	6.40395	6.4313	6.433	6.31975	6.40117	6.39761	6.3993	6.48248	6.34746	6.44587	6.3798
ENSG00000116701	4688	NCF2	0.26568	-0.398903	-0.637897	0.289256	-0.448784	0.228041	-0.810165	-0.6072	0.231053	0.37609	0.528843	0.455338	0.329471	0.47607	0.230849	0.0560846	0.402588	-0.000458818	0.417755	0.46376	-0.0894957	-0.400046	-0.712511	-0.222288
ENSG00000162704	10092	ARPC5	7.48521	7.48018	7.44645	7.49014	7.6191	7.48838	7.51161	7.30504	7.25097	7.20652	7.01938	7.11925	7.39162	7.34851	7.51375	7.25416	7.11509	7.14304	6.99408	7.05305	7.18403	7.42702	7.29727	7.28763
ENSG00000143344	23179	RGL1	4.42498	4.60424	4.48283	4.41536	4.36013	4.71176	4.56667	4.40614	5.27396	5.25325	4.94362	5.13142	5.2718	5.4088	5.36013	5.25496	5.56422	5.52255	5.43838	5.53749	5.61417	5.58841	5.57084	5.57054
ENSG00000198756	23127	COLGALT2	2.00537	2.00138	1.905	1.38583	1.76421	1.75387	1.64474	1.51426	1.95574	1.80985	1.7705	1.49716	2.04568	1.83574	1.63727	1.76549	2.04736	2.06752	1.64938	1.59234	2.29802	2.32063	1.78999	2.15487
ENSG00000198860	116461	TSEN15	5.39496	5.32394	5.15428	5.24774	5.31015	5.35931	5.06232	4.92228	5.5886	5.47679	5.10316	5.13407	5.37109	5.47878	5.31494	5.14698	5.53318	5.5026	5.22916	5.25266	5.24496	5.45844	5.30986	5.27425
ENSG00000116667	81563	C1orf21	3.67475	3.54334	3.77792	3.73653	3.65403	3.69378	3.84952	3.42414	3.05922	3.23184	3.2768	3.3244	3.43168	3.37016	3.32771	3.14584	3.93508	3.8514	3.85341	3.84086	3.9126	3.9438	3.97347	3.91001
ENSG00000116406	80267	EDEM3	5.63513	5.69201	5.55737	5.84479	5.68984	5.7067	6.02926	6.09811	5.56818	5.5334	5.83927	5.76405	5.46918	5.63582	5.92909	5.59566	5.35235	5.31576	5.34343	5.29622	5.45506	5.43697	5.47292	5.27425
ENSG00000135842	116496	FAM129A	8.19385	8.104	8.1288	8.19716	7.94886	8.06299	8.15293	7.87629	7.75049	7.76571	7.43389	7.63103	7.69218	7.63375	7.60409	7.48846	8.14716	8.26131	7.88059	7.96171	8.03799	7.97862	8.08034	7.97487
ENSG00000121481	6045	RNF2	4.25029	4.14781	4.23714	4.50649	4.34129	4.23563	4.52538	4.30358	4.18288	4.11574	4.20559	4.32556	4.09197	4.18185	4.4691	4.07785	4.00462	4.05082	4.1624	4.08693	3.94572	4.10807	4.22435	3.96126
ENSG00000121486	81627	TRMT1L	4.02761	3.99661	3.47854	3.63102	3.98458	3.97583	3.78924	3.80723	4.34418	4.36121	4.17338	4.26633	4.45154	4.54086	4.31562	4.20638	4.50079	4.31767	4.15513	4.06292	4.31555	4.43129	4.21735	4.09082
ENSG00000116668	54823	SWT1	1.61458	0.969248	0.434859	1.4468	1.16503	1.30421	1.20222	1.02884	1.54808	1.48991	0.989817	1.03463	1.5321	1.24058	0.882926	1.32236	1.58518	1.72889	1.21815	1.32258	1.91887	2.078	1.58788	1.65856
ENSG00000116679	10625	IVNS1ABP	5.9498	5.94756	5.61591	5.56208	5.95649	5.98903	5.71177	5.88335	6.19821	6.25141	5.97937	5.87051	6.17834	6.32413	5.98786	5.69291	6.27432	6.38188	6.06582	5.95778	6.33794	6.53431	6.209	6.10359
ENSG00000143341	83872	HMCN1	3.48904	3.33722	3.73053	4.07585	3.21073	3.28136	3.92618	4.09773	3.2821	3.55555	4.2345	3.98111	3.42097	3.48257	4.03984	3.91003	4.24389	4.1425	4.67079	4.45302	4.3836	4.10029	4.51987	4.30127
ENSG00000047410	7175	TPR	7.41945	7.43942	7.16879	7.42629	7.27769	7.46253	7.53841	7.73181	7.3647	7.3214	7.78955	7.50037	7.33429	7.4374	7.48464	7.34373	7.36654	7.3677	7.58102	7.49942	7.4502	7.38919	7.46426	7.30947
ENSG00000157181	54953	ODR4	3.86643	4.0651	3.65133	3.89807	4.02842	4.13725	4.20068	4.11261	4.04711	4.08972	3.90245	3.63653	3.95767	4.17115	4.08804	3.84945	3.83682	3.83021	3.64765	3.65526	3.82186	3.98383	3.82031	3.69861
ENSG00000073756	5743	PTGS2	5.72697	5.01009	6.49032	6.34404	6.5149	5.18224	6.79971	6.76807	3.07292	3.31282	4.11804	4.23947	3.65825	3.72125	4.60119	4.14355	3.47243	3.19732	3.7606	4.10272	4.09711	4.18369	4.04238	3.89387
ENSG00000116711	5321	PLA2G4A	1.16712	0.995012	1.60215	2.2837	1.04598	0.886425	2.35976	2.72638	1.16859	1.54841	2.70065	2.73594	1.66507	1.69349	2.9984	2.78327	0.654127	0.908118	1.16119	1.45148	1.0541	1.18492	1.07176	1.18834
ENSG00000116741	5997	RGS2	3.47734	3.61154	3.20109	3.79241	3.52641	3.55171	3.95939	3.98909	3.16539	3.0139	3.54362	3.25296	2.90294	2.96831	3.57324	3.49409	3.68975	3.29851	3.73481	3.36575	3.10263	3.37111	3.18006	3.04587
ENSG00000116750	51377	UCHL5	4.14694	3.95783	3.84174	3.97252	4.02449	4.09737	3.99185	3.81816	4.10497	4.08314	3.97899	4.09716	4.09197	4.35724	4.29933	3.84945	3.77625	3.77952	4.05185	4.07497	3.93339	3.92629	3.85227	3.54169
ENSG00000116747	6738	TROVE2	4.94184	4.64752	4.44517	4.78751	4.7583	4.68352	5.02969	4.63765	4.52209	4.47365	4.50639	4.64865	4.51332	4.69068	4.96867	4.49589	4.59147	4.42992	4.34397	4.29364	4.53	4.73595	4.60808	4.3729
ENSG00000023572	51022	GLRX2	3.01754	2.86483	2.59688	2.97769	3.33654	2.86143	2.99363	2.81634	3.01729	3.11413	2.60729	2.79749	3.18824	2.99888	3.13315	2.88555	2.61018	2.53734	2.53821	2.46986	2.42088	2.50488	2.38435	2.66333
ENSG00000134371	79577	CDC73	5.51002	5.40425	5.46629	5.59948	5.35153	5.35135	5.61668	5.46701	5.21646	5.27073	5.25708	5.34114	5.25532	5.40652	5.57719	5.38482	5.18935	5.16876	5.23951	5.14431	5.28756	5.22901	5.28498	5.1232
ENSG00000162687	343450	KCNT2	0.646284	0.478613	0.979855	1.40644	0.949765	0.908284	1.22667	1.00353	0.279147	0.240738	0.964942	0.675303	0.133551	0.47607	0.482388	1.07545	0.868252	0.736507	0.600233	0.603485	0.414977	0.360284	0.722427	0.569907
ENSG00000000971	3075	CFH	3.61724	3.92805	3.75442	4.09502	3.89268	3.91505	4.26996	4.10964	3.83826	3.70446	4.12928	3.87408	3.56894	3.97294	4.10063	3.90462	3.86202	3.96593	4.06485	3.85491	3.67159	3.92922	4.29249	3.80602
ENSG00000066279	259266	ASPM	6.44127	6.2941	5.47925	5.2072	6.43571	6.54845	5.64076	5.64942	5.99452	6.09913	5.95905	5.64539	6.22525	6.53018	6.0047	5.08623	5.44837	5.42698	6.13709	5.67849	5.43188	5.51321	5.14639	4.97762
ENSG00000177888	360023	ZBTB41	4.23646	4.04981	4.03355	4.35832	4.2466	4.25495	4.65941	4.06752	3.83021	3.95205	3.74699	3.70594	3.7552	3.98825	4.33172	3.59818	3.84947	3.99796	3.7413	3.55553	3.86578	3.89364	3.99408	3.75332
ENSG00000213047	163486	DENND1B	2.72264	2.74848	2.69888	2.53835	2.72114	2.79258	2.89027	2.66313	2.74501	2.68069	2.74516	2.5418	2.71413	3.05813	2.83477	2.43909	2.88883	3.03393	2.92786	2.71554	3.23578	3.12224	3.15831	2.92399
ENSG00000203724	388722	C1orf53	1.27923	1.48772	1.58094	1.63321	1.62576	1.21932	1.27437	0.897592	1.76626	1.54841	1.15287	0.940764	1.66507	1.39565	1.04799	1.03646	1.94101	1.80328	1.57865	1.42661	0.893631	1.31616	0.941993	1.69628
ENSG00000143355	56956	LHX9	2.45065	2.79322	1.92197	2.17978	2.65148	2.7629	2.3034	2.02255	2.98865	3.03451	2.98673	3.10394	3.24397	2.93075	3.01179	3.00145	3.13611	3.03393	2.96716	3.17731	3.01172	3.03237	3.15831	3.2936
ENSG00000151414	140609	NEK7	7.472	7.45778	7.24031	7.31077	7.52728	7.47745	7.59879	7.3237	7.49227	7.43396	7.18907	7.21258	7.33714	7.55185	7.63606	7.19564	7.36654	7.36064	7.25929	7.08767	7.33618	7.58922	7.46832	7.25483
ENSG00000116833	2494	NR5A2	0.912799	0.804189	0.612646	0.866801	0.773608	1.07217	1.0461	0.205715	0.723449	0.0913602	0.00209487	0.385797	-0.693613	-0.171049	0.403317	-0.199172	0.356046	0.609595	-0.443269	-0.0613313	0.506607	0.524403	0.0244551	-0.535446
ENSG00000203721	554279	LINC00862	1.10762	1.59269	1.76151	1.66777	1.19332	1.09141	1.98291	2.32801	1.48796	1.38682	1.946	2.0403	1.31798	1.60088	2.19021	1.98618	0.654127	0.853152	0.710206	0.135706	1.19849	0.360284	0.872452	1.16163
ENSG00000162702	23528	ZNF281	6.46813	6.50771	6.2611	6.59976	6.36985	6.48486	6.68803	6.44162	6.36417	6.26456	6.24841	6.38774	6.1535	6.34093	6.42193	6.2849	5.97365	6.06033	5.89731	5.67849	6.1738	6.1636	6.25669	6.01868
ENSG00000118193	9928	KIF14	4.81505	4.70914	4.04134	3.72016	4.80488	4.86213	4.18204	4.07361	4.29532	4.35029	4.12086	3.73769	4.48019	4.60386	3.91713	3.20857	4.02336	3.82308	4.55212	4.32427	3.71546	3.76824	3.44848	3.33005
ENSG00000118197	83479	DDX59	3.44765	3.41085	3.52926	3.6699	3.62836	3.513	3.62418	3.80357	3.52583	3.49735	3.58502	3.43181	3.70313	3.8509	3.7394	3.37411	3.70376	3.42168	3.54007	3.5207	3.48142	3.60179	3.66959	3.58255
ENSG00000118200	23271	CAMSAP2	6.55283	6.54797	6.39704	6.55662	6.5128	6.54975	6.79308	6.52125	6.30877	6.28118	6.40051	6.53655	6.4017	6.45114	6.74015	6.37947	6.19473	6.18102	6.29158	6.22542	6.50903	6.40547	6.61442	6.43801
ENSG00000116857	252839	TMEM9	5.49704	5.69986	5.81871	5.77121	5.616	5.73144	5.74707	5.45773	5.73265	5.73469	5.33438	5.46854	5.71578	5.55687	5.54991	5.86414	5.98612	5.98243	5.77452	5.88661	5.76095	5.88649	5.8278	6.05995
ENSG00000081277	5317	PKP1	-0.508044	-1.07028	0.232042	-0.241259	-1.58629	-2.24011	-0.538863	-0.862457	-0.366188	-0.645605	1.08524	1.01173	-1.12425	-2.19853	-0.254577	-0.199172	-1.32676	-1.30979	-0.566126	-0.20943	-1.81532	-1.92729	-1.07508	-1.05628
ENSG00000174307	23612	PHLDA3	7.11401	7.2384	7.39685	7.25752	7.02621	7.11642	7.03986	6.92923	7.22282	7.2227	6.98267	7.29402	7.07436	6.89727	7.00407	7.40146	7.28853	7.3523	7.09256	7.13834	6.96881	6.95804	7.09413	7.28067
ENSG00000159176	1465	CSRP1	9.01533	9.14012	9.44044	9.27413	9.17532	9.14342	9.16311	9.13632	9.07106	9.10335	9.01697	9.32	9.15526	9.02496	9.12167	9.40499	8.68174	8.77496	8.57859	8.56634	8.95826	8.95854	8.73189	8.9295
ENSG00000134369	89796	NAV1	8.4935	8.55238	8.70418	8.58776	8.34888	8.54393	8.69565	8.64527	8.53955	8.59026	8.86801	8.99655	8.51356	8.46592	8.65864	8.70626	8.18155	8.28924	8.35068	8.4014	8.45892	8.22566	8.44615	8.38025
ENSG00000198700	55705	IPO9	6.86672	7.03301	6.85534	6.76549	6.76333	6.93864	6.81844	6.7271	6.849	6.84843	6.93544	6.95528	6.86961	6.88832	6.83595	6.77774	6.91491	6.99062	7.24366	7.2034	6.98732	6.93962	7.04064	7.02957
ENSG00000198892	149345	SHISA4	4.82663	4.66368	5.05967	4.85467	4.70035	4.79625	4.71664	4.58529	4.86706	4.99387	4.36382	4.75933	4.89426	4.75118	4.47395	4.88966	5.0391	5.07129	4.60469	4.59932	5.08136	4.9803	4.90873	5.07031
ENSG00000163431	25802	LMOD1	6.67122	6.81666	6.60577	6.49601	6.73534	6.86789	6.65463	6.48341	5.5152	5.50783	4.69405	4.91708	6.08902	5.79669	5.45753	5.59734	6.3091	6.43139	5.57365	5.27721	6.74545	6.78432	6.35716	6.48927
ENSG00000134375	10440	TIMM17A	5.42422	5.54279	5.65196	5.7062	5.73022	5.62573	5.76492	5.58262	5.48732	5.53942	5.33923	5.49148	5.57317	5.56609	5.6908	5.5375	5.21239	5.2508	5.34876	5.17077	5.05504	5.36733	5.11286	5.32329
ENSG00000176393	6051	RNPEP	6.52893	6.53815	6.53995	6.444	6.43719	6.52122	6.32868	6.2645	6.5606	6.63727	6.31698	6.4556	6.67045	6.51809	6.34335	6.49454	6.77763	6.81748	6.59419	6.62175	6.65698	6.792	6.57323	6.69541
ENSG00000143862	127829	ARL8A	5.06034	5.07192	5.23629	5.10845	5.14978	4.97648	4.96394	5.02805	4.96955	4.89402	4.75517	4.93241	4.98246	4.93155	4.79757	5.06216	4.86722	5.12593	4.78359	4.77956	5.23996	5.05335	4.99919	5.10052
ENSG00000077152	29089	UBE2T	3.33542	3.59057	3.0394	2.68895	3.74284	3.65228	2.96485	3.06904	3.48027	3.59309	3.56032	3.36562	3.80957	3.87087	3.28424	2.86344	3.37075	3.19732	4.10567	3.91874	3.07295	3.36245	2.90329	3.12406
ENSG00000077157	4660	PPP1R12B	2.90845	3.0297	2.58627	2.68052	2.75	2.98999	3.1679	3.3707	3.05231	2.84528	3.39325	2.86931	2.7488	2.85925	2.94357	3.01154	3.26766	3.324	3.30616	2.90755	3.63652	3.6273	3.33026	3.23073
ENSG00000117139	10765	KDM5B	7.27353	7.21632	7.0865	7.27479	7.15361	7.26517	7.31681	7.20103	7.26932	7.19436	7.16811	7.32657	7.25965	7.31489	7.4589	7.42382	7.34585	7.36248	7.22004	7.16443	7.504	7.44404	7.58534	7.47222
ENSG00000228288	100506696	PCAT6	0.87761	0.744688	0.979855	1.2094	1.10673	1.05267	1.32054	1.05371	0.977767	0.817795	1.15287	0.916311	0.501938	0.250777	0.593419	0.996378	0.834699	1.24347	0.836839	0.558397	1.14245	1.10419	1.13251	1.13441
ENSG00000183155	5877	RABIF	3.87538	3.75792	3.92408	3.99311	3.95597	3.90693	3.89981	3.90957	3.78095	3.85496	3.62129	3.62149	3.74665	3.81356	3.8811	3.68898	3.59273	3.95292	3.7828	3.90079	3.72979	4.07932	3.84775	3.95349
ENSG00000117153	59349	KLHL12	4.92254	5.05518	4.80904	4.96819	4.88295	4.92513	4.914	5.01386	5.21492	5.28656	5.12016	5.1512	5.06386	5.26657	5.19828	5.22926	5.30259	5.27452	5.26	5.14622	5.11996	5.27353	5.18992	5.18586
ENSG00000159346	51094	ADIPOR1	6.64138	6.69619	6.79673	6.76449	6.76862	6.78688	6.70445	6.63275	6.81168	6.77225	6.68432	6.74617	6.73184	6.77191	6.72905	6.79098	6.70579	6.72388	6.67948	6.71137	6.7372	6.81199	6.69216	6.80251
ENSG00000159348	51706	CYB5R1	5.02057	5.07192	5.23798	5.07666	5.09084	5.09558	4.96212	4.84779	5.08058	5.02853	4.77677	4.914	5.18745	5.07042	5.01096	5.10755	5.27628	5.29787	5.15937	4.9659	5.2582	5.32787	5.14823	5.3293
ENSG00000163444	92703	TMEM183A	5.39652	5.35287	5.33146	5.43368	5.33734	5.42523	5.31128	5.24742	5.41113	5.3275	5.11875	5.27416	5.45351	5.38701	5.37963	5.24858	5.43723	5.43402	5.1941	5.27895	5.23662	5.38772	5.26477	5.27581
ENSG00000143847	8497	PPFIA4	0.603849	0.943017	1.16233	1.30031	0.484102	0.328735	1.01835	2.44544	0.414499	0.0913602	2.32402	0.553741	0.501938	-0.0163268	0.66296	0.777369	1.24549	1.01214	1.57865	1.26762	0.893631	0.493039	1.35278	1.07837
ENSG00000163485	134	ADORA1	2.32566	2.41801	2.50975	2.72222	2.24153	2.83884	2.414	2.50978	2.73643	2.66315	3.24616	3.29625	2.78264	2.65945	3.12085	3.28542	2.81333	3.01527	3.36619	3.56126	3.05029	2.65413	3.48389	3.4003
ENSG00000133048	1116	CHI3L1	4.24339	4.26097	5.46195	5.58712	4.18806	4.32975	5.26776	5.31841	4.13141	4.26565	5.662	5.42478	4.10206	4.18185	5.39376	5.69447	4.43514	4.266	6.2749	6.17217	4.51076	4.38506	5.9404	5.88317
ENSG00000159388	7832	BTG2	2.86419	2.70231	2.64878	2.72222	2.72114	2.98999	2.77065	3.01307	2.80374	2.92103	2.72308	2.87567	2.84805	3.01691	3.02506	3.01154	3.57251	3.71932	3.38289	3.35919	3.51491	3.73511	3.70503	3.66095
ENSG00000122176	2331	FMOD	7.35774	7.45227	7.70732	7.64613	7.40296	7.40963	7.52338	7.39417	7.28302	7.27885	7.14615	7.55535	7.19041	7.1575	7.37591	7.61047	7.06668	7.13981	6.97217	7.11128	7.22212	7.16841	7.29353	7.46643
ENSG00000188783	5549	PRELP	6.26355	6.24193	6.26775	6.0113	6.29268	6.22505	6.00561	5.68866	5.75621	5.80735	5.38096	5.74855	5.87722	5.86714	5.44401	5.81025	5.48398	5.61322	4.82848	4.98519	5.97258	5.89626	5.44324	5.59321
ENSG00000058668	493	ATP2B4	9.74611	9.80308	9.96506	9.93353	9.66342	9.77515	10.0259	9.80147	9.4158	9.39336	9.6683	9.90551	9.56168	9.56765	9.93725	9.70864	9.82515	9.95254	9.96947	9.8865	10.1453	10.1016	10.3868	10.3428
ENSG00000058673	9877	ZC3H11A	6.95798	6.99242	6.73144	6.96059	6.93125	6.97858	7.08904	7.33103	7.00282	6.8853	7.27094	7.01731	6.90942	6.97505	7.13449	6.94302	6.94076	6.87466	6.98111	6.88004	7.00952	6.97694	6.98098	6.91226
ENSG00000182004	6635	SNRPE	4.54759	4.26097	4.56886	4.54882	4.56346	4.57496	4.60215	4.34448	4.62802	4.55674	4.46041	4.4199	4.43034	4.61377	4.76631	4.34847	4.55072	4.53407	4.63289	4.6021	4.36841	4.54462	4.39834	4.32855
ENSG00000143842	9580	SOX13	3.83926	3.84194	3.89858	3.88344	3.8489	3.92312	3.68279	3.70887	4.08481	3.95205	3.95076	4.27597	4.01575	3.77169	3.83665	3.87177	4.19845	4.10476	4.03874	4.28675	4.04075	3.92041	4.13808	4.10841
ENSG00000143845	55224	ETNK2	3.72015	3.84549	4.1096	4.17228	3.81743	3.64904	3.6103	3.5387	3.81805	3.87415	3.52246	3.84199	3.82183	3.63825	3.783	3.91003	4.00839	4.22058	3.78594	3.86883	3.9126	3.99787	4.01843	4.11539
ENSG00000170498	3814	KISS1	2.75208	2.39883	2.33067	1.84432	2.6917	2.67637	1.29764	1.12586	1.98503	2.58146	2.63909	2.43396	2.94838	2.69722	2.00176	1.81242	2.1188	1.91484	2.70024	2.50593	1.58227	1.96824	1.07176	0.959319
ENSG00000143850	22874	PLEKHA6	4.34028	4.56177	4.36676	4.47999	3.9642	4.37558	4.24025	4.31134	5.27248	5.24	5.43177	5.4345	4.89232	4.63144	4.91979	5.13088	5.96495	6.04202	5.83798	5.77156	5.58424	5.36083	5.73778	5.6887
ENSG00000158615	84919	PPP1R15B	6.32199	6.27254	6.57055	6.47054	6.30489	6.36253	6.48699	6.28696	6.14404	6.06113	6.15597	6.28823	6.1535	6.10841	6.29762	6.19259	5.99279	5.94432	6.00238	6.01314	6.05836	6.13911	6.04584	6.05088
ENSG00000133056	5287	PIK3C2B	2.23125	2.34976	1.39894	1.42676	2.40769	2.66357	2.13275	1.98425	2.90683	2.72363	2.37212	2.65697	2.88747	2.90516	2.61551	2.78327	3.26766	3.19179	2.76539	3.10075	3.41793	3.4136	3.37495	3.41734
ENSG00000198625	4194	MDM4	3.32239	3.67268	3.05487	3.12176	3.35544	3.47322	3.72202	4.10964	3.4854	3.34067	4.02183	3.37462	3.37178	3.51677	3.63943	3.31831	3.69444	3.41695	3.80156	3.76351	3.53136	3.42196	3.59059	3.54686
ENSG00000163531	23114	NFASC	7.14717	7.13175	7.24538	7.05785	6.97417	7.06047	7.16573	7.22723	7.01752	6.95183	7.29391	7.36971	6.97126	6.88341	7.10746	7.26527	7.07254	7.14483	7.20778	7.25862	7.3598	7.19789	7.52146	7.57229
ENSG00000174529	388730	TMEM81	1.22426	0.744688	0.807903	0.866801	1.01462	0.864229	0.90171	0.558386	0.723449	0.996501	0.777663	0.52168	1.12038	0.94652	0.482388	0.823911	0.729089	0.736507	1.18043	0.847903	0.674064	0.951028	0.722427	1.16163
ENSG00000117222	5929	RBBP5	4.89201	4.82319	4.86497	5.06374	4.88077	4.90081	5.01748	4.92566	4.63266	4.78269	4.76961	4.88594	4.73049	4.77787	4.82437	4.75502	4.70955	4.74502	4.7566	4.67519	4.68514	4.7625	4.74571	4.68578
ENSG00000133059	25778	DSTYK	6.2627	6.28041	6.06684	6.18165	6.15832	6.30859	6.27107	6.135	6.10371	6.00566	6.04464	6.10495	6.11748	6.06934	6.2511	6.0904	6.09906	6.12846	6.07677	5.81534	6.26355	6.1448	6.2134	6.18462
ENSG00000133069	9911	TMCC2	1.98897	2.33974	2.22522	2.22689	2.53473	2.72028	2.23272	2.18897	2.60108	2.35985	2.29438	2.36336	2.77426	2.52309	2.35686	2.33045	2.65893	2.67048	3.05316	2.74602	2.98807	2.75673	2.84094	2.98621
ENSG00000163545	81788	NUAK2	3.26908	3.37696	3.63083	3.4641	3.27831	3.54475	3.36803	3.12879	2.92206	3.10766	2.87768	3.08761	2.83197	2.57271	2.8572	3.14584	2.96058	3.09443	2.87571	2.92541	3.1602	3.08064	3.09102	3.24353
ENSG00000158711	2005	ELK4	5.62853	5.53403	5.63662	5.89852	5.4632	5.47276	6.01879	5.86151	5.27841	5.24884	5.5794	5.64446	5.2523	5.30621	5.78933	5.36528	5.2794	5.294	5.37404	5.27024	5.42308	5.41726	5.7069	5.32178
ENSG00000158715	85414	SLC45A3	1.19597	1.57571	1.46991	1.23267	1.27501	1.44546	0.741245	1.45947	1.98503	1.71088	1.92035	2.00595	1.60958	1.55224	0.853482	1.61482	1.60522	1.36632	1.6215	1.78079	1.45002	1.06206	1.10246	1.65856
ENSG00000069275	64710	NUCKS1	7.95785	7.86494	7.79802	7.80423	7.90169	7.90565	7.84002	7.61053	7.71296	7.76725	7.75891	7.87319	7.86085	7.95658	7.97776	7.60631	7.74907	7.70423	7.97587	7.90149	7.65682	7.72597	7.75494	7.65692
ENSG00000117280	8934	RAB29	3.8022	3.83839	3.42596	3.80411	3.87969	3.98614	3.66053	3.44779	4.09828	3.81978	3.62923	3.69879	3.94278	4.09397	3.90283	3.71391	4.19845	4.11648	4.03874	3.94962	4.14424	4.25086	4.18903	4.29514
ENSG00000133065	254428	SLC41A1	6.03212	6.12429	6.38179	6.24953	6.04647	6.02199	6.31592	6.33658	6.13427	6.08684	6.29781	6.33856	6.05306	6.0277	6.16758	6.20033	5.97365	5.9476	6.00373	6.0614	6.09018	6.07569	6.17871	6.23274
ENSG00000196550	729533	FAM72A	0.0923488	0.403651	-0.286425	-0.306847	0.846672	0.698492	-0.310594	-0.201943	0.414499	-0.332448	-0.265838	-0.399464	-0.0932201	0.44088	-0.0740052	-0.398481	0.0400183	-0.623895	0.0505458	0.253542	-0.306307	0.00761195	-0.109846	-1.67295
ENSG00000143486	1939	EIF2D	5.49268	5.70377	5.88837	5.83532	5.453	5.52587	5.69215	5.71716	5.72073	5.6964	5.66779	5.72499	5.53521	5.58736	5.64105	5.76176	5.91063	5.88989	5.82428	5.76909	5.69917	5.79943	5.78704	5.86259
ENSG00000143479	8444	DYRK3	4.23299	4.25831	4.61134	4.55345	3.98862	3.85722	4.35283	4.36201	3.78095	3.8511	3.87267	3.98406	3.79306	3.74308	3.91357	3.69525	3.6991	3.60752	3.88307	3.70782	3.59538	3.68395	3.65414	3.68929
ENSG00000162889	9261	MAPKAPK2	7.64808	7.70512	8.06601	7.88424	7.64012	7.68084	7.74217	7.63133	7.37787	7.36951	7.44265	7.65547	7.45597	7.2907	7.46135	7.61254	7.20441	7.30188	7.38846	7.35776	7.24309	7.26906	7.31376	7.39547
ENSG00000180667	55432	YOD1	2.76176	2.76355	2.96765	2.92867	3.11045	2.88918	3.27143	2.72638	2.7191	2.96464	2.70817	2.91323	2.89522	2.99281	3.04473	2.85226	2.62988	2.63018	2.78437	2.72577	2.76501	2.90709	2.98793	2.76446
ENSG00000123836	5208	PFKFB2	2.55457	2.67866	2.83951	2.94285	2.74044	3.05022	3.2053	3.09923	2.92206	3.02081	3.04723	2.97964	2.87183	2.76281	3.10844	3.13665	2.88064	2.79236	2.8459	2.64181	2.97208	3.08064	3.20149	2.98621
ENSG00000196352	1604	CD55	5.80396	5.79826	5.86442	5.92733	5.90075	5.75952	6.04739	5.78093	5.54378	5.44763	5.21814	5.34801	5.36132	5.58636	5.63565	5.49499	5.40759	5.41161	5.2164	5.2945	5.43771	5.54031	5.58041	5.47476
ENSG00000117335	4179	CD46	5.75511	5.79643	5.62241	5.94944	5.84277	5.83635	6.12749	6.12696	5.66186	5.60634	5.88557	5.47692	5.50257	5.85216	5.89968	5.64672	5.52268	5.52585	5.54704	5.44917	5.65228	5.81457	5.66895	5.63144
ENSG00000174059	947	CD34	1.13767	1.16352	2.34333	2.06779	0.916213	1.41524	2.08005	1.9449	0.723449	0.538819	0.805952	0.840363	0.981548	1.01989	1.14839	1.64105	2.38531	2.53734	1.54935	1.59234	2.5557	2.62549	2.5156	2.56482
ENSG00000076356	5362	PLXNA2	6.04109	6.1892	6.65037	6.44524	5.74224	5.80027	6.18945	6.02844	5.90156	5.86027	6.32188	6.44709	5.67356	5.51413	5.78251	5.82891	5.31937	5.34967	5.50092	5.6014	5.48353	5.33784	5.54173	5.52148
ENSG00000008118	57172	CAMK1G	-1.37478	-0.870971	-0.00402506	0.048248	-0.635197	-1.1026	-0.310594	-0.68737	-0.0970012	-0.0752897	0.658611	0.274765	0.133551	-0.171049	0.184307	0.519057	0.575056	0.880897	1.35987	1.23933	0.265599	-0.181866	0.260522	0.350897
ENSG00000196878	3914	LAMB3	5.09139	5.13121	5.21234	5.15639	4.84556	5.07398	4.84064	4.9053	4.99317	4.95836	4.99366	5.26572	4.98064	4.71298	4.93217	5.26554	5.19927	5.18555	5.29682	5.53313	4.95896	4.89888	5.11474	5.24114
ENSG00000123689	50486	G0S2	5.31994	4.92888	5.68216	5.5366	5.43089	4.62861	5.07753	5.24066	3.74287	3.74254	4.44476	4.4199	3.4789	3.38412	3.82153	3.96298	3.05102	2.77028	3.55857	4.1903	2.81963	2.57396	2.82262	2.91602
ENSG00000009790	80342	TRAF3IP3	0.420403	0.32458	0.285482	-0.306847	0.615346	0.295946	0.00427961	-0.262064	-0.366188	0.14289	-0.388695	0.420986	0.374559	0.123398	-0.254577	0.519057	0.153229	-0.547947	-0.0806988	-0.775027	-0.561564	0.175069	-0.109846	0.0348699
ENSG00000162757	148304	C1orf74	1.85064	1.60946	1.66399	1.87422	1.95803	1.74175	1.93918	1.49623	1.46735	1.50967	1.6193	1.8725	1.86789	1.83574	1.63727	1.717	1.82619	1.65047	1.71681	1.85724	1.27866	1.79903	1.58788	1.67755
ENSG00000117595	3664	IRF6	0.687507	0.650566	0.337012	0.570669	0.615346	0.795517	0.309134	0.412166	0.231053	0.192644	0.269199	0.235771	0.692041	0.290855	0.275937	0.574552	0.402588	0.506501	0.571378	0.195827	0.592764	0.753428	0.260522	0.0348699
ENSG00000117597	27042	UTP25	6.11283	6.2182	6.37024	6.42581	6.46356	6.25841	6.51207	6.42205	5.89193	5.84284	5.9786	6.04207	5.85254	5.93036	5.99377	5.89307	5.47856	5.49813	5.60246	5.50221	5.58161	5.59304	5.46408	5.5043
ENSG00000143469	255928	SYT14	2.59846	2.50126	3.08532	3.42928	2.61011	2.44172	3.63335	3.33055	2.40911	2.24664	3.15563	3.18805	2.52712	2.57271	3.21647	2.63453	2.45321	2.13819	2.69357	2.3559	2.40905	2.54366	2.7947	2.57498
ENSG00000203706	574036	SERTAD4-AS1	2.32566	2.14638	2.57558	2.57523	2.68175	2.34084	2.4456	2.33817	1.98503	2.05819	1.78479	1.668	2.45548	2.41844	2.01512	1.81242	2.13267	2.49308	1.71681	1.894	1.96806	2.10937	1.78999	2.0855
ENSG00000082497	56256	SERTAD4	3.23473	3.01088	2.61786	2.87791	3.4464	3.71874	3.15522	2.85223	3.4064	3.54601	3.27174	3.18294	3.62132	3.72125	3.63943	3.36627	3.84105	3.71162	3.64419	3.70782	4.11177	4.04999	3.8341	3.94176
ENSG00000054392	55733	HHAT	2.77138	2.99182	2.9839	3.14033	2.67173	2.95366	2.95756	2.92818	2.79549	2.92839	2.49883	2.91323	2.64221	2.81184	2.81962	2.96037	2.89698	2.86362	2.81547	2.66327	2.56639	3.1171	3.03643	3.01635
ENSG00000143473	3756	KCNH1	2.1	2.0757	2.23883	2.33835	1.60485	1.74175	1.96848	2.16634	2.2126	2.29299	1.52033	2.05157	1.78682	2.07257	2.22511	2.31424	1.56486	1.94144	1.37665	1.59234	2.14958	1.87399	2.16923	2.24671
ENSG00000117625	55758	RCOR3	4.40967	4.4334	4.19935	4.57409	4.41821	4.47597	4.54253	4.61275	4.79239	4.66204	4.67116	4.57245	4.67525	4.82469	4.82057	4.70306	4.78176	4.78412	4.74211	4.80632	4.97709	4.95319	4.99306	4.96994
ENSG00000082512	7188	TRAF5	4.33704	4.466	4.12434	4.26548	4.57962	4.66438	4.59747	4.88984	4.22646	4.00174	4.14874	3.79582	4.18033	4.34063	4.1193	3.86622	4.08887	4.087	3.82924	3.55553	4.41054	4.60455	4.30574	4.12924
ENSG00000153363	84791	LINC00467	0.766579	0.441619	0.118832	0.416635	0.656569	0.511213	0.598641	0.841558	0.824143	1.02425	0.689307	0.704158	0.282928	0.815276	0.55735	0.272896	0.995164	0.934835	0.787511	0.511854	0.992034	1.08328	0.836383	1.51819
ENSG00000170385	7779	SLC30A1	5.83868	5.68609	5.98844	6.07384	5.84389	5.84559	6.24362	5.79483	5.25905	5.45275	5.30495	5.58171	5.4068	5.47661	5.83053	5.56345	5.12835	5.14608	5.13493	5.09386	5.15755	5.14196	5.41448	5.22832
ENSG00000117650	4751	NEK2	4.76297	4.64955	4.28384	3.86494	4.77712	4.81518	3.77687	3.85046	4.36382	4.49115	4.00972	3.94832	4.66847	4.66613	3.92423	3.42783	3.98181	3.59082	4.39838	3.98413	3.57435	3.70805	3.30409	3.11713
ENSG00000123684	9926	LPGAT1	6.36471	6.3325	6.3159	6.39907	6.34406	6.31371	6.51207	6.27379	6.12772	6.09504	6.12332	6.1922	6.25041	6.28498	6.40109	6.08802	6.0331	6.07991	5.86275	5.90811	6.14557	6.27267	6.08575	5.9781
ENSG00000143493	25896	INTS7	4.56151	4.50014	4.3227	4.50171	4.41221	4.45756	4.42064	4.46063	4.72887	4.69262	4.63219	4.63747	4.69538	4.85508	4.80143	4.62306	4.54035	4.61477	4.79922	4.81833	4.56506	4.52343	4.72119	4.5378
ENSG00000143476	51514	DTL	4.14694	4.20136	3.85947	3.39359	4.2466	4.29905	3.52907	3.58209	4.13141	4.38012	4.80332	4.71039	4.40068	4.52204	4.2634	3.75652	3.96641	3.76842	4.74535	5.0477	3.65166	3.56078	3.66446	3.73983
ENSG00000066027	5525	PPP2R5A	4.71393	4.74374	4.51954	4.74566	4.86547	4.78595	4.72739	4.47452	4.94553	4.96732	4.88681	4.91708	5.07926	5.13789	5.07295	4.95385	4.98469	5.08178	4.83608	4.72959	4.78001	4.83933	4.8398	4.79411
ENSG00000065600	55248	TMEM206	2.4744	2.38915	2.08155	2.64627	2.84221	2.50046	2.24474	2.49169	2.65675	2.54362	2.40022	2.52573	2.82387	2.98061	2.47757	2.69838	2.31405	2.45667	2.37247	2.50593	2.46723	2.48907	2.42135	2.49162
ENSG00000117691	29937	NENF	5.46628	5.67717	5.81189	5.71552	5.54368	5.57282	5.54313	5.47279	5.66526	5.63136	5.25964	5.49664	5.68814	5.50138	5.55792	5.90124	5.73535	5.79099	5.53027	5.54762	5.64852	5.71018	5.64569	5.84695
ENSG00000162772	467	ATF3	2.33866	2.47404	2.79414	2.78652	2.70158	2.25814	2.9721	2.80173	1.87979	2.0311	1.03832	1.48057	1.7359	1.55224	1.78495	1.94466	1.80901	1.32652	1.23664	1.72067	1.81516	1.70634	1.84548	2.07121
ENSG00000123685	55509	BATF3	-0.0359753	0.441619	0.612646	0.495707	0.0614107	-0.0384735	0.164744	0.78326	-0.294038	0.240738	0.595185	0.64586	-0.221544	0.167119	-0.617147	0.0560846	-0.445409	-0.788955	-0.50339	0.603485	-0.760873	-0.181866	-0.712511	-0.0252511
ENSG00000117697	25936	NSL1	3.62787	3.68856	3.50694	3.36229	3.82197	3.80283	3.42197	3.48484	3.88951	3.88554	3.55616	3.55176	3.86592	4.03324	3.73133	3.68268	3.95083	3.96593	3.82007	3.76351	3.70099	3.81972	3.7829	3.89387
ENSG00000203705	128387	TATDN3	2.60922	2.87874	2.21148	2.63758	2.64125	2.88367	2.60332	2.42652	3.22185	3.13337	2.80945	3.03747	3.01397	3.31292	3.24509	3.01154	3.11531	3.14107	2.91644	2.94306	2.87226	3.07536	3.09866	2.93191
ENSG00000198468	642946	FLVCR1-DT	0.0923488	-0.210458	0.176547	-0.688718	-0.135626	0.119789	-0.458692	-0.201943	-0.607196	0.240738	-0.0476582	-0.596501	0.329471	0.0317675	-0.320166	0.0560846	-0.289289	0.506501	0.208808	0.414007	0.21216	-0.0374759	0.260522	0.0348699
ENSG00000162769	28982	FLVCR1	2.36431	2.28857	2.40499	2.42171	2.24153	2.12447	2.414	2.6951	2.13631	2.17419	2.40022	2.34515	2.07329	2.55636	2.17838	2.0463	1.79163	1.83199	2.16602	2.08096	1.64411	1.6926	1.84548	1.43139
ENSG00000174606	90806	ANGEL2	4.219	4.17624	3.9656	4.10767	4.25334	4.2226	4.21602	4.37687	4.32139	4.28011	4.35427	4.28793	4.27849	4.43977	4.4147	4.24109	4.21158	4.25013	4.23089	4.20865	4.32187	4.38292	4.16014	4.07301
ENSG00000136643	26750	RPS6KC1	5.0505	4.86046	4.84508	5.1865	4.91515	5.06063	5.33397	5.22979	4.92678	4.81879	4.91143	4.95659	4.82894	4.88485	5.09356	4.86205	4.97317	4.98283	4.83911	4.68309	4.97509	4.94162	5.02345	4.74996
ENSG00000143499	56950	SMYD2	4.63184	4.63733	4.66777	4.54418	4.58764	4.54736	4.68831	4.51314	4.66016	4.50353	4.447	4.46063	4.57015	4.54708	4.49317	4.51729	4.63354	4.6127	4.59397	4.54546	4.50522	4.54653	4.37966	4.4768
ENSG00000152104	5784	PTPN14	7.76823	7.74077	8.08473	8.12244	7.5442	7.55939	8.16346	7.98293	7.39366	7.39365	7.828	7.90519	7.38406	7.36004	7.82069	7.55765	7.17957	7.18815	7.45563	7.43968	7.40031	7.25744	7.61824	7.40547
ENSG00000117724	1063	CENPF	7.77542	7.74124	6.73324	6.55258	7.6353	7.77754	6.86104	6.83597	7.3507	7.38464	7.21006	6.86113	7.53598	7.64973	6.78763	6.31983	7.04438	6.9474	7.56258	7.32994	6.82158	6.79361	6.45704	6.35274
ENSG00000082482	3776	KCNK2	4.07109	3.89079	4.09471	4.44804	4.26004	4.21165	4.49802	4.48827	3.76837	3.94118	4.01881	4.25174	4.26358	4.27471	4.85441	4.66841	4.09242	3.91317	4.20529	4.42504	4.32816	4.44979	4.47951	4.37871
ENSG00000136636	51133	KCTD3	5.61391	5.64091	5.70318	5.81908	5.67612	5.76477	5.92478	5.89286	5.66073	5.60175	5.6168	5.64911	5.65768	5.72902	5.85302	5.68189	5.83841	5.75771	5.83494	5.77156	5.88778	5.88875	5.9276	5.85218
ENSG00000092978	55105	GPATCH2	3.63316	3.565	3.74967	3.94461	3.78062	3.56553	4.00957	3.99231	3.66356	3.47742	3.56447	3.54778	3.18191	3.57879	3.72321	3.57115	3.32315	3.354	3.41166	3.19214	3.42382	3.37541	3.28415	3.15148
ENSG00000067533	51018	RRP15	4.17981	4.03747	4.14256	4.37672	4.2466	4.06611	4.41001	4.139	4.1083	4.25105	4.29562	4.27356	4.15147	4.17651	4.29933	4.11107	3.81977	3.76842	3.83532	3.86421	3.88298	3.90262	3.83866	3.81462
ENSG00000092969	7042	TGFB2	2.8461	2.71786	2.36831	2.61118	2.77828	2.72028	2.74548	2.1777	1.64303	1.96105	1.31912	1.68257	1.68311	2.17249	1.91891	1.717	2.62988	2.96431	2.37247	2.49401	3.14602	3.01038	3.02044	2.79085
ENSG00000143353	127018	LYPLAL1	1.10762	1.43222	0.612646	0.866801	1.30124	1.23671	1.27437	1.17203	1.71473	1.29869	0.595185	0.891437	1.55186	1.41391	1.2648	1.07545	1.48059	1.55036	1.19941	0.990508	1.51766	1.56267	1.24685	1.16163
ENSG00000136628	2058	EPRS	8.73306	8.73212	8.42084	8.4671	8.57921	8.67453	8.5053	8.31126	8.66928	8.64964	8.43453	8.58201	8.53792	8.67367	8.54337	8.40708	8.51881	8.58996	8.49523	8.50231	8.5229	8.52822	8.58237	8.48229
ENSG00000162813	10380	BPNT1	3.98691	3.97735	3.75442	3.9017	3.90128	3.84594	3.93363	3.94988	4.07463	4.12218	4.0953	3.98111	4.07841	4.25205	4.24367	4.16178	4.43793	4.37732	4.27406	4.22678	4.16548	4.33949	4.26222	4.26722
ENSG00000067704	55699	IARS2	6.81766	6.7397	6.64143	6.77741	6.71048	6.96202	6.8664	6.83821	6.82186	6.82939	6.71913	6.70928	6.7437	6.89524	6.87631	6.64794	6.89724	6.89691	6.85173	6.6775	6.80532	6.9447	6.9412	6.66601
ENSG00000118873	25782	RAB3GAP2	5.87594	5.86963	5.92461	6.15297	5.71567	5.80829	6.21259	6.15021	5.82566	5.77913	6.02822	6.08178	5.71906	5.81742	6.21103	5.99955	5.85524	5.69462	5.83798	5.7033	5.86416	5.87132	6.02094	5.82796
ENSG00000116141	4139	MARK1	2.8997	3.06662	3.32111	3.74869	2.97035	2.9164	3.60098	3.47106	3.05231	2.59077	3.14459	3.15708	2.83197	2.64406	3.21647	3.08025	3.311	3.25676	3.04268	2.74602	3.39413	3.42611	3.47218	3.29974
ENSG00000162817	79762	C1orf115	0.804546	0.744688	0.913513	0.866801	0.52919	0.647418	1.01835	0.592738	0.498157	0.0913602	0.748808	0.455338	0.981548	0.700943	0.230849	0.461341	0.258198	0.541691	0.417755	0.689641	0.751026	0.77966	0.722427	0.863104
ENSG00000117791	54996	MARC2	2.14509	2.48317	2.50975	2.74667	2.47837	2.44919	2.9055	2.56273	2.61987	2.12378	2.39091	2.36336	2.32373	2.47172	2.41848	2.68583	2.64931	2.74785	2.28632	2.46986	2.577	2.68221	2.58245	2.7285
ENSG00000186205	64757	MARC1	0.15247	0.478613	0.337012	0.709832	0.389465	0.0428266	-0.310594	0.114084	0.791353	0.68504	0.459302	0.0683145	0.234834	0.209555	0.230849	0.519057	0.729089	0.642385	0.736437	0.135706	0.156665	0.671745	0.55497	0.25305
ENSG00000136630	3142	HLX	3.97447	3.91461	4.12434	4.00329	3.94769	3.85159	3.99541	3.7999	3.80989	3.83943	4.10956	4.09987	3.83399	3.7139	3.89562	3.98874	3.62253	3.48632	3.90925	3.89173	3.44714	3.43026	3.63326	3.78429
ENSG00000143507	11221	DUSP10	3.22776	3.29118	3.11515	3.39875	3.13253	3.19508	2.8826	2.97451	3.14607	3.35166	3.30185	3.47011	2.79927	3.19114	3.11466	3.04139	3.49945	3.55682	3.7413	3.46681	3.24246	3.38826	3.26392	3.47273
ENSG00000143498	9015	TAF1A	1.83238	1.89593	1.72329	2.06779	2.17216	1.92446	2.25667	2.05986	1.91065	2.00349	2.05609	1.73943	1.51206	1.92758	1.89019	1.76549	1.36782	1.60128	1.90202	1.81952	1.95185	1.76003	1.56602	1.76889
ENSG00000154305	375056	MIA3	6.70862	6.72197	6.50588	6.66323	6.64157	6.72548	6.76674	6.75486	6.86041	6.87105	6.89197	6.9676	6.77819	6.80947	6.97189	6.84839	6.94027	6.89521	6.82753	6.84761	6.94802	6.91321	6.96697	6.86025
ENSG00000186063	64853	AIDA	5.75147	5.67916	5.64303	5.75623	5.76833	5.95399	5.79282	5.62058	5.68101	5.77913	5.55356	5.61628	5.76211	5.95707	5.90686	5.64834	5.61698	5.6368	5.66781	5.63028	5.62698	5.75053	5.69939	5.55523
ENSG00000162819	148362	BROX	5.01451	4.80328	4.38524	4.66242	4.77244	4.9451	4.77583	4.63559	4.87099	4.95476	4.92761	5.04524	5.11623	5.11993	5.20849	4.56944	5.18103	5.07429	5.07837	5.0251	5.50314	5.27814	5.39291	5.16583
ENSG00000228106	84976	DISP1	-0.818384	-0.398903	-0.740991	-0.00519125	-0.635197	-0.264355	0.00427961	0.114084	-0.607196	0.240738	-0.454283	-0.4622	-0.362407	-0.0660798	-0.617147	0.338484	-0.0828385	-0.788955	-0.443269	-0.464687	-0.871904	-0.970362	-1.21947	-0.370387
ENSG00000162909	824	CAPN2	9.16672	9.15287	9.33775	9.2806	9.10225	9.16017	9.21607	9.17598	8.99119	9.02794	9.03388	9.18761	9.02622	8.9776	8.99245	9.09374	8.76105	8.80379	8.76434	8.82823	8.88118	8.88588	8.75336	8.79309
ENSG00000143514	7159	TP53BP2	5.83525	5.89807	5.90767	5.9512	5.89322	5.91808	6.07711	6.09511	5.74448	5.77608	5.88722	5.7912	5.79772	5.89666	5.78446	5.69916	5.86358	5.90854	5.90744	5.90473	5.95541	6.00727	5.97503	5.94323
ENSG00000143756	23219	FBXO28	5.27162	5.10779	5.17743	5.38258	5.26254	5.16418	5.41467	5.14697	5.1058	5.01304	4.9163	5.03676	5.10791	5.26279	5.22152	5.0573	5.05739	5.01762	4.98025	4.82786	5.14869	5.13943	5.02546	4.90498
ENSG00000143753	8560	DEGS1	7.13092	7.07702	7.05847	7.25823	7.30144	7.22736	7.38357	7.17858	6.9453	6.9134	6.69806	6.89124	7.07692	7.13256	7.22709	7.03862	6.64841	6.60882	6.54217	6.55086	6.66259	6.97126	6.74844	6.601
ENSG00000143748	4931	NVL	3.87538	4.02502	3.90713	4.03342	4.07857	4.04899	3.92618	4.23727	4.16059	4.02596	4.20293	4.05017	4.00504	4.22644	4.0201	4.07785	4.2181	4.19041	4.23779	4.09484	4.07108	4.02827	3.99408	3.94568
ENSG00000143771	29097	CNIH4	5.13115	5.24159	5.10868	5.15487	5.31176	5.3262	5.29258	5.09997	5.1355	5.20406	4.76961	4.9047	5.16196	5.29271	5.3041	5.2592	4.94789	4.9207	4.97062	4.85375	4.89469	5.09442	4.93241	4.99096
ENSG00000162923	80232	WDR26	7.06401	7.05767	7.10194	7.24363	7.01387	7.08976	7.26315	7.16116	7.01752	6.94413	7.11963	7.14677	7.01464	7.05614	7.25339	6.98842	7.04209	7.05938	7.07243	6.98812	7.16438	7.14117	7.11733	7.06244
ENSG00000143786	149111	CNIH3	1.19597	1.27286	2.1836	2.26124	1.16503	1.07217	2.02534	1.74559	1.33709	1.56739	2.49014	2.2407	0.795135	1.46735	2.17838	1.85786	1.58518	1.32652	2.48505	2.63097	0.82409	1.26137	1.60942	1.75108
ENSG00000185842	127602	DNAH14	1.07692	0.774745	0.434859	0.866801	1.19332	1.01287	1.12627	1.07816	1.14283	0.909913	0.595185	0.312733	1.14661	0.759242	0.853482	0.204183	1.08352	0.908118	0.930706	0.603485	0.414977	1.24263	0.682349	0.442528
ENSG00000143815	3930	LBR	4.95456	4.77382	4.73414	4.72734	5.09647	4.95956	4.89886	4.80081	4.69603	4.83454	4.69215	4.82976	4.93997	4.9236	4.91802	4.50663	4.47923	4.467	4.83153	4.70653	4.4715	4.67087	4.60808	4.31346
ENSG00000154380	55740	ENAH	8.06389	8.12037	8.44232	8.59479	8.05239	8.135	8.5663	8.35851	7.80797	7.80448	7.95125	8.17386	7.81661	7.82095	8.11824	8.0486	7.37969	7.47172	7.37652	7.22249	7.63033	7.57408	7.68187	7.56593
ENSG00000143742	6726	SRP9	5.61924	5.38854	5.00894	5.30786	5.57895	5.57794	5.35075	4.9374	5.51017	5.42439	5.08884	5.01964	5.50638	5.7588	5.5139	5.00018	5.55524	5.42345	5.28354	5.27199	5.32108	5.62594	5.34718	5.24273
ENSG00000143819	2052	EPHX1	6.01501	5.92679	6.19891	6.24166	6.02597	5.91268	6.02752	5.92017	6.03009	6.03409	5.77632	6.19092	6.08309	5.85048	5.95791	6.2298	6.42777	6.47812	6.05283	6.06745	6.4337	6.39649	6.29457	6.37908
ENSG00000196187	9725	TMEM63A	4.90954	4.97492	5.04619	4.81667	4.76539	4.87883	4.92338	5.21056	4.99317	4.89965	5.47205	5.12209	5.01664	4.72033	4.94269	5.07425	4.91616	4.99081	5.04334	5.08196	5.08136	4.97889	5.15007	5.26643
ENSG00000143811	29920	PYCR2	4.04753	4.41443	4.20629	3.96906	4.17038	4.27822	4.08841	4.47221	4.65333	4.48617	4.66345	4.5646	4.58221	4.48797	4.27732	4.55226	4.30642	4.25279	4.40861	4.51923	4.09711	4.22723	4.22085	4.3845
ENSG00000143751	163859	SDE2	5.06034	4.83572	5.07303	5.02761	5.08142	4.94906	5.16237	4.90871	4.79653	4.78269	4.65958	4.9047	4.67525	4.74398	4.82437	4.7818	4.61637	4.64744	4.55949	4.59653	4.61223	4.64256	4.47071	4.61615
ENSG00000163041	3020	H3F3A	5.55666	5.48601	5.5451	5.57466	5.67361	5.46817	5.28968	5.29513	5.52894	5.5334	5.18217	5.32961	5.61135	5.43474	5.35751	5.52699	5.70898	5.57869	5.64203	5.53894	5.62315	5.67393	5.49766	5.62412
ENSG00000182827	64746	ACBD3	5.66897	5.68015	5.71053	5.94417	5.72901	5.7345	5.93037	5.77253	5.69658	5.70178	5.62972	5.80542	5.66564	5.69208	5.77173	5.81025	5.55266	5.47897	5.43937	5.38121	5.48776	5.66604	5.49333	5.46524
ENSG00000183814	286826	LIN9	3.0574	2.82947	2.19761	2.45176	2.9785	2.96414	2.67615	2.31777	2.76204	2.60002	2.41866	2.23082	2.71413	3.08687	2.27038	1.92345	2.14641	1.95455	2.61798	2.20317	1.74163	2.31167	2.0483	1.93586
ENSG00000143799	142	PARP1	6.83152	6.83282	6.89348	6.75899	6.80574	6.85915	6.71042	6.76901	6.85546	6.9231	7.09619	6.96276	6.90414	6.9557	6.80022	6.85261	6.95449	6.96289	7.21305	7.27569	6.9429	6.92022	6.84973	6.94201
ENSG00000143772	3707	ITPKB	4.01147	3.89422	3.52371	3.60896	3.70404	3.98614	3.5963	3.42414	4.00483	4.06322	4.1515	4.33942	4.23636	4.15496	4.14079	4.3122	4.72795	4.77306	4.53728	4.57971	4.78916	4.57302	4.82837	4.82637
ENSG00000143801	5664	PSEN2	4.25372	4.24764	4.49423	4.07263	4.19157	4.28659	4.15363	4.0304	3.91256	3.86651	3.50531	3.75158	3.97972	3.81699	3.99335	4.17081	3.78944	4.05995	3.72829	3.90079	4.31238	4.32621	4.37023	4.36121
ENSG00000163050	56997	COQ8A	3.60116	3.72365	2.95945	3.12798	3.49834	3.513	2.81969	3.01307	4.31564	4.23333	3.85247	4.04735	4.05436	4.02138	3.84789	4.20198	4.38676	4.35524	4.34823	4.41242	4.23746	4.04459	4.23823	4.33753
ENSG00000143776	8476	CDC42BPA	7.29452	7.29004	7.17942	7.27864	7.16168	7.30692	7.33836	7.19719	7.22895	7.16506	7.14649	7.19617	7.04328	7.06375	7.21917	6.93044	7.12726	7.18154	7.15558	7.2279	7.34785	7.27079	7.45016	7.2721
ENSG00000181450	339500	ZNF678	1.59304	1.62604	0.979855	1.61562	1.87314	1.56036	1.62648	1.76078	1.33709	1.22886	1.48577	1.32207	1.40747	1.83574	1.6023	0.40122	1.2708	1.3062	1.21815	1.29536	0.713058	0.904107	1.13251	1.24034
ENSG00000143740	116841	SNAP47	4.69384	4.80328	4.86935	4.79924	4.61926	4.81373	4.63221	4.76172	4.91732	4.90152	4.55928	4.84766	4.69315	4.73493	4.69132	4.95385	4.83999	4.88004	4.88087	4.89059	4.87548	4.74929	4.67853	4.909
ENSG00000081692	65094	JMJD4	2.36431	2.47404	2.65894	2.33835	2.35857	2.34886	2.56547	2.51874	2.53329	2.33791	2.40022	2.65697	2.58581	2.28591	2.56191	2.86344	2.26451	2.52859	2.22279	2.40767	2.46723	2.19956	2.0795	2.57498
ENSG00000143816	7483	WNT9A	1.50354	1.394	1.13348	1.0613	1.5621	1.80137	1.55102	1.68319	1.42523	1.20482	1.21748	1.48057	1.7359	1.56864	1.39312	1.78915	0.868252	1.53297	1.35987	1.91203	1.76036	1.14512	1.65154	1.58003
ENSG00000143761	375	ARF1	8.86159	8.93113	9.10839	8.96955	8.92764	8.89222	8.81636	8.7905	8.93179	8.93839	8.81212	8.99061	8.96212	8.87751	8.87614	9.12312	8.86287	8.91101	8.84868	8.91686	8.82485	8.86459	8.79829	8.96663
ENSG00000143793	79169	C1orf35	3.77377	3.66066	3.65133	3.59107	3.97239	3.86283	3.56308	3.64073	3.98685	4.09953	3.91549	3.90548	3.90101	3.77522	3.71095	3.87177	3.83682	3.86882	3.92929	4.11055	3.60577	3.64167	3.75419	3.922
ENSG00000162910	128308	MRPL55	4.32729	4.37573	4.29366	4.15106	4.37256	4.2313	4.10829	4.22911	4.43189	4.31422	4.35187	4.39357	4.36202	4.3922	4.2634	4.40314	4.31253	4.29979	4.22627	4.37716	4.19332	4.15141	4.22085	4.49028
ENSG00000143774	2987	GUK1	6.79426	6.81123	6.92855	6.85302	6.86739	6.86266	6.62446	6.61249	6.9467	6.96977	6.64228	6.75654	7.04241	6.85571	6.6921	6.94762	6.96083	7.00998	6.79669	6.82161	6.84591	6.90094	6.7557	6.93955
ENSG00000198835	57165	GJC2	0.26568	0.478613	1.21837	0.375413	0.846672	0.818786	0.481601	0.06599	0.32569	-0.0752897	0.185541	0.420986	1.22256	0.44088	0.230849	0.338484	1.56486	1.40506	0.787511	1.05685	0.550329	1.24263	1.13251	1.43139
ENSG00000181873	200205	IBA57	3.62257	3.59057	3.81927	3.78456	3.41671	3.55517	3.63335	3.70887	3.43852	3.43153	3.46153	3.28674	3.27403	3.24824	3.16346	3.31831	3.40545	3.38824	3.31489	3.25	3.39413	2.99367	3.20149	3.26251
ENSG00000154358	84033	OBSCN	2.98484	3.13773	3.2822	3.37802	2.73082	2.93249	3.25963	3.87858	3.27025	2.90619	3.82162	3.58704	3.06987	2.96831	3.21647	3.56431	3.65653	3.54819	3.69858	3.78813	3.49826	3.29586	3.76382	3.86931
ENSG00000154370	81559	TRIM11	4.63448	4.66167	4.77208	4.49691	4.69046	4.56811	4.45727	4.45598	4.66921	4.58263	4.58195	4.62997	4.72832	4.58585	4.47636	4.66521	4.4546	4.6044	4.41471	4.71426	4.48565	4.45183	4.46186	4.70903
ENSG00000181218	92815	HIST3H2A	1.16712	0.804189	0.947065	1.3437	1.04598	1.12913	0.309134	0.592738	1.48796	1.20482	0.528843	0.385797	1.0104	1.13445	0.823425	1.22167	1.43654	1.44278	1.27294	1.37553	1.27866	0.996471	1.2191	1.24034
ENSG00000168159	149603	RNF187	7.56099	7.65423	7.71859	7.62265	7.44585	7.50102	7.41517	7.41021	7.57978	7.63263	7.343	7.64783	7.52945	7.35974	7.35472	7.72487	7.77749	7.86155	7.53809	7.73134	7.7108	7.64044	7.72165	7.90209
ENSG00000116574	58480	RHOU	1.43258	1.86832	1.95533	2.01508	1.64637	2.00782	2.02534	1.93154	2.29678	2.55317	2.05609	2.1281	2.369	2.18318	2.11776	1.90191	2.6874	2.50204	2.70024	2.31583	2.47859	2.51272	2.58245	2.67283
ENSG00000168118	5867	RAB4A	4.23646	4.36342	4.22351	4.41536	4.43312	4.33782	4.32196	4.42295	4.38321	4.47867	4.05462	4.20203	4.55554	4.49012	4.345	4.34847	4.55588	4.53407	4.30944	4.24467	4.25077	4.39993	4.26222	4.19
ENSG00000154429	126731	CCSAP	3.81156	3.62398	3.3714	3.71604	3.79914	3.77633	3.7134	3.6325	3.20328	3.20178	3.25131	3.12543	3.50954	3.37948	3.30069	2.87454	2.99896	3.07654	3.20646	3.31921	2.97208	3.26369	3.1656	2.97091
ENSG00000069248	55746	NUP133	5.67283	5.64702	5.40121	5.5701	5.58964	5.74213	5.73327	5.62162	5.71528	5.74202	5.60075	5.70639	5.77162	5.85884	5.92112	5.71468	5.7136	5.84745	5.73115	5.65459	5.69186	5.76291	5.75962	5.63509
ENSG00000135776	23456	ABCB10	4.13581	4.09519	4.08344	4.10136	3.96009	4.27612	4.00957	4.00193	3.96496	4.07653	4.03084	4.05297	4.13846	4.13583	4.06575	3.99892	4.04919	3.92321	4.05706	4.06292	4.03306	4.02553	3.96514	3.96512
ENSG00000135801	27097	TAF5L	4.38168	4.30283	4.65005	4.57409	4.49693	4.397	4.44429	4.6438	4.39417	4.41983	4.43573	4.33712	4.37595	4.25711	4.47153	4.42595	4.16509	3.99479	4.35882	4.34433	4.12629	4.11324	4.17104	4.14297
ENSG00000135763	9816	URB2	4.82893	4.75132	5.17035	4.96646	4.6629	4.74251	5.19061	4.87072	4.3777	4.35849	4.65764	4.77981	4.27552	4.41051	4.56759	4.51729	3.6991	3.8087	4.11069	4.27982	3.92095	3.78128	3.98175	4.04038
ENSG00000143641	2590	GALNT2	7.58369	7.53472	7.71464	7.68514	7.5616	7.5637	7.61306	7.50401	7.50339	7.50337	7.50707	7.73845	7.56939	7.46503	7.61346	7.79482	7.51724	7.62005	7.5699	7.58727	7.67329	7.58783	7.68948	7.7657
ENSG00000177614	79605	PGBD5	1.79515	1.62604	1.88783	2.10609	1.04598	1.01287	2.23272	1.8344	0.887569	0.459748	0.689307	1.05717	0.692041	0.608825	0.792728	0.996378	-0.148427	0.433438	0.131846	0.253542	0.0388284	-0.342331	0.463339	0.486249
ENSG00000135775	22796	COG2	4.54759	4.50463	4.35743	4.59668	4.56346	4.62532	4.67059	4.65807	4.48412	4.65983	4.48905	4.59573	4.52587	4.72765	4.6034	4.64915	4.6481	4.66151	4.54843	4.48951	4.49686	4.63898	4.50845	4.4768
ENSG00000119280	84886	C1orf198	8.52582	8.56117	8.51456	8.45122	8.68214	8.70811	8.46459	8.37757	8.37709	8.30232	7.78667	7.98249	8.59767	8.42444	8.27029	8.3847	8.37158	8.52069	7.73125	7.5161	8.74244	8.81353	8.49703	8.52419
ENSG00000143643	79573	TTC13	4.16529	4.20412	3.87699	3.95514	4.26338	4.21604	4.0166	3.88552	4.22032	4.22439	3.79011	3.87091	4.28145	4.29456	3.96265	3.95254	3.90307	4.16242	3.68517	3.86883	4.18294	4.15392	4.02646	4.14297
ENSG00000173409	64801	ARV1	2.8997	3.03592	2.70869	2.77071	3.1686	3.16815	2.9055	3.08119	3.09324	3.08149	3.18285	2.91939	3.19454	3.37948	3.12701	2.86344	3.20994	3.45436	2.97819	3.08494	3.09526	3.27757	3.03643	3.1717
ENSG00000182118	375061	FAM89A	2.14509	2.11147	2.39287	2.22689	2.21418	2.04776	2.42461	2.05986	1.52832	1.50967	1.21748	1.54579	1.66507	1.33943	1.96093	1.83532	1.41399	1.74408	1.66312	1.70006	1.49547	1.65058	1.93348	1.76889
ENSG00000143633	128061	C1orf131	3.24857	3.21101	2.99196	3.20647	3.23814	3.26451	3.21144	3.56921	3.42789	3.36799	3.40254	3.00884	3.40476	3.23289	3.30069	3.0512	3.17685	2.95129	3.02151	3.11639	2.89787	3.26369	2.77578	2.93191
ENSG00000116906	8443	GNPAT	5.64301	5.61414	5.48069	5.5701	5.5976	5.75952	5.63392	5.53594	5.6754	5.65485	5.2558	5.50487	5.67356	5.78183	5.62153	5.5305	5.67975	5.79008	5.598	5.48876	5.67221	5.76701	5.65478	5.46524
ENSG00000116903	149371	EXOC8	3.85743	3.79138	3.65641	3.91614	4.07097	4.01413	3.896	3.99231	3.58442	3.65208	3.66827	3.68076	3.62599	3.81699	3.59119	3.57115	3.66132	3.36877	3.66483	3.65526	3.53136	3.76824	3.52412	3.43418
ENSG00000010072	83932	SPRTN	3.45364	3.47633	3.40197	3.39875	3.74284	3.48054	3.55827	3.45714	3.22185	3.22588	3.35067	3.27236	3.31509	3.43865	3.44092	3.19093	3.29259	3.16947	3.20646	3.24289	3.10995	3.14259	3.1656	3.10315
ENSG00000135766	54583	EGLN1	5.4454	5.32394	5.41026	5.35501	5.40542	5.36525	5.45662	5.09249	5.16939	5.28656	5.22994	5.31098	5.29544	5.3789	5.49615	5.37899	5.49476	5.49364	5.37404	5.50964	5.49477	5.54987	5.66124	5.61553
ENSG00000116918	7257	TSNAX	3.87092	3.93804	3.73534	3.93754	4.00068	4.05145	3.92244	3.78883	3.91256	3.82767	3.88266	3.6952	3.93151	4.10244	3.90283	3.76251	3.92316	3.88261	3.93213	4.00528	4.04075	4.06072	3.86128	3.91801
ENSG00000162946	27185	DISC1	0.947151	0.833044	-0.210476	-0.37556	0.389465	0.328735	0.481601	0.160627	1.21877	1.18037	0.309276	0.814131	0.501938	0.787531	1.12393	1.44654	1.54425	1.49757	1.63551	1.80029	1.72264	1.81179	1.67215	1.38594
ENSG00000116991	57568	SIPA1L2	3.65929	3.74659	3.72087	3.91614	3.69911	3.98614	4.03056	4.15633	4.15415	4.12538	4.12086	4.0697	4.28145	4.25711	4.38414	4.31627	5.2794	5.3183	5.06679	5.05381	5.33364	5.12671	5.4312	5.32479
ENSG00000212916	54627	MAP10	0.727585	0.889078	0.285482	0.676279	0.735641	1.20173	0.90171	0.869847	0.887569	1.36528	0.939631	0.455338	0.922047	1.19906	1.24225	0.91272	0.402588	0.853152	0.884536	0.647206	0.414977	0.830734	0.415245	0.829551
ENSG00000135778	84284	NTPCR	4.42498	4.40725	4.42447	4.47512	4.54985	4.40855	4.44168	4.25615	4.58323	4.51335	4.20559	4.38245	4.52836	4.52415	4.54704	4.61316	4.71417	4.85228	4.64679	4.65124	4.68268	4.76085	4.74813	4.70209
ENSG00000135749	80003	PCNX2	3.37381	3.49901	3.62566	3.72837	3.3741	3.40951	3.7644	3.91636	3.88563	3.88554	4.25002	3.96927	3.6987	3.66899	3.82911	4.03892	4.06736	4.07504	4.20764	4.18289	4.08229	4.04729	4.269	4.10491
ENSG00000135750	3775	KCNK1	2.82778	2.85783	2.92619	2.62004	3.11045	2.85582	3.01485	3.03197	2.46215	2.43412	2.82336	2.85652	2.62365	2.46297	2.91535	2.87454	2.46423	2.57179	2.63202	2.50593	2.72741	2.42404	2.90329	2.71018
ENSG00000168275	388753	COA6	2.41428	2.27812	1.87044	2.41155	2.1863	2.30833	2.13275	1.9449	2.75355	2.49488	1.39558	2.05157	2.6696	2.40024	2.34633	2.37801	2.25186	2.36141	2.14659	2.18845	1.77886	2.03509	1.63063	2.22106
ENSG00000059588	6894	TARBP1	3.39263	3.40605	3.20109	3.15867	3.23814	3.41333	3.32903	3.48026	3.5108	3.60232	4.22928	3.72014	3.54448	3.77522	3.81008	3.39738	3.65653	3.61992	3.92073	3.94525	3.56905	3.53021	3.61209	3.64175
ENSG00000168264	359948	IRF2BP2	6.10143	5.98901	5.97427	5.95032	5.80087	5.67756	5.87537	5.7074	5.6459	5.72627	5.69641	5.76747	5.6347	5.64744	5.72677	5.56174	5.84158	5.78733	5.68728	5.81294	5.62953	5.52876	5.56671	5.58444
ENSG00000173726	9804	TOMM20	7.12998	7.09686	7.08838	7.17659	7.09296	7.19827	7.24343	6.97878	7.09387	7.09688	6.90429	7.09017	7.0816	7.1683	7.21158	7.02374	7.07927	7.02948	6.91912	6.89428	6.91286	7.05654	6.98201	6.86492
ENSG00000054267	51742	ARID4B	5.14046	4.99102	4.8136	5.10373	5.13891	5.1098	5.18906	5.24742	5.33496	5.30081	5.33559	5.142	5.12615	5.27033	5.30953	5.16065	5.25582	5.25478	5.23836	5.05178	5.31634	5.32342	5.34398	5.08461
ENSG00000152904	9453	GGPS1	4.88759	4.73612	4.49989	4.76374	5.01363	4.85933	4.74231	4.59592	4.91921	4.92747	4.53836	4.6505	4.88844	5.00416	4.95141	4.72161	4.82939	5.00191	4.6944	4.76227	4.93442	4.93288	4.8398	4.8114
ENSG00000162885	148789	B3GALNT2	3.99103	4.04981	4.27396	4.47512	3.74284	3.94179	4.2729	4.44896	3.95389	4.0464	4.28812	4.28316	3.65825	3.82042	4.00679	3.97849	3.98946	3.96593	4.20764	4.09089	3.73454	3.90857	4.04633	4.01448
ENSG00000143669	1130	LYST	4.17257	4.22059	4.12067	4.21672	4.17393	4.21604	4.53275	4.56597	4.17018	3.89684	4.41522	4.23454	3.96137	4.40823	4.36601	4.01405	4.36636	4.29979	4.35459	4.19399	4.47434	4.37649	4.49983	4.43836
ENSG00000116962	4811	NID1	9.08037	9.12051	9.33538	9.24171	9.07946	9.03544	9.18619	9.09881	9.04456	9.01784	9.25159	9.42394	8.96914	8.9043	9.25906	9.30164	9.05563	9.13383	9.37048	9.50727	9.1268	9.00323	9.39141	9.49041
ENSG00000077585	7107	GPR137B	4.3338	4.39521	4.21665	4.45548	4.34445	4.34385	4.63449	4.37194	4.49434	4.35303	4.4037	4.58219	4.38699	4.59188	4.61661	4.63942	4.40688	4.38461	4.22627	4.23754	4.55436	4.45793	4.41982	4.36121
ENSG00000086619	56605	ERO1B	2.60922	2.4556	2.36831	2.88527	2.47837	2.56381	3.03576	2.90102	2.64762	2.43412	2.52459	2.43396	2.41289	2.58081	2.81199	2.64753	2.45321	2.32147	2.28632	2.12801	2.32344	2.48907	2.53823	2.49162
ENSG00000186197	128178	EDARADD	0.603849	0.514683	0.770908	0.375413	-0.363895	-1.39211	0.113214	0.291871	-0.294038	-0.404597	0.14182	-0.172694	-0.693613	-0.689516	0.0349292	-1.06591	-0.819804	-2.13291	-0.772576	-0.2896	-0.158208	-0.729354	-1.21947	-0.625644
ENSG00000116977	3964	LGALS8	4.70894	4.68164	4.57424	4.43556	4.77712	4.8816	4.70145	4.7916	4.73103	4.70339	4.73875	4.67803	4.69538	4.75656	4.90372	4.70306	4.81655	4.7222	4.86609	4.74728	4.93442	4.95319	4.96827	4.68578
ENSG00000119285	55127	HEATR1	6.20709	6.13375	6.32709	6.3803	6.20509	6.25255	6.46468	6.35045	6.10037	6.10969	6.32799	6.3721	6.11	6.1553	6.45539	6.15326	5.8479	5.87703	5.97303	6.0225	5.91312	5.92666	6.01491	5.96946
ENSG00000116984	4548	MTR	5.90572	5.79551	5.82661	5.72273	5.75297	5.83778	5.96167	5.96019	5.79187	5.72943	6.1676	6.05403	5.77268	5.77919	5.98361	5.80736	5.83947	5.80101	6.04957	6.0016	5.98059	5.85214	5.93188	5.96561
ENSG00000155816	56776	FMN2	5.01451	5.01482	4.9018	5.02761	5.02547	5.10034	5.06232	5.25548	5.78668	5.63249	5.82032	5.86652	5.72015	5.80017	5.90327	5.6882	5.82352	5.81815	5.678	5.67981	5.80335	5.79782	5.68425	5.56546
ENSG00000180875	64388	GREM2	6.06865	6.19408	6.28998	6.47726	5.97188	6.07791	6.35872	6.41187	6.63641	6.56059	7.04853	7.25677	6.49908	6.58459	7.04127	7.21705	6.16635	6.14858	6.27602	6.34557	6.1195	6.11614	6.30533	6.34979
ENSG00000091483	2271	FH	5.93811	5.95168	5.90019	5.88206	5.99817	5.99862	5.89648	5.86415	6.09954	6.11534	6.00324	6.18326	6.06687	6.20923	6.25744	6.20033	6.10259	6.04048	6.15846	6.08742	5.96654	6.09996	6.04781	5.95105
ENSG00000054277	23596	OPN3	2.96821	2.82947	3.10031	2.77864	2.57828	2.67637	3.04953	2.67119	2.53329	2.78168	2.32402	2.77046	2.73157	2.80493	2.84976	3.02156	2.99896	3.27779	2.91644	3.05279	2.9063	3.03781	3.10625	3.46728
ENSG00000203668	1122	CHML	4.07498	3.93139	3.75915	3.93045	4.00068	4.05145	4.3077	3.83619	3.57482	3.48243	3.42095	3.41881	3.64451	3.8509	3.81772	3.25177	3.62253	3.522	3.61268	3.65526	3.88725	4.05805	3.98587	3.75332
ENSG00000174371	9156	EXO1	3.67475	3.38185	3.18712	2.69734	3.62317	3.67478	2.77065	2.92144	3.2095	3.54601	3.3792	3.48266	3.56894	3.80666	3.16945	2.52611	3.23588	3.25146	4.0255	4.61592	2.89787	2.99926	3.02846	2.94764
ENSG00000143702	9859	CEP170	6.16848	5.96884	6.1858	6.34404	5.85389	5.88746	6.38544	6.33151	6.01419	5.91131	6.32494	6.23299	5.78317	5.96095	6.16234	5.83318	5.74329	5.80101	6.04629	6.25133	5.85656	5.87817	6.03692	5.79574
ENSG00000054282	10806	SDCCAG8	4.40658	4.17624	4.10217	3.934	4.16682	4.18055	4.11157	4.10667	4.3969	4.53521	4.53836	4.4002	4.38148	4.30193	4.42475	4.26237	4.45735	4.58134	4.43488	4.57406	4.49127	4.5655	4.38903	4.4849
ENSG00000117020	10000	AKT3	6.71175	6.68387	6.72541	6.88642	6.7497	6.7672	6.93246	6.73096	6.46052	6.44282	6.43545	6.5979	6.46626	6.50963	6.75864	6.46914	6.41293	6.37092	6.26929	6.15713	6.61513	6.62797	6.5574	6.40565
ENSG00000179456	10472	ZBTB18	3.5236	3.44396	3.20803	3.23556	3.36169	3.39022	3.3177	3.3152	3.57963	3.59771	3.82508	3.64027	3.6987	3.74669	3.76334	3.38966	3.55717	3.72698	3.64765	3.485	3.59015	3.96966	3.90981	3.4943
ENSG00000035687	159	ADSS	5.87817	5.73946	5.65323	5.86727	5.73744	5.75575	5.79895	5.79391	5.66073	5.63249	5.56602	5.57587	5.42566	5.59539	5.7559	5.49679	5.40616	5.32084	5.39683	5.37959	5.42455	5.45539	5.45072	5.27736
ENSG00000121644	51029	DESI2	6.08031	5.90148	5.76445	5.8719	5.94093	5.99989	5.94702	5.6777	5.86362	5.89167	5.6198	5.739	5.88113	6.0113	5.98106	5.5754	5.7205	5.66301	5.59173	5.57051	5.75629	5.8366	5.73166	5.70035
ENSG00000153187	3192	HNRNPU	8.89153	8.70603	8.85112	8.92772	8.84758	8.79198	8.78968	8.72402	8.72379	8.78795	8.83868	8.86288	8.8567	8.84623	8.78428	8.68849	8.75068	8.76092	8.73578	8.77841	8.72391	8.68942	8.64838	8.57601
ENSG00000203666	84288	EFCAB2	2.61991	2.51022	2.11145	2.47146	2.55667	2.61787	2.37077	2.14335	2.44117	2.39215	2.15837	2.0403	2.21638	2.47172	2.21357	2.0658	2.66848	2.42875	2.61798	2.51775	2.63906	2.6327	2.54941	2.18171
ENSG00000162849	55083	KIF26B	7.61474	7.51148	7.4391	7.52059	7.30792	7.48656	7.56082	7.27064	7.22166	7.23351	6.98306	7.21478	7.27347	7.11068	7.44848	7.46845	8.38739	8.48498	8.11453	8.20648	8.31049	8.04146	8.48507	8.44677
ENSG00000185420	64754	SMYD3	3.82085	3.9611	3.74491	3.81956	3.93936	4.12096	3.91869	3.64073	3.64073	3.5838	3.15563	3.25296	3.58821	3.52939	3.56872	3.35046	3.95864	3.96593	3.96578	3.87803	3.73454	3.93215	3.91414	4.05134
ENSG00000162851	64216	TFB2M	3.9703	3.86658	4.10589	4.19022	3.85334	3.84027	4.14724	4.02412	3.84626	3.88175	3.73232	3.82238	3.77636	3.90355	4.03	3.83247	3.53122	3.44045	3.43588	3.58393	3.45291	3.52634	3.51844	3.19165
ENSG00000162852	163882	CNST	5.3856	5.3702	5.20889	5.1053	5.3531	5.37901	5.29547	5.07133	5.42723	5.37407	5.12156	5.18742	5.32014	5.4481	5.44401	5.30093	5.40187	5.384	5.12504	5.17824	5.55637	5.54701	5.39911	5.37363
ENSG00000143653	51097	SCCPDH	5.54969	5.40425	5.22437	5.40708	5.46029	5.49911	5.45015	5.28467	5.28725	5.3386	4.86513	4.95209	5.40951	5.44144	5.27524	5.22926	5.56038	5.5702	5.54426	5.3682	5.51973	5.64836	5.54592	5.36341
ENSG00000153207	25909	AHCTF1	6.01703	6.09332	6.07445	6.09621	6.04937	6.12825	6.32939	6.19562	5.82768	5.85641	6.08848	6.00631	5.85651	6.00755	6.11272	5.73461	5.62314	5.74077	5.9218	5.82726	5.78058	5.78007	5.82894	5.58695
ENSG00000135747	100533111	ZNF670-ZNF695	0.947151	1.02032	0.732941	0.896245	0.949765	0.841687	1.29764	1.14913	1.21877	0.459748	0.627246	0.455338	1.19768	0.895446	0.482388	0.574552	0.933103	0.642385	0.511877	0.558397	0.156665	0.855609	0.682349	0.723941
ENSG00000188295	79862	ZNF669	2.15981	1.70621	1.98794	2.08067	1.97443	2.21495	2.2206	2.10816	1.52832	1.85689	1.7705	1.88515	1.62832	2.06103	2.05447	1.88005	1.43654	1.86014	1.99187	1.8385	1.81516	1.73344	2.09484	1.95154
ENSG00000196418	7678	ZNF124	1.50354	1.20826	1.37449	1.70152	1.30124	1.28763	1.4508	1.38302	0.948323	1.10442	1.35786	1.12276	1.12038	0.94652	1.37251	0.729274	0.491398	0.541691	0.736437	0.730864	1.17074	0.830734	0.641126	0.76001
ENSG00000162714	84838	ZNF496	5.7319	5.73564	5.8534	5.83911	5.59495	5.73297	5.63735	5.65959	5.91208	5.91872	5.84354	6.04559	5.85552	5.74263	5.80191	6.03213	6.0642	6.05501	6.05022	6.09534	5.97359	5.88271	6.05273	6.06176
ENSG00000175137	80851	SH3BP5L	7.1107	7.18204	7.51167	7.1837	6.98988	6.97534	6.9408	7.0388	7.24228	7.26656	7.40355	7.58668	7.01375	6.94789	7.02939	7.25416	7.06035	7.13189	7.13046	7.37776	6.82659	6.81596	6.90302	7.08616
ENSG00000171161	79894	ZNF672	4.95877	4.75321	5.49918	5.12565	5.03136	4.98293	5.21679	5.04831	4.59277	4.61035	4.69971	5.06206	4.84705	4.71482	4.74442	4.83957	4.57124	4.54928	4.65541	5.04566	4.50244	4.43129	4.61608	4.69279
ENSG00000171163	55657	ZNF692	1.95561	2.13483	1.92197	1.48606	1.85555	1.96674	1.64474	3.49396	2.51332	2.40276	4.06343	2.25052	2.25306	2.21477	1.8609	2.12276	2.21321	1.96755	2.34716	1.982	1.98409	1.45285	2.0795	2.14126
ENSG00000185220	267002	PGBD2	2.2031	2.18046	2.26567	2.27251	2.26837	2.21495	2.48667	2.70298	1.92584	2.18652	1.81294	2.0958	1.57136	2.02584	1.84603	2.15951	1.66371	1.96755	1.63551	1.61454	1.60318	1.6926	1.63063	1.69628
ENSG00000015171	10771	ZMYND11	6.68274	6.67194	6.61101	6.76199	6.58264	6.67378	6.79819	6.75534	6.65987	6.59048	6.69334	6.65258	6.55523	6.64865	6.72804	6.53707	6.6375	6.69535	6.55604	6.52546	6.63874	6.72186	6.67375	6.49931
ENSG00000151240	22982	DIP2C	6.05985	6.11551	6.32868	6.24738	5.93884	5.97292	6.27327	6.29546	5.90922	5.91224	6.22176	6.30304	6.00548	5.91441	6.19938	6.25655	6.02196	6.02269	6.12597	6.19721	6.10308	6.05905	6.13854	6.23113
ENSG00000107929	23185	LARP4B	6.40928	6.32743	6.5094	6.47969	6.48231	6.37043	6.49582	6.48112	6.17615	6.23518	6.36233	6.418	6.32338	6.23898	6.36111	6.30453	6.10082	6.05044	6.11788	6.18983	6.15622	6.195	6.26858	6.1468
ENSG00000107937	23560	GTPBP4	6.35914	6.37297	6.7464	6.77196	6.54882	6.43114	6.65294	6.61928	6.29202	6.32297	6.45958	6.49638	6.28108	6.27377	6.41123	6.35492	5.76905	5.79919	5.95499	5.97504	5.80448	5.8895	5.88409	5.87292
ENSG00000067064	3422	IDI1	4.22251	4.1706	4.0872	4.36097	4.24322	4.27191	4.62533	4.24269	3.76837	3.60692	3.55199	3.6952	4.15471	4.32624	4.44216	4.17531	3.83258	3.7832	3.7828	3.89173	4.06356	4.24616	4.08527	4.12579
ENSG00000047056	22884	WDR37	4.81272	4.71302	4.88891	4.87329	4.73203	4.83386	4.81668	4.85842	4.81296	4.94934	4.77498	4.94304	4.79617	4.76192	4.76631	4.79937	4.65292	4.50092	4.63115	4.67519	4.71906	4.5176	4.61874	4.65018
ENSG00000067057	5214	PFKP	7.96939	7.9855	8.29192	8.03083	7.98167	8.00632	7.94714	7.93604	7.61388	7.69842	7.7218	7.98157	7.82704	7.66029	7.72563	7.93691	7.32334	7.31083	7.59072	7.69437	7.54375	7.50697	7.5758	7.69235
ENSG00000107959	10531	PITRM1	6.57908	6.65487	6.52684	6.34804	6.65689	6.68094	6.44657	6.62032	6.66384	6.66508	6.78634	6.77323	6.68953	6.70998	6.57239	6.61026	6.41648	6.55548	6.69461	6.64821	6.55738	6.58632	6.53084	6.54396
ENSG00000237399	100507034	PITRM1-AS1	-0.176838	0.00772258	-1.10356	-0.306847	0.484102	0.422858	0.00427961	0.722506	-0.225325	-0.935112	0.309276	-0.596501	-0.693613	-0.226544	-0.702036	-1.06591	-0.0201027	0.143931	-0.330058	-0.775027	-0.230358	0.134991	-0.712511	-0.824952
ENSG00000067082	1316	KLF6	6.95904	6.9457	7.00073	6.7449	7.11992	7.07685	6.90905	6.96614	6.27804	6.39647	6.43771	6.41254	6.65512	6.67444	6.59592	6.45165	6.48025	6.43957	6.66162	6.66493	6.78602	6.86731	6.60908	6.6743
ENSG00000233117	100652988	LINC00702	0.029613	-0.0438077	-0.00402506	-0.37556	-0.635197	-0.12463	-1.27583	-0.68737	0.12977	-0.560716	0.459302	0.732447	-0.518526	-0.472705	-0.0185101	-0.761051	-0.930835	-0.623895	-0.225089	-0.560902	-1.81532	-0.970362	-0.823542	-1.05628
ENSG00000165568	83592	AKR1E2	1.13767	1.14062	0.979855	0.416635	1.13618	1.21932	1.10004	0.841558	1.35964	1.32123	1.259	0.866126	1.42901	1.21997	0.911781	1.11342	0.933103	1.40506	1.37665	1.49998	0.893631	0.880062	0.907641	1.21458
ENSG00000187134	1645	AKR1C1	3.81621	3.87354	3.91139	4.03673	3.87096	3.70943	3.88068	4.05833	3.4854	3.65651	3.29188	3.22834	3.6399	3.57067	3.63511	3.57795	3.45598	3.40744	3.60202	3.28502	3.30122	3.27757	3.51274	3.35974
ENSG00000151632	1646	AKR1C2	0.841541	1.41324	1.39894	1.16171	0.982555	1.03291	1.22667	1.47797	0.948323	1.38682	0.14182	0.916311	0.952104	1.01989	0.66296	1.18648	1.60522	1.36632	1.44187	1.15097	1.1136	1.51663	1.13251	1.07837
ENSG00000196139	8644	AKR1C3	0.420403	0.995012	1.74253	1.66777	0.696646	1.05267	1.62648	1.54967	0.577229	0.192644	0.14182	0.195694	0.41828	0.123398	0.520356	0.777369	1.89291	1.38582	1.84289	1.52363	1.37906	1.86176	1.56602	1.90398
ENSG00000173848	10276	NET1	5.61257	5.52963	5.69949	5.68737	5.35466	5.36327	5.42791	5.40916	5.41383	5.40606	5.68312	5.60485	5.39863	5.38238	5.41407	5.19867	5.44837	5.35091	5.69482	5.63165	5.3783	5.45438	5.28999	5.40813
ENSG00000242147	105376382	LOC105376382	-1.37478	-0.870971	-1.10356	-1.20955	-0.448784	-1.1026	-1.02429	-2.11621	-0.366188	-0.135411	0.0967317	-1.09607	-0.362407	-0.0660798	-0.991543	-0.761051	-1.87425	-0.341496	0.384965	0.195827	-0.158208	-0.588491	-0.943836	-0.370387
ENSG00000196372	79754	ASB13	3.43561	3.89422	3.70625	3.71604	3.61796	3.92312	3.781	3.56056	4.02965	3.85496	3.91224	3.97521	3.88941	3.72491	3.85905	4.05365	3.72222	3.87573	3.817	3.92763	3.74398	3.79742	3.67981	3.70787
ENSG00000108021	54906	FAM208B	6.60486	6.66493	6.76416	6.90962	6.53714	6.59889	7.09569	7.18423	6.63063	6.59048	6.9553	6.89398	6.41322	6.61698	6.87722	6.64955	6.14683	6.21548	6.4012	6.36043	6.25944	6.22096	6.36034	6.24313
ENSG00000057608	2665	GDI2	8.01994	7.90307	7.89765	8.00677	8.01102	8.03034	7.99374	7.81099	7.92004	7.96631	7.86481	7.97641	7.99345	8.0473	8.03421	7.89188	7.92627	7.98173	7.96846	7.93468	7.87723	7.96369	7.84874	7.73035
ENSG00000134461	54522	ANKRD16	1.79515	2.09965	2.08155	2.04168	2.00667	1.93515	2.28022	2.10816	1.81602	1.76121	2.06782	2.2407	2.00324	2.09538	1.90462	2.0658	1.94101	2.2165	2.36409	1.96482	1.74163	2.00205	1.84548	1.99759
ENSG00000134452	84893	FBH1	6.16666	6.18011	6.28835	6.20389	6.03674	6.19813	6.24287	6.22672	6.08523	6.22252	6.30216	6.33625	6.21986	6.18683	6.25744	6.39401	6.17894	6.25643	6.11101	6.1524	6.2236	6.16048	6.23521	6.2566
ENSG00000232807	105376384	LOC105376384	-0.332957	0.1972	0.434859	-0.37556	0.437559	-0.0384735	0.397943	0.412166	0.652191	0.64985	0.00209487	-0.0714103	-0.155956	-0.11761	0.0864595	0.627991	0.575056	0.766564	0.245802	-0.2896	0.959973	0.428188	0.0244551	0.528685
ENSG00000134470	3601	IL15RA	2.83697	2.92638	3.29528	3.22978	2.97035	2.92178	2.85933	2.90102	3.17813	2.8912	3.07655	3.13606	2.61429	2.68223	2.74141	3.01154	2.69677	2.56326	2.8579	2.71554	2.60836	2.62549	2.93774	2.7821
ENSG00000134453	84991	RBM17	6.00893	5.92596	6.0486	5.95994	5.99817	6.05298	6.01616	6.06714	6.08523	5.94708	6.0638	5.9689	6.0001	6.09715	5.89336	5.94269	5.96592	5.89585	5.93461	5.95235	5.93184	5.86827	5.7728	5.81944
ENSG00000170525	5209	PFKFB3	5.39496	5.4585	5.86002	5.57466	5.42792	5.32214	5.50616	5.65553	5.5898	5.6714	5.66972	5.7285	5.76317	5.63582	5.60616	5.6692	5.64387	5.66998	5.84703	5.83555	5.83573	5.73134	5.756	5.90549
ENSG00000237943	439949	PRKCQ-AS1	-1.7618	-0.270579	-0.0696134	-0.778915	-0.448784	-0.789446	0.113214	-1.06177	-0.607196	-0.404597	-0.325959	-0.339343	0.133551	-0.613568	-0.461028	-0.108975	-0.530297	-1.30979	-0.276619	-0.0613313	-0.992198	-0.805302	-0.423004	-0.625644
ENSG00000123243	80760	ITIH5	5.73559	5.88607	6.76416	6.77938	5.77068	5.82059	6.71799	6.5179	5.67877	5.65596	6.08704	6.47614	5.69371	5.57524	6.41816	6.69173	5.71935	5.75208	5.85977	5.90248	5.74457	5.77925	6.24212	6.39851
ENSG00000151657	22944	KIN	3.36113	3.42039	3.2822	3.13417	3.38027	3.47322	3.27143	3.44309	3.4064	3.35712	3.40716	3.02609	3.34371	3.5419	3.25075	3.08981	3.07277	2.93814	3.20646	2.89853	3.20875	3.44263	3.09866	2.85895
ENSG00000165629	509	ATP5F1C	6.11849	6.28695	6.15203	6.27986	6.30408	6.26584	6.32089	6.25916	6.28321	6.31738	6.00018	5.96295	6.25117	6.40281	6.32871	6.21677	6.29914	6.28721	6.31896	6.25133	6.19548	6.46326	6.20104	6.16373
ENSG00000165632	83860	TAF3	4.27416	4.33596	4.22351	4.36624	4.25334	4.25281	4.11812	4.19597	4.07803	4.16954	4.3179	4.38245	4.3536	4.3117	4.21791	4.09218	4.15493	4.20145	4.22163	4.2902	4.14066	4.03373	4.04238	4.2162
ENSG00000107485	2625	GATA3	0.804546	1.27286	0.732941	0.896245	0.881861	1.05267	0.961211	0.487128	1.33709	1.52917	1.41407	1.37686	1.5321	0.842497	0.911781	1.50484	1.39109	1.32652	0.975444	1.45148	1.08415	1.29813	1.42742	1.5391
ENSG00000048740	10659	CELF2	3.178	3.16635	3.1659	3.29756	3.12521	3.27717	3.26554	2.95484	2.53329	2.8912	2.84397	2.62715	3.18191	2.85257	2.95747	2.64753	2.88883	2.63833	3.04793	2.98626	3.05029	3.1171	3.03643	2.98621
ENSG00000148429	9712	USP6NL	4.29098	4.13048	4.15697	4.18127	4.14887	4.31959	4.20991	4.15633	3.96128	4.03962	4.19493	4.13208	4.23636	4.20825	4.21502	4.02903	4.2181	3.95292	4.00407	4.09089	4.05599	4.22484	4.11944	4.14638
ENSG00000134463	79746	ECHDC3	2.8997	3.10852	2.80333	3.18277	3.0343	2.98486	3.09008	3.14045	3.24626	3.08808	2.92358	3.14134	3.18191	3.14815	3.11466	3.41269	3.34119	3.40267	3.13431	3.05279	3.14602	3.10159	3.15831	3.15825
ENSG00000148426	254427	PROSER2	2.29931	1.97573	2.06636	1.91794	2.17216	2.15221	2.01133	1.76078	1.95574	2.1109	1.6193	2.07385	2.3801	2.49763	2.04147	2.21295	2.10479	2.26994	1.76857	1.85724	1.96806	2.23791	1.88133	2.12752
ENSG00000151461	26019	UPF2	5.29682	5.22672	4.87154	5.15487	5.16414	5.31704	5.19217	5.38731	5.39894	5.37542	5.4554	5.29328	5.38079	5.49496	5.30138	5.18537	5.27158	5.26007	5.39065	5.30989	5.45794	5.35757	5.37888	5.19412
ENSG00000181192	55526	DHTKD1	3.92793	3.94136	4.00197	3.91973	3.99667	4.14417	3.98111	3.98263	4.2598	4.17882	4.17338	4.19442	4.2903	4.39909	4.24934	4.34049	4.26294	4.31003	4.62414	4.56838	4.30601	4.39145	4.35438	4.18669
ENSG00000065665	55176	SEC61A2	1.98897	2.16919	2.12617	2.32758	2.41971	2.42665	2.29186	2.68717	2.4517	2.54362	2.58298	2.01749	2.12698	2.51466	2.11776	2.26448	2.14641	2.09146	1.96993	1.92984	2.39713	2.5513	2.37181	1.93586
ENSG00000165609	11164	NUDT5	4.74111	4.82139	4.76269	4.82627	4.81402	4.86911	4.7231	4.6802	4.72019	4.7725	4.69782	4.63185	4.71523	4.75656	4.71812	4.66201	4.80793	4.70095	5.14598	4.92208	4.89469	4.89888	4.78881	4.90498
ENSG00000151465	8872	CDC123	5.24771	5.17835	5.25315	5.28161	5.3795	5.32112	5.31413	5.09099	5.40978	5.33998	5.25195	5.2302	5.26433	5.38932	5.47213	5.34747	5.17769	5.2508	5.23722	5.34184	5.02437	5.27584	5.2006	5.28357
ENSG00000183049	57118	CAMK1D	3.09618	3.2274	3.74491	3.91255	2.99466	3.20394	3.63335	3.71278	3.59871	3.53641	4.02183	4.04735	3.437	3.41618	3.83289	3.8773	3.67561	3.89287	4.17204	4.28329	3.72503	3.557	4.03045	3.86931
ENSG00000123240	10133	OPTN	7.00918	7.08716	7.1038	7.26319	7.03014	7.08437	7.14303	7.10202	6.97572	6.98441	6.76037	6.82669	6.96759	6.95258	6.80456	6.89546	7.07793	7.05596	6.91769	6.79209	7.12967	7.09654	7.05641	7.0077
ENSG00000065328	55388	MCM10	3.54057	3.46254	3.23544	3.01843	3.65911	3.63272	3.02882	2.91467	3.42789	3.72574	4.03084	4.0016	3.93903	3.78227	3.53666	3.06095	2.75174	2.87055	3.95744	4.51628	2.68881	2.90112	3.02044	2.91602
ENSG00000107537	5264	PHYH	3.6541	3.71593	3.74014	3.68685	3.85334	3.86283	3.6103	3.60751	3.60815	3.81978	3.43006	3.59862	3.97972	3.81356	3.60892	3.57115	4.15832	4.09887	3.7574	3.69225	4.02146	4.15392	3.82031	3.96126
ENSG00000086475	22929	SEPHS1	5.85574	5.9293	5.8523	5.61728	5.979	5.90183	5.52969	5.57083	5.87638	5.85061	5.66683	5.7046	6.01708	5.95473	5.64964	5.69291	5.84369	5.87617	5.91608	5.89683	5.66228	5.70506	5.61675	5.68519
ENSG00000165626	222389	BEND7	3.89311	3.76542	3.73053	3.91614	3.75237	3.8712	3.73487	3.8681	3.5892	3.53159	3.41177	3.28196	3.25004	3.4739	3.12701	3.19978	2.98373	3.25146	2.98368	2.6844	3.29481	3.45081	3.09102	2.85895
ENSG00000165630	8559	PRPF18	2.36431	2.38915	2.46412	2.80992	2.51245	2.4342	2.47651	2.24404	2.27322	2.48493	2.2016	2.52573	2.64221	2.45418	2.45814	2.58134	2.50746	2.50204	2.48505	2.49401	2.34843	2.58143	2.66703	2.15487
ENSG00000151474	55691	FRMD4A	4.83811	4.72846	5.14708	5.16398	4.6009	4.59531	4.56187	4.72541	4.6257	4.79684	5.45428	5.46749	4.70423	4.56353	4.91979	4.82248	4.76182	4.70095	5.1337	5.1424	4.84289	4.61915	4.61608	4.87446
ENSG00000065809	83641	FAM107B	5.8341	5.72702	5.8423	5.89123	5.78933	5.82275	5.81617	5.74416	5.37562	5.3968	5.44869	5.53228	5.44693	5.4481	5.51508	5.35937	5.28251	5.15888	5.46215	5.3957	5.39188	5.37057	5.41601	5.36341
ENSG00000187522	51182	HSPA14	4.39419	4.27943	4.32908	4.22544	4.38794	4.56122	4.3966	4.35452	4.41584	4.31422	4.41751	4.46063	4.38148	4.39909	4.45936	4.16178	4.0995	3.94308	4.16964	4.16043	4.08229	3.93799	4.06982	4.01448
ENSG00000152455	79723	SUV39H2	2.95139	2.78586	2.55397	2.5661	3.01065	2.98486	2.94288	2.50978	2.6105	2.74045	2.67787	2.58122	2.75733	2.60486	2.87928	2.29784	2.03264	2.28039	2.57502	2.51775	2.27214	2.11967	2.15465	1.69628
ENSG00000152457	64421	DCLRE1C	3.81156	3.5693	3.4437	3.46901	3.74284	3.82311	3.63335	3.67319	3.5892	3.55555	3.57272	3.2915	3.437	3.64213	3.60892	3.52259	3.67086	3.354	3.53635	3.4729	3.65667	3.49502	3.57973	3.46728
ENSG00000152464	10557	RPP38	2.64105	2.72558	2.65894	2.5843	2.80603	2.59784	2.66724	2.6138	2.62918	2.40276	2.27427	2.39024	2.369	2.65178	2.27038	2.24751	2.69677	2.34158	2.44585	2.3949	2.37298	2.19956	2.13993	2.41451
ENSG00000152465	9397	NMT2	5.15339	5.08997	4.91033	5.11316	5.04307	5.0223	4.98021	4.91382	4.89627	5.07238	4.74607	4.8133	5.03079	5.0384	4.93041	4.77589	5.12488	5.08924	4.983	5.01679	5.12177	5.14069	5.09198	5.06852
ENSG00000148468	221061	FAM171A1	5.77198	5.86701	5.8356	5.86912	5.84389	5.84983	5.97706	5.80494	5.72725	5.72733	5.6317	5.86093	5.73319	5.73266	5.67616	5.87108	5.63293	5.62762	5.64289	5.67981	5.63462	5.63315	5.58449	5.65916
ENSG00000077943	8516	ITGA8	2.32566	2.15783	1.27231	1.73449	2.45519	2.14302	1.55102	1.12586	1.91065	1.97534	0.860919	1.51355	1.85204	1.79452	1.3516	1.38579	2.50746	2.38097	1.27294	1.59234	2.0767	2.4811	1.78999	1.80386
ENSG00000148481	80013	MINDY3	4.5307	4.47747	4.36055	4.62114	4.57426	4.50495	4.57384	4.41337	4.58323	4.56148	4.39906	4.56066	4.50321	4.8264	4.76037	4.44468	4.65533	4.61477	4.52604	4.48349	4.71666	4.72587	4.64765	4.51688
ENSG00000165983	9317	PTER	3.66446	3.66468	3.42	3.65706	3.70404	3.60622	3.52907	3.48941	4.00125	3.97711	3.65278	3.83548	3.81367	4.06248	4.01013	3.82105	3.7084	3.6565	3.60558	3.6606	3.55838	3.76168	3.715	3.85687
ENSG00000148484	6251	RSU1	7.16689	7.19251	7.1232	7.16794	7.26484	7.21069	7.13619	7.05467	7.12258	7.18671	6.89403	7.05909	7.23617	7.21428	7.12104	7.16602	6.97774	6.98143	6.90039	6.85695	7.10148	7.23658	7.09651	7.15084
ENSG00000107611	8029	CUBN	-0.417846	-0.398903	-0.740991	-0.603829	-0.738291	-0.655145	-0.623752	0.06599	-0.442137	-0.332448	0.185541	-0.527789	-1.25549	-0.944774	-0.702036	-0.199172	0.575056	-0.27876	0.317061	-0.133481	-0.306307	-0.132113	-0.257945	-0.153575
ENSG00000107614	1787	TRDMT1	1.40812	1.65865	1.04328	1.32217	1.49551	1.92446	1.51176	1.44073	1.8953	1.52917	1.31912	1.1855	1.75307	1.55224	1.70478	1.18648	1.92515	1.63426	1.71681	1.47593	1.72264	1.5777	1.45147	1.36267
ENSG00000026025	7431	VIM	11.1086	11.1064	11.0352	10.9478	11.1279	11.0864	10.9112	10.6951	10.9925	11.0676	10.95	11.0516	11.1318	11.0891	10.9526	10.8528	11.0528	11.1459	11.16	11.1001	11.116	11.1696	10.925	10.9841
ENSG00000165996	9200	HACD1	3.9703	4.01875	3.94083	3.83104	4.3254	4.06854	3.94472	3.84691	4.24474	4.03962	3.64105	3.82894	4.30493	4.15224	4.12239	4.05852	4.08887	3.94637	3.57683	3.63911	4.08972	4.41046	4.16378	4.2828
ENSG00000136738	8027	STAM	4.52786	4.58316	4.73654	4.57636	4.8231	4.73946	4.47013	4.5398	4.71801	4.78675	4.57786	4.64307	4.79202	4.84838	4.6188	4.66521	4.58392	4.73366	4.69105	4.71939	4.55436	4.78857	4.76981	4.68108
ENSG00000241058	221078	NSUN6	1.38325	1.3347	1.39894	1.59781	1.62576	1.51834	1.42989	1.61798	1.71473	1.67632	1.90735	1.65328	1.55186	1.56864	1.76927	1.69212	1.54425	1.40506	1.71681	1.4013	1.56106	1.70634	1.49839	1.76889
ENSG00000165997	221079	ARL5B	4.1133	3.93472	3.9656	4.24274	4.10115	4.0539	4.45727	4.02097	3.65902	3.66094	3.79364	3.85491	3.7637	3.95434	4.22942	3.6115	3.7084	3.67246	3.60558	3.16232	3.84837	3.75177	4.06203	3.71248
ENSG00000120594	84898	PLXDC2	2.96821	2.966	3.05487	3.31401	2.99466	2.9484	3.0834	2.98748	3.12649	3.10766	3.03533	3.31507	2.50701	2.87252	3.32235	3.31831	3.41115	3.33407	3.44386	3.35919	3.41202	3.4052	3.79235	3.76223
ENSG00000204682	399726	CASC10	1.75693	1.70621	1.3243	1.65059	1.60485	2.14302	1.42989	1.36326	2.28505	2.13655	1.72678	1.68257	2.24093	2.16173	1.81581	1.98618	2.90509	3.0401	2.37247	2.1125	2.60836	2.79582	2.67726	2.84222
ENSG00000180592	387640	SKIDA1	0.646284	0.861333	0.0587107	0.456713	0.735641	0.971943	0.671704	0.291871	1.29092	1.40803	1.06197	1.26512	0.981548	1.06681	1.24225	0.627991	1.41399	1.47953	1.19941	1.18103	1.42675	1.26137	1.27407	1.26565
ENSG00000078403	8028	MLLT10	3.57942	3.84549	3.20803	3.63975	3.87969	3.94972	3.95574	4.33436	4.20172	4.23035	4.62228	4.30687	4.10541	4.23674	4.39184	4.03892	4.28795	4.1252	4.29627	4.23396	4.2408	4.26949	4.32864	4.05497
ENSG00000136770	64215	DNAJC1	5.84097	5.87223	5.81984	5.76823	5.75771	5.72529	5.81416	5.70151	5.75727	5.83797	5.50801	5.72411	5.70809	5.68646	5.6835	5.81314	5.69619	5.69657	5.34876	5.55338	5.57501	5.66516	5.5319	5.6229
ENSG00000148444	23412	COMMD3	2.1	2.01404	1.37449	1.93222	2.05372	1.43043	1.78307	1.91806	2.08312	2.0979	1.75608	1.6384	2.10038	2.07257	1.70478	2.14125	2.13267	2.2165	1.91356	2.14336	2.06167	2.14006	1.58788	1.80386
ENSG00000168283	648	BMI1	3.59033	3.49901	2.83055	3.60004	3.62317	3.40951	3.43252	3.0194	3.57963	3.50722	3.12788	3.24807	3.56408	3.77875	3.66084	3.0993	3.4833	3.43578	3.05316	3.09287	3.41793	3.3406	3.59059	3.35974
ENSG00000150867	5305	PIP4K2A	5.697	5.68312	5.6133	5.83911	5.65466	5.65834	5.77842	5.51594	5.56212	5.45019	5.31359	5.57684	5.56954	5.50883	5.57155	5.425	5.46902	5.44916	5.31325	5.33851	5.57898	5.5622	5.51203	5.44461
ENSG00000148450	22921	MSRB2	4.49921	4.5874	4.60872	4.27111	4.4092	4.54562	4.35838	4.28795	4.55664	4.5109	4.04871	4.21712	4.59417	4.50084	4.2208	4.23249	4.88985	4.8766	4.41674	4.51333	4.60448	4.75756	4.67087	4.87651
ENSG00000165312	220213	OTUD1	3.07304	3.26494	2.77558	2.98456	2.84221	3.07459	3.07669	2.67119	3.09324	3.26129	2.86429	3.02609	3.15632	3.33225	2.93656	3.03151	3.42812	3.62403	3.18281	3.13186	3.32029	3.28216	3.19438	3.42859
ENSG00000120549	56243	KIAA1217	2.64105	2.55421	2.01982	2.02844	2.83325	2.82742	2.33748	2.50076	2.52334	2.43412	2.6702	2.45109	2.82387	2.8659	2.34633	2.62142	3.27393	2.99637	3.2707	3.30563	3.38812	3.09115	2.54941	2.80818
ENSG00000107863	57584	ARHGAP21	7.6864	7.7281	7.64735	7.73309	7.59146	7.69565	7.76191	7.70826	7.51347	7.53536	7.67272	7.64621	7.46349	7.5063	7.55778	7.47211	7.43531	7.53174	7.50986	7.43618	7.70235	7.63618	7.60121	7.51077
ENSG00000099256	56952	PRTFDC1	2.80922	2.43693	2.41701	2.51955	2.59958	2.74479	2.50678	2.63043	2.40911	2.69802	2.40022	2.50127	2.59537	2.77699	2.80432	2.17755	2.796	3.07053	3.02683	2.77587	2.44424	2.90112	2.46924	2.40315
ENSG00000185875	79896	THNSL1	2.27247	1.93638	1.62306	2.29479	2.00667	2.21495	1.95391	2.04753	2.34276	2.47491	2.28436	2.37238	2.48662	2.42746	2.4285	2.08504	2.67797	2.56326	2.33863	1.99897	2.29802	2.4157	2.44549	2.20806
ENSG00000077420	54518	APBB1IP	3.92362	4.02189	3.90287	3.65275	4.19157	4.0758	3.85345	3.7814	4.07122	4.11896	4.08379	4.11069	4.15471	4.18717	3.9661	4.14355	3.90307	3.98203	3.92073	3.63911	4.23075	4.33729	4.16378	4.18669
ENSG00000148459	23590	PDSS1	2.15981	1.92303	1.87044	1.87422	1.92467	1.96674	2.02534	2.04753	1.99946	2.13655	2.14736	1.99431	1.95952	1.90193	1.91891	1.85786	1.66371	1.63426	2.03478	2.1125	1.08415	1.46906	1.35278	1.36267
ENSG00000136754	10006	ABI1	5.72944	5.74231	5.65196	5.86168	5.73864	5.80465	5.84903	5.85001	5.74982	5.68667	5.779	5.75976	5.66451	5.84796	5.86782	5.73614	5.71705	5.74172	5.76658	5.69941	5.66228	5.84439	5.81047	5.81516
ENSG00000107890	22852	ANKRD26	3.15615	3.09667	2.52093	2.65491	3.18982	3.30215	2.99363	3.09324	3.46994	3.54122	3.78656	3.49096	3.39385	3.59088	3.55963	3.19093	3.6661	3.45897	3.61621	3.39169	3.56905	3.64167	3.42439	3.23073
ENSG00000136758	10730	YME1L1	7.42059	7.4107	7.37314	7.51556	7.39423	7.50775	7.5725	7.41921	7.40589	7.42943	7.29547	7.4083	7.38888	7.53553	7.63498	7.42524	7.34622	7.28575	7.29061	7.29386	7.3393	7.39636	7.41352	7.30985
ENSG00000120539	84930	MASTL	3.5629	3.62398	2.93457	2.8926	3.87969	3.70943	3.31199	3.34069	3.64073	3.78776	3.62129	3.5438	4.00145	3.93866	3.75541	3.06095	3.55717	3.49083	4.15026	4.17917	3.39413	3.6309	3.27069	3.45633
ENSG00000107897	91452	ACBD5	4.46997	4.51357	3.90287	4.12642	4.49409	4.63845	4.44429	4.54419	4.68492	4.7643	4.63417	4.64865	4.78578	4.89138	4.64481	4.64267	4.85262	4.76191	4.80853	4.60487	4.84069	4.70549	4.7335	4.59633
ENSG00000099246	22931	RAB18	5.92954	5.85827	5.94343	6.21781	6.16459	5.98196	6.18243	5.92524	5.8104	5.89637	5.72169	5.7546	5.96091	5.99774	6.10727	5.81458	5.82459	5.7661	5.70814	5.65726	5.87064	6.02107	5.91469	5.77276
ENSG00000150051	283078	MKX	7.08923	7.09909	6.65355	6.81354	7.1572	7.18462	7.10808	6.87792	7.14425	7.09238	6.72932	6.94926	7.14722	7.2107	7.3455	7.25629	7.35623	7.41502	7.0389	7.10443	7.43753	7.55308	7.56792	7.5438
ENSG00000230500	101929202	MKX-AS1	0.947151	-0.0438077	0.434859	0.289256	0.846672	0.74782	0.635635	0.06599	0.538234	0.499825	0.348271	-0.339343	0.692041	0.510421	0.66296	0.574552	1.82619	1.74408	1.48892	1.08891	1.95185	1.51663	1.58788	1.9824
ENSG00000169126	55130	ARMC4	3.44765	3.48089	3.2218	3.34103	3.4346	3.43232	3.46371	3.3152	3.72127	3.75915	3.41177	3.50743	3.6628	3.70651	3.72728	3.5436	4.13094	4.087	3.71845	3.97558	4.07108	4.1664	4.06982	3.99191
ENSG00000150054	143098	MPP7	1.27923	1.394	1.13348	1.68474	1.62576	1.50405	1.36528	1.17203	1.78304	1.94663	1.63515	1.41227	1.85204	2.21477	2.06735	1.98618	2.13267	2.28039	2.07645	1.78079	2.12086	2.20925	2.46924	2.18171
ENSG00000254635	220906	WAC-AS1	4.52786	4.59163	4.27065	4.35037	4.49124	4.58347	4.45209	4.30876	4.49179	4.62628	4.26028	4.33019	4.69315	4.66994	4.61442	4.26237	4.6311	4.65951	4.21232	4.34765	4.50799	4.69174	4.52554	4.48221
ENSG00000095787	51322	WAC	6.70235	6.79253	6.69116	6.90011	6.74672	6.76869	6.96326	6.90038	6.67287	6.70687	6.77431	6.76683	6.68339	6.75365	6.94379	6.67675	6.72595	6.70751	6.80679	6.74319	6.74428	6.82464	6.85425	6.83352
ENSG00000095739	25805	BAMBI	3.8022	3.7275	3.48996	3.43932	3.8355	3.8878	3.57265	3.20849	3.85422	3.92655	3.26666	3.58317	4.06472	3.96985	3.8139	4.07785	4.23427	4.38945	3.89185	3.68703	4.48283	4.52343	4.3156	4.52999
ENSG00000224597	102724316	SVIL-AS1	4.90517	4.99421	5.16501	5.17453	4.99968	4.99063	5.10582	4.97695	4.87099	4.71408	4.78568	4.89535	4.85899	4.87169	4.98574	4.99256	4.93805	4.92737	4.96785	4.96158	5.02437	4.95463	5.11097	5.0739
ENSG00000197321	6840	SVIL	5.09139	5.02736	5.08814	5.36952	4.66795	4.94378	5.23197	5.3676	5.05836	5.0889	5.26475	5.17587	4.83903	4.83659	4.77615	4.91675	5.22378	5.09813	5.58993	5.58744	5.31158	5.09964	5.28665	5.14553
ENSG00000165757	57608	JCAD	6.18836	6.24529	6.30462	6.13995	5.95958	6.06032	6.09797	6.01663	5.64016	5.691	5.6591	5.72058	5.59	5.53305	5.41659	5.33748	5.66789	5.55628	5.66098	5.71104	5.73039	5.60775	5.50917	5.46113
ENSG00000107951	55149	MTPAP	4.16529	4.11294	3.94914	4.23123	4.20553	4.2698	4.14082	4.22911	4.08819	3.99825	3.95392	4.04735	4.09871	4.11086	4.23514	3.95777	3.82405	3.71162	3.86832	3.69746	3.81739	3.73511	3.80173	3.66571
ENSG00000107968	1326	MAP3K8	1.33218	1.16352	1.46991	1.73449	1.8197	1.93515	2.1584	2.6138	1.14283	1.22886	1.13068	0.704158	1.66507	1.37715	1.33039	1.11342	1.87652	1.88775	1.56407	1.29536	2.37298	2.42404	2.54941	2.09964
ENSG00000183621	220929	ZNF438	1.30594	1.62604	1.16233	1.52428	1.44934	1.61455	1.49173	1.51426	2.18761	2.13655	1.81294	2.10664	2.39111	2.28591	2.14231	2.19536	2.44212	2.2488	2.4218	2.31583	2.36076	2.35593	2.26731	2.25936
ENSG00000237036	220930	ZEB1-AS1	1.10762	0.995012	1.39894	1.32217	1.04598	1.01287	0.90171	0.951531	0.918266	1.15549	1.03832	1.03463	0.827924	0.730387	1.21935	-0.108975	0.868252	0.39547	1.19941	0.956156	0.82409	0.927759	0.836383	0.442528
ENSG00000148516	6935	ZEB1	6.4284	6.49479	6.52961	6.61589	6.3202	6.40783	6.64729	6.52792	6.15858	6.1417	6.58833	6.45348	6.20823	6.29486	6.51831	6.17475	6.17978	6.17753	6.52628	6.48462	6.42565	6.33591	6.54208	6.37108
ENSG00000165322	94134	ARHGAP12	4.40967	4.50014	4.06827	4.14494	4.34445	4.55777	4.50053	4.35702	4.54685	4.59656	4.58808	4.51864	4.54078	4.68693	4.80143	4.4595	4.73023	4.69315	4.62062	4.48047	4.83407	4.87475	4.86688	4.58632
ENSG00000170759	3799	KIF5B	8.2357	8.21658	8.09014	8.12263	8.25701	8.2754	8.25713	8.07352	7.93584	7.98055	8.00391	7.97973	8.11364	8.20062	8.16412	7.83656	7.99291	8.01283	8.03189	7.92611	8.10113	8.17066	8.09496	7.97631
ENSG00000120616	80314	EPC1	4.27416	4.21512	3.96969	4.19318	4.21935	4.38341	4.50803	4.48141	4.23563	4.14447	4.24487	4.28793	4.12203	4.21347	4.37121	4.27499	4.1852	4.06298	4.30287	3.98838	4.28028	4.4821	4.23823	4.13612
ENSG00000150093	3688	ITGB1	10.9558	10.9551	10.7589	10.9386	11.0212	10.9851	11.0734	10.8718	10.951	10.9072	10.8271	10.8768	10.8303	10.9916	11.0594	10.7519	10.9747	10.9648	10.8922	10.9381	10.9607	11.0714	11.0171	10.9284
ENSG00000099250	8829	NRP1	8.87921	8.8131	8.95398	9.10121	8.78491	8.76144	9.01238	8.94131	8.76765	8.79702	9.00281	9.20877	8.61597	8.69191	8.99034	8.91616	8.75825	8.8048	8.95014	9.06311	8.86801	8.77941	8.93555	8.90089
ENSG00000148498	56288	PARD3	5.67667	5.67318	5.77617	5.99268	5.55326	5.65511	5.78564	5.75273	5.61344	5.63811	5.66586	5.84563	5.53272	5.52257	5.73789	5.74825	5.87187	5.87099	5.91105	5.95126	5.94418	5.83504	5.88409	5.90448
ENSG00000108094	8453	CUL2	5.45289	5.53951	5.32988	5.38388	5.56684	5.57367	5.58156	5.46005	5.49498	5.5502	5.39732	5.40405	5.64279	5.69208	5.79127	5.37509	5.45804	5.48802	5.54889	5.46147	5.41867	5.57068	5.51203	5.44737
ENSG00000095794	1390	CREM	3.57942	3.599	3.55125	3.78456	4.03234	3.55171	3.72202	3.58636	3.46994	3.62061	3.40716	3.4057	3.48405	3.66136	3.66931	3.50841	3.52071	3.59501	3.55489	3.33266	3.29481	3.43026	3.2226	3.38306
ENSG00000108100	219771	CCNY	6.45327	6.39733	6.58127	6.62086	6.44824	6.45871	6.63706	6.42324	6.513	6.40111	6.40109	6.63817	6.51741	6.4627	6.68062	6.59357	6.35198	6.41843	6.39709	6.43949	6.41461	6.45768	6.43987	6.40707
ENSG00000177283	8325	FZD8	4.8404	4.95537	5.57223	5.44368	4.40315	4.3155	4.87778	4.89329	4.8292	4.86746	5.38916	5.62007	4.37317	4.2393	4.69755	4.92211	4.21158	4.27648	4.30725	4.59932	3.9126	3.76496	3.96514	4.03303
ENSG00000198105	57209	ZNF248	2.59846	2.71011	2.00397	2.51006	2.53473	2.56381	2.72846	3.0194	2.91446	2.69802	2.9618	2.50127	2.5171	2.93075	2.91535	2.52611	2.77846	2.66251	2.72666	2.64181	2.89787	2.69605	2.80407	2.73757
ENSG00000175395	219749	ZNF25	3.60654	3.52135	2.95945	3.5029	3.53749	3.49866	3.5963	3.69707	3.78512	3.66094	3.64105	3.59862	3.70313	3.76103	3.97638	3.48688	3.74046	3.56539	3.53635	3.25	3.80391	3.74846	3.715	3.49964
ENSG00000189180	7581	ZNF33A	3.4596	3.48089	3.00795	3.52663	3.60748	3.54823	3.53887	3.7551	3.79342	3.66975	3.82854	3.50333	3.86197	3.96367	4.0431	3.64429	4.10303	4.06601	3.86832	3.82191	4.19677	4.14133	4.11568	3.94959
ENSG00000075407	7587	ZNF37A	4.91171	4.82678	4.74372	4.87329	4.71993	4.82813	5.05892	5.11777	4.79446	4.81084	5.07001	4.91245	4.78578	4.91561	5.15519	4.64267	4.79272	4.75067	4.7614	4.60764	4.91783	4.7934	4.79822	4.64778
ENSG00000099251	158160	HSD17B7P2	-1.7618	-1.43285	-1.58899	-0.875131	-0.738291	-0.720733	-0.913258	0.333094	-1.12803	-1.29768	-1.23669	-2.25361	-1.12425	-0.613568	-0.617147	-1.98344	-1.87425	-0.788955	-1.30309	-0.560902	-1.26783	-0.885473	-1.37994	-0.935984
ENSG00000185904	84856	LINC00839	3.08851	3.33218	3.42596	3.51244	3.25837	3.27717	3.37898	3.45247	3.51583	3.31282	3.58093	3.6139	3.21947	3.11505	3.30614	3.55744	3.34715	3.41695	3.31923	3.30563	3.33911	3.33176	3.19438	3.37726
ENSG00000234420	100129482	ZNF37BP	2.29931	2.67866	1.93875	2.38063	2.51245	2.41142	2.81969	2.90786	2.7191	2.58146	3.66055	2.57342	2.67862	2.64406	2.81199	2.33045	3.0215	2.93814	2.99459	3.01991	3.14602	2.86483	3.00428	3.14467
ENSG00000196693	7582	ZNF33B	1.83238	1.89593	1.51535	1.68474	2.02252	1.88091	1.8941	1.69905	2.27322	1.96105	1.78479	1.62338	2.14009	2.43642	2.09277	1.66681	2.92913	2.9182	2.4773	2.6844	2.98009	3.09115	3.05224	2.65378
ENSG00000165733	9790	BMS1	6.49668	6.51719	6.61101	6.51274	6.46863	6.44008	6.48762	6.44338	6.47415	6.51732	6.65205	6.76255	6.50859	6.51862	6.56219	6.57922	6.2578	6.3046	6.32654	6.42307	6.38925	6.22872	6.25242	6.30928
ENSG00000165731	5979	RET	-0.417846	-0.333314	-0.0696134	-0.688718	-0.207776	0.0818207	-0.176293	-0.459101	0.1813	0.28728	0.00209487	0.0683145	-0.221544	-0.541418	0.0349292	-0.199172	0.0400183	0.143931	0.208808	0.362476	-0.158208	-0.181866	-0.257945	0.148081
ENSG00000169826	55454	CSGALNACT2	5.90244	5.90148	6.08013	6.21123	6.02695	5.88539	6.15721	6.23761	5.55115	5.40342	5.94719	5.69115	5.41221	5.49817	5.88974	5.6882	5.24469	5.14608	5.25547	5.38767	5.29561	5.2896	5.49622	5.35164
ENSG00000169813	3185	HNRNPF	7.57101	7.56164	7.92184	7.78419	7.64813	7.65945	7.78191	7.74619	7.44529	7.45514	7.5808	7.63945	7.48614	7.49937	7.54833	7.64531	7.44159	7.38567	7.71732	7.76118	7.28857	7.30703	7.43139	7.49714
ENSG00000243660	642819	ZNF487	1.45662	1.55854	1.39894	1.61562	1.76421	1.80137	1.36528	1.66716	1.69714	0.996501	1.13068	1.03463	1.62832	1.70836	1.02175	1.15041	1.66371	1.61786	1.27294	1.29536	1.72264	1.66472	1.35278	1.51819
ENSG00000196793	8187	ZNF239	1.79515	2.00138	2.22522	1.76673	2.11415	1.78964	2.13275	2.35827	2.35403	2.45466	2.73048	2.46801	2.44495	2.26594	2.56191	2.36233	2.4083	2.13819	2.33863	2.28848	2.1916	2.36462	2.09484	2.49162
ENSG00000198298	220992	ZNF485	0.804546	1.02032	0.807903	1.00836	0.735641	0.886425	1.32054	1.40252	0.918266	1.10442	0.887636	0.615802	1.12038	1.01989	0.967815	1.18648	1.02522	0.674446	0.683488	0.647206	0.31713	0.69949	-0.181996	1.02007
ENSG00000169740	7580	ZNF32	3.72015	3.98058	3.88133	4.01004	3.78991	3.82311	3.8015	3.99231	4.32712	4.23035	4.00667	3.90237	4.24246	4.20301	3.90283	4.18871	4.25344	4.23409	4.15513	4.0426	3.88298	4.18614	3.89674	4.21295
ENSG00000107562	6387	CXCL12	8.09941	8.14467	8.34244	8.46203	8.22246	8.30801	8.44682	8.38079	8.43976	8.45251	8.72973	8.78747	8.4915	8.48736	8.71729	8.7667	8.52966	8.53304	8.9455	8.66285	8.28665	8.37548	8.613	8.63501
ENSG00000107551	83937	RASSF4	0.51504	1.18606	0.807903	1.23267	0.982555	1.21932	1.17734	1.21677	1.16859	1.20482	0.887636	0.732447	0.761582	0.759242	0.853482	1.15041	1.92515	1.91484	1.35987	1.70006	2.17773	1.93361	1.75177	1.75108
ENSG00000165507	11067	DEPP1	1.40812	1.88219	1.13348	0.836744	1.327	1.5741	1.0461	0.924814	1.84826	1.6937	1.27932	1.75331	1.66507	1.88893	2.01512	2.36233	2.07636	2.52859	2.46166	2.08096	2.21895	2.73679	2.65672	2.97091
ENSG00000165511	220979	C10orf25	-0.176838	0.774745	0.285482	0.0997783	-0.00132509	-0.264355	-0.310594	0.291871	0.856205	0.37609	0.658611	0.787414	0.58101	1.17785	0.403317	1.07545	1.05467	0.674446	0.907806	0.990508	0.366883	0.927759	0.836383	0.829551
ENSG00000165512	7570	ZNF22	2.29931	2.48317	1.85285	2.16776	2.37101	2.47871	2.26849	1.74559	2.83625	2.59077	2.41866	2.43396	2.64221	2.83235	2.74141	2.14125	2.83045	2.7174	2.3891	1.99897	2.52316	2.6327	2.53823	2.3568
ENSG00000165406	220972	MARCH8	5.65735	5.69103	5.55056	5.58712	5.53127	5.62738	5.53337	5.38975	5.56697	5.58903	5.22732	5.48422	5.59	5.55687	5.60837	5.56516	5.83098	5.91861	5.6644	5.75417	6.00535	5.89025	5.96044	5.97427
ENSG00000172671	93550	ZFAND4	2.31255	2.13483	1.39894	2.08067	1.92467	2.06732	2.01133	1.89071	2.31995	2.21087	1.7415	2.18037	1.95952	2.21477	2.16646	1.92345	1.89291	1.60128	1.92501	2.09682	1.56106	1.95679	1.82722	1.69628
ENSG00000172661	253725	WASHC2C	5.1589	5.10926	5.05967	5.31878	5.02547	5.15735	5.31841	5.30553	5.11907	5.09382	5.19158	5.09919	4.94745	5.1918	5.10297	5.20528	5.18935	5.16454	5.09874	5.06795	5.29882	5.20138	5.15374	5.03946
ENSG00000231187	101927699	LOC101927699	-0.0359753	0.441619	0.653869	0.896245	0.572911	0.360797	1.01835	0.841558	0.887569	0.613781	0.0967317	0.349727	0.58101	0.44088	0.482388	0.519057	0.729089	0.316398	0.600233	0.414007	0.592764	0.585157	0.55497	1.02007
ENSG00000204176	83849	SYT15	5.16256	5.26957	4.93353	4.90442	5.13162	5.29853	5.07079	4.88292	5.22723	5.28226	4.66731	4.84604	5.24625	5.09892	4.95661	4.99256	4.76849	4.93401	4.21232	4.1866	4.89469	4.94017	4.63982	4.80494
ENSG00000107643	5599	MAPK8	5.50138	5.46312	5.55193	5.7217	5.54643	5.63968	5.85982	5.72396	5.54132	5.43864	5.62774	5.48526	5.40272	5.5173	5.64428	5.37509	5.11792	5.06071	5.15695	5.05786	5.04553	5.31784	5.17194	5.06131
ENSG00000128805	58504	ARHGAP22	5.14417	5.07041	5.25148	4.94549	4.94665	4.88711	4.50803	4.6802	5.1884	5.36596	5.88888	5.82526	5.14579	5.08474	5.02258	5.10755	4.77956	4.61683	5.18579	5.45379	4.6629	4.50193	4.51417	4.4768
ENSG00000165633	196740	VSTM4	4.75329	4.83928	5.04037	5.22906	4.85444	4.89944	5.16237	5.00432	4.69382	4.75605	4.90327	4.92323	4.7941	4.69815	4.98234	4.98234	4.66967	4.73175	4.72911	4.84204	4.85384	4.93726	4.84208	4.7832
ENSG00000225830	2074	ERCC6	4.12084	4.12174	4.12067	4.28509	3.85776	4.02167	4.19449	4.14769	3.99767	4.00174	4.29812	4.18166	3.91634	4.13583	4.06895	3.84381	3.91916	4.05995	3.92644	3.99686	4.20705	4.25787	4.01036	4.08727
ENSG00000227345	8505	PARG	3.47145	3.42986	3.24896	3.14033	3.51525	3.60287	3.65603	3.47106	3.88563	3.78371	3.5182	3.56755	3.52961	3.84081	3.71505	3.58472	3.47243	3.51759	3.48312	3.43599	3.34533	3.61278	3.41219	3.55715
ENSG00000204149	414189	AGAP6	1.50354	1.59269	1.13348	1.16171	1.24829	1.69221	1.64474	2.50076	2.02789	1.54841	2.80245	1.73943	1.45022	1.91481	1.78495	1.44654	1.71993	1.8177	1.70357	1.87574	1.51766	1.22365	1.58788	1.5391
ENSG00000099290	387680	WASHC2A	2.56567	2.36959	2.95121	2.62004	2.09928	2.64416	2.8826	2.78697	2.43056	2.63643	2.91711	2.54977	2.5171	2.45418	2.71709	2.69838	2.60023	2.55467	2.63899	2.69486	2.5557	2.81497	2.57152	2.3917
ENSG00000198964	259230	SGMS1	4.55596	4.56822	4.43042	4.35568	4.63224	4.40471	4.41533	4.25615	4.51457	4.5109	4.35187	4.46485	4.60367	4.60982	4.65124	4.63942	4.70027	4.69511	4.7757	4.82786	4.77771	4.75756	4.89125	4.87651
ENSG00000226200	104355295	SGMS1-AS1	0.727585	0.833044	0.0587107	0.953389	0.52919	0.647418	0.807588	0.951531	0.538234	1.05147	0.658611	0.154471	1.14661	0.700943	0.823425	0.132033	1.52334	1.10917	1.21815	0.770941	1.32973	1.4031	1.16196	1.02007
ENSG00000204147	653308	ASAH2B	1.73743	1.62604	1.64367	1.70152	1.66669	1.70475	1.86324	1.61798	1.76626	1.48991	1.58706	1.57733	1.70092	1.63241	1.65445	1.74145	1.41399	1.51538	1.45772	1.29536	1.86794	1.18492	1.71251	1.21458
ENSG00000185532	5592	PRKG1	4.69637	4.69741	5.07493	5.47573	4.52502	4.74706	5.58274	5.21608	3.96863	4.0464	3.94441	4.23701	3.89716	3.96367	4.33705	3.99892	4.30948	4.27125	4.14047	3.87344	4.55704	4.49601	4.47365	4.2483
ENSG00000177613	23283	CSTF2T	5.32485	5.47232	5.54783	5.5401	5.41896	5.49279	5.46307	5.39584	5.32211	5.37676	5.4238	5.52219	5.31147	5.3847	5.38092	5.42312	5.10567	5.07129	5.2902	5.2132	5.08694	5.07602	5.09389	5.25542
ENSG00000107984	22943	DKK1	9.58314	9.648	9.34544	9.36743	9.67819	9.55287	9.4118	9.20584	9.63385	9.52041	9.17816	9.31006	9.30307	9.41827	9.407	9.3157	9.80086	9.86327	9.54382	9.5044	9.31302	9.6254	9.40195	9.48107
ENSG00000122952	11130	ZWINT	4.64759	4.74943	4.43338	3.85373	4.57156	4.77856	3.94472	4.11556	4.48412	4.71833	4.74607	4.4002	4.86493	4.74037	4.1499	4.05852	4.68152	4.42286	5.30561	5.2945	4.25408	4.3439	3.93135	4.28589
ENSG00000151151	253430	IPMK	1.93864	1.11735	1.19062	1.4468	1.74523	1.33682	1.87875	1.17203	1.69714	1.76121	1.43233	1.78066	1.64681	1.72308	2.25919	1.5881	1.71993	1.94144	1.99187	1.92984	1.93545	1.99087	2.3335	1.87137
ENSG00000122873	55847	CISD1	3.22075	3.16635	3.12983	3.25273	3.39861	3.26874	3.34587	3.00033	3.1199	3.24958	2.9618	2.86931	3.11706	3.45638	3.12085	2.78327	3.49409	3.46815	3.41978	3.41084	3.33911	3.47107	3.29747	3.28125
ENSG00000072401	7321	UBE2D1	3.45364	3.33722	3.46122	3.7036	3.66921	3.51656	3.54374	3.41457	3.42255	3.56974	3.365	3.4057	3.4943	3.57067	3.57324	3.44282	3.46697	3.38824	3.34503	3.28502	3.32659	3.27757	3.4955	3.43975
ENSG00000108064	7019	TFAM	4.04753	4.01246	3.86387	4.08547	4.18101	4.09737	4.13114	3.90957	3.88174	3.87415	3.82854	3.91785	3.90101	4.02436	4.0912	3.53663	3.46697	3.44974	3.91787	3.69225	3.70099	3.53407	3.38747	3.47273
ENSG00000122870	80114	BICC1	7.27437	7.12703	7.20564	7.37753	7.0267	7.17479	7.41284	7.16081	7.2419	7.27163	7.41708	7.62137	7.29232	7.31094	7.75454	7.59041	7.39055	7.44902	7.60012	7.57918	7.65244	7.53226	7.88506	7.60271
ENSG00000108091	8030	CCDC6	5.62721	5.6131	5.51884	5.62059	5.60814	5.70826	5.77013	5.56867	5.58023	5.68232	5.32096	5.47797	5.60663	5.70512	5.77173	5.67873	5.69502	5.71017	5.69566	5.61247	5.8984	5.85599	5.82665	5.68284
ENSG00000170312	983	CDK1	5.35394	5.23215	4.60347	4.32353	5.46465	5.49189	4.60914	4.4951	4.67146	4.8808	4.38741	4.07799	5.00772	5.09609	4.18283	3.71391	4.69794	4.47613	5.26	4.98519	4.30282	4.46805	4.08911	4.11886
ENSG00000072422	9886	RHOBTB1	3.97447	4.22876	3.81018	3.97252	4.08614	4.37558	4.07163	4.25883	4.42121	4.49859	4.33498	4.35087	4.54078	4.50298	4.50978	4.36036	4.47652	4.6044	4.30944	4.22317	4.64537	4.62458	4.68362	4.63326
ENSG00000196932	219623	TMEM26	-1.55535	-1.7377	-0.972316	-0.447709	-1.40572	-0.937545	-0.623752	-0.862457	-0.697394	-1.16644	-1.35699	-0.399464	-1.56035	-1.14408	-0.191842	-0.905441	-0.0201027	0.356476	0.0505458	-0.663996	-0.657779	-0.132113	-0.0411333	-0.935984
ENSG00000183346	219621	CABCOCO1	0.210185	0.00772258	-0.0696134	0.896245	0.121532	-0.474573	-0.382744	0.205715	0.231053	-0.560716	-0.751265	-1.09607	0.185081	0.367817	-0.254577	-0.398481	0.964467	1.38582	0.541934	0.195827	0.859279	0.927759	0.872452	0.25305
ENSG00000150347	84159	ARID5B	7.5686	7.61349	7.40669	7.56967	7.49781	7.60172	7.78113	7.55689	7.6083	7.5886	7.77978	7.93459	7.58776	7.56085	7.9886	7.8754	7.86007	7.91663	7.90862	7.7714	8.03125	8.01462	8.16707	8.00171
ENSG00000182010	219790	RTKN2	2.6515	2.53678	2.35587	2.35965	2.43163	2.49325	2.3034	2.32801	2.75355	2.47491	2.06782	1.82073	2.42365	2.64406	2.39823	1.94466	2.41966	2.8069	2.83987	2.55266	2.59798	2.91893	2.5933	2.50231
ENSG00000138311	22891	ZNF365	4.03561	3.98701	4.30664	4.56495	3.69417	3.73717	4.19449	3.99873	3.49052	3.53159	3.6173	3.86133	3.14335	3.51677	3.48479	3.53663	3.42812	3.50873	3.59128	3.54978	3.5259	3.44263	3.38122	3.43975
ENSG00000181915	84890	ADO	5.11235	5.06586	5.17566	5.2072	5.19245	5.00084	5.0959	4.89501	4.85917	4.86746	4.81902	5.00522	4.97333	4.94417	4.95314	4.83674	4.77293	4.79874	4.70772	4.74477	4.66041	4.74596	4.76981	4.69512
ENSG00000122877	1959	EGR2	4.88095	4.56177	5.53548	5.62059	4.22621	4.06367	5.01573	4.97207	3.25229	3.51212	4.7839	4.56657	2.89522	2.9244	3.98319	4.24964	3.20994	2.6784	4.01214	3.35261	3.51491	3.29131	3.51274	3.19165
ENSG00000148572	29982	NRBF2	4.97135	5.02892	5.10124	5.12875	5.10208	5.05206	5.2244	5.04366	4.89819	4.83062	4.56136	4.87646	4.70864	4.87499	4.7995	4.86761	4.66729	4.66749	4.70274	4.61866	4.50244	4.75756	4.84435	4.69046
ENSG00000171988	221037	JMJD1C	5.53706	5.49281	5.24811	5.66296	5.31659	5.58813	5.90787	5.78929	5.39212	5.43089	5.67644	5.46222	5.34159	5.53201	5.66243	5.28646	5.35383	5.294	5.45031	5.4148	5.6882	5.63495	5.60607	5.32479
ENSG00000165476	221035	REEP3	5.55805	5.51524	5.56954	5.788	5.48625	5.52499	5.89171	5.65857	5.58502	5.46798	5.52831	5.60676	5.48469	5.64648	5.69599	5.56345	5.32693	5.25212	5.31434	5.20225	5.45363	5.43594	5.28999	5.22993
ENSG00000096717	23411	SIRT1	4.63184	4.57678	4.4481	4.56266	4.84778	4.73794	4.90266	4.66615	4.46605	4.50845	4.48905	4.47953	4.62948	4.68881	4.62752	4.31627	4.41825	4.36018	4.27406	4.38363	4.52727	4.5749	4.51131	4.24193
ENSG00000148634	26091	HERC4	6.40156	6.26924	6.03696	6.17716	6.57055	6.48441	6.43874	6.60041	6.12525	6.10969	6.41493	6.23546	6.20823	6.41193	6.63105	6.31271	6.22175	6.17543	6.53658	6.3171	6.2236	6.37837	6.44811	6.2629
ENSG00000138347	84665	MYPN	4.48174	4.58104	4.67279	4.25131	4.91515	4.80938	4.74442	4.8317	4.51959	4.62402	5.14528	5.21775	4.88065	4.91561	5.30274	5.22493	4.76404	4.74879	5.84024	5.41638	5.10538	4.92262	5.14823	5.28047
ENSG00000108187	64081	PBLD	2.71269	2.82229	2.61786	2.50051	2.87751	2.66357	2.81163	2.57995	2.79549	2.81383	2.6702	2.36336	2.6514	2.80493	2.71709	2.72315	2.74272	2.95129	2.8579	2.74602	2.72741	3.10678	2.69751	2.79085
ENSG00000096746	3189	HNRNPH3	6.66156	6.71181	6.68185	6.66055	6.73594	6.74573	6.63364	6.63687	6.6852	6.8011	6.9002	6.84503	6.84329	6.87066	6.69418	6.63983	6.53742	6.48265	6.70212	6.6616	6.46545	6.50905	6.48352	6.45393
ENSG00000204130	55680	RUFY2	4.03561	3.9247	3.90287	3.96212	4.22278	4.0758	4.21297	4.30358	3.83021	3.95205	4.02183	3.81909	3.987	4.02436	3.9661	3.52259	3.85785	3.88604	3.94343	3.71811	4.18294	4.23436	3.94411	3.74434
ENSG00000138346	1763	DNA2	1.73743	1.78216	0.693946	1.13725	1.51805	1.86981	1.10004	1.42175	2.02789	1.77761	2.2016	1.62338	2.22871	2.01392	1.41344	0.729274	1.82619	1.55036	2.4218	2.45763	1.60318	1.6073	1.30079	0.959319
ENSG00000122912	8034	SLC25A16	3.73005	3.61154	3.56211	3.89077	3.75237	3.67158	3.83369	3.98586	3.56516	3.47239	3.64888	3.48682	3.56894	3.64985	3.67353	3.59147	3.37659	3.50427	3.43588	3.27808	3.44134	3.45895	3.31724	3.37726
ENSG00000138336	80312	TET1	1.71767	1.90954	1.37449	1.16171	1.66669	1.46033	2.26849	1.99713	1.67933	1.44955	1.90735	1.84685	1.92962	1.91481	2.17838	2.12276	2.09064	1.94144	2.08668	2.06493	2.52316	2.54366	2.44549	2.55459
ENSG00000060339	55749	CCAR1	6.17121	6.19129	5.8688	6.01298	6.25962	6.31371	6.17224	6.29872	6.2986	6.20822	6.3836	6.047	6.20355	6.31383	6.26235	5.93608	6.1201	6.05881	6.11289	6.09632	6.17205	6.21496	6.05076	6.02425
ENSG00000107625	79009	DDX50	5.71331	5.76495	5.54373	5.86727	5.71323	5.74441	5.78461	5.59221	5.76574	5.71035	5.57221	5.7055	5.72233	5.78183	5.84929	5.74674	5.7478	5.82084	5.70066	5.60971	5.63081	5.72207	5.66124	5.54105
ENSG00000165732	9188	DDX21	7.56238	7.50645	7.95675	8.03435	7.56769	7.48316	8.02414	7.84323	7.17476	7.20917	7.50086	7.55461	7.16537	7.30911	7.55949	7.30067	6.59053	6.59265	6.86516	6.81084	6.6324	6.71974	6.7731	6.66482
ENSG00000198954	26128	KIF1BP	5.53282	5.55367	5.33305	5.46717	5.74821	5.67198	5.58156	5.5193	5.55969	5.55377	5.42152	5.3763	5.61487	5.76859	5.66031	5.44933	5.53449	5.4584	5.55258	5.57618	5.38586	5.54223	5.49188	5.3278
ENSG00000122862	5552	SRGN	3.76417	3.67268	3.5729	3.32488	3.68922	3.46955	3.36803	3.09923	3.64533	3.57444	3.09387	3.41881	3.58821	3.53774	3.30069	3.52963	3.65172	3.47271	3.46362	3.58393	3.1602	3.47509	3.33026	3.59259
ENSG00000122958	9559	VPS26A	5.60183	5.47232	5.29121	5.49511	5.72417	5.59489	5.54557	5.32098	5.37562	5.34411	5.13974	5.11136	5.4911	5.49281	5.5326	4.99765	5.44698	5.32084	5.20822	5.30819	5.50869	5.57817	5.3647	5.24273
ENSG00000156502	6832	SUPV3L1	4.37854	4.47975	4.35118	4.59892	4.43904	4.4631	4.63906	4.5938	4.50196	4.46861	4.39441	4.4199	4.4034	4.47063	4.53318	4.53138	4.27862	4.30492	4.36514	4.25531	4.27703	4.34609	4.33835	4.4131
ENSG00000156515	3098	HK1	7.89187	7.88983	8.03855	7.8333	7.75549	7.84213	7.69613	7.63211	7.57708	7.66714	7.68966	7.85742	7.68185	7.55777	7.60961	7.78198	7.52252	7.60998	7.64949	7.70378	7.7114	7.63641	7.68979	7.80562
ENSG00000171224	219738	FAM241B	-0.938678	-0.695884	-2.03645	-2.27368	-0.969616	-1.1026	-1.02429	-1.72919	-0.522307	-1.04614	-1.79309	-2.25361	-1.39988	-1.37541	-0.617147	-0.761051	-0.819804	-0.547947	-0.928696	-0.663996	-0.306307	-0.729354	-0.823542	-0.370387
ENSG00000197467	1305	COL13A1	4.49341	4.48203	3.96969	4.08547	4.41521	4.2698	3.8217	4.12146	4.59039	4.47616	5.15494	4.58025	4.42767	4.47063	4.07215	4.37996	4.75286	4.5275	4.94975	5.33517	4.66539	4.4559	4.71872	4.74996
ENSG00000099284	55506	H2AFY2	4.61858	4.57037	4.57692	4.67309	4.60354	4.57325	4.53765	4.38425	4.82516	4.7725	4.56343	4.73157	4.70644	4.73312	4.56532	4.7369	4.86306	4.74691	4.59755	4.77464	4.77771	4.7208	4.62139	4.65976
ENSG00000042286	84883	AIFM2	4.94184	5.01325	4.93353	4.86773	4.94041	4.99575	4.82471	4.85666	5.00751	4.94209	4.584	4.89065	4.84304	4.90597	4.73839	4.91137	4.71648	4.79692	4.59755	4.81354	4.82964	4.77559	4.92385	4.99664
ENSG00000156521	219743	TYSND1	3.72015	3.68064	3.54578	3.25841	3.38027	3.70943	3.29475	3.45714	4.06094	3.93022	3.93803	3.79582	3.98337	3.94495	3.36471	3.88829	3.95083	4.07804	3.94905	3.95833	3.74398	3.60546	3.61209	3.8898
ENSG00000079332	56681	SAR1A	7.12296	6.99521	7.07374	7.31623	7.13823	7.17592	7.33097	7.2432	6.99339	7.01022	7.08794	7.21509	7.02351	7.0525	7.2371	7.08593	7.00345	7.0186	6.98932	6.93233	6.98533	6.98753	6.89482	6.7933
ENSG00000180817	5464	PPA1	5.55943	5.43751	5.35196	5.32826	5.68735	5.55647	5.43711	5.28598	5.43654	5.51762	5.24551	5.28256	5.61722	5.64358	5.56475	5.27185	5.524	5.57975	5.58903	5.5634	5.5211	5.79862	5.50917	5.50297
ENSG00000172731	55222	LRRC20	2.15981	1.79688	1.68403	1.52428	1.80144	2.30009	1.25072	1.71473	2.72779	2.93571	2.4726	2.5418	2.55676	2.75567	2.36731	2.10402	3.3352	3.07053	3.18757	3.37878	2.51215	2.76332	2.57152	3.11713
ENSG00000148730	1979	EIF4EBP2	6.92927	6.83817	7.03331	7.07082	6.90957	6.93465	7.15223	6.95422	6.63583	6.70634	6.76938	6.94625	6.76503	6.81334	7.00155	6.85541	6.57601	6.53979	6.65777	6.58358	6.70552	6.78958	6.74479	6.68431
ENSG00000138316	140766	ADAMTS14	3.08851	3.34726	3.33384	3.357	3.09554	3.18168	3.6103	4.37441	3.26429	3.22588	3.76511	3.75503	3.50448	3.36077	3.62208	3.92077	2.8641	3.17508	2.56041	2.38202	3.74868	3.37541	3.67981	3.69861
ENSG00000166224	8879	SGPL1	6.78123	6.83906	6.88377	6.86331	6.58464	6.71816	6.77454	6.64098	6.59545	6.70901	6.56628	6.81806	6.61868	6.56889	6.66852	6.6704	6.38132	6.51233	6.46779	6.427	6.66819	6.58353	6.72026	6.66065
ENSG00000166228	5092	PCBD1	4.19418	4.39279	4.51395	4.43807	4.45373	4.36179	4.43383	4.32162	4.30986	4.33098	3.74699	4.16618	4.41693	4.24951	4.15594	4.43722	4.30642	4.16242	4.14292	4.11055	4.18294	4.39781	4.18186	4.25463
ENSG00000107731	219699	UNC5B	9.43423	9.5111	9.93173	9.89251	9.04216	9.2695	9.50268	9.39952	9.44977	9.41946	9.43124	9.7357	9.0138	8.89915	9.13157	9.45621	9.14325	9.26973	8.90334	8.9923	9.18885	8.86085	9.09586	9.17844
ENSG00000198246	55315	SLC29A3	3.7975	3.74279	3.8328	3.89807	3.66417	3.84027	3.58688	3.5165	3.74287	3.85882	3.76511	3.9663	3.88552	3.67657	3.75541	4.10637	3.78066	4.02619	3.65455	3.82191	4.03691	3.89063	3.91846	4.04769
ENSG00000107738	64115	VSIR	6.80367	6.86199	7.58677	7.45903	6.78614	6.84009	7.19391	7.03217	6.12525	6.20216	5.80814	6.30127	6.20355	5.96638	6.04839	6.50974	6.61111	6.71282	5.96335	6.04413	6.89654	6.86961	6.82348	6.91326
ENSG00000197746	5660	PSAP	10.4271	10.5803	10.6933	10.641	10.4505	10.5108	10.5718	10.4838	10.5531	10.4984	10.3551	10.6167	10.3882	10.3892	10.5422	10.758	10.5321	10.5625	10.4036	10.5311	10.4569	10.4558	10.6257	10.7672
ENSG00000122863	9469	CHST3	8.0867	8.17369	8.52224	8.25708	8.07751	8.11693	8.20154	8.03324	7.63164	7.7497	7.71809	7.99805	7.80816	7.66339	7.76915	7.83904	7.11509	7.28543	7.26155	7.2288	7.40775	7.28144	7.28477	7.4108
ENSG00000138303	51008	ASCC1	4.37539	4.50687	4.30987	4.53016	4.25334	4.49053	4.35283	4.31649	4.63728	4.58263	4.3733	4.44148	4.54078	4.60982	4.65977	4.49229	4.77735	4.82576	4.63986	4.42189	4.72145	4.74929	4.7554	4.75667
ENSG00000166295	119504	ANAPC16	4.95877	5.14996	5.00098	5.0359	4.9045	5.06063	5.00163	4.94407	5.10413	4.99387	4.63219	4.74552	4.99153	5.04428	4.88019	4.78474	5.24629	5.22126	4.98846	4.87689	5.06072	5.14575	4.97865	5.09347
ENSG00000168209	54541	DDIT4	6.29973	6.34005	6.26359	6.40484	5.89968	6.00624	5.87053	6.03938	6.26167	6.16604	5.92399	6.10563	5.84053	5.86549	5.95531	6.41696	6.05876	6.06487	5.94729	6.15618	5.64095	5.71614	6.16059	6.30471
ENSG00000148719	54788	DNAJB12	6.19284	6.22978	6.3741	6.26513	6.13207	6.16787	6.08047	6.05794	6.07761	6.1417	5.9902	6.15676	6.11	6.01952	5.95271	6.20143	5.97942	5.98962	6.02849	5.97075	6.08183	6.01557	6.01591	6.07345
ENSG00000107745	10367	MICU1	5.81214	5.90148	5.72873	5.83247	5.72296	5.91201	5.68445	5.72879	5.78772	5.72416	5.51766	5.57684	5.75254	5.82767	5.73486	5.78694	6.09994	6.06261	5.99221	5.94032	6.12764	6.25115	6.07901	6.16709
ENSG00000156026	90550	MCU	4.96298	4.94384	4.61134	4.78947	5.04889	5.03602	4.85247	4.76925	4.81296	4.72045	4.41292	4.51864	4.99153	5.00114	4.91089	4.6811	5.27784	5.3372	5.04334	4.87918	5.38737	5.51809	5.25967	5.118
ENSG00000122884	5033	P4HA1	7.60301	7.58912	7.75486	7.87872	7.6191	7.57378	7.91247	7.55988	7.33975	7.36511	7.21336	7.52358	7.27459	7.429	7.71543	7.64003	7.19824	7.2433	7.23305	7.34371	7.13865	7.27512	7.47896	7.37635
ENSG00000166321	25961	NUDT13	-0.417846	0.441619	0.0587107	-0.241259	-0.207776	0.392161	-0.176293	0.450133	0.279147	-0.0175742	0.348271	-0.596501	0.185081	0.0317675	0.136213	-0.295388	0.0977338	0.642385	0.384965	0.195827	0.366883	0.951028	0.799389	0.302803
ENSG00000122882	11319	ECD	5.09331	5.21032	5.22778	5.269	5.34366	5.23725	5.3255	5.24202	5.03928	5.0165	4.89012	4.92323	5.06214	5.06898	5.09984	4.93542	4.93013	5.06827	4.97613	4.81354	4.98707	5.00969	4.84208	4.7522
ENSG00000138286	317662	FAM149B1	4.21195	4.27418	4.19587	4.16322	4.02449	4.3155	4.30196	4.17345	4.21723	4.25983	4.28058	3.97224	4.23331	4.34777	4.16496	4.33648	4.36636	4.29465	4.43488	4.20134	4.38661	4.45387	4.49115	4.27035
ENSG00000213551	23234	DNAJC9	1.81388	2.32965	1.74253	1.85935	2.61011	2.23238	1.81567	2.13171	2.34276	2.3707	2.6702	2.23082	2.44495	2.49763	2.04147	2.02654	2.23909	2.51095	2.70024	2.57547	2.17773	2.35593	2.03245	2.27191
ENSG00000182180	51021	MRPS16	5.74172	5.6131	5.57491	5.58487	5.51595	5.57367	5.51487	5.47164	5.61461	5.71461	5.61381	5.75115	5.70037	5.60336	5.66667	5.6451	5.63659	5.58398	5.7131	5.79726	5.50591	5.61323	5.54732	5.71191
ENSG00000138279	310	ANXA7	6.7408	6.86461	6.88323	6.90238	6.84695	6.83795	6.82696	6.76431	6.79936	6.76353	6.54598	6.62267	6.71824	6.71136	6.69884	6.75765	6.6877	6.66475	6.7071	6.76692	6.6061	6.73239	6.67758	6.82929
ENSG00000166343	118490	MSS51	-1.7618	-0.152742	-0.852022	-1.34079	-0.283725	-0.314108	-0.176293	-0.0887326	-0.225325	0.418525	0.227976	-0.399464	0.133551	0.123398	-0.0740052	-0.905441	0.307951	0.189019	-0.330058	-0.560902	-0.471366	0.360284	-0.0411333	0.25305
ENSG00000107758	5532	PPP3CB	5.79456	5.81824	5.63018	5.79583	5.80431	5.85547	5.79895	5.59645	5.70871	5.70607	5.54938	5.70817	5.7915	5.87787	5.89788	5.66281	5.83735	5.77721	5.78241	5.66393	5.80448	5.85136	5.6496	5.77386
ENSG00000221817	101929145	PPP3CB-AS1	1.01349	1.25165	1.16233	1.27812	0.982555	0.841687	1.4508	0.487128	1.11659	0.576787	0.860919	0.732447	1.14661	1.06681	1.02175	0.519057	1.29567	1.5845	1.2549	1.45148	1.3546	1.29813	1.47512	0.863104
ENSG00000166348	159195	USP54	4.34672	4.50463	4.51675	4.55575	4.04792	4.41429	4.60215	4.7157	4.10163	4.09953	4.25259	4.39357	4.04742	4.13308	4.07534	3.95777	4.12748	4.16806	4.14292	4.39008	4.17598	4.04999	3.98175	4.12579
ENSG00000177791	58529	MYOZ1	0.947151	1.31438	0.570211	0.9251	1.27501	1.11039	0.931767	0.722506	2.24928	2.25837	1.58706	2.01749	2.26508	1.79452	1.91891	2.45396	2.25186	2.99637	1.78123	1.15097	2.53409	2.75673	2.43347	2.24671
ENSG00000250959	2749	GLUD1P3	-1.55535	0.364657	-0.138326	-0.178523	-0.738291	-0.264355	-0.176293	0.114084	0.12977	-0.480546	-0.454283	-0.4622	-0.362407	-0.28426	-0.254577	0.0560846	-0.148427	-0.0519891	-0.443269	-0.775027	-0.306307	-0.132113	-0.109846	-1.33191
ENSG00000176986	9632	SEC24C	7.08875	7.20015	7.34549	7.24685	7.06692	7.20766	7.22193	7.41891	7.10267	7.15529	7.3696	7.36717	7.13785	7.06085	7.2054	7.32008	6.93286	7.03142	7.16828	7.12922	7.06238	7.00813	7.05396	7.14019
ENSG00000196968	170384	FUT11	4.89861	4.93222	5.16857	5.35236	4.85444	4.92379	5.241	5.23659	4.64647	4.75605	5.0627	5.17716	4.835	4.81098	5.09199	5.04262	4.52728	4.70872	4.9637	4.92874	4.71666	4.7072	5.02546	4.87651
ENSG00000172586	118487	CHCHD1	3.94503	3.80964	3.79183	3.98285	4.0166	4.01161	3.72202	3.73602	4.09156	3.99124	3.72493	3.70237	4.12203	4.07114	3.94531	3.98874	4.15493	4.23409	3.96854	3.89173	3.69613	4.08459	3.70503	3.97283
ENSG00000214655	23053	ZSWIM8	6.18477	6.28434	6.32071	6.08347	6.20422	6.28372	6.16118	6.27445	6.0903	6.06614	6.07328	6.0357	6.11748	6.04464	5.90507	6.23841	6.20708	6.24046	6.24209	6.34059	6.41461	6.22753	6.40104	6.50064
ENSG00000148660	818	CAMK2G	4.86081	5.03204	4.70992	4.67734	4.99968	5.0764	4.72524	4.81725	4.93055	4.86363	4.64399	4.47326	4.84104	5.02064	4.56759	4.66201	5.32844	5.35215	5.19764	5.24379	5.29079	5.37272	5.32132	5.44183
ENSG00000122861	5328	PLAU	4.06328	4.06813	3.73534	3.76074	3.68922	3.85159	3.35144	3.56489	3.98685	3.90805	4.1788	3.93621	3.74665	3.97294	3.71095	3.91003	3.86618	3.60752	4.10567	4.51923	3.89151	3.94669	3.83866	3.8017
ENSG00000035403	7414	VCL	9.67495	9.74579	10.0111	9.96176	9.71913	9.746	9.9897	9.87621	9.29244	9.31295	9.29527	9.49706	9.40259	9.38285	9.4758	9.45564	9.03846	9.09021	9.01319	8.95745	9.38713	9.38014	9.28493	9.28139
ENSG00000185009	26985	AP3M1	5.52147	5.5911	5.36443	5.5758	5.61731	5.57111	5.66557	5.56327	5.5277	5.54542	5.45428	5.5423	5.60071	5.74894	5.839	5.5375	5.5174	5.52914	5.61665	5.48726	5.63716	5.71614	5.63786	5.55394
ENSG00000156110	132	ADK	4.49631	4.4706	4.24052	4.08866	4.55258	4.56982	4.22819	4.13609	4.24171	4.28298	4.157	4.25418	4.38974	4.47063	4.33705	4.10166	4.65292	4.44394	4.8882	4.80873	4.37754	4.4801	4.50271	4.46045
ENSG00000156650	23522	KAT6B	5.15706	5.32013	4.99096	5.19984	5.02351	5.23292	5.16554	5.26483	5.51017	5.42829	5.58042	5.64911	5.50384	5.50564	5.55564	5.572	5.90458	6.04432	5.99629	5.90022	6.07249	6.00796	6.19838	6.05814
ENSG00000156671	142891	SAMD8	5.34431	5.07041	5.28794	5.51778	5.3198	5.15849	5.66109	5.54035	5.04798	4.97089	5.04204	5.03534	4.91157	5.0975	5.36144	5.01279	4.96156	5.047	4.91141	4.80873	5.18901	5.29074	5.17736	5.01168
ENSG00000165637	7417	VDAC2	6.31214	6.33313	6.30785	6.33869	6.38142	6.48122	6.44201	6.23422	6.24512	6.31808	6.03122	6.16716	6.29946	6.40852	6.31932	6.20693	6.14598	6.18241	6.31461	6.18056	6.25284	6.31868	6.29789	6.24393
ENSG00000165644	118881	COMTD1	1.79515	1.79688	1.70379	1.73449	1.62576	1.46033	1.22667	1.54967	1.33709	1.02425	0.748808	0.64586	1.55186	1.2609	1.09906	1.41649	1.85994	1.84613	0.787511	1.15097	1.93545	1.95679	2.00021	1.75108
ENSG00000165655	84858	ZNF503	4.86531	4.58104	4.47997	4.77369	4.99968	5.11216	4.72953	4.75415	5.26802	5.0889	5.00133	5.19124	5.39042	5.25522	5.33372	5.55658	5.39613	5.63578	5.10126	5.14431	5.38435	5.19774	5.47878	5.43766
ENSG00000237149	100131213	ZNF503-AS2	1.40812	1.57571	1.39894	1.50529	1.42569	1.47505	1.58924	0.812704	1.50828	1.50967	1.21748	1.65328	1.68311	1.50191	1.6023	1.81242	2.14641	2.12665	1.56407	1.6364	1.62379	1.86176	2.18365	2.15487
ENSG00000156113	3778	KCNMA1	5.83754	5.73564	5.57088	5.64681	5.65847	5.71215	5.64983	5.4472	5.29019	5.35234	5.53149	5.66479	5.34017	5.27408	5.38735	5.25708	5.24947	5.22261	5.59889	5.85666	5.0417	4.93871	5.02345	4.98145
ENSG00000151208	9231	DLG5	6.94901	7.02052	7.20218	7.098	6.73714	6.98084	7.0177	7.03412	6.85645	6.86435	7.02352	7.20724	6.87256	6.74826	6.87264	7.02374	6.9259	7.00526	6.91518	7.00764	7.15998	6.83992	7.04658	7.08927
ENSG00000148606	11128	POLR3A	5.49414	5.63785	5.68341	5.65113	5.60288	5.70045	5.64983	5.66767	5.53638	5.55971	5.79585	5.75976	5.60899	5.60932	5.673	5.60235	5.34343	5.37061	5.58993	5.58182	5.4565	5.34664	5.45519	5.50164
ENSG00000138326	6229	RPS24	9.02478	8.99964	9.09699	9.22331	9.11062	9.09532	9.07495	8.99728	9.14379	9.14984	8.97981	8.99846	9.09308	9.12812	9.03631	9.15504	9.18691	9.1767	9.19228	9.09589	9.14139	9.21935	9.11315	9.11457
ENSG00000230417	414243	LINC00595	-0.0359753	0.00772258	0.232042	0.0997783	0.52919	0.00274913	0.521679	0.0162369	0.231053	-0.135411	-0.265838	-0.527789	0.655972	0.329849	0.696513	-0.108975	0.402588	0.433438	0.384965	-0.133481	0.0989494	0.134991	-0.257945	0.442528
ENSG00000224596	283050	ZMIZ1-AS1	-0.104688	0.650566	0.481402	0.416635	0.288182	0.328735	0.706894	0.951531	-0.225325	0.14289	1.41407	0.385797	0.282928	0.250777	0.136213	0.338484	0.153229	0.541691	0.541934	0.253542	0.31713	0.585157	0.641126	0.569907
ENSG00000108175	57178	ZMIZ1	8.45951	8.43979	8.57298	8.5515	8.35437	8.53616	8.64055	8.56333	8.42063	8.3939	8.7229	8.85657	8.42156	8.33697	8.61503	8.81826	8.36149	8.44387	8.51762	8.50676	8.6726	8.38325	8.71662	8.69926
ENSG00000108179	10105	PPIF	5.42117	5.46543	5.77383	5.52957	5.44714	5.42901	5.51487	5.58902	5.15818	5.28226	5.66006	5.63794	5.3187	5.26027	5.34963	5.39642	4.77514	4.77675	5.37717	5.36657	4.79826	4.70549	4.73595	4.88878
ENSG00000165424	219654	ZCCHC24	6.81824	6.77915	6.66683	6.74944	6.62349	6.75293	6.62791	6.54062	6.76389	6.82545	6.88784	7.02162	6.80469	6.65538	6.91379	6.96135	7.27608	7.26846	7.25192	7.227	7.28089	7.17553	7.35138	7.35108
ENSG00000253626	143244	EIF5AL1	2.87315	3.19442	3.35899	3.01172	3.14707	2.96414	2.94288	2.95484	2.95204	3.2671	3.3979	3.49096	3.4423	3.08117	2.83477	3.0993	2.8641	3.05843	3.44386	3.485	2.94776	3.00483	3.01238	3.19824
ENSG00000225484	101060691	NUTM2B-AS1	1.04555	1.3347	1.29854	1.42676	1.51805	1.5741	1.81567	1.90445	1.62453	1.13018	1.60327	1.62338	1.36342	1.44976	1.58449	1.18648	0.933103	1.38582	1.32573	1.32258	1.60318	1.94525	1.78999	1.49698
ENSG00000272447	642361	LOC642361	1.33218	1.18606	1.19062	1.18575	1.19332	1.47505	1.07332	1.49623	1.29092	1.22886	1.27932	1.54579	1.57136	1.28094	1.45324	1.25602	1.50212	1.65047	1.37665	1.18103	1.45002	1.53214	1.45147	1.31498
ENSG00000242600	8512	MBL1P	-0.707353	-0.097247	-0.210476	-0.875131	-0.0669134	0.192852	-0.458692	0.114084	0.538234	0.192644	0.658611	-0.339343	-0.0330991	0.290855	-0.320166	-0.0240858	0.834699	0.609595	0.417755	-0.133481	0.893631	0.325094	1.16196	0.686947
ENSG00000230091	219347	TMEM254-AS1	-0.707353	-0.780773	-1.58899	-0.447709	-2.32325	-0.720733	-1.14458	-1.06177	-0.522307	-0.560716	-0.926352	-0.909659	-0.892921	-1.04099	-0.792234	-0.761051	-0.716711	-0.341496	-0.225089	-0.560902	-0.992198	-0.400046	-0.609417	-0.935984
ENSG00000133678	80195	TMEM254	3.55178	3.83126	3.65133	3.7036	3.88403	3.70319	3.81365	3.65705	3.89337	4.03962	3.57683	3.63653	3.90101	3.91321	3.82153	3.77441	3.88269	4.1223	3.80775	3.72322	3.79485	3.96966	3.97762	3.74434
ENSG00000189129	219348	PLAC9	4.17981	4.04674	4.45686	4.31538	4.22621	4.12796	3.91494	3.76266	4.30986	4.31141	3.82854	4.10258	4.24852	4.0826	3.9592	4.19314	4.52991	4.40386	4.044	4.27982	4.34377	4.14385	4.10435	4.40742
ENSG00000122359	311	ANXA11	8.39312	8.44608	8.39979	8.29695	8.36101	8.38895	8.10407	7.98131	8.18179	8.18489	7.81327	8.02367	8.27375	8.16063	7.88122	8.09649	8.52589	8.62551	8.23643	8.38515	8.6173	8.58835	8.49577	8.6341
ENSG00000237523	439990	LINC00857	1.45662	1.45096	1.44664	1.03507	2.08425	1.58771	0.90171	1.44073	1.8953	1.94663	1.45037	1.60819	1.94465	1.98977	2.13009	1.69212	2.23909	2.45667	2.22279	2.45763	2.21895	2.44057	2.40912	2.54428
ENSG00000122378	84293	PRXL2A	-0.332957	-0.695884	-0.451484	0.641928	-0.969616	-0.861596	-0.113557	-0.201943	-0.0970012	-0.332448	0.562395	-0.281628	-0.221544	-0.0163268	-0.0185101	-0.295388	0.615133	0.70581	0.7622	0.770941	0.674064	-0.0374759	0.313962	0.686947
ENSG00000108219	81619	TSPAN14	5.57325	5.61102	5.71053	5.586	5.6572	5.69339	5.5099	5.53815	5.54378	5.61891	5.56395	5.66112	5.58281	5.55069	5.54991	5.59062	5.64023	5.50483	5.55811	5.79604	5.51973	5.46452	5.56809	5.65797
ENSG00000165678	27069	GHITM	7.19842	7.22451	7.09401	7.20408	7.15765	7.28932	7.20856	7.00133	7.21279	7.20159	6.76893	7.04964	7.12883	7.11348	7.13984	7.01311	7.1164	7.10494	6.96283	6.93012	6.91181	7.11146	7.07732	7.01845
ENSG00000107771	54462	CCSER2	5.50715	5.49507	5.41176	5.70828	5.42941	5.52056	5.82521	5.57083	5.21646	5.28943	5.2925	5.35713	5.36412	5.41335	5.56475	5.29268	5.18436	5.22126	5.07324	5.0147	5.43334	5.52489	5.47878	5.28821
ENSG00000182771	2894	GRID1	-0.0359753	0.1972	0.118832	0.774683	0.0614107	0.00274913	0.671704	0.160627	0.1813	0.0379209	0.833697	1.10123	0.374559	0.0783101	0.882926	1.11342	-1.05113	-0.160923	0.0917684	-0.20943	0.366883	0.00761195	0.761421	0.990016
ENSG00000062650	23063	WAPL	6.28553	6.27779	6.2611	6.31776	6.33615	6.33202	6.56398	6.42265	6.11121	6.09831	6.15322	6.10698	6.11499	6.22353	6.28802	5.98682	5.95912	5.87358	6.08125	5.97826	6.09941	6.05704	6.09246	5.99523
ENSG00000122367	11155	LDB3	0.420403	0.774745	0.52649	-0.00519125	0.234742	0.698492	0.164744	0.722506	0.0208353	-0.0752897	-0.0991885	-0.7446	0.618978	0.0783101	-0.88845	-0.108975	0.575056	0.736507	0.384965	0.0073815	1.64411	1.06206	1.16196	1.10666
ENSG00000107779	657	BMPR1A	5.41964	5.38611	5.52163	5.59388	5.40088	5.50361	5.81517	5.55567	5.1058	5.19035	5.17134	5.29565	5.20003	5.35901	5.46607	5.23787	5.30872	5.31703	5.23951	5.20774	5.41424	5.3994	5.3647	5.15741
ENSG00000173269	79812	MMRN2	-0.417846	-0.333314	-0.972316	-0.523658	-0.363895	0.192852	-0.458692	-0.390388	-0.697394	-0.0752897	0.0501892	-1.09607	0.329471	-1.14408	-0.991543	0.132033	0.491398	0.506501	0.736437	0.920967	0.633987	0.0937686	0.682349	0.7952
ENSG00000173267	6623	SNCG	-0.707353	-1.57724	-0.541682	-1.08926	-0.538982	-0.720733	-0.310594	-0.68737	-1.40366	-1.29768	-1.63262	-1.19917	-0.438356	-0.944774	-0.702036	-1.06591	0.0400183	0.316398	0.317061	0.511854	0.592764	0.360284	0.147312	-0.0252511
ENSG00000148672	2746	GLUD1	6.96847	7.02091	7.02302	7.14014	7.03454	7.07836	7.1126	7.06082	6.92655	6.96441	6.84631	7.00432	6.89159	6.94672	7.04778	6.96005	7.01426	6.9926	7.07404	7.01548	6.94136	7.10467	7.0327	6.95179
ENSG00000122376	54537	SHLD2	4.05543	3.84194	3.56752	3.76474	3.97646	3.95235	4.00251	3.87858	3.90492	3.99475	3.80069	3.74465	3.92015	4.02733	4.13162	3.73233	4.03449	4.00112	3.82924	3.67651	4.00976	4.04459	3.93987	3.69396
ENSG00000223482	728190	NUTM2A-AS1	3.96612	4.01561	4.1133	4.18724	4.09741	4.04899	4.14082	4.12439	3.97229	3.96285	3.96337	3.82238	3.79306	3.86092	3.95227	3.83815	3.87858	3.64845	3.83532	3.78813	3.74398	4.03917	3.92277	3.84433
ENSG00000224914	439994	LINC00863	1.98897	2.14638	2.05102	2.10609	2.06906	2.09618	1.95391	1.61798	1.99946	2.0979	2.30433	2.1906	2.14009	2.20432	2.33572	2.34648	2.37368	2.43811	2.17564	2.17357	2.39713	2.44057	2.52696	2.15487
ENSG00000214562	728130	NUTM2D	0.766579	0.943017	0.693946	0.456713	0.696646	0.841687	0.560673	0.65908	0.723449	1.22886	1.08524	1.05717	1.17237	0.700943	0.729303	0.729274	0.933103	1.44278	1.35987	0.920967	1.3546	0.927759	1.10246	1.07837
ENSG00000107789	9562	MINPP1	4.93757	4.8796	5.01686	5.04414	4.87642	4.87468	5.03316	4.8353	4.73103	4.70553	4.49991	4.61675	4.50827	4.79539	4.70992	4.40696	4.74836	4.58556	4.51851	4.51628	4.52727	4.56173	4.54243	4.42438
ENSG00000198682	9060	PAPSS2	7.44822	7.50533	7.39723	7.24506	7.45975	7.48566	7.38629	7.23405	7.29221	7.25526	7.08253	7.26254	7.27793	7.28047	7.28475	7.1507	7.69663	7.7416	7.54159	7.47726	7.62651	7.73898	7.68821	7.68563
ENSG00000138138	84896	ATAD1	5.85008	5.74611	5.58827	5.78505	5.7777	5.78854	6.0491	5.75936	5.64705	5.67359	5.48194	5.62762	5.56104	5.70234	5.87516	5.66121	5.53056	5.50928	5.3241	5.31328	5.65228	5.71189	5.63392	5.44876
ENSG00000227268	100144748	KLLN	0.029613	0.9163	1.13348	0.774683	0.572911	0.698492	0.931767	0.841558	0.0208353	0.499825	0.860919	0.988461	0.692041	0.404811	1.04799	1.11342	0.800348	0.506501	0.683488	0.689641	0.674064	1.1248	0.975545	0.486249
ENSG00000171862	5728	PTEN	7.0102	6.85453	7.0527	7.40788	7.0099	6.87381	7.46226	7.1937	6.69187	6.76866	6.77431	6.94511	6.73021	6.88013	7.18708	6.84557	6.84974	6.84195	6.80408	6.74759	6.87414	6.95301	7.03916	6.8165
ENSG00000184719	55328	RNLS	2.37696	2.49225	2.44076	2.59332	2.59958	2.75085	2.54617	2.54529	2.57241	2.68938	2.03234	2.1281	2.41289	2.70466	2.04147	2.36233	2.3382	2.68629	2.33004	2.4453	2.37298	2.4811	2.53823	2.54428
ENSG00000138134	57559	STAMBPL1	4.75329	4.55096	4.23714	4.41027	5.14254	4.60538	4.73593	4.93573	4.40505	4.25983	4.00972	4.09443	4.21792	4.2393	4.25779	4.13895	4.07815	4.02308	3.74454	3.94087	3.68146	3.87551	3.91414	3.91001
ENSG00000107796	59	ACTA2	6.85546	7.06262	6.86305	6.61645	7.00093	6.99495	6.72712	6.62603	6.90707	6.90549	6.04982	6.42992	7.07051	6.83722	6.43937	6.84557	6.60987	6.68407	5.76499	5.52436	7.36133	7.49539	6.74053	6.93463
ENSG00000026103	355	FAS	5.06621	5.08247	5.08814	5.28439	5.12061	5.1192	5.47588	5.3564	4.88077	4.98154	4.84482	4.73157	4.68423	4.92519	5.05042	4.79061	4.92814	4.67544	4.63289	4.43443	4.65542	4.79501	4.59195	4.54815
ENSG00000138135	9023	CH25H	3.19954	3.07268	4.3449	4.23699	2.75949	2.79845	3.7306	3.54748	2.98865	2.78168	3.56447	3.77896	2.43434	2.3818	3.29523	3.55053	3.01402	2.81411	3.53261	3.70782	2.86362	2.62549	3.29747	3.41168
ENSG00000107798	3988	LIPA	5.85008	5.93514	5.66966	5.63157	6.03087	5.847	5.84311	5.45889	5.48604	5.35781	4.81381	5.06206	5.53769	5.61229	5.55906	5.28022	5.54749	5.50148	5.29462	5.13666	5.77829	5.93398	5.89619	5.8237
ENSG00000119922	3433	IFIT2	3.37381	3.57784	2.54304	2.94285	3.23134	3.18168	2.67615	2.75699	4.02965	3.85496	3.35067	3.60628	3.61193	3.70651	3.60892	3.53663	4.14812	4.02929	3.65455	3.51481	3.67653	3.95247	3.65414	3.8359
ENSG00000119917	3437	IFIT3	3.91497	3.84549	3.47854	3.48363	3.74284	3.70319	3.54374	3.5431	4.32998	3.95926	3.89917	3.97224	4.03694	4.0968	4.1499	4.08265	4.66491	4.45552	4.43488	4.30392	4.34067	4.4821	4.72119	4.62351
ENSG00000185745	3434	IFIT1	3.99924	4.12174	3.43781	3.27532	4.17748	4.10921	3.61494	3.48941	4.83122	4.56385	3.79717	4.0045	4.52086	4.50298	4.41973	4.34448	5.36121	5.2361	4.74535	4.64586	4.9447	5.16702	5.11474	5.29283
ENSG00000152778	24138	IFIT5	4.8404	4.82678	4.66777	4.77963	4.73924	4.86353	4.84459	4.53539	4.6916	4.65319	4.59417	4.77981	4.73265	4.85842	4.90193	4.71236	4.78176	4.85052	4.64679	4.61316	4.62251	4.88536	4.69121	4.69512
ENSG00000152782	53354	PANK1	2.21724	2.36959	2.27891	2.15563	2.48982	2.63764	2.60332	2.44544	2.39826	2.24664	2.59923	2.39909	2.28883	2.46297	2.59787	2.56773	2.21321	2.03084	2.17564	2.30222	2.09157	2.27526	1.96723	2.01262
ENSG00000138182	9585	KIF20B	5.27838	5.05518	4.31951	4.02344	5.28736	5.26927	4.3077	4.13609	4.7375	4.8827	4.71097	4.37125	5.08775	5.25014	4.6034	3.77441	4.44072	4.38218	4.80543	4.6021	4.3836	4.32621	3.97347	3.84852
ENSG00000232229	643529	LINC00865	-0.417846	-0.333314	-1.40842	-0.241259	-0.363895	-0.655145	-1.42022	-0.68737	-0.159737	0.14289	-0.208123	-0.527789	-0.603415	0.123398	-0.388879	-0.199172	-0.0828385	-0.0519891	-0.772576	-0.560902	0.156665	-0.460167	-0.423004	-0.450557
ENSG00000148680	3363	HTR7	0.912799	0.9163	1.34961	1.78259	0.288182	0.841687	1.38714	1.36326	1.14283	1.05147	1.6193	1.62338	0.922047	1.2609	1.43348	1.56088	1.71993	1.38582	1.60736	1.49998	0.751026	0.904107	1.88133	1.49698
ENSG00000148688	10556	RPP30	4.2295	4.19581	3.66651	3.88711	4.17393	4.19841	3.76857	3.69707	4.16059	4.17882	3.88266	4.02179	4.42499	4.26468	4.05931	3.57795	4.30336	4.11063	4.20529	3.98413	4.06356	4.10289	3.89235	3.74883
ENSG00000148677	27063	ANKRD1	2.15981	2.24629	2.50975	1.50529	2.22792	2.24961	2.01133	2.1777	2.01375	1.97534	2.21221	1.92246	2.12698	2.25585	1.67142	1.78915	0.765158	0.576042	0.131846	-0.663996	1.14245	1.24263	0.55497	0.39744
ENSG00000180628	84333	PCGF5	5.23907	5.16989	5.16679	5.3417	5.11692	5.2275	5.41733	5.15273	5.10413	4.96732	4.89506	5.01821	5.05869	5.11296	5.38992	4.87039	4.94985	4.99241	4.87792	4.86767	5.08508	5.15454	5.2112	4.98526
ENSG00000165338	143279	HECTD2	3.61724	3.35723	3.408	3.87607	3.5756	3.55171	4.00605	3.99552	3.37908	3.22588	3.56447	3.2915	3.04916	3.37016	3.62643	2.93939	2.88883	3.05843	2.73968	2.72577	3.08043	3.20199	3.06008	2.7285
ENSG00000119938	5507	PPP1R3C	5.64301	5.70865	4.45395	4.97856	5.88782	5.95989	5.34378	5.19527	6.19115	6.06113	5.16589	5.42153	6.07969	6.31808	5.7903	5.68977	6.30757	6.40834	5.63246	5.67717	6.30641	6.47635	5.8918	5.9215
ENSG00000107854	80351	TNKS2	6.37972	6.20722	6.1963	6.40164	6.17526	6.27638	6.5913	6.55974	6.16499	6.09341	6.30091	6.27747	6.11083	6.29363	6.59537	6.2298	6.16213	6.15569	6.23002	6.14479	6.13305	6.24116	6.49586	6.13826
ENSG00000174721	143282	FGFBP3	-0.508044	0.00772258	-0.637897	0.244168	-0.635197	-0.474573	-0.382744	-1.06177	-0.366188	-0.560716	-0.208123	-0.999857	-0.693613	0.0317675	-0.131721	-0.629807	-0.620495	-0.341496	-0.0806988	-0.560902	-1.26783	-0.588491	-0.823542	-0.721859
ENSG00000095564	9044	BTAF1	5.54969	5.57518	5.51045	5.75924	5.42792	5.55993	5.9378	6.15453	5.32067	5.22214	5.90286	5.4388	5.29397	5.33405	5.60616	5.19647	5.08798	5.03625	5.23146	5.10957	5.14691	5.24675	5.24771	5.02841
ENSG00000107864	22849	CPEB3	1.54899	1.27286	1.01192	1.3437	1.04598	1.18392	1.22667	1.12586	1.64303	1.44955	1.68169	1.65328	1.31798	1.3007	1.47274	1.47599	1.21972	1.46127	1.2549	1.08891	1.19849	1.01867	1.32702	1.13441
ENSG00000198060	54708	MARCH5	5.3427	5.21854	5.33622	5.42613	5.39785	5.32721	5.40666	5.23931	5.27248	5.27362	5.15494	5.17459	5.19061	5.35074	5.39504	5.20748	5.17769	5.15036	5.06679	4.94416	4.995	5.10613	5.1519	5.15063
ENSG00000119912	3416	IDE	5.39652	5.4769	5.28794	5.47329	5.54643	5.5582	5.54921	5.28991	5.41248	5.41656	5.30123	5.50384	5.56833	5.55687	5.67616	5.39256	5.57442	5.58608	5.52463	5.44917	5.71846	5.76044	5.7716	5.59945
ENSG00000138160	3832	KIF11	6.14832	6.06775	5.42373	5.20279	6.16011	6.20422	5.44103	5.19388	5.70651	5.85738	5.51016	5.36505	6.13232	6.14508	5.34302	4.79061	5.62559	5.44452	6.14995	5.98573	5.48635	5.46148	4.9494	5.14893
ENSG00000152804	3087	HHEX	2.37696	2.20274	2.38064	2.4318	2.40769	2.38048	2.17106	1.90445	2.77886	2.68938	2.41866	2.43396	2.55676	2.48041	2.30342	2.28126	2.67797	2.73271	2.39735	2.57547	2.577	2.61824	2.5933	2.62473
ENSG00000138190	54536	EXOC6	2.88206	2.87874	2.46412	2.68052	2.84221	2.78669	2.93548	2.80173	2.44117	2.43412	2.50747	2.31741	2.73157	2.75567	2.67563	2.46868	2.5286	2.47499	2.25036	2.15855	2.53409	2.81497	2.62536	2.3089
ENSG00000138119	26509	MYOF	10.0829	10.1686	10.1519	10.1614	10.0497	10.1653	10.2535	10.2007	9.92681	9.88634	9.90084	10.0752	9.99478	10.0172	10.1498	10.1126	9.82121	9.87204	9.76631	9.69799	10.1492	10.1143	10.1314	10.1046
ENSG00000138180	55165	CEP55	5.93383	5.81734	5.37987	4.99396	6.05709	5.97032	5.11731	5.04211	5.62512	5.61663	5.45652	5.33077	5.96644	5.96018	5.38735	4.75202	5.27315	5.02385	5.87755	5.57335	5.03979	5.27353	4.64765	4.83696
ENSG00000138207	5950	RBP4	0.947151	0.10557	0.337012	-0.0606864	0.121532	0.228041	-0.382744	0.160627	0.0763304	0.0913602	0.00209487	0.385797	-0.362407	-0.28426	-0.320166	0.272896	-1.05113	-0.341496	-0.0806988	-0.775027	-0.306307	-0.588491	0.205027	0.528685
ENSG00000148690	118924	FRA10AC1	3.13395	2.88564	2.3179	2.61118	3.13982	3.18168	2.77894	2.82359	3.41719	3.36257	3.3792	3.15186	3.39931	3.75029	3.20485	3.00145	3.42812	3.47271	3.19232	3.25707	3.52041	3.59442	3.28415	3.21782
ENSG00000176273	159371	SLC35G1	2.32566	2.24629	2.70869	2.89988	2.65148	2.61123	3.03576	2.94822	2.73643	2.60002	2.77409	2.69341	2.48662	2.72674	3.07694	2.795	2.63963	2.58028	2.54565	2.34267	2.56639	2.76332	2.46924	2.36853
ENSG00000180764	266971	PIPSL	0.37065	0.943017	0.843972	0.606738	0.484102	0.841687	1.07332	1.23863	0.887569	1.22886	1.27932	1.24562	1.47113	1.46735	0.882926	1.28957	0.615133	0.853152	1.3429	1.45148	1.19849	1.10419	0.799389	1.16163
ENSG00000138193	51196	PLCE1	4.80337	4.8865	4.8759	4.85841	4.8231	4.95956	4.92151	4.78605	4.89819	5.02853	4.70159	4.77302	5.1969	5.00867	5.12008	4.98746	5.53056	5.5444	5.39169	5.09386	5.63081	5.62413	5.756	5.67814
ENSG00000173145	64318	NOC3L	4.37854	4.40245	4.53892	4.62774	4.6805	4.51032	4.6504	4.70003	4.48155	4.45083	4.5299	4.35996	4.52086	4.45307	4.65977	4.14813	3.93904	4.09887	4.00407	3.98838	3.8701	4.06872	3.96931	3.94959
ENSG00000108239	23232	TBC1D12	3.71518	3.6281	3.60478	3.80798	3.80374	3.79991	4.00605	3.86459	3.71692	3.72574	3.38858	3.57928	3.61193	3.76103	3.86644	3.41269	3.64205	3.69217	3.5512	3.08494	3.86578	3.65944	3.82492	3.55715
ENSG00000119969	3070	HELLS	2.4265	2.51913	1.53754	1.48606	2.56752	2.59784	1.90928	2.16634	2.71035	2.60921	3.0649	2.74985	2.42365	2.87911	2.92953	1.88005	2.88883	2.79236	3.2841	3.35261	2.5557	2.61095	2.13993	2.51292
ENSG00000107438	9124	PDLIM1	6.34793	6.51162	6.70533	6.69708	6.4592	6.45036	6.45953	6.36543	6.3808	6.50075	6.19727	6.39827	6.42063	6.41136	6.35587	6.42075	6.47889	6.48886	6.33889	6.22723	6.56606	6.67502	6.40258	6.58412
ENSG00000095637	10580	SORBS1	3.93222	3.98701	3.61526	3.7727	3.96009	4.19619	4.05124	3.97939	3.17813	3.16487	2.65473	3.02609	3.23789	3.21217	3.22798	2.94992	3.13611	3.14107	2.02417	1.96482	3.55302	3.54558	2.74692	2.67283
ENSG00000059573	5832	ALDH18A1	7.10833	7.12776	7.34273	7.24863	7.14955	7.10463	7.22497	7.11575	7.13284	7.14625	7.15786	7.40858	7.15208	7.2369	7.29163	7.43885	7.00769	7.05178	7.02832	7.00292	7.01098	7.01953	6.9544	7.04974
ENSG00000119977	26123	TCTN3	5.97187	5.85914	5.93405	5.93	5.95752	5.95858	5.86664	5.77253	5.95157	6.03067	5.74379	5.94266	6.04088	6.04244	5.94313	6.02467	5.78561	5.92696	5.83267	5.7315	5.87924	5.87056	5.80231	5.70498
ENSG00000138185	953	ENTPD1	3.52928	3.65663	3.56752	3.80022	3.72357	3.60622	3.8217	3.86107	3.87393	3.75502	4.08956	4.03321	3.67637	3.69535	3.96953	3.91541	3.6176	3.42168	3.58407	3.58393	3.35152	3.45895	3.42439	3.58758
ENSG00000226688	728558	ENTPD1-AS1	-0.508044	-0.333314	0.481402	-0.118402	-0.363895	-0.592409	0.309134	0.291871	-0.366188	-0.0175742	0.386238	0.0232266	0.185081	0.250777	0.184307	0.272896	-0.0201027	-0.475797	0.0917684	0.414007	-0.561564	-0.400046	-0.513202	0.0348699
ENSG00000107443	54619	CCNJ	2.74233	2.97249	2.8835	3.17077	3.10301	3.09379	3.3177	3.17487	2.80374	2.58146	3.15563	2.77046	2.54695	2.83912	2.82722	2.56773	2.25186	2.25941	2.4773	2.38202	2.34843	2.50488	2.43347	2.16835
ENSG00000177853	9849	ZNF518A	3.14139	3.07268	2.87481	2.89988	3.01857	2.99511	3.30052	3.23047	3.31708	3.43153	3.37448	2.98553	3.33233	3.47824	3.62643	2.93939	3.29875	3.08253	3.04793	3.01157	3.06544	2.99367	3.1656	2.95544
ENSG00000077147	56889	TM9SF3	7.67939	7.62101	7.50183	7.7753	7.71277	7.70153	7.95379	7.58543	7.59263	7.63151	7.50356	7.63665	7.58626	7.76936	7.92257	7.56023	7.44159	7.48534	7.36343	7.32237	7.56655	7.598	7.61724	7.45994
ENSG00000236552	728658	RPL13AP5	7.49649	7.48246	7.74029	7.67136	7.47747	7.55247	7.4317	7.3086	7.67863	7.70165	7.18705	7.42681	7.65297	7.5441	7.41706	7.7168	7.83669	7.87692	7.50319	7.65609	7.48018	7.58481	7.53735	7.63433
ENSG00000196233	84458	LCOR	3.09618	3.39642	3.41401	3.50768	3.4227	3.22151	3.63335	3.49396	3.23411	3.15862	3.26156	3.34286	3.14335	3.21217	3.60451	3.21732	3.11531	3.12375	3.22973	3.31921	3.24911	3.19226	3.4425	3.1717
ENSG00000213390	84986	ARHGAP19	3.03361	2.93306	2.76622	2.66349	2.9866	3.18616	2.80353	2.88725	3.02437	2.92103	2.85754	2.80417	2.91825	3.11505	2.94357	2.45396	2.65893	2.8069	3.15391	2.88946	2.58753	2.69605	2.56051	2.57498
ENSG00000165879	10023	FRAT1	1.43258	1.90954	1.46991	1.66777	1.68673	1.92446	1.40867	1.68319	2.1232	1.90246	1.881	2.07385	1.75307	2.02584	1.87562	2.0658	2.00274	2.56326	1.76857	1.96482	1.96806	2.17012	2.11003	2.07121
ENSG00000181274	23401	FRAT2	2.49776	2.61362	2.66903	2.71397	2.63094	2.29179	2.26849	2.51874	2.44117	2.29299	1.9712	2.42533	2.34654	2.3056	2.36731	2.69838	2.26451	2.37122	2.24123	2.32931	2.1916	2.47308	2.22609	2.3089
ENSG00000052749	23223	RRP12	5.88372	5.93514	6.61689	6.20977	5.83381	5.81047	6.00737	5.9903	5.8793	5.99168	6.18588	6.342	5.87232	5.81913	5.85951	6.12101	5.30259	5.44684	5.55903	5.68899	5.40236	5.15705	5.29498	5.55779
ENSG00000171314	5223	PGAM1	6.92712	6.91525	7.21514	7.11218	7.02228	6.90438	7.05146	6.88963	6.7973	6.81606	6.78767	7.00178	6.86419	6.82021	6.92312	7.01562	6.73279	6.78297	6.98145	7.07272	6.59831	6.78068	6.77667	6.92969
ENSG00000171311	51013	EXOSC1	4.38795	4.53787	4.47135	4.37411	4.3286	4.47597	4.4312	4.36698	4.42389	4.48118	4.39906	4.46696	4.49302	4.49442	4.31562	4.52435	4.46011	4.58556	4.63115	4.41559	4.35614	4.49601	4.33188	4.45496
ENSG00000171307	84287	ZDHHC16	5.20576	5.35038	5.45322	5.33096	5.19595	5.29023	5.21831	5.27147	5.38801	5.45019	5.43969	5.4811	5.50891	5.35783	5.35489	5.51463	5.24469	5.3183	5.37613	5.35178	5.39188	5.36625	5.26307	5.45427
ENSG00000155229	64210	MMS19	5.90899	6.03863	6.00546	5.87561	5.74104	6.02699	5.88788	6.07171	6.18801	6.20747	6.33711	6.33568	6.06772	6.09997	6.13277	6.36282	6.28523	6.23038	6.39555	6.38565	6.32698	6.25232	6.29041	6.34979
ENSG00000165886	80019	UBTD1	5.56912	5.67318	6.01933	5.87005	5.45007	5.40615	5.45274	5.24607	5.30624	5.34274	5.09888	5.37294	5.23407	5.11156	5.14307	5.40026	5.29336	5.35462	5.07066	5.23127	5.22991	5.14322	5.1519	5.22993
ENSG00000155252	55361	PI4K2A	5.43485	5.47576	5.49918	5.33499	5.38411	5.45338	5.26185	5.20641	5.37008	5.4868	5.25836	5.42803	5.47308	5.36254	5.38864	5.63208	5.30872	5.29013	5.21523	5.3941	5.42895	5.34225	5.31969	5.47747
ENSG00000171160	118812	MORN4	2.86419	2.97249	2.66903	2.38063	2.77828	2.87814	2.61263	2.57995	3.49052	3.37878	3.02333	3.01461	3.04219	3.15902	2.95747	2.89648	3.51012	3.53952	3.21115	3.32595	3.45865	3.54558	3.33026	3.43975
ENSG00000119986	60370	AVPI1	3.9535	4.14781	3.72571	3.75674	4.3254	4.30318	3.70036	3.69312	3.93149	3.90433	3.39325	3.65143	4.05782	3.8509	3.69444	3.86065	4.41825	4.50316	4.28076	4.49849	4.33443	4.423	4.49983	4.66214
ENSG00000155254	83742	MARVELD1	7.57307	7.52812	7.42801	7.37329	7.51962	7.60172	7.26868	7.1923	7.57828	7.58365	7.33088	7.48928	7.68995	7.56213	7.41013	7.49566	7.75804	7.85545	7.46718	7.50723	7.81893	7.78321	7.64031	7.71349
ENSG00000155256	118813	ZFYVE27	4.5971	4.7923	5.06732	4.75573	4.71749	4.63682	4.7338	5.21883	4.25079	4.14763	4.78745	4.28316	4.18033	4.2697	4.00008	4.35641	4.16171	4.14822	4.09557	4.05888	3.9126	3.99507	3.99408	4.04404
ENSG00000166024	27291	R3HCC1L	3.91063	4.15068	3.98188	3.91973	4.07097	4.09021	3.97029	4.15057	3.97229	3.97356	4.00972	3.82238	4.03694	3.95746	4.13162	3.73841	3.91516	3.84084	3.90636	3.93647	3.98608	3.92629	3.85227	3.93783
ENSG00000138131	84171	LOXL4	6.77825	6.84659	7.06756	7.00477	6.58531	6.62882	6.70281	6.56948	6.71719	6.71115	6.7084	6.93145	6.36027	6.37803	6.45967	6.70888	6.5639	6.5916	6.91805	7.03259	6.69947	6.52755	6.7252	6.75862
ENSG00000119943	84795	PYROXD2	3.14878	2.966	3.26899	3.28091	2.92045	3.10803	2.86713	3.36077	3.01019	3.12698	3.10529	2.93164	3.14985	2.68223	2.388	2.82962	3.6176	3.68038	3.46754	3.40448	3.47576	3.52246	3.2226	3.43418
ENSG00000107521	3257	HPS1	6.45401	6.50154	6.73504	6.58628	6.38449	6.45825	6.30878	6.42145	6.5199	6.45879	6.34376	6.54604	6.5149	6.34985	6.27975	6.56388	6.57664	6.55763	6.32275	6.44646	6.58917	6.45361	6.39175	6.55747
ENSG00000119946	26507	CNNM1	0.51504	0.682627	0.653869	0.570669	0.810603	0.511213	0.598641	1.05371	1.03491	0.576787	1.03832	0.840363	0.827924	0.995848	1.02175	1.03646	1.2708	1.06147	1.30834	1.49998	1.17074	1.18492	1.16196	1.26565
ENSG00000120053	2805	GOT1	6.56532	6.69913	6.72782	6.57323	6.3218	6.37485	6.23008	6.22466	6.72589	6.7042	6.23287	6.4218	6.3334	6.31626	6.18615	6.33296	6.10259	6.08961	6.25859	6.18335	5.8674	5.91339	5.99152	6.15783
ENSG00000155287	81894	SLC25A28	4.04753	4.19025	4.20975	4.18724	4.1307	4.18728	4.14082	4.54639	4.13468	4.17882	4.34947	4.21211	4.0193	4.01242	4.00344	4.27917	3.90711	3.9098	4.1132	4.07897	3.84837	3.94669	4.08527	4.03303
ENSG00000198018	57089	ENTPD7	4.6554	4.69741	5.34569	5.38258	4.71749	4.60203	5.58511	5.42235	4.26578	4.27145	4.39208	4.70862	4.11872	4.24441	4.6619	4.54534	3.72222	3.59082	3.90925	3.56696	3.73454	3.8102	3.7829	3.84012
ENSG00000119929	51076	CUTC	3.0574	3.40605	2.95945	3.23556	3.27831	3.22151	3.24773	3.24674	3.5308	3.50722	3.41637	3.31039	3.33233	3.45638	3.64803	3.52963	3.57251	3.50873	3.66483	3.78813	3.49826	3.54558	3.54103	3.67046
ENSG00000014919	1355	COX15	4.57256	4.66969	4.43338	4.47024	4.43608	4.61704	4.46242	4.54419	4.77363	4.89402	4.74607	4.75589	4.84705	4.84502	4.79176	4.72468	5.01683	5.0223	5.01281	4.83733	5.01074	4.9803	4.9022	4.89082
ENSG00000107554	23268	DNMBP	7.50264	7.49069	7.73068	7.85385	7.40334	7.16688	7.63235	7.85279	6.98072	6.94458	7.36901	7.31405	6.79591	6.75857	6.93854	6.99543	6.50712	6.36602	6.71578	6.84409	6.69826	6.5115	6.39872	6.47103
ENSG00000107566	10613	ERLIN1	6.46072	6.45879	6.32789	6.36261	6.57862	6.53841	6.36974	6.32386	6.52177	6.47648	6.39935	6.47875	6.56621	6.63509	6.53289	6.39111	6.43339	6.41902	6.73907	6.6408	6.31039	6.45361	6.35158	6.39134
ENSG00000213341	1147	CHUK	4.61056	4.54879	4.54167	4.6879	4.64765	4.63682	4.82671	4.81725	4.63497	4.49611	4.48687	4.3139	4.30784	4.68129	4.81295	4.44096	4.32164	4.07504	4.38393	4.21955	4.21725	4.38932	4.30574	4.20643
ENSG00000095485	55280	CWF19L1	4.49921	4.41204	4.35118	4.36624	4.51104	4.42001	4.41799	4.21263	4.33283	4.41983	4.35905	4.33481	4.44363	4.49227	4.4691	4.2539	4.03449	4.1077	4.53167	4.20134	4.20705	4.03645	4.01843	3.93783
ENSG00000196072	282991	BLOC1S2	4.53917	4.51134	4.39134	4.54185	4.6088	4.55431	4.68831	4.36698	4.53452	4.62402	4.21617	4.43504	4.5894	4.68317	4.68715	4.41078	4.60894	4.75255	4.49373	4.24467	4.24413	4.6318	4.28582	4.32555
ENSG00000099194	6319	SCD	5.24771	5.2389	5.58561	5.60952	5.14978	5.30679	5.78152	5.58369	4.80271	4.96015	4.71657	5.05367	5.10122	5.22838	6.03124	6.08205	4.98086	5.07729	5.35088	5.43052	6.0781	6.00934	6.29457	6.26054
ENSG00000235823	90271	OLMALINC	0.646284	0.995012	1.21837	1.30031	0.846672	0.992553	0.214497	0.291871	0.887569	0.968212	1.19627	1.10123	0.72723	0.167119	0.882926	0.679521	0.533833	0.824863	1.19941	0.884897	1.62379	1.31616	0.907641	1.13441
ENSG00000075826	25956	SEC31B	-0.508044	-0.398903	-0.541682	-0.241259	-0.363895	0.00274913	0.164744	2.07209	0.456934	0.14289	2.75245	0.274765	0.41828	-0.407117	0.362094	0.132033	0.995164	0.275176	0.710206	0.770941	0.927183	0.394635	0.598691	0.723941
ENSG00000166136	4714	NDUFB8	2.13022	1.70621	1.44664	1.81378	1.9077	1.54649	1.47141	1.56705	1.69714	1.58612	1.10814	1.22586	1.94465	1.33943	0.792728	1.32236	2.04736	1.71355	1.74292	1.5469	1.62379	2.09899	1.56602	1.88777
ENSG00000166135	55662	HIF1AN	6.34229	6.46456	6.41514	6.33331	6.26046	6.36698	6.3216	6.35233	6.33958	6.39514	6.33832	6.47509	6.33768	6.29486	6.34864	6.43769	6.27041	6.35987	6.41395	6.32637	6.44025	6.36001	6.41027	6.40137
ENSG00000119906	55719	SLF2	5.36033	5.21991	4.63726	4.71707	5.12612	5.24156	5.01573	4.9374	5.218	5.24	5.36084	5.20266	5.04829	5.30987	5.24012	4.7308	5.11268	5.18137	5.32194	5.22407	5.129	5.20623	5.20414	4.94078
ENSG00000055950	84545	MRPL43	4.75814	4.91039	4.93771	4.88802	4.94873	4.86073	4.77583	4.69213	5.02877	4.91826	4.75879	4.86533	5.03431	4.94887	4.75242	5.01028	4.99801	4.94061	5.0394	4.94853	4.84947	4.92115	4.76262	5.03763
ENSG00000095539	57715	SEMA4G	0.687507	1.25165	0.732941	0.774683	0.949765	0.992553	0.706894	1.05371	0.615196	0.0913602	1.43233	0.704158	0.655972	0.404811	0.853482	0.91272	0.834699	1.65047	1.19941	0.956156	1.51766	1.36895	1.07176	1.71478
ENSG00000107815	56652	TWNK	4.5944	4.57891	4.9543	4.715	4.53058	4.4276	4.71879	4.51314	4.37216	4.61264	4.69594	4.75761	4.34513	4.13308	4.38156	4.49948	3.97027	4.01057	3.98505	4.22678	3.88725	4.02004	4.01843	4.09082
ENSG00000107816	84445	LZTS2	6.76267	6.88499	6.68931	6.7075	6.90155	6.97502	6.62043	6.69781	7.08629	6.9332	6.84971	6.97391	6.95327	6.87149	6.75913	7.11663	7.01473	7.12575	6.88362	6.89938	6.97133	6.94651	6.94067	7.21234
ENSG00000107819	81855	SFXN3	5.99257	6.20998	6.38026	6.32657	6.13663	6.14273	6.27986	6.38578	5.77834	5.8173	6.0892	6.0293	5.86147	5.85967	5.92644	6.07845	5.95034	5.84745	5.93885	5.8923	6.08369	6.07569	6.22913	6.29706
ENSG00000107821	81621	KAZALD1	5.07789	5.24562	5.46485	5.51659	4.88728	5.00719	5.19217	5.19806	5.52271	5.55733	5.44644	5.72762	5.19218	5.15292	5.38221	5.70849	5.11967	5.30172	4.83	4.69876	4.86253	4.74929	4.76502	4.97571
ENSG00000166167	8945	BTRC	4.69384	4.80874	4.70502	4.91525	4.81174	4.83956	4.9838	5.00113	4.86706	4.80685	4.78922	4.88594	4.72832	4.81613	4.99419	4.76102	4.8144	4.7712	4.77728	4.62141	4.81628	4.74596	4.84208	4.65018
ENSG00000166171	25911	DPCD	3.82547	3.80601	3.8462	3.83864	3.62836	3.49505	3.60098	3.59061	3.64533	3.66975	3.66442	3.70594	3.70754	3.53357	3.49436	3.91541	3.79381	3.77213	3.89767	3.66593	3.68146	3.84478	3.715	4.02564
ENSG00000166169	27343	POLL	3.73498	3.98058	3.66147	3.58656	3.67424	4.00402	3.51425	3.83977	4.34418	4.15392	4.02784	4.07523	4.12862	4.10806	3.93129	4.17531	4.45735	4.44858	4.19823	4.33433	4.45147	4.15392	4.24856	4.51951
ENSG00000107829	6468	FBXW4	4.85404	4.907	5.04619	4.77369	4.7488	4.93449	4.76126	4.80081	5.06865	5.0889	4.85839	5.05087	4.92489	5.00265	4.79176	5.09574	5.07905	5.10696	4.87792	4.96374	5.16986	5.04796	5.1053	5.27892
ENSG00000107833	10360	NPM3	4.08272	4.31822	4.39134	4.34771	4.27666	4.14647	4.19449	4.23998	4.43455	4.34205	4.54886	4.55275	4.25457	4.22902	4.50978	4.64915	4.38676	4.39427	4.73562	4.68309	4.18987	4.12095	4.30244	4.34942
ENSG00000198408	10724	OGA	7.19217	7.20153	6.96483	7.10195	7.13458	7.28359	7.32921	7.35624	7.13407	7.06635	7.1847	7.02376	6.98405	7.13084	7.22278	6.98266	7.05671	7.05292	7.02167	6.93233	7.16614	7.1224	7.25391	7.08572
ENSG00000120029	79591	ARMH3	4.83582	4.92386	4.96253	4.95776	4.99767	4.98679	4.91776	4.90871	4.79446	4.77659	4.73692	4.86053	4.87673	4.96908	4.94444	4.80228	5.04094	4.86449	5.0512	5.07397	5.04362	5.09573	5.08623	5.09523
ENSG00000166189	79803	HPS6	5.36828	5.48032	5.68838	5.4236	5.50047	5.47643	5.33397	5.13682	5.20872	5.18728	5.18487	5.36279	5.41761	5.24505	5.17615	5.49319	5.28717	5.27059	5.20353	5.27895	5.10538	5.15705	5.24255	5.46797
ENSG00000198728	8861	LDB1	5.64955	5.69594	5.52023	5.43493	5.65847	5.79295	5.55646	5.74225	6.02128	5.89449	6.10066	5.97927	5.91872	5.80968	5.81533	6.03089	6.5855	6.65273	6.49205	6.54654	6.59048	6.45717	6.59633	6.74968
ENSG00000148840	23082	PPRC1	6.36391	6.52162	6.76121	6.60367	6.35349	6.37681	6.49896	6.64764	6.3239	6.33756	6.77565	6.69946	6.32911	6.20005	6.14649	6.50796	5.81386	5.8404	6.10661	6.18613	6.10583	5.83034	5.92867	6.07076
ENSG00000166197	9221	NOLC1	6.7536	6.84305	7.17057	7.1459	6.68828	6.69398	6.99252	6.99853	6.72752	6.77786	7.09405	7.04683	6.66479	6.64768	6.75715	6.75465	6.21769	6.19904	6.46436	6.61695	6.29762	6.20653	6.19749	6.22146
ENSG00000119915	83401	ELOVL3	-0.252787	0.1972	1.39894	1.25557	-0.00132509	-0.169718	0.807588	0.722506	-0.225325	-0.332448	1.06197	1.14398	-1.56035	-0.769687	0.443394	0.40122	-0.620495	-1.74589	-0.848525	-0.775027	-0.871904	-2.31432	-0.823542	-1.05628
ENSG00000107859	5309	PITX3	-0.252787	-0.615714	0.770908	1.3437	-1.10086	-1.1928	0.598641	0.523197	-2.48167	-1.60254	-0.522996	0.112036	-2.47788	-1.50665	-0.536977	-0.629807	-3.25276	-3.02599	-3.25062	-1.71844	-3.9308	-3.69283	-3.14547	-2.40991
ENSG00000107862	8729	GBF1	7.5411	7.60881	7.58943	7.49044	7.33397	7.55008	7.4584	7.48499	7.57166	7.62642	7.74961	7.93707	7.60973	7.49804	7.67787	7.83158	7.59257	7.71149	7.73186	7.7714	7.79073	7.62741	7.76097	7.77482
ENSG00000077150	4791	NFKB2	6.20443	6.30444	6.53168	6.27286	6.30813	6.34059	6.27693	6.45277	5.63208	5.65485	5.79055	5.8529	5.76635	5.5722	5.49018	5.73917	5.12314	5.22261	5.34557	5.49625	5.39338	5.12031	5.33593	5.43069
ENSG00000059915	5662	PSD	-0.417846	0.0574756	0.913513	0.375413	0.121532	-0.655145	0.90171	0.812704	0.32569	0.576787	0.805952	1.01173	0.185081	0.0317675	0.853482	0.627991	0.615133	0.934835	1.44187	1.12028	0.265599	1.14512	1.19081	1.36267
ENSG00000107872	79176	FBXL15	2.91714	2.81508	2.7473	2.73041	3.02646	2.90013	2.78718	2.63867	2.95943	2.62741	2.75245	2.50947	2.79927	2.85257	2.81962	2.87454	3.12921	3.15817	2.55305	2.46986	3.01951	2.70976	2.67726	3.06762
ENSG00000107874	79004	CUEDC2	5.8133	5.78632	5.90873	5.8075	5.7648	5.71912	5.54557	5.50358	5.72941	5.80135	5.43517	5.78615	5.83449	5.61229	5.39504	5.77367	6.00604	6.01253	5.73522	5.82489	5.87172	5.84827	5.72674	6.0261
ENSG00000269609	100505761	RPARP-AS1	0.31912	0.441619	0.434859	0.375413	0.121532	0.0818207	0.671704	0.487128	0.32569	0.785734	1.35786	0.420986	0.282928	0.329849	-0.131721	0.777369	0.258198	0.880897	0.683488	0.770941	0.366883	0.585157	0.0871908	0.76001
ENSG00000138111	79847	MFSD13A	1.43258	1.27286	1.21837	0.836744	1.44934	1.09141	1.27437	1.10221	1.16859	1.40803	0.939631	0.866126	1.38561	1.39565	0.94007	1.11342	2.03264	1.8177	1.66312	1.91203	1.32973	1.81179	1.82722	1.83801
ENSG00000138107	10121	ACTR1A	7.41524	7.46615	7.51167	7.32132	7.4561	7.49832	7.1943	7.22996	7.23353	7.30594	7.10013	7.31463	7.43882	7.3336	7.17113	7.44212	7.29355	7.36125	7.27252	7.23732	7.46491	7.40718	7.21757	7.37708
ENSG00000107882	51684	SUFU	5.18612	5.27484	5.06922	5.14264	5.1942	5.34134	4.95299	4.95731	5.41248	5.32472	5.35127	5.56214	5.47567	5.26782	5.28355	5.5771	5.55909	5.5444	5.40606	5.35178	5.59603	5.42352	5.50486	5.44876
ENSG00000171206	81603	TRIM8	7.49686	7.38474	7.53358	7.48863	7.20878	7.1423	7.05786	7.01327	7.26969	7.28459	7.15923	7.29491	7.21425	7.0623	7.02485	7.14326	7.29702	7.43417	7.08811	7.30072	7.41848	7.32857	7.36213	7.34367
ENSG00000138175	403	ARL3	4.62655	4.73038	4.51954	4.63866	4.76303	4.7516	4.62762	4.49963	4.78408	4.75398	4.38272	4.41772	4.71523	4.74037	4.78787	4.67794	4.78396	4.74314	4.74373	4.61866	4.68759	4.94597	4.69625	4.75443
ENSG00000156398	118980	SFXN2	0.560128	0.744688	0.285482	0.570669	0.339712	0.818786	0.309134	0.78326	1.11659	1.29869	2.12508	1.83385	1.31798	1.41391	1.47274	1.41649	0.995164	0.609595	1.6215	2.03233	0.959973	0.643456	1.00834	1.33902
ENSG00000166272	54838	WBP1L	6.31214	6.35816	6.37795	6.26935	6.38679	6.5454	6.42692	6.31745	6.35999	6.38247	6.06964	6.36872	6.58431	6.56991	6.48689	6.5843	6.3258	6.41606	6.26479	6.36779	6.60091	6.56055	6.62899	6.67312
ENSG00000166275	119032	BORCS7	3.00128	3.03592	2.46412	2.49089	2.96215	2.78078	2.79538	2.50978	2.74501	2.59077	2.25388	2.4764	2.60486	2.85925	2.59787	2.37801	2.70608	2.77768	2.33004	2.34267	2.7557	2.97109	2.57152	2.63448
ENSG00000148842	54805	CNNM2	3.00128	3.39158	3.11515	3.28648	3.25166	3.48054	3.2537	2.83081	3.75992	3.75087	3.24099	3.59477	3.7207	3.73221	3.66084	3.59147	3.96253	4.08998	3.63027	3.54978	3.99797	3.87855	3.84321	4.00324
ENSG00000076685	22978	NT5C2	5.02258	5.01009	4.89106	5.11942	5.07952	5.15278	5.22743	5.18967	5.01641	5.09545	5.14528	5.03818	5.03782	5.11853	5.19974	4.93542	5.00179	4.96836	5.0525	4.80632	5.08879	5.09834	5.06496	5.02471
ENSG00000148798	9118	INA	1.93864	2.02658	2.0355	2.0016	1.78295	1.77781	2.03921	1.74559	2.2126	2.42374	2.34345	2.18037	2.10038	2.26594	2.23656	2.63453	2.2001	2.22735	2.29517	2.14336	2.36076	2.497	2.39679	2.27191
ENSG00000156374	84108	PCGF6	3.31584	3.22196	3.15158	3.22399	3.05757	3.17267	3.43776	3.03197	3.29385	3.29584	3.04129	3.07109	3.00683	3.34658	3.40585	3.03151	3.07994	2.89797	2.98915	3.19214	2.76501	2.98806	2.94623	2.89184
ENSG00000148835	6877	TAF5	3.13395	3.03592	2.85727	2.83294	2.89484	2.83884	2.93548	2.78697	2.7191	2.54362	2.6702	2.72894	2.7488	2.9116	2.69236	2.37801	2.54943	2.36141	2.56773	2.31583	2.03113	2.25671	2.0795	2.23394
ENSG00000173915	84833	ATP5MD	4.66059	4.51134	4.36986	4.44306	4.91939	4.57325	4.62533	4.4699	4.52956	4.5496	4.18419	4.43073	4.65483	4.69629	4.72219	4.46685	4.57886	4.44626	4.48409	4.41559	4.41054	4.7393	4.46777	4.48221
ENSG00000148843	22984	PDCD11	6.80308	6.85629	7.15091	7.02073	6.70496	6.79899	6.92127	6.89092	6.65533	6.74905	7.02653	7.13589	6.73238	6.61204	6.74717	6.8214	6.21362	6.28007	6.52863	6.60799	6.42419	6.2029	6.38083	6.44841
ENSG00000138172	51063	CALHM2	6.0774	6.1111	5.70441	5.70828	5.93989	6.06823	5.57681	5.6606	6.28542	6.25873	5.93923	6.12042	6.17834	6.24855	6.10571	6.26606	6.48228	6.51731	6.37951	6.38161	6.3665	6.52707	6.57323	6.66304
ENSG00000107954	9148	NEURL1	0.029613	0.240922	-0.0696134	0.149531	0.121532	0.119789	-0.241881	-0.6072	0.231053	0.0379209	0.14182	0.349727	0.0246164	-0.407117	0.0349292	0.132033	0.258198	0.541691	0.710206	0.0073815	-0.306307	0.00761195	0.0871908	0.442528
ENSG00000107957	9644	SH3PXD2A	10.0328	10.1865	10.059	10.1074	9.906	10.0598	10.1813	10.2791	9.99483	9.9664	10.0864	10.1558	9.96733	9.8778	9.92773	10.0456	9.67268	9.76444	9.53182	9.43895	9.93452	9.6715	9.82474	9.83117
ENSG00000107960	79991	STN1	3.03361	3.23282	3.06254	3.12798	3.29798	3.05513	2.94288	2.98748	3.71254	3.41066	3.22011	3.25296	3.59298	3.34658	3.30614	3.42783	3.7268	3.91317	3.58046	3.63911	3.63144	3.81972	3.50702	3.84012
ENSG00000065613	9748	SLK	6.74995	6.66644	6.68123	6.84738	6.74732	6.74422	6.99341	6.81156	6.42889	6.40573	6.65448	6.57416	6.47146	6.59614	6.73461	6.31881	6.23869	6.1949	6.32654	6.25575	6.38699	6.36218	6.34358	6.1451
ENSG00000156384	119392	SFR1	1.40812	1.60946	1.16233	1.30031	1.49551	1.27085	1.15203	1.02884	1.78304	1.71088	1.27932	1.24562	1.78682	2.17249	1.54819	1.28957	1.32013	1.40506	1.39323	1.23933	1.32973	1.36895	1.10246	1.16163
ENSG00000148834	9446	GSTO1	6.26781	6.24395	6.45358	6.46072	6.29187	6.18308	6.25109	6.27643	6.29714	6.38848	6.26124	6.41473	6.32911	6.34688	6.38124	6.4084	6.04507	5.98483	6.05804	6.14955	5.85438	6.03066	5.72304	5.91151
ENSG00000266852	100616323	MIR4482	1.61458	1.94962	1.79874	2.15563	1.8197	1.75387	2.10664	2.24404	1.62453	1.36528	1.946	2.07385	1.40747	1.83574	2.41848	1.90191	0.533833	0.316398	0.836839	1.29536	0.959973	1.06206	0.761421	1.10666
ENSG00000065621	119391	GSTO2	3.75451	3.41085	3.85947	3.94108	3.543	3.46218	3.57741	3.63662	3.35122	3.59771	3.36024	3.7095	3.31509	3.46516	3.34368	3.62471	3.12228	3.12375	2.95604	3.22136	2.83739	2.88913	2.83181	2.65378
ENSG00000148841	85450	ITPRIP	7.41907	7.35583	8.05643	7.73054	7.38391	7.06108	7.55812	7.54241	6.42088	6.50875	6.68717	6.88338	6.4139	6.28745	6.48088	6.62101	6.21199	6.25842	6.30095	6.43248	6.46045	6.28073	6.3331	6.48793
ENSG00000120051	159686	CFAP58	0.210185	0.1972	-0.541682	0.149531	-0.849322	-0.169718	0.262592	0.249436	-0.225325	0.37609	0.309276	0.48889	0.0246164	-0.407117	-0.388879	-0.398481	-0.21714	-0.0519891	-0.0356109	-0.895321	-0.871904	0.214063	-0.338115	-0.450557
ENSG00000108039	7511	XPNPEP1	5.80747	5.79551	5.89052	5.80556	5.77887	5.82275	5.68224	5.7976	5.9006	5.85158	5.84865	5.92285	5.78107	5.78534	5.78544	5.84452	5.74667	5.74361	5.72379	5.6929	5.69308	5.84904	5.71934	5.82264
ENSG00000148700	120	ADD3	6.06573	6.07079	6.13484	6.45207	6.00018	6.11891	6.46339	6.40161	6.23067	6.1032	6.1594	6.10563	6.09408	6.08438	6.36111	6.07605	6.14769	6.07767	6.19143	6.02975	6.15534	6.24528	6.28373	6.10535
ENSG00000119950	4601	MXI1	4.36272	4.54006	4.63469	4.79143	4.40315	4.49596	4.66836	4.58955	4.13468	4.12218	3.96651	3.98111	4.02638	3.9228	4.28837	4.12972	4.83576	4.72028	4.53541	4.66193	4.63526	4.79179	4.81221	4.81569
ENSG00000119953	10285	SMNDC1	4.3109	4.14494	4.24727	4.38193	4.15967	4.31346	4.55706	4.3369	4.06437	4.27434	4.1788	4.1241	4.19297	4.44199	4.28009	4.08265	4.20174	4.14822	4.28743	4.02199	4.2932	4.11839	4.1926	4.18337
ENSG00000138166	1847	DUSP5	5.04456	4.64346	6.34608	5.95732	4.73444	4.23346	5.51982	5.60699	3.29969	3.12057	4.078	4.18166	3.29763	3.06393	3.6177	3.55053	2.7607	2.77768	3.48312	3.72322	3.5849	3.42196	3.38122	3.38306
ENSG00000108055	9126	SMC3	6.07643	5.95332	5.38906	5.55171	5.93256	6.11774	5.81113	5.69362	6.12361	6.1869	6.01465	5.93202	6.24131	6.44394	6.19278	5.91742	6.29914	6.2969	6.32438	6.29665	6.31357	6.34856	6.25669	6.08416
ENSG00000150593	27250	PDCD4	5.35394	5.42335	4.9082	5.25344	5.18542	5.22205	5.24997	5.18405	5.59337	5.47805	5.40196	5.28853	5.24473	5.35192	5.3912	5.25071	5.53187	5.67097	5.4592	5.32679	5.50869	5.54892	5.49478	5.38233
ENSG00000214413	92482	BBIP1	2.74233	2.89251	2.90926	3.00498	3.04985	3.00529	2.77894	3.24134	2.86805	2.85303	2.85754	2.83711	2.76582	2.98673	2.87928	2.92878	3.08709	2.95781	2.95045	2.69486	2.84618	2.89514	3.03643	2.65378
ENSG00000108061	8036	SHOC2	5.69068	5.70962	5.47063	5.71139	5.7266	5.66959	5.77324	5.46238	5.52021	5.38615	5.34887	5.37518	5.52524	5.68176	5.77468	5.38676	5.56038	5.6018	5.42936	5.36166	5.76675	5.73721	5.62734	5.41097
ENSG00000150594	150	ADRA2A	3.9365	4.07419	4.08344	3.98285	3.44051	3.66518	3.5963	3.25213	3.70376	3.80386	3.62923	3.79582	3.4581	3.22256	3.57324	3.7015	3.95083	3.96593	3.85939	3.71811	3.82186	3.53407	4.13437	4.12233
ENSG00000119927	57678	GPAM	4.31748	4.30797	4.28384	4.53485	4.18101	4.45756	4.76335	4.75605	4.52956	4.50353	4.59822	4.60914	4.31364	4.45086	4.73638	4.5488	4.26923	4.30492	4.62414	4.6021	3.97409	4.02279	4.30244	4.12579
ENSG00000197142	51703	ACSL5	-0.104688	0.0574756	0.0587107	0.0997783	-0.135626	-0.169718	0.214497	0.333094	0.370778	0.719391	0.939631	0.64586	0.329471	0.44088	0.319659	0.679521	0.654127	0.0973885	0.600233	0.603485	0.0388284	0.00761195	0.260522	0.609985
ENSG00000023041	64429	ZDHHC6	4.81039	4.63119	4.78373	4.83008	4.93832	4.87051	4.87778	4.97043	4.96955	4.85593	4.89342	4.6979	4.78786	4.94574	4.80143	4.66841	4.77293	4.54928	4.6877	4.84439	4.56772	4.78857	4.71624	4.63326
ENSG00000151532	143187	VTI1A	4.81272	4.75321	4.73654	4.80314	4.64253	4.83813	4.8564	4.64789	4.80476	4.69262	4.76781	4.8133	4.66621	4.724	4.90552	4.80228	4.72795	4.75255	4.56316	4.52216	4.66539	4.81417	4.62668	4.6038
ENSG00000260917	103344931	LOC103344931	2.81853	2.85783	2.57558	2.73856	2.55667	2.96414	2.49676	2.88725	3.1199	3.07487	3.15012	3.10394	2.99244	2.9559	3.13315	3.16404	3.07277	2.99637	3.07901	3.06896	3.2754	2.94814	3.1656	3.10315
ENSG00000148737	6934	TCF7L2	4.39729	4.38307	4.43929	4.60562	4.11969	4.13956	4.35005	4.36946	4.72019	4.51335	4.73324	4.9965	4.76899	4.48581	4.79176	4.81386	4.85472	4.8869	4.90564	5.06594	5.01074	4.95463	5.08815	5.26957
ENSG00000165806	840	CASP7	4.50787	4.60842	4.5982	4.84148	4.51665	4.58517	4.75497	4.84779	4.57843	4.51823	4.50855	4.58801	4.52587	4.44422	4.74843	4.5965	4.46286	4.53407	4.64333	4.65124	4.54358	4.56739	4.60004	4.57371
ENSG00000198924	9937	DCLRE1A	3.14139	3.27023	2.41701	2.59332	3.14707	3.33883	2.71123	2.91467	3.42255	3.47742	3.25131	3.34286	3.50954	3.60684	3.58672	3.1274	3.52597	3.25676	3.44386	3.20683	3.17424	3.27757	3.03643	3.03118
ENSG00000196865	374354	NHLRC2	4.40349	4.37082	4.39439	4.41027	4.26671	4.27612	4.65941	4.62733	3.96496	4.17882	4.39441	4.41336	4.14498	4.22902	4.6188	4.17531	4.03818	4.1281	4.42483	4.16043	4.27377	4.2032	4.28582	4.0586
ENSG00000165813	55088	CCDC186	4.06328	4.09816	3.80104	4.19615	4.04015	4.2421	4.19759	4.11556	4.27174	4.11574	4.31298	4.29979	4.09534	4.32383	4.41218	3.94203	4.05649	4.15107	4.14781	3.96698	4.28352	4.26253	4.22085	4.007
ENSG00000169129	84632	AFAP1L2	-0.104688	-0.333314	1.34961	1.78259	-0.635197	-0.314108	0.635635	1.38302	0.231053	0.719391	1.85416	1.97076	0.234834	-0.0163268	0.792728	0.868999	-0.620495	-0.475797	0.997304	0.689641	-0.0239073	-1.76683	-0.609417	-0.294438
ENSG00000099204	3983	ABLIM1	5.7466	5.62036	5.6621	5.76424	5.47621	5.62902	5.83915	5.51818	5.5339	5.44635	5.25067	5.50794	5.19376	5.39278	5.4341	5.21186	5.79872	5.87099	5.87313	5.74036	5.74457	5.76865	5.96044	5.87497
ENSG00000151553	57700	FAM160B1	5.49704	5.57944	5.38447	5.53893	5.39633	5.44218	5.78461	5.60278	5.61461	5.56562	5.61581	5.80625	5.55248	5.69395	5.87882	5.47508	5.47311	5.43753	5.48263	5.42111	5.46795	5.61415	5.66382	5.3263
ENSG00000165832	142940	TRUB1	4.04753	3.88046	3.84174	3.86866	3.9683	3.89603	3.93363	3.82178	4.0678	4.07984	3.91873	3.79582	3.79721	4.05958	4.16795	3.98362	3.72222	3.86536	3.89767	3.95398	3.92095	3.92335	3.63326	3.70787
ENSG00000151892	2674	GFRA1	5.76838	5.78355	6.01142	5.76424	5.76244	5.70826	5.78872	5.58902	5.58741	5.59135	5.42608	5.78531	5.59715	5.57016	5.66984	5.6976	5.4961	5.68972	5.46313	5.35013	5.71606	5.74222	5.84945	5.89437
ENSG00000165868	259217	HSPA12A	4.14694	4.27155	4.58494	4.66883	4.03625	4.18504	4.73167	4.67018	3.77258	3.86651	4.04871	4.03321	3.7637	3.75029	3.75938	3.73841	3.43374	3.39787	3.70191	3.32595	3.68146	3.30492	3.54103	3.33604
ENSG00000188316	387712	ENO4	-0.508044	-0.695884	-0.852022	-0.37556	-1.10086	-1.01771	0.354222	-0.3248	-1.12803	-0.560716	-1.48823	-1.3102	-0.438356	-0.613568	-0.792234	-0.761051	-1.18237	-0.879153	-0.928696	-1.17096	-1.26783	-0.460167	-0.338115	-0.935984
ENSG00000187164	57698	SHTN1	2.72264	2.54552	2.71844	2.88527	2.74044	2.85018	3.1679	3.04443	2.31995	2.42374	2.44588	2.26027	2.63296	2.50617	2.37769	2.15951	2.63963	2.46586	2.22279	1.99897	2.679	2.66824	2.65672	2.47001
ENSG00000148704	11023	VAX1	0.029613	0.00772258	0.0587107	0.570669	0.437559	0.392161	0.397943	0.487128	0.856205	0.576787	0.185541	0.312733	0.501938	0.404811	0.696513	0.574552	0.654127	0.316398	0.600233	0.730864	0.31713	0.951028	-0.338115	0.648979
ENSG00000165646	6571	SLC18A2	1.86868	1.98861	2.11145	2.22689	2.52363	2.21495	2.23272	1.73024	1.91065	2.17419	1.99597	1.99431	2.16597	2.11784	2.32503	2.15951	1.98755	1.72889	1.84289	1.37553	2.12086	2.078	1.82722	1.47544
ENSG00000165650	118987	PDZD8	6.04704	5.94426	6.07824	6.28474	5.91992	6.04066	6.34413	6.1617	5.72399	5.65485	5.85628	6.01281	5.77793	5.79582	6.15557	5.82748	5.66789	5.6789	5.74413	5.67849	5.80222	5.71359	5.96879	5.66631
ENSG00000229847	196047	EMX2OS	-0.104688	0.00772258	-0.210476	-0.0606864	-0.00132509	0.328735	-0.241881	0.160627	0.12977	-0.0175742	0.00209487	-0.909659	0.234834	-0.11761	-1.22287	0.338484	0.834699	0.880897	-0.0806988	-0.0613313	0.31713	0.855609	0.463339	0.895894
ENSG00000170370	2018	EMX2	0.560128	0.478613	-0.0696134	0.244168	1.10673	0.567248	0.309134	0.291871	0.757801	0.752944	-0.152628	-0.339343	1.12038	0.47607	-0.191842	0.679521	0.901042	0.853152	0.571378	0.847903	0.859279	0.77966	0.463339	0.829551
ENSG00000107560	22841	RAB11FIP2	3.87538	3.91461	3.78721	3.95164	4.3061	4.04406	4.02708	3.97614	4.02965	4.02939	3.97899	4.03889	4.12203	4.03914	4.321	3.99384	4.04919	4.05387	3.82314	3.90979	4.25408	4.2718	4.18186	3.91801
ENSG00000177640	255082	CASC2	0.26568	0.584224	0.118832	0.375413	-0.207776	0.452915	0.113214	-0.144228	0.370778	0.0379209	0.348271	0.154471	0.0246164	0.209555	0.362094	0.574552	1.05467	0.796008	0.208808	0.414007	0.21216	0.805423	1.07176	0.39744
ENSG00000165669	63877	FAM204A	4.73866	4.76073	4.6753	4.85654	4.75594	4.76963	4.79026	4.5573	4.79859	4.72891	4.65764	4.62997	4.76476	4.81442	4.74241	4.66521	4.75286	4.78044	4.66397	4.58252	4.6753	4.83308	4.74327	4.64295
ENSG00000151893	143384	CACUL1	5.32811	5.25498	5.08814	5.36031	5.27252	5.28711	5.23649	5.09848	5.01286	5.20254	5.07292	5.20519	5.26583	5.23866	5.41533	5.1401	5.19267	5.16171	5.07709	4.96158	5.15224	5.21346	5.28665	5.1232
ENSG00000188613	340719	NANOS1	2.45065	2.46485	2.39287	2.32758	2.35857	2.56381	2.40332	2.36822	2.2126	2.17419	2.42779	2.42533	1.92962	2.53982	2.25919	2.15951	2.04736	2.20557	2.17564	2.18845	1.83297	2.21886	2.42135	1.88777
ENSG00000107581	8661	EIF3A	9.12114	9.14147	9.26801	9.3223	9.08643	9.10703	9.24385	9.18427	8.97395	8.98943	9.0999	9.14468	8.94797	8.90994	8.96389	8.99392	8.84362	8.88524	8.87769	8.96583	8.95826	8.83069	8.90199	8.86692
ENSG00000119979	404636	FAM45A	4.38168	4.42395	4.52788	4.75171	4.42717	4.48145	4.61841	4.60436	4.64876	4.44827	4.3006	4.42857	4.58701	4.63728	4.71198	4.57285	4.63841	4.6555	4.65369	4.47745	4.52453	4.70378	4.66317	4.5063
ENSG00000183605	119559	SFXN4	3.178	2.9854	3.32111	3.22399	3.14707	3.13609	2.89791	3.41457	3.28799	3.21989	3.44363	3.15708	3.25607	3.11505	2.88656	3.1274	3.1083	2.91149	3.05316	3.12415	2.87226	3.02142	3.04435	2.93191
ENSG00000165672	10935	PRDX3	6.29473	6.32807	6.32789	6.36393	6.43571	6.40014	6.36768	6.32194	6.38493	6.33063	6.21979	6.21242	6.35606	6.42942	6.36764	6.17923	6.39505	6.34998	6.45056	6.35878	6.22529	6.34691	6.21779	6.27542
ENSG00000198873	2869	GRK5	4.88095	4.8051	4.99698	4.91525	4.82084	4.7516	4.93826	4.87596	4.58083	4.54721	4.69405	4.79833	4.5774	4.48149	4.57662	4.67794	4.74385	4.6635	4.57592	4.68309	4.66539	4.66736	4.56465	4.59882
ENSG00000148908	6001	RGS10	4.33055	4.27681	4.3791	4.43305	4.49124	4.19841	4.24325	4.22364	4.29532	4.23035	4.24745	4.25905	4.26658	4.36195	4.13162	4.10166	4.30642	4.28169	4.0905	4.15666	4.01757	4.25554	4.07757	4.29207
ENSG00000151923	7073	TIAL1	5.75511	5.72028	5.46774	5.58374	5.76008	5.76477	5.69544	5.82404	5.82262	5.87177	6.08271	5.89261	5.85751	5.80968	5.95531	5.82176	5.79654	5.70144	5.93177	5.86363	5.7375	5.79782	5.80465	5.78375
ENSG00000151929	9531	BAG3	7.19932	7.24646	7.46467	7.37916	7.29534	7.21618	7.22535	7.09979	7.05037	7.0584	6.99961	7.13159	7.06622	6.89524	6.88497	7.20281	6.86436	6.9572	6.80059	6.87832	6.89283	6.87798	6.82694	7.01984
ENSG00000198825	22876	INPP5F	4.40349	4.26627	4.43929	4.46779	4.3254	4.42001	4.56667	4.74081	4.47898	4.46861	4.64399	4.50025	4.38699	4.59188	4.72829	4.39545	4.6213	4.68334	4.54286	4.52802	4.70703	4.6336	4.86015	4.65258
ENSG00000197771	79892	MCMBP	6.49014	6.50323	6.62209	6.59865	6.54471	6.56789	6.72014	6.54885	6.51363	6.4989	6.52911	6.58486	6.50543	6.59113	6.71018	6.49903	6.19142	6.17403	6.42659	6.48538	6.10308	6.22454	6.33552	6.29553
ENSG00000107651	11196	SEC23IP	6.23603	6.14889	6.31349	6.42896	6.15113	6.33808	6.4977	6.40161	5.96817	5.98375	6.16555	6.22554	5.98564	6.09503	6.31325	6.10343	5.74893	5.77906	5.99629	5.7863	5.81348	5.84206	5.9071	5.7903
ENSG00000203805	196051	PLPP4	3.23473	3.37205	3.4319	3.5029	3.18982	3.18616	3.35699	3.30488	3.59396	3.50229	3.36975	3.49922	3.24397	3.4431	3.54128	3.8828	3.62253	3.75349	3.39529	3.53822	3.6161	3.79099	3.56878	3.52082
ENSG00000120008	55717	WDR11	6.00791	6.10963	6.00147	6.15297	6.0484	6.12884	6.31306	6.45393	6.10455	5.93799	6.2497	6.03711	5.9535	6.01355	6.22691	5.94532	6.13396	6.06033	6.09652	6.01939	6.10217	6.17414	6.2134	6.16877
ENSG00000066468	2263	FGFR2	2.36431	2.50126	2.58627	2.76274	2.50118	2.54997	2.72846	2.73409	2.50323	2.58146	2.25388	2.49303	2.03167	1.88893	2.388	2.68583	2.72452	2.64643	2.55305	2.38202	2.51215	2.45692	2.94623	2.89184
ENSG00000107669	11101	ATE1	4.55874	4.6536	4.64751	4.66456	4.53058	4.56122	4.74442	4.53097	4.46345	4.65541	4.5655	4.68166	4.65483	4.64309	4.89652	4.65238	4.40402	4.50539	4.45871	4.59095	4.6504	4.69863	4.68108	4.6038
ENSG00000107672	54780	NSMCE4A	3.79279	3.73134	3.31469	3.41917	3.59693	3.65875	3.58215	3.62006	3.52583	3.53159	3.7175	3.03747	3.59298	3.72856	3.40585	3.45026	3.71302	3.65248	3.7638	3.74853	3.31396	3.56078	3.30409	3.25621
ENSG00000138162	10579	TACC2	5.04655	5.11368	4.98491	4.84148	5.13162	5.1098	4.84262	4.81361	4.91542	5.03877	5.03159	4.98185	5.09954	5.07329	4.92157	5.00018	4.67442	4.74124	4.71269	4.67783	4.95693	4.82366	5.04139	4.97187
ENSG00000107679	59338	PLEKHA1	4.96926	4.91883	4.83392	5.13494	4.95287	5.0655	5.32833	5.21332	4.9805	4.89778	4.92922	4.91091	5.03255	5.12548	5.12624	4.97204	4.93805	4.95863	4.80078	4.75729	5.13798	5.17074	5.00935	5.02286
ENSG00000166033	5654	HTRA1	8.72411	8.73797	8.89207	8.96922	8.69518	8.74881	8.94846	8.76249	8.72229	8.71879	8.61749	8.85697	8.63665	8.70019	8.92351	9.039	8.82078	8.8191	8.76135	8.84358	8.80919	8.83421	8.99517	9.02778
ENSG00000119965	80007	C10orf88	2.91714	2.89251	2.78489	2.72222	3.39252	2.98486	3.1742	2.86634	2.91446	2.86842	2.6931	2.77727	2.94838	3.21737	3.09592	2.98106	2.78725	2.76284	2.49277	2.58674	2.93957	2.75673	2.7947	2.58507
ENSG00000179988	118672	PSTK	1.50354	1.3745	1.27231	0.9251	1.47261	1.46033	1.15203	1.63456	1.1939	1.48991	1.15287	0.96481	1.66507	1.15631	1.09906	1.11342	1.2708	1.40506	0.975444	0.956156	1.08415	1.35157	1.0404	1.04952
ENSG00000095574	64376	IKZF5	2.70267	2.51022	2.63855	2.97769	2.56752	2.83314	3.04953	2.7494	2.7191	2.79784	2.91711	2.84361	3.06987	2.94338	2.98489	2.59482	2.78725	2.76284	3.07388	2.69486	3.02727	3.07536	3.02044	3.03118
ENSG00000196177	36	ACADSB	3.84837	3.70816	3.56211	3.93754	3.62836	3.68431	4.05124	3.9265	3.71254	3.77148	3.7175	3.6177	3.88552	3.87417	3.92776	3.56431	3.62743	3.74973	3.70191	3.57264	3.82186	3.94959	3.68995	3.56736
ENSG00000154473	9184	BUB3	6.45102	6.48346	6.26276	6.27497	6.44897	6.43208	6.16435	6.22945	6.19272	6.24185	6.17236	6.16327	6.25871	6.38788	6.19498	6.06277	6.0294	5.92696	6.29268	6.23441	5.82019	6.02313	5.87856	5.86776
ENSG00000121898	119587	CPXM2	4.15798	4.15068	4.27726	4.44057	4.08236	4.25281	4.14082	4.02727	4.22952	4.10279	3.7615	4.06693	3.93151	4.04208	4.02341	4.01405	4.15493	4.04777	3.59845	3.79301	4.00191	3.99507	3.89235	4.07301
ENSG00000182022	51363	CHST15	5.50715	5.3702	5.83111	5.73398	5.61077	5.64782	5.89743	5.74416	4.83122	4.81283	4.9875	5.13275	5.1029	5.01915	5.16571	5.27185	4.72566	4.71065	4.82084	4.76723	5.04934	5.02348	5.1353	5.22832
ENSG00000065154	4942	OAT	6.55492	6.5021	6.52822	6.71423	6.61763	6.65006	6.82596	6.76196	6.56182	6.57121	6.51632	6.57562	6.53054	6.64382	6.79006	6.7539	6.55941	6.55763	6.50259	6.45341	6.56072	6.67764	6.53998	6.53813
ENSG00000107902	64077	LHPP	4.21195	4.27418	4.33859	4.35568	4.22621	4.18055	4.17891	3.93322	4.21105	4.10928	3.91549	4.22461	4.18033	3.99736	3.93832	4.38385	4.54814	4.40386	4.044	4.1642	4.46866	4.3417	4.17104	4.5352
ENSG00000189319	9679	FAM53B	4.33704	4.41443	4.41851	4.22544	4.30934	4.30112	4.13437	4.25347	4.53452	4.46355	4.38741	4.70148	4.46202	4.40367	4.47153	4.57625	4.40116	4.44161	4.35459	4.3997	4.55972	4.22006	4.25882	4.4768
ENSG00000203791	399818	EEF1AKMT2	1.27923	0.833044	0.732941	1.11238	1.66669	1.21932	1.40867	1.05371	1.31419	0.939357	1.23839	1.10123	1.22256	1.56864	1.43348	1.07545	1.41399	1.15534	0.860885	0.956156	1.30442	1.1248	1.00834	0.528685
ENSG00000165660	23172	ABRAXAS2	4.47293	4.45444	4.08344	4.29893	4.52224	4.47414	4.33607	4.25078	4.30986	4.38815	3.97899	4.13473	4.36482	4.45968	4.51449	4.19757	4.27237	4.31003	4.15026	4.05888	4.38057	4.423	4.14915	4.27035
ENSG00000019995	54764	ZRANB1	5.40117	5.39944	5.09564	5.22326	5.33099	5.32315	5.28532	5.27412	5.42054	5.44635	5.34526	5.35144	5.40815	5.42352	5.50446	5.40026	5.48533	5.50372	5.50283	5.46605	5.60383	5.62232	5.58313	5.55394
ENSG00000175029	1488	CTBP2	6.65313	6.62475	6.64974	6.60646	6.62024	6.62511	6.54526	6.50104	6.59723	6.57767	6.4456	6.54305	6.51804	6.57347	6.6343	6.66481	6.60553	6.57949	6.66845	6.69258	6.64127	6.67677	6.77548	6.81971
ENSG00000107938	26098	EDRF1	3.78331	3.36713	3.70134	3.69105	3.87533	3.83171	3.99541	4.34951	3.88563	3.95566	4.00362	3.69879	3.68981	3.98214	4.00344	3.71391	3.69444	3.63629	3.72174	3.63368	3.78116	3.8102	3.80173	3.4453
ENSG00000188690	7390	UROS	5.23733	5.31502	5.13074	5.23339	5.29391	5.30679	5.11567	5.06981	5.39485	5.47176	5.17134	5.28256	5.44429	5.46023	5.26968	5.41933	5.52794	5.62352	5.38548	5.46758	5.43041	5.53839	5.44175	5.5488
ENSG00000107949	56647	BCCIP	4.79397	4.92051	4.89966	5.03425	4.95287	4.90081	5.03143	5.05294	5.03053	5.07072	4.96102	4.95359	4.95674	5.01467	5.21719	4.97463	4.69092	4.72794	4.81623	4.76227	4.61995	4.85792	4.44099	4.54815
ENSG00000089876	55760	DHX32	4.75814	4.98621	4.85617	4.88068	4.93832	4.97648	4.9963	4.9899	4.97138	5.04217	4.79276	4.90004	4.87673	5.0632	5.12778	5.08145	4.83151	4.75817	4.91859	4.77464	4.81404	4.78857	4.9494	4.86828
ENSG00000203780	92565	FANK1	1.30594	1.23012	1.29854	1.2094	1.19332	1.38438	1.27437	1.63456	1.03491	1.10442	1.57066	1.22586	1.71851	1.73765	1.47274	1.5881	1.2708	1.22193	0.656267	1.05685	0.82409	1.48509	0.975545	1.43139
ENSG00000148848	8038	ADAM12	8.76485	8.79029	9.00515	9.14288	8.64501	8.75797	9.14689	9.14394	8.59775	8.60842	9.08798	9.24351	8.49741	8.55604	9.13013	9.18502	8.19442	8.27395	8.49223	8.48866	8.52359	8.36388	8.81287	8.75157
ENSG00000150760	1793	DOCK1	7.27986	7.29491	7.26754	7.28631	7.14322	7.27809	7.32956	7.29007	7.23392	7.17593	7.29141	7.34473	7.09892	7.13187	7.33821	7.27316	7.28154	7.37046	7.38613	7.4003	7.42913	7.3596	7.49568	7.4695
ENSG00000188916	642938	INSYN2	0.15247	0.1972	1.68403	1.46656	0.179247	-0.419078	1.49173	1.42175	-1.12803	-1.98956	0.227976	0.64586	-1.12425	-0.944774	-0.131721	-0.509513	-1.6678	-0.341496	-1.2	-0.663996	-1.4283	-1.06056	-1.56051	-1.33191
ENSG00000132334	5791	PTPRE	3.76898	3.5821	4.48569	4.37933	3.76657	3.50585	4.4469	4.41816	2.44117	2.534	3.46153	3.3611	2.49685	2.3818	3.45079	3.31831	1.11181	1.32652	2.27741	2.2606	1.53952	1.20441	2.13993	2.14126
ENSG00000148773	4288	MKI67	8.25704	8.40943	7.58411	7.23285	8.12004	8.31134	7.58082	7.81236	7.90647	7.99945	8.40752	7.83232	8.17606	8.1709	7.51874	7.1995	7.70158	7.58015	8.50599	8.26991	7.72369	7.54259	7.31006	7.3007
ENSG00000170430	4255	MGMT	4.79633	4.72654	4.66525	4.73347	4.7272	4.70084	4.29041	4.25347	4.63266	4.83258	4.21089	4.49819	4.7584	4.54294	4.38928	4.67794	4.95961	5.00349	4.59038	4.60764	4.69977	4.83933	4.72613	4.80925
ENSG00000237489	387723	C10orf143	0.26568	0.32458	-0.366595	-0.178523	-0.283725	0.482359	0.397943	-0.144228	0.0763304	0.64985	0.562395	-0.172694	0.133551	0.404811	-0.0185101	0.0560846	0.729089	0.674446	0.449816	0.46376	0.265599	0.0937686	0.0871908	0.25305
ENSG00000108010	10539	GLRX3	5.61791	5.4769	5.37372	5.52604	5.6572	5.59742	5.60157	5.51818	5.60756	5.50537	5.43404	5.50179	5.72233	5.73448	5.68454	5.54099	5.4442	5.46529	5.54333	5.25619	5.33051	5.50144	5.25967	5.24591
ENSG00000175470	55844	PPP2R2D	4.68114	4.61674	4.48569	4.71707	4.8163	4.7516	4.59277	4.44191	4.59515	4.5803	4.48687	4.49406	4.61076	4.57778	4.51918	4.49589	4.55588	4.6044	4.53354	4.47138	4.46009	4.53887	4.4259	4.42157
ENSG00000176171	664	BNIP3	5.96978	5.89208	6.23756	6.23591	6.00118	6.00052	6.1283	5.87901	5.31636	5.37945	5.34887	5.47588	5.3359	5.30132	5.48899	5.43441	5.7159	5.61322	5.7164	5.81174	5.47363	5.75715	5.79293	5.88929
ENSG00000188385	282973	JAKMIP3	-1.06992	-1.57724	-2.32595	-5.73311	-2.68582	-0.720733	-1.27583	-0.68737	-1.00773	-0.735803	-0.454283	-1.86659	-1.25549	-1.25511	-1.22287	-2.34601	0.0977338	0.189019	-0.700427	-0.2896	-0.0894957	-0.805302	0.205027	-0.370387
ENSG00000151640	10570	DPYSL4	4.07886	3.91798	4.51675	4.43556	3.85334	4.06367	4.10499	4.12146	3.87393	3.90805	4.1515	4.37798	4.00145	3.83743	3.95227	4.37606	3.59273	3.7308	3.79533	3.88718	3.94572	3.81338	3.90547	3.94176
ENSG00000165752	282974	STK32C	4.23993	4.23418	4.3227	4.40772	4.21591	4.25921	4.2875	4.22911	4.14445	4.27145	3.96964	4.13473	4.29324	4.14679	4.08804	4.38385	4.18852	4.3478	4.0361	4.28329	4.32816	4.22006	4.17465	4.24512
ENSG00000148814	80313	LRRC27	2.95982	3.29118	2.77558	3.08387	2.99466	3.34285	2.75392	2.90786	3.26429	3.25544	3.0649	2.91939	3.25004	3.39335	3.14535	3.35046	3.87446	3.87918	3.30616	3.22136	3.63144	3.62006	3.4183	3.73077
ENSG00000171813	170394	PWWP2B	3.28259	3.28074	3.1659	3.18873	3.18278	3.30215	3.06995	2.86634	3.44907	3.28442	2.97432	3.15186	3.52462	3.1372	3.02506	3.36627	3.38241	3.7384	3.02683	3.41084	3.52041	3.35375	3.39988	3.65617
ENSG00000068383	3632	INPP5A	5.92739	6.00019	6.18843	6.0462	6.0484	6.06032	6.07963	6.05948	5.86952	5.82718	5.66972	5.93583	5.98836	5.88607	5.8558	5.94926	5.80306	5.89415	5.63594	5.61247	5.97359	6.03203	5.95834	5.98764
ENSG00000171811	54777	CFAP46	0.210185	-0.780773	0.232042	0.048248	0.121532	0.262393	0.309134	0.412166	0.12977	-0.332448	0.459302	0.553741	0.329471	0.510421	0.275937	0.40122	0.447676	-0.000458818	0.384965	0.46376	0.366883	0.524403	-0.423004	-0.0879868
ENSG00000171798	85442	KNDC1	0.560128	0.1972	0.337012	0.866801	-0.135626	0.723367	0.741245	0.812704	0.791353	0.499825	0.777663	0.585105	0.329471	0.367817	0.482388	0.996378	1.29567	1.20007	0.975444	0.809935	1.1136	0.493039	1.10246	1.26565
ENSG00000151651	101	ADAM8	-0.818384	-0.398903	-0.852022	-1.20955	-0.283725	-0.419078	-1.42022	0.114084	-0.0368802	0.37609	0.562395	-0.399464	-0.0932201	-0.541418	-0.702036	-1.06591	-0.530297	-0.547947	0.0505458	0.362476	0.0989494	-0.0840185	0.313962	-0.294438
ENSG00000130640	10844	TUBGCP2	6.54163	6.57864	6.52892	6.45702	6.47369	6.51856	6.33221	6.32832	6.52925	6.56355	6.40688	6.59982	6.60101	6.41873	6.43627	6.55442	6.62406	6.69388	6.70045	6.70168	6.65197	6.45463	6.62437	6.65348
ENSG00000198546	118472	ZNF511	3.34189	3.45792	3.64111	3.48363	3.23134	3.25601	3.28896	3.38547	3.41719	3.34067	3.25644	3.45746	3.36621	3.17517	3.21067	3.62471	3.6469	3.50873	3.50998	3.60626	3.35152	3.27757	3.18724	3.41168
ENSG00000148803	282969	FUOM	2.8461	2.62192	2.77558	2.64627	2.81516	2.51478	2.3817	2.52764	2.7191	2.75708	2.4814	3.03747	2.87967	2.39105	2.55278	2.80663	2.71533	2.66251	2.57502	2.78569	2.6289	2.65413	2.92921	2.85895
[truncated: 11,078 more rows]
