# Supplementary material for: Dynamic transcriptome analysis reveals signatures of paradoxical effect of vemurafenib on human dermal fibroblasts
Source: Cell Commun Signal. 2021 Dec 20;19:123. doi: 10.1186/s12964-021-00801-3 (PMC8686565; doi:10.1186/s12964-021-00801-3)
Supplement: Supplementary file 3 — Additional file 2: Table S2. Gene expression (log2 CPM) in MaMel21 and MaMel63a treated with 2 µM of vemurafenib or DMSO during 24 h. [file 12964_2021_801_MOESM3_ESM.xlsx]

## Sheet: Gene expression MaMel (log2CPM)
Supplementary table S2: Gene expression (log2 CPM) in MaMel21 and MaMel63a treated with 2µM of vemurafenib (PLX) or vehicle (DMSO) during 24h
Each condition was assessed in duplicates
ENSEMBL	ENTREZ	Symbol	MaMel21_PLX_24h_1	MaMel21_PLX_24h_2	MaMel21_DMSO_24h_1	MaMel21_DMSO_24h_2	MaMel63a_PLX_24h_1	MaMel63a_PLX_24h_2	MaMel63a_DMSO_24h_1	MaMel63a_DMSO_24h_2
ENSG00000227232	653635	WASH7P	2.30705	2.18581	2.83616	2.13236	2.77485	2.65847	1.97021	1.98964
ENSG00000225880	79854	LINC00115	-1.91018	-1.18342	0.646815	-0.158873	0.644369	0.839245	0.255268	0.0176513
ENSG00000228794	643837	LINC01128	2.8799	2.98353	3.26845	3.52984	3.62852	3.55519	4.20428	4.18881
ENSG00000223764	100130417	LINC02593	5.20876	5.31731	2.27795	1.37456	1.57992	1.51284	-1.98177	-6.00472
ENSG00000187634	148398	SAMD11	6.00749	6.04433	3.35356	3.01667	3.62498	3.22188	-1.51611	-1.91725
ENSG00000188976	26155	NOC2L	6.47842	6.604	7.21544	7.264	7.23791	7.15415	8.4818	8.52624
ENSG00000187961	339451	KLHL17	3.47525	3.70374	5.23812	3.82041	5.17401	4.85038	3.63294	3.18758
ENSG00000187583	84069	PLEKHN1	2.92777	3.04183	3.47414	2.88168	-0.832679	-1.03522	-0.701664	-0.578452
ENSG00000187642	84808	PERM1	0.486714	0.748194	1.07062	0.60815	-2.5827	-3.75769	-3.20416	-3.19736
ENSG00000188290	57801	HES4	0.841145	1.00421	2.0486	1.82202	0.261649	-0.525029	-0.14527	-1.05052
ENSG00000187608	9636	ISG15	4.18152	4.18452	3.00122	3.31885	2.40495	2.29107	2.85713	2.92897
ENSG00000188157	375790	AGRN	10.8997	10.889	10.4356	10.6053	7.99138	7.91482	7.36622	7.26075
ENSG00000217801	100288175	LOC100288175	1.17162	1.09512	2.63799	2.19311	2.11269	2.2104	1.69737	1.09332
ENSG00000131591	54991	C1orf159	3.01898	3.11968	4.0251	3.72763	3.94797	4.01446	4.19861	4.0761
ENSG00000078808	51150	SDF4	7.97196	8.07963	7.66566	7.8319	8.76779	8.80536	8.7076	8.70032
ENSG00000176022	126792	B3GALT6	5.29993	5.23974	5.23129	5.51653	4.46863	4.57233	4.82374	4.756
ENSG00000184163	388581	C1QTNF12	-1.42475	-2.23787	-0.623274	-1.34791	-2.13524	-1.55606	-2.28663	-1.6124
ENSG00000160087	118424	UBE2J2	5.61704	5.68329	5.67907	5.98516	5.57763	5.59148	6.15217	6.03317
ENSG00000162572	6339	SCNN1D	0.411752	1.09512	1.70992	-0.706361	2.68238	2.71804	1.04376	0.681784
ENSG00000131584	116983	ACAP3	4.45089	4.67548	5.83776	4.31088	7.17082	7.00103	6.18601	6.00616
ENSG00000169972	126789	PUSL1	3.01266	2.96558	3.7391	3.80752	3.04798	2.92881	3.92168	4.03557
ENSG00000127054	54973	INTS11	5.66423	5.83689	6.26105	6.10857	6.42878	6.37648	6.68102	6.72512
ENSG00000224051	80772	CPTP	5.07851	5.11222	4.76297	5.10693	5.30494	5.23723	5.82834	5.80224
ENSG00000169962	83756	TAS1R3	1.44032	1.20124	-0.741111	-0.437174	0.778047	0.110207	-0.443352	-0.0274366
ENSG00000107404	1855	DVL1	4.68577	4.82739	5.79342	5.71257	5.90221	5.85297	6.53299	6.50778
ENSG00000162576	54587	MXRA8	1.3428	1.18063	1.65267	0.0306046	1.3925	1.37159	-0.443352	-1.05052
ENSG00000175756	54998	AURKAIP1	5.94822	6.01988	6.01406	6.39221	6.40521	6.27325	7.23797	7.21309
ENSG00000221978	81669	CCNL2	5.20461	5.23724	6.98753	5.26267	7.29004	7.19578	5.8265	5.08473
ENSG00000224870	148413	MRPL20-AS1	3.84293	3.82491	4.13161	3.84586	4.26734	4.19301	4.00854	4.10511
ENSG00000242485	55052	MRPL20	4.9569	5.05392	5.08422	5.26149	5.23108	5.22929	5.99087	5.95782
ENSG00000179403	64856	VWA1	-3.49514	-2.47888	-3.12577	-1.74384	2.39666	2.31699	1.68661	1.72999
ENSG00000160072	83858	ATAD3B	3.44738	3.62584	5.57042	4.86233	5.19328	5.11452	6.50454	6.43537
ENSG00000197785	55210	ATAD3A	4.13276	4.36661	5.33502	5.4651	5.25765	5.25968	6.68542	6.62396
ENSG00000205090	339453	TMEM240	-1.2935	-0.98411	-2.59526	-2.82184	-0.487543	-0.587765	-1.24481	-1.91725
ENSG00000160075	29101	SSU72	5.55525	5.6225	5.33957	5.74844	6.19119	6.21873	6.87961	6.87888
ENSG00000228594	643988	FNDC10	1.69863	2.12239	2.13475	2.42186	4.43056	4.47593	3.22768	3.1627
ENSG00000197530	142678	MIB2	4.58061	4.76646	4.69653	4.20668	6.03702	5.93475	4.86611	4.70523
ENSG00000248333	984	CDK11B	3.46138	3.92743	4.42112	4.04578	4.81663	4.73015	4.82374	4.75767
ENSG00000189339	728661	SLC35E2B	5.93406	6.21303	5.23324	5.24126	6.70333	6.70522	5.57974	5.56181
ENSG00000008128	728642	CDK11A	-0.607613	-0.383718	-0.803846	-0.86248	0.778047	0.549739	-0.541199	-0.578452
ENSG00000215790	9906	SLC35E2A	0.113671	0.748194	0.243459	-0.0144832	2.61965	2.62429	1.20334	1.3262
ENSG00000008130	65220	NADK	5.10997	5.30903	5.44281	5.33747	6.17976	6.14106	6.13197	6.18171
ENSG00000078369	2782	GNB1	8.11635	8.24556	8.06041	8.31849	8.97611	8.95479	9.20225	9.28079
ENSG00000169885	163688	CALML6	-2.64714	-5.93831	-3.97377	-3.66984	0.224655	-0.0135287	-2.91466	-3.68279
ENSG00000067606	5590	PRKCZ	-2.64714	-4.35334	-3.48834	-5.99176	4.74332	4.67443	4.54254	4.56798
ENSG00000182873	100506504	PRKCZ-AS1	-1.7296	-0.98411	-0.869435	-1.23688	0.969095	0.740561	0.367378	0.224102
ENSG00000162585	199990	FAAP20	5.14944	4.9189	4.66647	4.86855	5.66824	5.50957	5.61069	5.63869
ENSG00000157933	6497	SKI	6.48985	6.53515	6.44724	6.70238	7.22656	7.15923	7.47737	7.53674
ENSG00000116151	79906	MORN1	-0.390802	0.365474	0.243459	0.237056	1.5652	1.05993	1.4007	1.17519
ENSG00000269896	100129534	LOC100129534	-1.17321	-0.580755	-0.68099	-1.34791	0.616079	0.953805	-0.14527	0.0176513
ENSG00000157916	11079	RER1	6.41685	6.35775	6.49159	6.51826	7.08989	7.04596	7.58474	7.49923
ENSG00000157911	5192	PEX10	3.7279	3.78108	3.27226	3.59132	4.37255	4.35813	4.84689	4.91042
ENSG00000157881	55229	PANK4	3.91934	4.15313	4.76297	4.59038	4.87151	4.9239	5.05375	5.06742
ENSG00000238164	115110	TNFRSF14-AS1	-0.531665	-0.580755	-0.567779	-1.13378	4.34049	4.24569	3.40563	3.06406
ENSG00000157873	8764	TNFRSF14	3.64031	3.71454	3.1861	2.52787	8.65771	8.37731	7.46757	7.33805
ENSG00000228037	100996583	LOC100996583	-5.81707	-5.93831	-4.71074	-4.4068	0.699335	0.428177	-1.24481	-2.30428
ENSG00000157870	127281	PRXL2B	4.08531	4.12644	4.39168	4.66734	5.37941	5.35031	5.37536	5.54651
ENSG00000215912	100287898	TTC34	-3.49514	-5.93831	-1.90338	-3.66984	-0.75673	-0.407193	-2.12616	-2.30428
ENSG00000142611	63976	PRDM16	-4.2321	-3.61638	-4.71074	-5.99176	0.332907	0.396116	-1.98177	-1.24983
ENSG00000130762	27237	ARHGEF16	-3.00971	-1.41474	-1.43772	-1.13378	1.11774	0.790747	2.6839	2.74683
ENSG00000162591	1953	MEGF6	4.85801	4.93591	2.9781	2.43869	3.61071	3.4997	1.06054	1.02871
ENSG00000158109	127262	TPRG1L	4.16164	4.27965	3.81413	3.8172	6.27217	6.16742	5.7223	5.84898
ENSG00000116213	49856	WRAP73	3.05638	3.31199	4.13789	3.66823	4.67125	4.47209	4.79896	4.72915
ENSG00000078900	7161	TP73	-3.49514	-3.61638	-3.48834	-2.53233	-1.51857	-1.55606	1.04376	1.36161
ENSG00000235169	388588	SMIM1	-0.772673	0.32848	-2.20824	-2.82184	-0.615867	-1.12542	-1.6192	-3.19736
ENSG00000130764	57470	LRRC47	5.01186	5.12711	5.02904	4.9805	6.1658	6.0812	6.51294	6.58048
ENSG00000116198	9731	CEP104	4.93196	4.99465	4.97984	4.88091	6.37756	6.37648	5.98429	5.93376
ENSG00000169598	1677	DFFB	1.71431	1.69832	2.47579	2.01386	2.9663	3.17068	3.06262	2.96395
ENSG00000198912	339448	C1orf174	2.81593	2.81992	4.06295	3.57239	4.00635	3.91897	4.29214	4.3093
ENSG00000236423	100133612	LINC01134	-0.772673	-0.893913	-0.623274	-1.23688	-0.550279	0.110207	-0.701664	0.0613727
ENSG00000131697	261734	NPHP4	3.37523	3.29771	4.08476	3.63941	5.79747	5.70215	5.39037	5.43978
ENSG00000069424	8514	KCNAB2	3.06863	3.12509	2.21605	1.89698	7.89937	7.83878	6.15754	6.2232
ENSG00000116251	6146	RPL22	6.54351	6.52547	6.11077	6.35613	7.38557	7.31015	7.73076	7.71542
ENSG00000226944	102724450	LOC102724450	-1.17321	-1.08033	0.390801	-0.565498	0.778047	1.12005	0.659334	1.09332
ENSG00000158286	388591	RNF207	0.897179	0.829878	3.44745	1.63029	3.89892	3.6736	2.55369	1.82183
ENSG00000116237	23463	ICMT	6.11404	6.14018	6.74373	7.08221	6.85741	6.95329	7.80528	7.82114
ENSG00000158292	387509	GPR153	3.22459	3.19868	3.92468	3.78138	4.83208	4.8724	4.63224	4.57366
ENSG00000097021	11332	ACOT7	5.99551	6.07397	6.19289	6.41418	7.31143	7.33335	8.4216	8.51129
ENSG00000187017	83715	ESPN	-4.2321	-4.35334	-4.71074	-4.4068	2.2843	2.2104	1.89737	1.75683
ENSG00000215788	8718	TNFRSF25	1.17162	1.68375	2.54665	1.61557	2.25708	2.19185	-0.759379	-0.795263
ENSG00000171680	57449	PLEKHG5	3.84293	3.99391	4.34725	3.58755	4.27188	4.03543	1.69737	1.94365
ENSG00000162408	79707	NOL9	3.7006	3.90561	3.88047	4.04304	4.76442	4.81596	5.33629	5.86834
ENSG00000204859	3104	ZBTB48	2.83757	3.17283	3.24926	2.69823	4.48827	4.45468	3.96018	3.82024
ENSG00000162413	9903	KLHL21	5.49525	5.63202	5.88763	6.02051	8.6177	8.61109	8.40137	8.46168
ENSG00000116273	148479	PHF13	4.1181	3.97608	4.51085	4.82442	5.30604	5.12801	5.38705	5.45215
ENSG00000041988	90326	THAP3	2.71821	2.81324	3.1861	3.1089	4.19269	4.11637	3.79709	3.94802
ENSG00000007923	55735	DNAJC11	4.74231	4.91422	4.93732	4.99763	5.84166	5.86473	6.51713	6.53662
ENSG00000171735	23261	CAMTA1	2.65461	2.6874	2.70712	2.87552	4.61697	4.56334	4.58083	4.67036
ENSG00000049245	9341	VAMP3	5.39178	5.47585	5.12584	5.3553	7.02547	6.97617	6.97699	6.96413
ENSG00000049246	8863	PER3	2.66271	3.0188	3.33183	3.02783	5.11458	5.176	3.33499	3.14249
ENSG00000049249	3604	TNFRSF9	0.486714	1.07292	-0.46281	-0.49991	-6.04213	-4.49466	-4.78913	-4.41975
ENSG00000116288	11315	PARK7	6.51916	6.44783	6.24564	6.48017	7.38243	7.35175	8.0993	8.13986
ENSG00000116285	54206	ERRFI1	4.08229	4.01443	4.47826	4.45014	3.23166	2.96204	4.81264	4.74934
ENSG00000162426	50651	SLC45A1	-1.2935	0.170218	-1.0103	-0.86248	-1.95467	-1.6873	-3.20416	-3.19736
ENSG00000142599	473	RERE	5.7447	5.83112	5.83004	5.80873	7.41307	7.39295	7.48204	7.57966
ENSG00000074800	2023	ENO1	10.3195	10.3836	10.8249	11.1225	10.526	10.4807	11.9153	12.0382
ENSG00000142583	6518	SLC2A5	1.4021	1.09512	0.418546	0.60815	-4.45717	-4.49466	-6.37409	-6.00472
ENSG00000180758	80045	GPR157	2.78656	2.93514	2.96874	2.93008	5.2229	5.29596	4.62802	4.75267
ENSG00000049239	9563	H6PD	6.67102	6.71655	5.39299	5.48245	7.08086	7.13849	6.16483	6.19096
ENSG00000171621	80176	SPSB1	4.30317	4.58819	4.05855	4.28087	6.77385	6.78205	6.34423	6.36624
ENSG00000171612	84275	SLC25A33	2.03468	1.97458	1.89906	2.00259	3.74087	3.69682	4.46433	4.44546
ENSG00000188807	199953	TMEM201	3.9328	4.0318	5.21259	5.31942	5.4602	5.47161	6.58754	6.58751
ENSG00000171608	5293	PIK3CD	4.67779	5.01952	5.54153	5.58708	7.76774	7.78215	7.84137	7.90076
ENSG00000231789	101929074	PIK3CD-AS2	-0.531665	-1.29445	-3.48834	-3.18441	3.64961	3.67025	2.909	2.95818
ENSG00000171603	22883	CLSTN1	8.5594	8.56123	8.32366	8.55374	9.31957	9.35849	8.93855	8.92561
ENSG00000178585	56998	CTNNBIP1	1.38261	0.504637	1.77576	2.05809	4.09358	4.05865	4.66277	4.61275
ENSG00000162441	84328	LZIC	3.42372	3.2089	3.28362	3.57999	4.3231	4.22758	4.92684	4.89086
ENSG00000173614	64802	NMNAT1	2.81593	2.47532	2.00351	1.55513	4.16854	4.10153	4.28323	4.2277
ENSG00000130939	10277	UBE4B	5.62121	5.72213	5.32406	5.40002	7.19881	7.23652	7.04995	7.13659
ENSG00000054523	23095	KIF1B	6.25473	6.32994	5.96845	6.13784	7.64185	7.67433	7.48651	7.53044
ENSG00000142657	5226	PGD	7.8199	7.86512	6.85548	7.03112	7.19821	7.24555	7.60149	7.68299
ENSG00000175279	378708	CENPS	0.690728	0.32848	0.781116	1.20791	1.11774	0.839245	1.75003	1.71638
ENSG00000160049	1676	DFFA	5.05098	5.13114	5.17038	5.31487	5.55266	5.62299	6.55054	6.53904
ENSG00000142655	5195	PEX14	3.82498	3.74293	4.0115	4.05126	4.85647	4.89551	5.16943	5.19924
ENSG00000130940	54897	CASZ1	0.249022	0.504637	-0.413057	-0.437174	-0.550279	-0.722066	0.591695	1.11422
ENSG00000120948	23435	TARDBP	6.66196	6.69082	7.10798	7.09587	6.81176	6.83421	7.44997	7.50987
ENSG00000009724	10747	MASP2	-0.86287	-0.98411	-1.0103	-1.34791	1.82205	1.48262	1.07712	0.681784
ENSG00000116649	6723	SRM	5.87337	6.05852	6.51186	6.67202	7.45385	7.36708	8.20682	8.34602
ENSG00000171824	5394	EXOSC10	5.07548	5.00054	5.79937	5.32282	6.9024	6.99569	6.98635	6.98379
ENSG00000230337	105376736	EXOSC10-AS1	-2.11663	-1.85084	-2.83627	-2.53233	-0.550279	0.0701292	-0.184264	-0.390007
ENSG00000198793	2475	MTOR	6.60421	6.72814	6.61363	6.53694	8.22121	8.23659	8.27881	8.30625
ENSG00000171819	10218	ANGPTL7	0.486714	-0.156947	-6.2957	-5.99176	1.37572	0.975665	-4.78913	-6.00472
ENSG00000120942	29914	UBIAD1	4.00471	4.19226	4.51728	4.71473	4.829	4.89408	5.62415	5.78359
ENSG00000204624	57540	DISP3	-5.81707	-4.35334	-6.2957	-5.99176	0.107615	-0.0572501	-2.12616	-2.54528
ENSG00000116661	26232	FBXO2	-0.144641	-0.0556638	-1.25131	-0.947369	2.74903	2.95656	1.26254	1.21445
ENSG00000132879	93611	FBXO44	3.39968	3.5354	3.43732	2.94782	6.00329	5.8973	4.98511	4.81785
ENSG00000116663	26270	FBXO6	2.04712	2.30487	0.88421	1.32112	3.83898	3.74852	2.85713	3.2023
ENSG00000116670	10459	MAD2L2	4.26108	4.40266	4.95282	5.20607	6.02295	5.9507	6.77073	6.87506
ENSG00000162490	374946	DRAXIN	-5.81707	-3.13095	-3.12577	-2.29132	2.89156	2.79997	5.67882	5.85521
ENSG00000177674	57085	AGTRAP	3.99511	3.893	3.6944	3.93156	6.11237	6.07172	6.29546	6.35091
ENSG00000177000	4524	MTHFR	4.46949	4.65508	3.28362	3.31885	6.148	6.08937	4.96409	5.07009
ENSG00000011021	1185	CLCN6	3.95277	3.98502	4.09769	3.54157	5.88231	5.88147	4.69402	4.68266
ENSG00000175206	4878	NPPA	-4.2321	-5.93831	-6.2957	-5.99176	-0.832679	-1.43576	-1.85053	-1.75679
ENSG00000116685	90231	KIAA2013	6.15196	6.07955	6.08557	6.33943	7.41255	7.44186	7.72287	7.77161
ENSG00000083444	5351	PLOD1	8.56468	8.55923	8.06782	8.34216	9.91708	9.91652	10.0939	10.1489
ENSG00000116688	9927	MFN2	6.732	6.89755	6.94703	7.07618	8.21503	8.21837	8.5865	8.6948
ENSG00000116691	60672	MIIP	2.84471	2.75866	3.96051	3.27736	4.53813	4.51377	4.25981	4.2277
ENSG00000028137	7133	TNFRSF1B	-1.2935	-1.08033	-4.71074	-1.9043	-2.5827	-2.90969	0.420327	0.840774
ENSG00000048707	55187	VPS13D	6.51804	6.61892	5.93041	6.01351	7.38793	7.47173	7.0189	7.0487
ENSG00000162496	9249	DHRS3	6.21739	6.16268	3.76635	3.76813	4.2305	4.06631	4.86849	4.96179
ENSG00000204518	343066	AADACL4	0.951118	1.02748	-3.48834	-3.18441	-6.04213	-6.07962	-6.37409	-6.00472
ENSG00000116731	7799	PRDM2	4.0174	4.17934	4.54744	4.17189	6.07454	6.07741	5.7905	5.83094
ENSG00000189337	23254	KAZN	-0.262478	-0.105417	0.243459	0.853727	4.6134	4.57233	5.03265	5.23548
ENSG00000175147	200197	TMEM51-AS1	-5.81707	-4.35334	-4.71074	-5.99176	1.79707	2.06504	-0.882236	-1.14674
ENSG00000171729	55092	TMEM51	1.71431	1.95044	2.78379	2.79287	7.19313	7.25814	5.76578	5.69095
ENSG00000142634	79180	EFHD2	5.65816	5.73368	6.4619	6.71192	6.25507	6.17865	6.80908	6.8554
ENSG00000132906	842	CASP9	2.9478	3.06451	2.3873	2.30744	4.3534	4.34139	4.17184	4.34953
ENSG00000116138	23341	DNAJC16	4.41295	4.47214	4.11899	4.21158	4.74005	4.82502	4.64202	4.68615
ENSG00000197312	84301	DDI2	4.22596	4.31318	4.16065	4.36249	6.09774	6.10557	6.40911	6.39269
ENSG00000116786	23207	PLEKHM2	5.95484	6.01188	5.83776	5.96643	7.77835	7.68991	7.44559	7.47342
ENSG00000162461	284723	SLC25A34	-2.35764	-1.85084	-1.3415	-2.08487	1.80962	1.2867	-0.184264	-0.450128
ENSG00000162458	54751	FBLIM1	6.91701	7.13701	6.04998	6.19404	1.23399	1.10029	1.58591	1.34401
ENSG00000233954	440567	UQCRHL	4.63929	4.65881	4.43307	4.67446	4.0987	4.07393	4.79396	4.89237
ENSG00000179743	729614	FLJ37453	1.12545	0.956511	1.26654	0.950751	1.35875	1.64148	1.33327	1.09332
ENSG00000065526	23013	SPEN	6.96573	7.11715	7.21271	7.0339	7.0947	7.28219	7.29025	7.27446
ENSG00000116809	7709	ZBTB17	4.62276	4.69378	4.79243	4.49104	5.37308	5.30247	4.85653	4.90593
ENSG00000186510	1187	CLCNKA	-3.49514	-2.47888	-4.71074	-5.99176	-1.64981	-1.99216	-4.78913	-6.00472
ENSG00000142627	1969	EPHA2	7.91393	7.89488	9.03623	9.15086	1.45771	1.38799	5.35935	5.42102
ENSG00000142632	128272	ARHGEF19	2.47295	2.56552	2.48894	2.51206	2.97746	2.83626	2.09759	2.01209
ENSG00000132881	79363	CPLANE2	2.34784	2.0896	1.45249	1.55513	2.61965	2.63806	1.59745	1.97828
ENSG00000037637	54455	FBXO42	4.82046	4.84223	4.54114	4.68508	5.30494	5.35761	5.35256	5.37304
ENSG00000055070	26099	SZRD1	5.93907	5.95234	5.78412	5.99657	7.18262	7.10974	7.34968	7.44791
ENSG00000157191	55707	NECAP2	5.06328	5.17609	4.61344	4.71646	6.12936	6.11606	5.55702	5.68222
ENSG00000226029	107984921	LINC01772	-1.56914	-1.69038	-0.741111	-1.34791	-0.209242	-0.722066	-1.6192	-2.09783
ENSG00000080947	114819	CROCCP3	0.782846	1.00421	1.68729	0.547396	2.93228	2.8948	1.14161	0.815462
ENSG00000219481	55672	NBPF1	5.32695	5.36832	5.72285	5.63349	5.86288	5.89013	5.04112	4.98326
ENSG00000215908	84809	CROCCP2	1.56664	2.2266	3.21408	2.0797	4.01179	4.01446	4.33068	4.15642
ENSG00000186301	11209	MST1P2	-1.91018	-2.76838	-0.364962	-3.18441	2.86776	2.76273	-0.443352	-1.05052
ENSG00000268869	284729	ESPNP	-5.81707	-4.35334	-6.2957	-5.99176	1.34157	1.15879	-0.491446	-1.14674
ENSG00000058453	9696	CROCC	2.90745	3.30248	3.55449	2.72591	5.22875	5.24287	6.48913	6.37277
ENSG00000186715	11223	MST1L	-5.81707	-2.76838	-1.25131	-3.66984	1.57992	1.48262	-2.4672	-3.68279
ENSG00000238142	105376805	LOC105376805	-0.959086	-2.76838	-2.83627	-2.53233	-0.912849	-1.32473	-1.73023	-2.30428
ENSG00000117122	4237	MFAP2	2.22185	1.80989	2.59608	2.30744	5.79747	5.7647	6.20452	6.18294
ENSG00000159363	23400	ATP13A2	5.89847	5.89893	5.97606	6.21799	7.52974	7.51459	8.1217	8.16701
ENSG00000117118	6390	SDHB	4.82046	4.83236	5.08962	5.25557	6.97206	6.96631	7.55656	7.5605
ENSG00000117115	11240	PADI2	-4.2321	-2.23787	-6.2957	-5.99176	-0.159489	-0.351697	-4.78913	-3.19736
ENSG00000142623	29943	PADI1	-0.202357	-0.809024	-0.273332	-0.947369	-6.04213	-4.49466	-6.37409	-6.00472
ENSG00000142619	51702	PADI3	0.841145	1.41042	2.72389	2.47991	-4.45717	-6.07962	-1.6192	-2.09783
ENSG00000159339	23569	PADI4	-3.00971	-2.76838	-0.869435	-1.34791	-6.04213	-4.49466	-6.37409	-6.00472
ENSG00000179051	55920	RCC2	6.19101	6.25614	6.57871	6.60978	7.50561	7.49722	8.04225	8.04283
ENSG00000074964	55160	ARHGEF10L	3.27305	3.48586	2.67297	2.50409	6.25622	6.11913	3.84871	3.82975
ENSG00000117148	81569	ACTL8	-3.49514	-3.61638	-3.97377	-5.99176	-1.51857	-1.83169	1.45246	1.36161
ENSG00000009709	5081	PAX7	-5.81707	-5.93831	-6.2957	-5.99176	-0.550279	-0.351697	-2.28663	-1.48115
ENSG00000159423	8659	ALDH4A1	3.38015	3.59112	3.15345	3.29595	4.3534	4.28342	4.60248	4.756
ENSG00000169991	126917	IFFO2	5.18364	5.2509	5.35131	5.49859	5.78481	5.81255	5.91967	5.97792
ENSG00000127481	23352	UBR4	8.46	8.58789	8.70777	8.54224	9.69941	9.77035	9.33157	9.43007
ENSG00000127463	23065	EMC1	7.79177	7.70318	7.58647	7.8175	7.60139	7.63859	8.52153	8.50846
ENSG00000053372	51154	MRTO4	4.50373	4.64759	5.64131	5.85098	4.62941	4.50064	6.99946	7.02267
ENSG00000162482	22977	AKR7A3	-3.00971	-1.85084	-1.3415	-1.74384	-1.64981	-1.55606	-1.24481	-1.24983
ENSG00000053371	8574	AKR7A2	4.83309	4.98279	4.81739	5.16242	6.55755	6.42495	6.35617	6.54097
ENSG00000040487	54896	PQLC2	4.03624	3.99391	3.98391	4.00683	5.77525	5.78108	5.70506	5.71766
ENSG00000077549	832	CAPZB	7.71906	7.76743	7.29897	7.49821	7.82021	7.7771	7.9882	8.0623
ENSG00000173436	440574	MINOS1	1.1018	1.2416	0.864172	1.04166	2.00772	1.92601	2.04798	2.07743
ENSG00000158747	4681	NBL1	2.21084	2.23662	2.50843	2.7994	6.56635	6.58283	6.37096	6.29249
ENSG00000162542	255104	TMCO4	4.39604	4.4806	4.05855	3.95514	4.84585	4.91686	4.41626	4.5159
ENSG00000169914	23252	OTUD3	2.28622	2.40599	3.28738	2.98265	4.46269	4.41524	4.43407	4.39936
ENSG00000162543	127733	UBXN10	-5.81707	-5.93831	-4.71074	-5.99176	-0.0648521	0.149201	-0.14527	0.103808
ENSG00000162545	55450	CAMK2N1	4.12984	4.21017	4.15448	4.45635	4.64699	4.61822	3.90087	4.12843
ENSG00000090432	79594	MUL1	5.54323	5.49058	5.45375	5.67579	5.9792	6.01083	6.3408	6.33541
ENSG00000158825	978	CDA	1.1018	1.05038	1.12215	0.637593	-2.87221	-2.90969	-4.78913	-4.41975
ENSG00000158828	65018	PINK1	4.76508	4.96029	3.91009	4.19435	5.77765	5.83365	4.52149	4.51394
ENSG00000117242	100861548	PINK1-AS	2.11957	2.17544	1.53085	1.9566	2.24789	2.00253	2.18433	2.18016
ENSG00000244038	1650	DDOST	8.14266	8.14625	7.95156	7.96434	9.0973	9.16983	9.15226	9.13647
ENSG00000189410	400745	SH2D5	0.205301	0.436733	2.22394	1.92113	-1.39828	-1.22164	2.22954	1.97828
ENSG00000127483	50809	HP1BP3	6.00112	6.06275	6.81821	6.24455	8.29653	8.27663	7.34904	7.19725
ENSG00000075151	8672	EIF4G3	6.41025	6.53464	6.69848	6.41577	6.98006	6.99335	7.35606	7.35077
ENSG00000117298	1889	ECE1	7.3188	7.3863	7.98297	8.21807	6.40882	6.51074	7.52989	7.54206
ENSG00000142794	84224	NBPF3	3.60289	3.88028	3.16578	3.17565	3.94229	4.0276	3.64689	3.81387
ENSG00000162551	249	ALPL	-5.81707	-4.35334	-6.2957	-5.99176	1.44168	1.2867	0.133706	0.224102
ENSG00000076864	5909	RAP1GAP	-1.7296	-1.69038	-0.623274	-1.34791	7.27909	7.27532	4.9484	5.1444
ENSG00000090686	84196	USP48	5.72258	5.67133	5.61457	5.5195	8.03176	8.09476	7.08982	7.07193
ENSG00000187942	401944	LDLRAD2	-1.56914	-1.29445	-2.04777	-2.82184	-0.550279	-0.870165	-2.91466	-2.30428
ENSG00000142798	3339	HSPG2	9.00963	9.1098	8.04505	8.19999	10.4254	10.3805	8.93115	8.96228
ENSG00000218510	29092	LINC00339	2.57095	2.53337	1.87923	2.17314	4.03602	4.12128	3.54924	3.46085
ENSG00000070831	998	CDC42	6.86219	6.76018	6.32658	6.63006	7.32733	7.24864	7.57929	7.61264
ENSG00000162552	54361	WNT4	-3.49514	-4.35334	-2.83627	-3.66984	2.54658	2.52401	-1.6192	-2.09783
ENSG00000184677	9923	ZBTB40	5.54652	5.69332	5.74219	5.37401	6.70459	6.70481	5.91218	5.83252
ENSG00000070886	2046	EPHA8	-5.81707	-5.93831	-6.2957	-5.99176	3.42343	3.4459	2.42357	2.10903
ENSG00000133216	2048	EPHB2	5.0071	5.13784	5.34861	5.71861	0.107615	0.260232	1.21837	1.09332
ENSG00000004487	23028	KDM1A	6.3164	6.35315	6.29091	6.41045	6.88731	6.97006	7.38943	7.38934
ENSG00000169641	7798	LUZP1	7.21962	7.34174	6.58331	6.8318	6.55103	6.50323	6.43869	6.48739
ENSG00000179546	3352	HTR1D	4.08832	3.92743	1.95697	2.00259	-6.04213	-4.49466	-6.37409	-4.41975
ENSG00000261326	100996511	LINC01355	0.291458	-0.893913	0.180034	-1.23688	1.11774	1.52771	-0.0342389	-0.332291
ENSG00000125944	10236	HNRNPR	7.2699	7.28162	7.47734	7.46652	7.12105	7.14484	7.74493	7.74693
ENSG00000125945	80818	ZNF436	4.26641	4.43999	3.40993	3.52984	4.81352	4.7992	4.09657	3.99105
ENSG00000249087	148898	ZNF436-AS1	0.33268	0.569488	1.01718	-0.706361	1.99679	1.9593	0.195767	0.73675
ENSG00000088280	55616	ASAP3	3.19695	3.27844	2.21605	1.68772	4.72522	4.64063	4.11676	3.98822
ENSG00000007968	1870	E2F2	0.951118	1.3001	3.34635	3.71041	2.30216	2.20115	4.87087	4.98751
ENSG00000117318	3399	ID3	5.98747	6.06977	4.28456	4.15417	7.6519	7.58183	6.70523	6.72384
ENSG00000142676	6135	RPL11	8.34635	8.39114	8.1787	8.26791	9.11336	9.05637	9.32198	9.38401
ENSG00000011007	6924	ELOA	5.33712	5.42965	5.60403	5.74675	6.86344	6.8398	7.3973	7.40719
ENSG00000236810	100506963	ELOA-AS1	-1.56914	-1.41474	-1.16642	-1.9043	0.0239572	-0.148881	-1.01654	-0.795263
ENSG00000057757	57095	PITHD1	4.20113	4.2748	4.42625	4.18191	6.10348	6.11975	5.95543	5.95782
ENSG00000011009	11313	LYPLA2	4.96019	5.06099	4.92165	4.81156	6.32556	6.28205	6.41483	6.51271
ENSG00000117308	2582	GALE	4.4462	4.38024	5.02115	4.90381	4.77884	4.75406	6.58646	6.6555
ENSG00000117305	3155	HMGCL	3.8989	4.0404	2.96874	2.77973	6.344	6.28479	5.12426	5.20169
ENSG00000179163	2517	FUCA1	5.87337	5.80947	4.98217	5.08305	4.89082	4.96955	5.44489	5.34456
ENSG00000189266	55629	PNRC2	4.07623	3.97907	4.52368	4.44391	5.40753	5.29922	5.47022	5.52715
ENSG00000188529	10772	SRSF10	5.46544	5.50826	5.93642	5.82242	5.91243	5.90516	6.50262	6.43382
ENSG00000185436	163702	IFNLR1	1.17162	1.47955	1.97576	2.2609	0.923652	0.765872	3.39575	3.60815
ENSG00000001460	90529	STPG1	2.80864	2.65788	3.05524	3.00542	3.7955	3.90765	3.94219	4.092
ENSG00000001461	57185	NIPAL3	5.8496	5.86945	5.55722	5.57	6.03968	6.13379	7.01595	7.02716
ENSG00000117602	11123	RCAN3	3.38015	3.46471	3.26081	3.54157	5.25994	5.19476	5.19908	5.42207
ENSG00000133226	10250	SRRM1	5.29602	5.56004	6.262	6.00506	6.44294	6.34166	6.6817	6.78909
ENSG00000169504	25932	CLIC4	7.81195	7.76116	6.83213	7.23088	8.93877	8.85412	7.37253	7.29778
ENSG00000020633	864	RUNX3	4.45789	4.55855	5.1856	5.52541	7.76573	7.75653	7.94537	8.00607
ENSG00000117614	25949	SYF2	4.10031	4.12374	3.73082	3.57999	5.59495	5.66732	5.39616	5.44082
ENSG00000117616	57035	RSRP1	2.9935	3.2038	4.95401	3.09305	6.53364	6.50041	4.21556	3.80425
ENSG00000183726	23585	TMEM50A	5.72451	5.68237	5.34771	5.48852	6.65722	6.69949	6.67082	6.6353
ENSG00000188672	6006	RHCE	-1.7296	-2.47888	-3.48834	-3.66984	0.261649	0.8152	-1.01654	-0.647165
ENSG00000204178	55219	MACO1	4.89632	4.6718	4.72597	4.76062	5.12466	5.2485	5.03052	4.9238
ENSG00000157978	26119	LDLRAP1	4.09433	4.07711	4.44324	4.30859	7.67694	7.67433	6.64255	6.67586
ENSG00000117643	57134	MAN1C1	-0.0357071	0.084061	-1.54081	-0.210403	5.29493	5.32818	4.84931	4.86488
ENSG00000162430	57190	SELENON	6.74446	6.74183	6.23836	6.40671	8.70727	8.62033	8.61916	8.69285
ENSG00000117640	56181	MTFR1L	4.20113	4.10745	3.92951	3.73445	5.71651	5.6589	5.2179	5.21868
ENSG00000127423	79000	AUNIP	0.205301	0.80316	2.56539	2.43869	1.37572	1.61387	3.63294	3.74515
ENSG00000182749	164091	PAQR7	4.13858	4.30129	4.02736	3.98695	3.63206	3.57323	2.84266	3.0093
ENSG00000117632	3925	STMN1	5.71967	5.72303	6.7013	6.97312	9.03923	9.00581	8.41019	8.46448
ENSG00000158006	5051	PAFAH2	3.36533	3.39485	3.47414	3.58755	4.83975	4.97091	4.80146	4.88631
ENSG00000158008	2134	EXTL1	-3.00971	-4.35334	-2.59526	-3.66984	6.22612	6.2026	6.67252	6.66129
ENSG00000158022	84676	TRIM63	-5.81707	-4.35334	-6.2957	-5.99176	7.74873	7.81927	5.71039	5.75808
ENSG00000175087	149420	PDIK1L	1.07775	1.20124	1.45249	1.89698	2.62675	2.62429	2.8182	2.82501
ENSG00000130695	64793	CEP85	4.26108	4.41374	5.72354	5.35862	5.04599	5.12434	5.92369	6.00546
ENSG00000142669	83442	SH3BGRL3	7.22886	7.20268	6.99763	7.26016	7.55697	7.46981	8.13637	8.18333
ENSG00000158062	91544	UBXN11	1.90403	1.98651	3.75823	2.56666	4.31432	4.09156	4.06574	3.84547
ENSG00000117682	79947	DHDDS	4.46022	4.45079	4.48156	4.36908	5.81624	5.71926	5.62767	5.72363
ENSG00000198830	3151	HMGN2	6.71261	6.71923	7.14036	7.36675	8.07981	8.01784	8.39052	8.36359
ENSG00000117676	6195	RPS6KA1	4.62898	4.74732	4.57389	4.85294	5.76401	5.77875	6.59943	6.69421
ENSG00000117713	8289	ARID1A	6.53083	6.80295	7.07757	6.82862	7.73008	7.78215	7.31361	7.41564
ENSG00000060642	55650	PIGV	3.5558	3.54349	3.30978	3.3941	4.66091	4.82652	3.83658	3.7418
ENSG00000204160	84243	ZDHHC18	3.96265	4.13984	4.70641	4.77228	4.74984	4.66774	5.68018	5.72787
ENSG00000142751	54707	GPN2	4.17304	4.29171	4.50277	4.28087	5.11711	5.19243	5.73149	5.77131
ENSG00000198746	63906	GPATCH3	2.95442	3.0188	2.96404	3.07702	4.44872	4.24118	4.2024	4.23488
ENSG00000090273	10726	NUDC	5.92987	6.03288	6.52308	6.64191	6.80981	6.79671	8.16671	8.20283
ENSG00000253368	388610	TRNP1	4.25841	4.10198	3.38202	3.69649	1.87076	1.89193	4.57062	4.48413
ENSG00000158246	115572	TENT5B	5.41955	5.49058	4.56771	4.79369	-3.7202	-3.27226	0.420327	0.438227
ENSG00000090020	6548	SLC9A1	6.67253	6.71566	6.47311	6.61302	7.09117	7.09484	6.72345	6.82718
ENSG00000142784	23038	WDTC1	5.96388	6.06697	5.43094	5.56235	6.93854	6.87476	6.35659	6.42129
ENSG00000186501	84065	TMEM222	5.11293	5.04682	4.85087	4.91588	5.13342	5.11698	5.46708	5.45215
ENSG00000142733	9064	MAP3K6	5.15376	5.20188	5.75313	5.53033	6.31954	6.19738	5.99469	6.01244
ENSG00000181773	2827	GPR3	-1.42475	-2.23787	2.36608	2.06893	-1.64981	-1.6873	3.38912	3.55179
ENSG00000158195	10163	WASF2	7.59616	7.69162	7.25877	7.47368	8.20809	8.18856	7.95676	8.05421
ENSG00000126705	27245	AHDC1	6.39513	6.5023	6.3663	6.48321	5.54424	5.5254	5.2657	5.23786
ENSG00000126709	2537	IFI6	4.81865	4.74381	3.50358	3.80752	6.36805	6.47952	5.79427	5.76636
ENSG00000009780	199870	FAM76A	2.54488	2.66532	2.65559	2.68419	3.38203	3.31484	2.8378	3.0093
ENSG00000117758	23673	STX12	5.01186	4.8634	4.27321	4.50709	5.35179	5.31538	5.35511	5.3752
ENSG00000117751	5511	PPP1R8	4.9134	4.88745	5.01207	5.10561	5.10825	5.151	5.85923	5.88517
ENSG00000130775	9473	THEMIS2	1.00311	1.11698	0.390801	0.157984	3.77005	3.96067	4.70739	4.70351
ENSG00000117748	6118	RPA2	4.09433	4.01152	4.86228	4.9848	4.51533	4.60601	6.0686	6.00965
ENSG00000158156	55113	XKR8	-2.11663	-2.76838	-2.04777	-3.18441	3.72108	3.61213	4.25981	4.09988
ENSG00000158161	2140	EYA3	5.0448	5.17218	5.03241	5.04784	5.37097	5.35761	5.78231	5.85908
ENSG00000126698	22826	DNAJC8	5.70306	5.59161	5.64938	5.76104	6.40521	6.44957	7.02932	7.05851
ENSG00000130770	93974	ATP5IF1	5.72645	5.63865	5.57659	5.544	5.75836	5.71845	5.90465	5.80304
ENSG00000130766	83667	SESN2	5.39421	5.38644	4.32177	4.38219	4.62941	4.65255	3.43488	3.70437
ENSG00000130772	54797	MED18	3.88164	4.04896	3.82194	3.99266	4.24904	4.13834	4.16021	4.19863
ENSG00000204138	65979	PHACTR4	5.77772	5.88466	5.65376	5.56905	6.12811	6.17393	5.8472	5.96503
ENSG00000180198	1104	RCC1	4.99431	5.12171	6.36318	6.34781	4.90404	4.91261	6.87813	7.04938
ENSG00000242125	8420	SNHG3	3.84293	3.90561	5.63319	4.81156	3.90769	3.80455	5.05375	4.84625
ENSG00000200087	26768	SNORA73B	-1.06218	-0.98411	0.646815	-0.78231	-1.39828	-1.83169	-0.0703082	-0.223357
ENSG00000180098	54952	TRNAU1AP	3.75089	3.77422	3.93432	3.94635	4.08844	4.186	3.84387	3.84547
ENSG00000197989	85028	SNHG12	1.87642	2.34246	4.54901	3.27736	3.75391	3.67694	4.01715	3.432
ENSG00000221539	692212	SNORD99	-2.35764	-1.54599	0.0080812	-0.86248	-1.7942	-0.950335	-0.701664	-0.719314
ENSG00000120656	6883	TAF12	3.81047	3.7845	3.75006	3.5532	4.10125	4.26134	4.25618	4.27489
ENSG00000162419	10691	GMEB1	3.49808	3.44324	3.20215	3.46972	3.56705	3.56604	3.98895	4.19618
ENSG00000198492	51441	YTHDF2	6.55987	6.62083	6.21778	6.41471	6.77025	6.79901	7.31602	7.34221
ENSG00000116329	4985	OPRD1	-5.81707	-5.93831	-3.97377	-5.99176	3.70102	3.63634	4.39327	5.04581
ENSG00000159023	2035	EPB41	4.72886	4.80569	4.38642	4.22862	5.96595	6.05897	5.7568	5.67344
ENSG00000253304	399474	TMEM200B	2.17729	2.14384	3.15345	3.18566	-3.23478	-2.17273	-4.78913	-3.68279
ENSG00000116350	6429	SRSF4	5.98019	6.03933	6.47186	6.29912	6.59018	6.60184	6.63101	6.64476
ENSG00000116353	51102	MECR	4.27965	4.10472	4.04304	4.20668	4.44671	4.35813	5.01231	5.00301
ENSG00000060656	10076	PTPRU	4.73464	4.82905	5.74562	5.69255	7.23443	7.34258	6.92784	6.90123
ENSG00000162510	4146	MATN1	-3.00971	-5.93831	-2.20824	-2.82184	-1.7942	-1.83169	0.035302	-0.223357
ENSG00000186056	100129196	MATN1-AS1	-3.00971	-1.29445	-0.803846	-1.59945	0.224655	0.187169	0.544774	0.62464
ENSG00000162511	7805	LAPTM5	3.87816	3.96708	4.53164	4.71473	-1.18415	-0.653353	1.73965	1.75683
ENSG00000162512	9672	SDC3	7.44606	7.4928	6.06213	6.15385	7.78213	7.79699	9.9286	9.98213
ENSG00000134644	9698	PUM1	6.73488	6.81929	6.47806	6.48524	6.73533	6.80665	6.64637	6.69464
ENSG00000060688	9410	SNRNP40	5.21429	5.28026	5.55175	5.76688	4.78362	4.82351	6.0856	5.95565
ENSG00000121766	51538	ZCCHC17	4.48329	4.41815	4.49465	4.5657	5.36354	5.20289	6.45067	6.48689
ENSG00000121769	2170	FABP3	-0.390802	-0.580755	-0.46281	-1.34791	1.59449	1.83327	1.98785	2.45061
ENSG00000168528	347735	SERINC2	2.82318	3.22911	3.86038	3.93156	4.14398	4.28123	3.57282	3.60815
ENSG00000142910	64129	TINAGL1	4.26641	4.23037	6.16604	6.042	0.297718	-0.102338	1.33327	1.42991
ENSG00000162517	553115	PEF1	5.53111	5.57591	5.30468	5.36083	5.80923	5.7694	6.1922	6.27576
ENSG00000084636	1307	COL16A1	2.71041	2.74469	4.6823	3.4155	7.534	7.25759	5.14112	4.59613
ENSG00000121753	576	ADGRB2	5.53663	5.67962	5.82486	5.62433	3.81118	3.77369	3.8219	3.7283
ENSG00000134668	90853	SPOCD1	5.18645	5.27905	6.03101	5.40431	2.56889	2.73095	4.09046	3.88555
ENSG00000184007	8073	PTP4A2	7.76966	7.70002	7.31751	7.68232	7.09502	7.18086	7.80854	7.76749
ENSG00000121774	10657	KHDRBS1	7.48429	7.51458	7.33332	7.58767	7.4501	7.47317	7.82581	7.81676
ENSG00000121775	55116	TMEM39B	4.07623	4.19996	4.58158	4.31999	3.88416	3.82877	4.09046	4.23488
ENSG00000025800	23633	KPNA6	6.73055	6.69854	6.60309	6.54909	6.95945	7.02285	7.32992	7.29234
ENSG00000084652	200081	TXLNA	6.93134	7.04486	7.3979	7.10446	7.51641	7.54712	7.7399	7.61653
ENSG00000160050	79140	CCDC28B	3.19695	3.27844	2.30049	2.37892	2.36301	2.41624	2.46196	2.62828
ENSG00000160051	55721	IQCC	0.9244	0.719905	2.50196	1.92113	1.60892	1.45176	1.65382	1.57271
ENSG00000160055	56063	TMEM234	2.84471	2.84633	2.88172	2.51999	3.13529	3.18013	2.74744	2.49114
ENSG00000084623	8668	EIF3I	7.66964	7.69866	7.53551	7.7288	7.78253	7.70961	8.69112	8.78548
ENSG00000220785	339483	MTMR9LP	-3.00971	-2.03142	-0.51434	-0.706361	6.51605	6.43682	5.02839	4.88479
ENSG00000183615	84734	FAM167B	-1.42475	-3.61638	-2.38881	-2.53233	5.71401	5.69146	5.28902	5.35119
ENSG00000116478	3065	HDAC1	6.54898	6.65765	6.87062	6.80974	7.45609	7.51015	7.86394	7.83557
ENSG00000175130	65108	MARCKSL1	6.13458	6.08994	6.52148	6.61163	8.04293	8.05633	8.33785	8.33673
ENSG00000162526	81629	TSSK3	-3.00971	-4.35334	-1.54081	-3.18441	-0.912849	-0.950335	-1.51611	-1.36086
ENSG00000225828	100128071	FAM229A	0.160213	-0.156947	0.961688	-0.0610258	2.97189	3.00519	0.920532	0.815462
ENSG00000160058	55108	BSDC1	6.00988	6.10301	5.83133	5.57952	6.6336	6.59126	5.82098	5.84742
ENSG00000273274	728116	ZBTB8B	-5.81707	-5.93831	-6.2957	-5.99176	-1.18415	-0.298258	1.10973	1.21445
ENSG00000160062	653121	ZBTB8A	1.94448	1.99833	1.32635	1.67357	1.98577	1.9593	1.66483	1.67476
ENSG00000176261	339487	ZBTB8OS	3.99832	3.61052	3.61269	3.73786	4.12403	4.22758	4.71536	4.57743
ENSG00000162521	5928	RBBP4	6.29048	6.3317	6.1944	6.24634	6.69702	6.72068	6.92841	6.91545
ENSG00000162520	81493	SYNC	5.22254	5.44917	4.39692	4.50509	0.852686	0.886166	-0.592729	-0.122073
ENSG00000162522	57648	KIAA1522	6.8516	6.91948	6.14491	6.18721	5.6734	5.67652	4.98731	5.09397
ENSG00000134684	8565	YARS	7.79384	7.82605	7.04095	7.2438	6.77665	6.70031	7.70448	7.72904
ENSG00000116497	64766	S100PBP	4.64748	4.52828	4.31809	4.12328	4.52867	4.48167	4.35808	4.38007
ENSG00000121900	113452	TMEM54	3.67278	3.62203	3.25697	3.51007	5.43309	5.41474	4.47688	4.65973
ENSG00000116514	127544	RNF19B	4.1702	4.22786	4.2694	4.1993	6.96892	7.07947	5.76578	5.84117
ENSG00000004455	204	AK2	6.67754	6.527	6.72128	6.78364	7.08377	7.08639	8.04515	8.07285
ENSG00000142920	113451	AZIN2	2.86593	3.09236	2.60818	1.67357	4.56981	4.5119	2.91362	3.03146
ENSG00000116525	55223	TRIM62	4.74613	4.93283	4.90213	4.94708	5.18368	5.1522	6.9446	7.01435
ENSG00000160094	149076	ZNF362	4.35161	4.35516	3.32818	3.45739	5.45722	5.38748	5.1342	5.32564
ENSG00000134686	1912	PHC2	6.60841	6.74666	7.18648	7.29349	7.37374	7.3743	7.80838	7.87745
ENSG00000121903	7579	ZSCAN20	3.39968	3.48586	3.26081	3.36799	3.75715	3.84668	3.02892	3.24084
ENSG00000121904	114784	CSMD2	-3.00971	-2.23787	-1.90338	-1.34791	-0.487543	-0.950335	-0.541199	0.0176513
ENSG00000163866	113444	SMIM12	4.99431	4.89695	4.88732	5.08438	5.05129	4.88833	5.66105	5.67344
ENSG00000241014	653160	LOC653160	0.841145	1.13851	0.113691	0.417628	1.25249	1.12005	-0.224342	-0.647165
ENSG00000163867	9204	ZMYM6	2.3875	1.96256	1.91862	1.84744	2.7425	2.83028	2.12974	2.09857
ENSG00000197056	79830	ZMYM1	2.77165	2.54147	2.93552	3.19063	3.18428	3.23099	3.40563	3.432
ENSG00000116560	6421	SFPQ	8.15762	8.24168	8.52173	8.53002	8.3388	8.37359	8.82723	8.82901
ENSG00000146463	9202	ZMYM4	6.64773	6.49554	6.04332	6.27297	6.56635	6.59568	6.61371	6.64521
ENSG00000142687	79932	KIAA0319L	6.77235	6.71476	6.26248	6.17973	7.66749	7.71997	7.17485	7.16411
ENSG00000020129	23154	NCDN	5.41595	5.53286	5.63245	5.37947	6.26364	6.19854	6.37053	6.43797
ENSG00000116819	339488	TFAP2E	-0.325214	-0.652905	-1.3415	-1.34791	1.59449	1.73416	-0.701664	-0.647165
ENSG00000126067	5690	PSMB2	7.31624	7.25044	7.11197	7.35959	7.06427	7.14061	7.95002	7.97373
ENSG00000142686	127703	C1orf216	5.06481	5.12036	4.94926	4.87474	6.74883	6.71622	5.98319	6.03728
ENSG00000092853	63967	CLSPN	2.79396	2.72347	5.73117	5.41816	3.41114	3.61213	5.76514	5.92417
ENSG00000134698	192670	AGO4	3.45206	3.55154	3.60063	3.0389	5.57579	5.65467	4.51845	4.3627
ENSG00000092847	26523	AGO1	6.00191	6.01771	5.40777	5.54303	6.92599	7.00735	6.87428	6.91359
ENSG00000126070	192669	AGO3	4.58061	4.50981	4.37584	4.35364	4.32964	4.38901	4.10266	4.2609
ENSG00000116863	54936	ADPRHL2	4.53498	4.71185	4.91436	5.02713	4.65048	4.57949	5.79364	5.77459
ENSG00000171812	1296	COL8A2	3.04402	3.34941	1.088	1.60069	-2.13524	-2.90969	-3.20416	-3.19736
ENSG00000054116	27095	TRAPPC3	5.8496	5.70329	5.39561	5.63896	5.59132	5.54746	5.86103	5.7614
ENSG00000116871	55700	MAP7D1	8.35497	8.45179	8.23818	8.35897	7.69754	7.70635	7.66011	7.68386
ENSG00000054118	9967	THRAP3	7.40829	7.50036	7.61447	7.58129	7.29758	7.33837	7.52253	7.59275
ENSG00000214193	79729	SH3D21	2.87293	3.11968	4.8648	3.64305	2.78124	2.73737	0.992233	0.763468
ENSG00000142694	55194	EVA1B	3.61548	3.44324	3.45752	3.61001	3.08457	3.0878	1.3741	1.21445
ENSG00000196182	83931	STK40	6.22288	6.28419	6.26678	6.38734	5.89045	5.78108	6.52923	6.58564
ENSG00000181817	84967	LSM10	4.90489	4.86824	4.95282	5.11611	4.59359	4.54883	5.42154	5.36324
ENSG00000116885	127700	OSCP1	2.22185	2.23662	1.64094	1.84744	2.4775	2.33401	1.89737	1.79618
ENSG00000116898	64960	MRPS15	5.96634	5.88864	5.6905	5.93564	5.90221	5.97533	6.67559	6.63213
ENSG00000119535	1441	CSF3R	-1.7296	-1.29445	-4.71074	-5.99176	-4.45717	-6.07962	-4.78913	-4.41975
ENSG00000233621	728431	LINC01137	1.90403	1.8496	0.843852	0.776421	2.35447	2.24681	1.52678	1.80906
ENSG00000163874	80149	ZC3H12A	3.82859	3.80821	3.93192	3.17063	2.15262	2.33401	2.08124	2.24795
ENSG00000163875	64769	MEAF6	4.61234	4.59794	4.58158	4.61464	5.35072	5.18306	5.24934	5.2685
ENSG00000163877	79753	SNIP1	4.29276	4.17674	4.10198	4.1869	4.26279	4.24569	4.59674	4.57931
ENSG00000134697	29889	GNL2	5.36346	5.31967	6.14802	6.02817	5.74209	5.84111	6.76945	6.71446
ENSG00000116922	54955	C1orf109	3.75469	3.52317	4.21704	4.22619	3.99267	3.86143	4.76098	4.74431
ENSG00000134690	55143	CDCA8	4.35161	4.30606	6.71954	6.87648	5.89193	5.91438	6.5535	6.68288
ENSG00000183317	284656	EPHA10	-4.2321	-5.93831	-6.2957	-4.4068	-0.427422	-0.722066	-1.16464	-1.48115
ENSG00000185090	149175	MANEAL	4.32632	4.35056	4.17902	4.53669	3.4716	3.28452	3.86789	3.84547
ENSG00000196449	79693	YRDC	3.41895	3.33082	3.85023	3.93453	3.51437	3.37365	5.48506	5.50456
ENSG00000197982	127687	C1orf122	5.71869	5.68054	5.10358	5.48549	5.15693	5.11944	5.48971	5.43771
ENSG00000188786	4520	MTF1	4.96675	5.12036	4.86606	5.09371	4.90258	4.90409	5.22536	5.30419
ENSG00000204084	3633	INPP5B	2.50035	2.75169	3.04192	3.08772	5.90148	5.9658	4.92569	4.87257
ENSG00000183431	10946	SF3A3	6.31575	6.34275	6.78462	6.86602	6.64765	6.64766	7.73615	7.76129
ENSG00000183386	2275	FHL3	4.42014	4.46364	4.08692	4.06216	4.1734	4.08905	4.11676	4.2277
ENSG00000183520	51118	UTP11	4.70159	4.67732	5.10465	5.22073	4.92869	5.03997	6.1019	6.14217
ENSG00000185668	5453	POU3F1	-2.64714	-5.93831	-4.71074	-5.99176	3.50283	3.56604	2.89971	3.09595
ENSG00000116954	64121	RRAGC	4.99591	4.86178	4.38817	4.87937	6.49193	6.38314	5.70172	5.5938
ENSG00000228436	105378663	LOC105378663	-1.7296	-0.728853	-2.38881	-1.9043	1.35875	1.12005	-0.646168	0.145031
ENSG00000214114	26292	MYCBP	3.55144	3.32144	3.61569	3.70694	2.82515	2.63119	3.63854	3.82024
ENSG00000174574	79647	AKIRIN1	5.61077	5.60231	5.56965	5.65435	6.05096	5.94448	6.59799	6.56253
ENSG00000168653	4725	NDUFS5	7.29293	7.13299	6.696	6.89679	6.45147	6.41399	7.03782	7.03437
ENSG00000127603	23499	MACF1	8.7253	8.85281	9.11266	8.99341	8.36905	8.52105	9.17879	9.1548
ENSG00000183682	353500	BMP8A	-2.64714	-2.76838	-3.12577	-4.4068	-0.487543	-1.03522	0.765462	1.37899
ENSG00000243970	728448	PPIEL	-3.00971	-1.85084	-2.59526	-3.66984	-0.260772	-0.407193	-1.51611	-3.19736
ENSG00000090621	8761	PABPC4	7.74267	7.7426	7.79185	8.01798	7.65255	7.61528	8.31607	8.31192
ENSG00000116981	84618	NT5C1A	-3.49514	-2.47888	-4.71074	-2.29132	-0.550279	-0.870165	0.284123	0.103808
ENSG00000116983	51440	HPCAL4	-5.81707	-2.76838	-3.12577	-2.53233	-0.75673	-0.950335	0.659334	0.789699
ENSG00000084072	10450	PPIE	5.05868	5.11086	5.29348	5.16242	5.6192	5.50111	5.93908	5.91452
ENSG00000116985	656	BMP8B	0.782846	0.537427	0.390801	0.383276	5.30161	5.3356	7.12214	7.15626
ENSG00000198754	64064	OXCT2	-4.2321	-4.35334	-2.59526	-2.82184	-1.64981	-1.99216	-0.308	0.0176513
ENSG00000043514	54802	TRIT1	3.31479	3.38587	3.81674	3.46151	4.14893	4.20925	4.48	4.41419
ENSG00000116990	4610	MYCL	1.86241	2.25645	-1.0103	-0.158873	-0.997738	0.110207	-0.592729	-1.14674
ENSG00000168389	84879	MFSD2A	2.23278	2.30487	4.95756	4.92038	2.01856	2.21959	3.64411	3.66594
ENSG00000131236	10487	CAP1	9.13381	9.14422	8.87864	8.9809	8.83731	8.91292	9.31392	9.37022
ENSG00000131238	5538	PPT1	7.35364	7.25167	6.97153	7.05485	7.45659	7.50405	7.97554	7.97265
ENSG00000117000	6018	RLF	4.53498	4.44215	4.53323	4.7421	4.70857	4.6927	5.25299	5.23548
ENSG00000084073	10269	ZMPSTE24	6.38046	6.26901	5.98362	6.37045	5.69554	5.74176	6.47081	6.41445
ENSG00000049089	1298	COL9A2	2.30705	2.04469	-0.741111	-1.59945	3.62852	3.48834	1.6089	1.36161
ENSG00000084070	64744	SMAP2	5.93071	5.93936	5.77476	5.98373	5.14212	5.17954	6.40666	6.34484
ENSG00000187801	65243	ZFP69B	1.95772	2.13316	1.87923	1.93305	1.32419	1.2513	0.340157	0.62464
ENSG00000187815	339559	ZFP69	2.47295	2.41484	2.6614	2.41338	2.21996	2.45566	1.90668	2.18016
ENSG00000164002	64789	EXO5	2.19974	1.91344	2.94031	2.8316	2.56889	2.35083	2.46196	2.3833
ENSG00000117010	127396	ZNF684	0.722092	0.290512	1.05303	0.974021	1.71942	1.55701	1.52678	1.84703
ENSG00000117016	9783	RIMS3	2.99992	3.17283	1.53085	1.40912	3.5854	3.50346	2.37746	2.68528
ENSG00000066136	4802	NFYC	5.21842	5.30308	5.11528	5.17879	5.9785	6.01413	5.99633	6.03386
ENSG00000117013	9132	KCNQ4	-5.81707	-3.61638	-3.48834	-5.99176	-0.550279	-0.794216	-0.947824	-0.512863
ENSG00000179862	163732	CITED4	1.30187	1.02748	-0.938148	-0.10912	-0.159489	-0.407193	-0.592729	-0.795263
ENSG00000171793	1503	CTPS1	6.3644	6.36804	7.67755	7.63497	4.90258	5.12067	7.09441	7.02474
ENSG00000171790	200172	SLFNL1	-0.0891463	0.471084	1.20415	0.637593	0.224655	0.187169	0.938794	0.370323
ENSG00000010803	22955	SCMH1	5.47813	5.59259	5.44955	5.32055	5.31487	5.22473	5.2207	5.19311
ENSG00000204060	100132074	FOXO6	3.42372	3.51496	-1.08625	-1.34791	0.946553	0.886166	0.614596	-0.0739792
ENSG00000127124	59269	HIVEP3	3.77726	4.05746	4.8811	4.77394	2.46169	2.52401	4.65727	4.76264
ENSG00000198815	22887	FOXJ3	5.65512	5.63581	5.56655	5.65435	6.12873	6.16445	6.42378	6.5132
ENSG00000177181	284716	RIMKLA	-0.144641	-0.652905	-1.16642	-1.03757	-1.51857	-1.22164	0.284123	-0.390007
ENSG00000066185	84217	ZMYND12	-0.959086	-1.29445	-2.20824	-1.74384	0.616079	1.12005	-0.8195	-0.960322
ENSG00000127125	79717	PPCS	4.95525	4.91578	4.38114	4.33579	5.13342	5.04386	5.01877	5.0225
ENSG00000186409	728621	CCDC30	-0.0891463	0.251518	0.0080812	-0.86248	1.37572	1.26911	-0.8195	-0.875434
ENSG00000171960	10465	PPIH	3.5774	3.50256	4.20912	4.06758	4.33399	4.32659	5.45999	5.38168
ENSG00000065978	4904	YBX1	9.03843	9.02743	8.91311	9.20917	9.76011	9.66367	10.2866	10.3907
ENSG00000117385	64175	P3H1	8.26633	8.20563	7.8306	8.03156	7.32132	7.36837	7.64889	7.56336
ENSG00000164008	79078	C1orf50	2.92103	2.53337	2.3873	2.2797	2.86175	2.91756	2.91362	2.82501
ENSG00000177868	374969	SVBP	2.67077	2.57345	2.36608	2.54351	2.10253	2.40822	1.77057	1.9201
ENSG00000164010	114625	ERMAP	2.95442	3.14118	2.05745	2.13236	2.78124	2.82426	1.59745	1.83449
ENSG00000164011	51058	ZNF691	2.99992	2.98353	3.2259	2.79287	3.28654	3.28452	2.66208	2.63553
ENSG00000117394	6513	SLC2A1	8.83314	8.80542	9.09658	9.44081	5.80375	6.00818	7.45395	7.47393
ENSG00000227533	440584	SLC2A1-AS1	-1.17321	-0.98411	-1.65184	-1.34791	0.778047	1.08025	-0.541199	-0.390007
ENSG00000117395	10969	EBNA1BP2	6.08342	6.09752	6.88964	6.97744	6.01484	6.0377	7.16979	7.24484
ENSG00000066056	7075	TIE1	-1.91018	-1.85084	-2.20824	-0.947369	-0.260772	-0.653353	-2.91466	-2.30428
ENSG00000117399	991	CDC20	6.03351	6.0235	8.22866	8.47119	7.33277	7.33705	8.20293	8.27075
ENSG00000066322	64834	ELOVL1	6.9397	6.95139	7.31913	7.41404	7.26493	7.34047	7.4255	7.49151
ENSG00000159479	112950	MED8	4.56772	4.55455	4.72736	4.74379	4.88934	5.03738	5.64237	5.58447
ENSG00000198198	23334	SZT2	5.96306	6.20028	5.92014	5.49356	6.88027	6.90569	5.96158	6.05226
ENSG00000178922	81888	HYI	3.45673	3.68923	4.88732	4.45014	3.41935	3.36125	2.5596	2.53832
ENSG00000142949	5792	PTPRF	9.13599	9.18787	9.93595	10.1129	5.96735	5.97736	6.95977	6.96233
ENSG00000066135	9682	KDM4A	6.46747	6.60883	5.95015	6.10066	7.2286	7.18086	6.22187	6.25297
ENSG00000236200	100132774	KDM4A-AS1	-0.202357	-0.383718	0.980425	0.417628	0.465663	0.187169	0.723943	0.185108
ENSG00000126091	6487	ST3GAL3	3.56014	3.80484	3.70571	3.77477	4.03067	3.8076	4.06366	4.03283
ENSG00000117407	9048	ARTN	0.205301	0.127782	2.07499	1.08505	0.107615	-0.950335	-1.51611	-2.09783
ENSG00000117408	9670	IPO13	6.01938	6.1112	6.12189	6.16464	7.41486	7.39877	6.73166	6.80967
ENSG00000132768	1802	DPH2	4.71139	4.76473	5.42069	5.40965	4.98922	4.98714	6.28301	6.35366
ENSG00000117410	533	ATP6V0B	5.22117	5.19162	6.06378	5.95258	7.54224	7.53796	8.27814	8.33325
ENSG00000117411	8704	B4GALT2	6.13895	6.16203	6.25625	6.53547	5.26108	5.26634	5.84053	5.91303
ENSG00000159214	149473	CCDC24	2.36781	2.24657	2.50843	1.83479	3.59992	3.30193	2.35042	2.39189
ENSG00000196517	6536	SLC6A9	6.12288	6.15742	4.90459	4.94414	-0.427422	-0.950335	-0.701664	-0.719314
ENSG00000230615	107984948	LOC107984948	0.81229	1.35631	2.19214	2.2609	-0.75673	-0.148881	0.133706	0.145031
ENSG00000171872	128209	KLF17	-0.959086	-0.512042	1.23568	0.637593	-6.04213	-4.49466	-2.28663	-2.54528
ENSG00000178028	55929	DMAP1	4.9569	4.99021	5.37628	4.79369	5.66566	5.55201	4.92798	4.82263
ENSG00000117419	79033	ERI3	6.1498	6.09202	5.61682	5.86661	5.88602	5.85518	6.45345	6.44624
ENSG00000187147	55182	RNF220	5.33838	5.31021	5.22443	5.21952	5.42802	5.48119	5.40193	5.35778
ENSG00000126106	79639	TMEM53	3.32504	3.41704	2.62614	2.61186	3.35661	3.41023	3.58736	3.5208
ENSG00000198520	339541	ARMH1	-3.00971	-2.23787	-3.12577	-5.99176	0.224655	0.110207	-3.20416	-3.19736
ENSG00000142945	11004	KIF2C	4.63311	4.57048	7.14348	7.14058	6.50307	6.539	7.36622	7.39015
ENSG00000142937	6202	RPS8	9.39752	9.32331	8.95449	9.1878	9.1901	9.14254	9.58824	9.63629
ENSG00000173846	1263	PLK3	2.71821	2.71633	4.37761	3.91061	1.5652	1.51284	4.56476	4.54507
ENSG00000188396	343521	TCTEX1D4	-2.11663	-2.23787	-1.08625	-0.86248	-1.51857	-1.55606	-1.01654	-1.05052
ENSG00000222009	149478	BTBD19	3.58168	3.67824	3.71692	2.73956	3.69765	3.55156	3.01608	2.77992
ENSG00000117425	8643	PTCH2	-1.2935	-0.210386	0.274156	-1.9043	-0.314212	-0.950335	-1.41989	-1.14674
ENSG00000070785	8891	EIF2B3	4.53939	4.5036	5.12689	5.17503	3.87524	3.95518	5.51732	5.43771
ENSG00000126107	79654	HECTD3	5.47928	5.56502	5.80069	5.69518	6.98491	6.95191	6.5194	6.58564
ENSG00000126088	7389	UROD	6.19521	6.21619	6.50297	6.51727	6.7622	6.67381	7.17509	7.2733
ENSG00000162415	57643	ZSWIM5	1.56664	1.35631	1.07062	1.37456	-1.51857	-2.37918	-1.6192	-2.54528
ENSG00000186603	84842	HPDL	-0.325214	-0.446454	1.32635	1.65929	-0.68458	-0.870165	-0.947824	-0.875434
ENSG00000132781	4595	MUTYH	1.99671	2.30487	3.46419	2.56666	4.58449	4.47593	3.97353	3.92454
ENSG00000132773	114034	TOE1	3.06252	3.09787	4.60592	4.45635	3.52582	3.39814	4.57792	4.62373
ENSG00000070759	10420	TESK2	0.0158232	0.956511	0.646815	1.44287	5.79747	5.71845	5.40193	5.40732
ENSG00000132763	25974	MMACHC	3.2136	3.29291	3.66864	3.67889	5.4829	5.53371	5.74063	5.83724
ENSG00000117450	5052	PRDX1	9.12678	9.07837	8.50161	8.69271	7.8957	7.92329	9.15623	9.15535
ENSG00000117448	10327	AKR1A1	5.55089	5.48428	5.32498	5.44547	6.2476	6.2738	6.67184	6.65773
ENSG00000132780	4678	NASP	5.83712	5.87186	7.55067	7.14154	6.53742	6.66122	7.56393	7.55717
ENSG00000159588	149483	CCDC17	-0.959086	-0.512042	-0.028913	-0.49991	1.21526	1.51284	0.101645	-0.171827
ENSG00000159592	60313	GPBP1L1	6.4465	6.44405	6.28997	6.36221	6.61987	6.64979	6.46767	6.42181
ENSG00000159596	51249	TMEM69	4.35911	4.24533	4.53005	4.42081	4.34265	4.32659	4.72328	4.74934
ENSG00000197429	3652	IPP	4.32887	4.33199	3.95341	3.98695	4.82283	4.84742	4.44529	4.45779
ENSG00000086015	23139	MAST2	6.47784	6.5899	7.40896	7.12637	5.7006	5.75762	6.27898	6.34815
ENSG00000117461	8503	PIK3R3	6.31768	6.23506	5.33866	5.58519	9.66719	9.66834	8.1784	8.22523
ENSG00000117472	10103	TSPAN1	-0.325214	0.127782	0.333657	0.637593	1.5652	1.55701	1.59745	1.82183
ENSG00000085998	55624	POMGNT1	6.95091	6.96199	7.2738	7.15878	7.83525	7.79488	8.10487	8.1096
ENSG00000171357	541468	LURAP1	-4.2321	-4.35334	-3.97377	-4.4068	3.01044	3.10773	2.30187	2.50704
ENSG00000085999	8438	RAD54L	1.79026	2.23662	5.19063	4.83875	2.93228	2.75643	4.55886	4.57177
ENSG00000132128	10489	LRRC41	7.15322	7.25722	6.88933	6.95825	7.365	7.31257	7.25128	7.29234
ENSG00000173660	7388	UQCRH	6.36564	6.25244	5.96316	6.22407	6.86495	6.73677	7.44719	7.4551
ENSG00000117481	387338	NSUN4	4.4741	4.51393	4.40907	4.32678	4.943	5.01248	5.26208	5.32564
ENSG00000117480	2166	FAAH	-1.17321	-1.08033	-0.273332	-1.13378	1.25249	0.790747	0.101645	-0.276796
ENSG00000197587	127343	DMBX1	0.782846	0.569488	2.42198	2.30744	-0.0648521	-0.246728	0.785782	1.0721
ENSG00000269956	100507423	MKNK1-AS1	-1.2935	-1.69038	-1.08625	-3.18441	-0.550279	-0.587765	-1.01654	-1.36086
ENSG00000079277	8569	MKNK1	4.36409	4.36205	4.58465	4.19187	5.42088	5.4542	5.48971	5.4695
ENSG00000142961	148932	MOB3C	4.27701	4.25275	4.3634	3.98122	3.6531	3.72613	3.28591	3.42364
ENSG00000123472	64756	ATPAF1	4.97816	4.81407	4.66647	4.66912	5.48779	5.48406	5.65347	5.72703
ENSG00000159658	9813	EFCAB14	6.2694	6.27328	6.11502	6.20084	7.30922	7.40684	7.28958	7.33193
ENSG00000142973	1580	CYP4B1	-4.2321	-2.23787	-0.51434	-0.947369	-6.04213	-6.07962	-6.37409	-6.00472
ENSG00000123473	6491	STIL	3.66473	3.77078	5.84864	5.94303	4.12152	4.23892	5.63048	5.6831
ENSG00000162368	51727	CMPK1	6.1044	6.04362	5.85309	6.21678	5.97014	5.8133	6.37641	6.36461
ENSG00000237424	84793	FOXD2-AS1	1.25975	1.2416	1.99432	1.9091	3.01586	2.90622	2.77312	2.88707
ENSG00000186564	2306	FOXD2	1.02842	1.07292	1.34093	1.33915	2.99404	3.01049	2.85713	2.73338
ENSG00000269113	388630	TRABD2B	-2.35764	-2.47888	1.13893	1.04166	0.527724	0.329773	1.3194	1.42991
ENSG00000117834	200010	SLC5A9	-1.91018	-0.893913	-0.567779	-1.74384	0.497027	0.0289066	-1.73023	-1.75679
ENSG00000132122	54558	SPATA6	3.45206	3.21398	2.57158	2.51999	4.55313	4.48167	4.11476	4.18634
ENSG00000162373	79656	BEND5	-5.81707	-2.47888	-4.71074	-4.4068	0.752284	0.714798	-0.701664	-0.795263
ENSG00000185104	11124	FAF1	5.57149	5.55305	6.00322	6.19404	5.91097	5.893	6.64811	6.68768
ENSG00000123080	1031	CDKN2C	5.59497	5.68603	6.55116	7.028	5.99026	5.94448	5.7974	5.91154
ENSG00000123091	26994	RNF11	6.15627	6.14617	5.36207	5.67224	6.29298	6.22045	5.81419	5.82936
ENSG00000085831	22996	TTC39A	-1.91018	-2.47888	-2.04777	-1.74384	0.0239572	0.295422	0.367378	0.471017
ENSG00000085832	2060	EPS15	5.7148	5.746	5.56655	5.66243	8.08659	8.17504	6.1817	6.10283
ENSG00000117859	114883	OSBPL9	6.93301	6.93917	6.23251	6.20637	7.68993	7.75238	7.12887	7.13499
ENSG00000078618	4898	NRDC	8.02361	7.99067	7.85476	7.90447	7.53895	7.54186	7.56778	7.54855
ENSG00000266993	105378721	LOC105378721	-1.17321	-0.512042	-0.028913	-0.947369	-0.260772	-1.43576	-1.24481	-1.6124
ENSG00000169213	5865	RAB3B	3.48899	3.39037	4.42112	4.6312	3.24096	3.4997	-0.592729	-0.223357
ENSG00000117862	51060	TXNDC12	6.01147	5.85976	5.87767	6.00577	6.23254	6.23808	6.97007	6.89634
ENSG00000198841	112970	KTI12	3.43323	3.44324	3.55449	3.77807	3.60353	3.68027	4.12077	3.97399
ENSG00000134717	91408	BTF3L4	4.34407	4.24781	4.18509	4.39302	4.19269	4.3435	5.16361	5.02112
ENSG00000157077	9372	ZFYVE9	5.49752	5.4427	5.10358	5.27561	5.62454	5.74415	5.40193	5.38168
ENSG00000154222	200014	CC2D1B	5.88554	6.02061	5.97839	5.71084	6.96682	6.96016	6.05296	6.04751
ENSG00000085840	4998	ORC1	2.59656	2.77937	5.24878	5.32621	3.23166	3.36953	5.64237	5.64409
ENSG00000134748	84950	PRPF38A	5.15663	5.11494	5.43774	5.49155	5.29493	5.28506	5.96993	6.03249
ENSG00000134744	23318	TUT4	5.46196	5.48428	5.65813	5.25913	5.7951	5.81027	5.2657	5.15956
ENSG00000116157	2882	GPX7	2.17729	2.38812	1.07062	1.52394	-4.45717	-2.90969	-1.73023	-3.68279
ENSG00000162377	65260	COA7	3.90915	3.93667	4.35983	4.59976	4.02261	3.84964	4.89912	5.00301
ENSG00000162378	79699	ZYG11B	5.65816	5.60134	5.11422	5.35198	5.41884	5.44737	5.36696	5.38491
ENSG00000203995	440590	ZYG11A	0.0158232	0.084061	1.36964	1.53962	-6.04213	-6.07962	-4.78913	-6.00472
ENSG00000121310	55268	ECHDC2	3.5731	3.55955	4.2694	3.45739	4.06509	4.14559	2.7629	2.18016
ENSG00000116171	6342	SCP2	6.51916	6.5558	6.06487	6.28232	6.74923	6.74991	6.23301	6.29363
ENSG00000162383	6512	SLC1A7	0.951118	0.980556	1.68729	1.40912	-6.04213	-6.07962	-6.37409	-6.00472
ENSG00000157184	1376	CPT2	4.12398	4.26259	3.91253	4.08372	5.43714	5.43164	5.28813	5.30305
ENSG00000162384	54987	C1orf123	4.49695	4.63439	4.46169	4.30859	4.9055	4.73817	4.53955	4.47607
ENSG00000162385	4116	MAGOH	4.02999	4.05746	4.60743	4.60349	3.91932	3.96614	4.91881	4.95601
ENSG00000226754	100507564	LOC100507564	-0.459515	-1.85084	-2.04777	-1.03757	0.828233	0.790747	-0.443352	-1.6124
ENSG00000157193	7804	LRP8	5.17516	5.08198	6.94941	6.79553	3.82051	4.00652	6.28211	6.18109
ENSG00000174332	148979	GLIS1	1.38261	1.47955	2.50843	2.14266	-4.45717	-3.27226	-6.37409	-6.00472
ENSG00000058804	55706	NDC1	4.89632	4.72969	6.00322	6.36386	4.49993	4.46631	6.28791	6.25826
ENSG00000058799	54432	YIPF1	4.71918	4.60376	4.18912	4.46459	4.86401	5.09967	5.11023	5.26733
ENSG00000081870	51668	HSPB11	3.98868	3.77422	4.44324	4.32225	3.80179	3.67025	4.40645	4.36706
ENSG00000116212	115353	LRRC42	5.33205	5.52266	5.33684	5.49054	5.39302	5.36281	5.44009	5.42835
ENSG00000116209	9528	TMEM59	7.47454	7.3989	6.78927	6.90514	8.84846	8.93331	7.62053	7.65227
ENSG00000116205	127428	TCEANC2	2.99992	3.12509	3.55449	3.54157	4.92725	4.86802	4.22117	4.14884
ENSG00000215883	606495	CYB5RL	1.56664	1.11698	1.77576	1.55513	3.14026	3.37776	2.86193	2.584
ENSG00000116221	51253	MRPL37	6.64108	6.65812	6.70835	6.94137	7.15339	7.09765	7.89336	7.95157
ENSG00000157216	23648	SSBP3	5.56394	5.7078	4.80167	4.83717	5.13342	5.10835	4.54701	4.56039
ENSG00000243725	7268	TTC4	0.557973	0.69105	0.524479	0.950751	-0.68458	-0.148881	0.544774	0.26207
ENSG00000162396	25973	PARS2	2.78656	2.99538	2.33001	2.47176	3.40288	3.38186	3.63013	3.63009
ENSG00000116133	1718	DHCR24	9.37911	9.4079	8.78649	9.04222	9.47187	9.48551	9.58018	9.65826
ENSG00000162402	23358	USP24	6.69691	6.69628	6.70483	6.86252	6.60959	6.67798	6.86685	6.88953
ENSG00000162407	8613	PLPP3	6.56041	6.52853	5.65376	5.58991	3.07421	3.29759	6.98744	6.9551
ENSG00000162409	5563	PRKAA2	2.99992	3.27844	3.09876	3.30973	0.497027	0.549739	2.2221	2.25738
ENSG00000162600	115209	OMA1	2.84471	2.65041	2.22394	1.94487	3.18909	3.28889	2.92283	2.74012
ENSG00000184292	4070	TACSTD2	-5.81707	-5.93831	-6.2957	-5.99176	-0.997738	-1.32473	-1.41989	-2.30428
ENSG00000162601	114803	MYSM1	3.86768	3.84469	4.93972	4.26916	5.51677	5.45128	5.46708	5.29048
ENSG00000177606	3725	JUN	7.07149	7.06855	7.96955	8.21807	4.21408	4.23213	3.90552	3.82975
ENSG00000232453	105378753	LOC105378753	-2.35764	-3.13095	-3.12577	-1.9043	0.699335	0.363326	-0.882236	-0.960322
ENSG00000172456	55277	FGGY	2.33775	2.52522	1.61719	1.28436	4.42037	4.34979	2.95009	2.9697
ENSG00000134716	1573	CYP2J2	-1.7296	-1.18342	-0.938148	-0.947369	0.297718	0.714798	1.41381	1.39616
ENSG00000231252	101926964	LOC101926964	-5.81707	-5.93831	-6.2957	-5.99176	1.01315	0.839245	-2.12616	-1.75679
ENSG00000162599	4774	NFIA	1.17162	0.956511	0.212095	-0.263843	1.74577	1.4042	2.09759	2.08804
ENSG00000237928	100996570	NFIA-AS2	-5.81707	-5.93831	-4.71074	-5.99176	-0.832679	-0.351697	-2.4672	-1.91725
ENSG00000162604	83941	TM2D1	3.96593	3.9336	3.91009	3.52984	3.8236	3.98243	4.07403	3.91266
ENSG00000132849	10207	PATJ	4.37152	4.36433	2.13475	2.22256	3.54095	3.60863	3.94219	3.91861
ENSG00000132854	163782	KANK4	-1.06218	-0.00756947	-4.71074	-5.99176	-2.13524	-2.37918	-4.78913	-3.68279
ENSG00000162607	7398	USP1	5.12178	5.05251	6.02482	6.33495	4.58631	4.52864	6.12202	6.09693
ENSG00000116641	85440	DOCK7	6.59788	6.58452	6.63891	6.78734	7.82544	7.88499	7.5402	7.51431
ENSG00000125703	84938	ATG4C	3.43796	3.23412	3.09016	3.40698	3.38623	3.27132	3.4761	3.36379
ENSG00000230798	100996301	FOXD3-AS1	-1.91018	-1.54599	-3.12577	-2.82184	3.99267	3.98512	2.72657	2.88098
ENSG00000187140	27022	FOXD3	-3.49514	-2.23787	-4.71074	-2.29132	5.3005	5.2327	4.02145	3.93339
ENSG00000088035	29929	ALG6	3.6362	3.27844	3.08584	3.20053	4.55499	4.43312	4.26344	4.2444
ENSG00000142856	23421	ITGB3BP	1.28097	1.35631	3.31717	3.07163	2.93228	3.01578	3.6552	3.7485
ENSG00000203965	84455	EFCAB7	2.58807	2.70194	2.35176	2.23224	3.77325	3.7643	3.28234	3.11682
ENSG00000079739	5236	PGM1	6.51693	6.46391	6.06323	6.36496	7.37612	7.34547	8.12395	8.1413
ENSG00000185483	4919	ROR1	5.06022	5.16301	5.0657	5.31942	3.97607	4.19767	4.84326	4.9356
ENSG00000158966	57685	CACHD1	3.74708	3.66717	3.71692	3.96098	5.06312	5.20521	5.44649	5.45318
ENSG00000162437	55225	RAVER2	4.06405	4.09649	3.95341	3.89241	4.3662	4.33083	4.36822	4.50407
ENSG00000162434	3716	JAK1	7.75243	7.83349	7.34466	7.53852	8.16709	8.19279	7.47912	7.53505
ENSG00000226891	101927084	LINC01359	-4.2321	-5.93831	-6.2957	-5.99176	-0.68458	-1.03522	-4.05216	-2.83479
ENSG00000162433	205	AK4	4.68378	4.63629	5.12057	5.39248	3.77964	3.90195	5.59494	5.61229
ENSG00000116675	9829	DNAJC6	3.92608	4.00274	2.91619	3.12458	3.91642	4.00386	4.52149	4.60539
ENSG00000116678	3953	LEPR	2.95442	2.79301	1.64094	1.85999	0.107615	0.520295	1.80084	1.52666
ENSG00000213625	54741	LEPROT	6.1302	6.11256	5.83262	5.79981	4.32091	4.28561	5.47805	5.44907
ENSG00000184588	5142	PDE4B	1.90403	2.19612	1.46585	1.87242	3.8542	3.74534	5.43688	5.52129
ENSG00000152763	79819	WDR78	1.02842	0.631549	-0.273332	-0.377053	0.726052	0.931609	-1.73023	-1.6124
ENSG00000198160	57708	MIER1	5.00391	5.00201	4.61943	4.9023	4.80414	4.76822	4.51084	4.67388
ENSG00000116704	23169	SLC35D1	5.24565	5.2006	5.24297	5.38382	5.31157	5.34507	5.31285	5.33123
ENSG00000081985	3595	IL12RB2	-3.00971	-4.35334	-2.20824	-2.82184	4.97815	5.01116	5.82036	5.89954
ENSG00000142864	26135	SERBP1	8.1733	8.22778	8.48715	8.68623	7.80012	7.76949	8.91553	8.98977
ENSG00000116717	1647	GADD45A	5.93071	5.95992	5.78612	5.6188	4.60982	4.61822	4.95515	4.9861
ENSG00000172380	55970	GNG12	7.94001	7.84316	7.44987	7.88043	6.41499	6.30597	8.136	8.11366
ENSG00000232284	100289178	GNG12-AS1	-0.390802	0.170218	0.304213	-0.0610258	-0.260772	-1.12542	0.16507	0.62464
ENSG00000116729	79971	WLS	6.76484	6.70487	6.75636	6.87725	6.26933	6.38722	6.95079	6.90873
ENSG00000024526	55635	DEPDC1	3.44738	3.23412	5.08962	5.54982	4.94015	4.83999	5.69099	5.6831
ENSG00000033122	57554	LRRC7	3.96593	4.01734	1.31163	1.42609	-1.28724	-1.32473	-1.41989	-1.91725
ENSG00000066557	55631	LRRC40	4.09433	3.85448	4.04081	4.02365	3.87822	3.88183	4.46275	4.27953
ENSG00000116754	9295	SRSF11	6.35817	6.46337	7.02693	6.47355	7.11695	7.18497	6.41606	6.30106
ENSG00000118454	81573	ANKRD13C	5.5661	5.6741	5.27653	5.50659	5.03134	4.99787	4.91189	4.96898
ENSG00000197568	11147	HHLA3	3.88511	3.79131	2.65559	2.51206	3.14522	3.11267	1.88801	1.61734
ENSG00000116761	1491	CTH	3.5774	3.64478	1.74322	1.88475	4.07291	3.88183	3.10771	3.05328
ENSG00000132485	9406	ZRANB2	4.85624	4.80569	5.36563	4.94414	5.33562	5.2541	5.52413	5.41892
ENSG00000229956	100852410	ZRANB2-AS2	-1.06218	-1.41474	-2.59526	-1.4682	-0.832679	-1.03522	-2.4672	-1.91725
ENSG00000172260	257194	NEGR1	3.75469	3.63723	4.5364	4.8324	-0.997738	-1.55606	-0.592729	-0.875434
ENSG00000162620	127255	LRRIQ3	0.113671	-0.156947	-0.623274	-0.263843	0.752284	0.975665	0.614596	0.73675
ENSG00000254685	8790	FPGT	2.81593	2.60473	2.2855	2.48802	3.18428	2.99452	2.74744	2.83133
ENSG00000116791	1429	CRYZ	2.94116	3.16236	3.0058	3.13494	5.11585	5.1534	5.55554	5.4796
ENSG00000162623	127253	TYW3	3.01898	3.10882	2.93552	2.86311	4.58266	4.53417	5.44089	5.36978
ENSG00000162624	431707	LHX8	-1.91018	-1.41474	-2.04777	-1.74384	2.27528	2.40016	3.51008	3.47708
ENSG00000137968	204962	SLC44A5	2.37769	2.2266	0.0080812	-0.319338	-6.04213	-3.75769	-4.78913	-6.00472
ENSG00000117054	34	ACADM	5.49978	5.5877	4.86228	4.83399	5.97224	6.0487	6.1769	6.08771
ENSG00000137955	5876	RABGGTB	4.62898	4.61148	5.29442	4.87783	4.77565	4.70256	5.59925	5.44288
ENSG00000057468	4438	MSH4	-4.2321	-4.35334	-3.12577	-2.82184	-1.18415	-1.83169	-2.28663	-2.30428
ENSG00000184005	256435	ST6GALNAC3	1.00311	0.881872	-0.413057	-0.210403	3.31322	3.51097	3.64133	3.46085
ENSG00000117069	81849	ST6GALNAC5	3.2355	2.91656	0.623164	0.694737	-2.13524	-3.27226	-4.05216	-2.09783
ENSG00000142892	10026	PIGK	5.80086	5.663	5.3468	5.56905	6.08618	6.21758	6.04455	5.9829
ENSG00000154027	26289	AK5	2.52723	2.77937	2.15138	2.34363	0.433601	0.459541	-0.224342	-0.122073
ENSG00000036549	26009	ZZZ3	6.32536	6.30932	5.88141	6.12361	6.92563	7.01891	6.14825	6.17301
ENSG00000077254	23032	USP33	6.17905	6.21112	5.93282	6.01491	6.31404	6.35423	6.31613	6.32143
ENSG00000180488	374986	MIGA1	4.8059	4.6325	4.61794	4.7421	5.13342	5.23497	5.60926	5.59659
ENSG00000162614	91624	NEXN	-0.459515	-0.00756947	-0.741111	-1.13378	-1.95467	-2.37918	-2.4672	-3.19736
ENSG00000162613	8880	FUBP1	6.42343	6.4591	7.09299	6.86602	5.69046	5.75367	6.62044	6.56917
ENSG00000162616	11080	DNAJB4	6.28458	6.19516	4.84321	5.10165	3.76683	3.6466	3.54924	3.60446
ENSG00000122420	5737	PTGFR	4.10031	4.10198	2.98739	3.0608	-1.18415	-1.6873	-2.4672	-1.75679
ENSG00000137959	10964	IFI44L	1.47755	1.26137	-0.105875	-0.78231	-2.87221	-2.62019	-4.78913	-4.41975
ENSG00000137965	10561	IFI44	2.9741	3.04754	2.86669	2.46356	3.45971	3.39409	3.07506	2.91712
ENSG00000117114	23266	ADGRL2	4.26375	4.32965	3.16987	3.42398	-3.23478	-2.90969	0.367378	0.224102
ENSG00000233008	101927560	LOC101927560	-1.56914	-2.47888	-3.97377	-3.18441	0.0239572	-0.0572501	-0.107302	-0.0274366
ENSG00000137941	79739	TTLL7	4.58488	4.61724	4.70782	4.63486	3.41935	3.60162	2.68931	2.83133
ENSG00000142875	5567	PRKACB	5.49752	5.33374	4.73152	5.07769	6.05557	5.92846	6.31787	6.29191
ENSG00000203943	148418	SAMD13	-2.35764	-1.41474	-1.54081	-3.66984	0.527724	0.714798	0.16507	0.0613727
ENSG00000137976	58511	DNASE2B	-2.35764	-5.93831	-6.2957	-5.99176	1.40908	0.975665	0.544774	0.503078
ENSG00000117133	80135	RPF1	4.28228	4.04896	4.46336	4.57334	4.84433	4.88544	5.72821	5.72448
ENSG00000174021	2787	GNG5	5.91637	5.7096	5.59266	5.8759	5.84471	5.70297	6.43869	6.31185
ENSG00000122432	100505741	SPATA1	-1.7296	-2.76838	-2.38881	-5.99176	-1.18415	-1.03522	-1.85053	-2.54528
ENSG00000117151	1486	CTBS	3.75089	3.74293	3.27605	3.21525	4.34696	4.52122	4.00854	3.99387
ENSG00000117155	117178	SSX2IP	3.95277	3.70374	4.18105	4.49708	3.72108	3.82577	4.78515	4.82104
ENSG00000171517	23566	LPAR3	-2.64714	-2.76838	-3.48834	-3.66984	3.50283	3.77992	4.50626	4.52959
ENSG00000153898	255231	MCOLN2	3.05638	3.07012	3.04638	2.84429	4.28317	4.33718	4.5485	4.40361
ENSG00000162643	126820	WDR63	0.249022	0.69105	-0.145952	-0.634211	1.01315	1.26911	0.938794	1.00651
ENSG00000055732	55283	MCOLN3	-1.06218	-1.41474	-0.938148	-2.08487	4.04135	3.9905	3.48855	3.39403
ENSG00000097096	84144	SYDE2	2.92103	2.89774	2.32269	2.2797	1.67897	2.00253	2.04798	2.06675
ENSG00000162642	148423	C1orf52	3.31992	3.29771	3.43052	3.42398	3.84813	3.87603	4.08841	4.12328
ENSG00000142867	8915	BCL10	4.09133	3.93052	3.90765	4.11545	3.67039	3.6669	3.95571	3.98539
ENSG00000153904	23576	DDAH1	5.63877	5.63297	5.0993	5.32395	-0.75673	-1.43576	1.94332	1.94365
ENSG00000142871	3491	CYR61	9.95032	9.92532	10.0039	9.92218	-0.550279	-0.351697	0.420327	0.438227
ENSG00000117174	54680	ZNHIT6	4.84025	4.83236	4.86858	4.90684	4.81507	4.74136	5.12725	5.26383
ENSG00000171502	255631	COL24A1	-1.06218	-0.98411	-0.413057	-2.53233	-1.39828	-0.870165	-4.05216	-6.00472
ENSG00000122417	57489	ODF2L	3.55144	3.50256	3.81674	3.42398	4.12152	4.14076	3.77439	3.61916
ENSG00000137975	9635	CLCA2	3.88857	3.85773	2.32269	2.16305	-3.7202	-3.75769	-3.20416	-6.00472
ENSG00000261737	105378828	CLCA4-AS1	-1.42475	-0.809024	-0.869435	-1.59945	-1.08794	-1.6873	-1.41989	-1.24983
ENSG00000097033	51100	SH3GLB1	6.60263	6.48717	6.07308	6.28756	6.34938	6.349	6.58537	6.65506
ENSG00000183291	9403	SELENOF	6.06443	6.06977	5.5919	5.78837	6.45297	6.3511	6.89606	6.81885
ENSG00000153936	9653	HS2ST1	4.98302	4.8553	4.63134	4.94561	5.34857	5.34927	5.09199	4.94438
ENSG00000143013	8543	LMO4	5.0245	4.96482	4.75211	4.8732	5.26336	5.22587	4.91651	5.08341
ENSG00000065243	5586	PKN2	5.62017	5.5877	5.67477	5.72033	6.00329	5.97397	5.90291	5.87678
ENSG00000137947	2959	GTF2B	4.03624	4.07432	3.85278	3.85529	4.99335	5.06822	5.40932	5.50654
ENSG00000137944	56267	KYAT3	3.66069	3.55555	3.09876	3.08238	3.9649	4.11637	3.61033	3.58587
ENSG00000213516	494115	RBMXL1	4.05176	4.02892	3.71413	3.91963	4.94015	4.98849	4.96743	4.99176
ENSG00000117226	2635	GBP3	5.63466	5.69332	5.88514	5.73743	3.31762	3.42619	4.07609	4.03283
ENSG00000117228	2633	GBP1	7.11238	7.12458	6.11449	6.21921	2.34589	2.14438	3.43165	3.35503
ENSG00000162645	2634	GBP2	6.55171	6.54425	4.5938	4.75559	3.4716	3.4692	3.23878	3.12714
ENSG00000162654	115361	GBP4	0.44972	0.251518	-0.187175	0.116761	-3.23478	-4.49466	-3.56673	-3.68279
ENSG00000197147	23507	LRRC8B	2.40693	2.29531	1.5052	1.83479	4.93872	5.0516	5.26932	5.35229
ENSG00000231999	400761	LRRC8C-DT	-1.91018	-2.23787	-1.08625	-1.59945	2.29326	2.31699	0.659334	0.914147
ENSG00000171488	84230	LRRC8C	2.95442	2.87868	4.47991	4.75055	4.66436	4.81747	4.89562	4.8741
ENSG00000171492	55144	LRRC8D	5.8407	5.7643	5.25745	5.44026	5.90221	5.91438	6.1903	6.04683
ENSG00000162664	284695	ZNF326	4.60184	4.67548	5.32772	5.09901	5.31487	5.32073	5.79302	5.80866
ENSG00000233593	105378853	LINC02609	-0.262478	-1.08033	-1.65184	-1.4682	3.36514	3.27573	2.37746	2.1194
ENSG00000122482	84146	ZNF644	5.22391	5.24719	4.99259	5.04372	6.03968	5.86984	5.62203	5.66461
ENSG00000162669	164045	HFM1	-2.35764	-5.93831	-2.83627	-5.99176	0.261649	0.661849	-1.32969	-1.36086
ENSG00000097046	8317	CDC7	2.80132	2.62011	4.30885	3.96679	2.99404	3.02629	4.2024	4.18387
ENSG00000069702	7049	TGFBR3	1.28097	1.83648	1.53085	1.72934	4.61161	4.66941	5.82589	5.82778
ENSG00000172031	253152	EPHX4	1.51385	1.86259	1.91862	2.02505	-0.75673	-1.32473	1.51465	1.17519
ENSG00000189195	23285	KIAA1107	-1.06218	-0.652905	-1.54081	-1.59945	0.297718	0.0289066	-0.592729	-0.719314
ENSG00000174842	11146	GLMN	2.52723	2.53337	2.69582	2.6557	1.87076	1.90338	2.37746	2.26675
ENSG00000122484	79871	RPAP2	4.77258	4.71543	4.58618	4.56378	4.48437	4.52864	4.43085	4.55466
ENSG00000162676	2672	GFI1	0.0655763	-0.383718	0.333657	0.074326	-1.51857	-2.62019	-0.882236	-0.0274366
ENSG00000067208	7813	EVI5	5.21291	5.12711	5.00294	5.05604	5.49266	5.62126	5.80052	5.82699
ENSG00000122406	6125	RPL5	8.8195	8.72908	8.60455	8.72875	9.0323	9.02273	9.53109	9.53949
ENSG00000154511	388650	DIPK1A	4.46949	4.41374	3.02397	3.27736	4.69512	4.77291	3.64133	3.54795
ENSG00000143033	22823	MTF2	4.07015	4.12374	4.3144	4.54254	3.29102	3.48453	4.78389	4.74766
ENSG00000117500	50999	TMED5	5.33838	5.17739	4.91923	5.25913	4.87001	4.71723	5.45841	5.44804
ENSG00000122483	343099	CCDC18	1.12545	1.28086	3.51004	3.0608	3.09998	3.1274	3.32808	3.29678
ENSG00000223745	100131564	CCDC18-AS1	0.782846	0.569488	1.43901	-0.634211	3.69427	3.54426	0.902035	0.438227
ENSG00000117505	1810	DR1	5.82904	5.85895	5.72632	6.21921	5.49654	5.48976	6.11048	6.30958
ENSG00000137942	54874	FNBP1L	5.28688	5.22345	4.61943	4.72506	6.06541	6.10247	5.84114	5.81347
ENSG00000137936	8412	BCAR3	6.65892	6.73036	7.29337	7.29147	6.3413	6.37956	5.72887	5.85132
ENSG00000067334	30836	DNTTIP2	5.83354	5.79767	6.01292	5.94818	5.3367	5.52725	6.40296	6.40388
ENSG00000023909	2730	GCLM	6.82927	6.80674	6.16194	6.52024	3.8236	3.8015	5.07558	5.02112
ENSG00000198691	24	ABCA4	2.11957	1.69832	0.498716	0.417628	-3.23478	-1.99216	-3.20416	-1.91725
ENSG00000137962	9411	ARHGAP29	7.01008	6.94491	6.8772	6.9491	3.17946	3.2127	3.13172	3.27373
ENSG00000117528	5825	ABCD3	6.23584	6.17446	5.87516	6.08605	6.31129	6.36772	6.39926	6.38357
ENSG00000117525	2152	F3	5.23482	5.43293	7.45218	7.08722	0.465663	0.490238	2.47453	2.5537
ENSG00000224081	101928079	SLC44A3-AS1	-0.607613	-0.265881	-1.0103	-1.23688	2.00772	1.84519	1.59745	1.58774
ENSG00000143036	126969	SLC44A3	2.26508	2.30487	1.47909	1.75643	3.56705	3.38186	3.08329	3.02595
ENSG00000117519	1266	CNN3	8.50845	8.57819	8.43811	8.52166	7.40534	7.47437	8.1638	8.15381
ENSG00000235501	729970	LOC729970	1.98383	2.16498	1.07062	0.9271	1.88268	1.84519	1.4901	1.51098
ENSG00000172339	199857	ALG14	3.66069	3.61052	3.26845	3.49407	3.95081	4.11144	3.49164	3.45266
ENSG00000152078	148534	TMEM56	3.34532	3.22911	2.01264	2.75978	1.77165	1.90338	3.72789	3.80103
ENSG00000122481	25950	RWDD3	1.28097	1.39261	1.4254	0.578092	1.44168	1.72128	0.681194	0.865648
ENSG00000117569	58155	PTBP2	1.97084	2.27601	2.71832	2.44703	3.52582	3.56243	2.93652	2.69225
ENSG00000188641	1806	DPYD	5.69913	5.82366	5.72354	5.72548	0.465663	0.549739	0.825583	0.185108
ENSG00000225206	400765	MIR137HG	1.21636	1.35631	2.10091	1.89698	-6.04213	-6.07962	-6.37409	-6.00472
ENSG00000162627	51375	SNX7	4.35911	4.23287	3.94628	4.23585	4.43259	4.50628	4.03212	3.86411
ENSG00000117598	163404	PLPPR5	-5.81707	-3.13095	-4.71074	-5.99176	-1.39828	-1.32473	-1.08869	-0.875434
ENSG00000117600	9890	PLPPR4	-0.0891463	0.365474	-1.43772	-1.74384	-1.28724	-1.83169	-6.37409	-6.00472
ENSG00000156869	391059	FRRS1	4.14149	3.85773	4.10838	4.14138	3.24558	3.28013	3.57282	3.55179
ENSG00000162688	178	AGL	5.34595	5.45025	4.75347	4.88399	5.82244	5.864	5.2057	5.27315
ENSG00000117620	23443	SLC35A3	3.68477	3.60666	3.54508	3.69649	4.07291	4.01446	3.90087	3.82024
ENSG00000156875	64645	MFSD14A	5.67228	5.62059	5.30189	5.46099	5.73553	5.71032	5.87354	5.88441
ENSG00000156876	163786	SASS6	2.03468	1.37458	3.03746	2.91813	2.2843	2.0445	3.63854	3.49712
ENSG00000122435	54482	TRMT13	3.06252	3.28811	3.5976	3.31885	3.28654	3.40218	3.46669	3.29678
ENSG00000122477	127495	LRRC39	-3.49514	-3.61638	-1.0103	-4.4068	3.33508	3.34034	-4.05216	-2.83479
ENSG00000137992	1629	DBT	4.81502	4.87146	4.24636	4.4789	5.46219	5.40369	5.05793	5.18449
ENSG00000137996	8634	RTCA	4.92861	5.08059	5.0613	5.2122	5.2871	5.21213	5.61069	5.66373
ENSG00000079335	8556	CDC14A	1.69863	1.68375	2.2855	2.40484	1.92941	1.66857	2.18433	2.51492
ENSG00000162694	2135	EXTL2	4.3616	4.04611	4.50924	4.57904	4.20461	4.16237	4.58664	4.48814
ENSG00000162695	148867	SLC30A7	4.89975	4.804	4.77106	4.82442	4.62587	4.63205	5.03901	4.97756
ENSG00000117543	51611	DPH5	3.37029	3.31672	3.15757	3.16052	4.44671	4.3685	4.05322	4.02181
ENSG00000233184	102606465	LOC102606465	1.19416	0.881872	0.623164	0.383276	2.14274	2.18248	1.12576	0.789699
ENSG00000170989	1901	S1PR1	2.92103	3.17804	1.43901	1.75643	-4.45717	-4.49466	-6.37409	-4.41975
ENSG00000185946	55599	RNPC3	1.51385	1.20124	2.70148	1.47584	3.53718	3.47689	2.31591	2.39189
ENSG00000240038	280	AMY2B	-4.2321	-3.61638	-0.869435	-2.29132	0.261649	0.110207	-3.56673	-2.54528
ENSG00000198890	55170	PRMT6	4.56339	4.81575	4.53323	4.85764	3.80493	3.88183	4.51694	4.52178
ENSG00000162631	22854	NTNG1	1.60079	1.35631	4.06953	4.11545	-3.7202	-4.49466	-1.98177	-3.19736
ENSG00000134215	10451	VAV3	3.09283	3.35861	-0.46281	-0.263843	0.465663	0.329773	1.52678	1.34401
ENSG00000085491	29957	SLC25A24	5.47468	5.52675	5.48443	5.79246	4.70354	4.71885	5.07248	5.12778
ENSG00000196427	148545	NBPF4	-5.81707	-5.93831	-6.2957	-5.99176	-1.7942	-1.03522	-2.28663	-1.48115
ENSG00000162636	284611	FAM102B	4.10031	4.01152	4.04081	4.11545	6.13871	6.14469	6.84765	6.88991
ENSG00000162639	113802	HENMT1	2.03468	1.75518	1.28173	1.50808	0.147693	0.224163	-0.224342	-0.276796
ENSG00000134186	55119	PRPF38B	5.09956	5.16956	5.802	5.45066	5.68706	5.70461	5.79678	5.8443
ENSG00000116266	6814	STXBP3	4.89975	4.81742	4.51085	4.40591	5.43916	5.43559	4.96854	4.90443
ENSG00000121957	29899	GPSM2	3.88511	3.68191	4.98797	5.33185	5.08522	5.14136	5.2648	5.30646
ENSG00000121940	23155	CLCC1	5.0448	5.09167	5.16527	5.07634	4.8104	4.80836	5.02198	5.02112
ENSG00000085433	22911	WDR47	4.6937	4.74381	4.83036	4.74886	5.11458	5.1498	4.92111	4.90142
ENSG00000197780	6884	TAF13	4.66372	4.32496	4.00694	4.2668	3.61429	3.43411	4.56034	4.59984
ENSG00000215717	56900	TMEM167B	4.79672	4.83236	4.26176	4.35586	4.87001	4.7509	4.67508	4.71724
ENSG00000116299	57535	KIAA1324	3.20252	3.2038	2.34455	2.46356	-1.18415	-0.298258	-3.20416	-2.30428
ENSG00000031698	6301	SARS	8.05339	8.08813	7.17686	7.38178	8.00098	7.98672	7.86409	7.98565
ENSG00000143126	1952	CELSR2	6.15627	6.16465	5.28879	5.39032	7.75117	7.78795	6.5741	6.61619
ENSG00000134222	84722	PSRC1	3.65258	3.52317	5.60177	5.32508	5.67768	5.85149	5.6114	5.62054
ENSG00000134243	6272	SORT1	5.76743	5.80779	4.42283	4.72677	10.2086	10.2774	9.33475	9.26181
ENSG00000143106	5686	PSMA5	6.0917	6.11596	6.20986	6.27414	6.6069	6.5806	7.40245	7.34912
ENSG00000143028	284612	SYPL2	-0.0891463	-0.652905	-1.0103	-1.03757	0.923652	1.45176	0.340157	-0.0739792
ENSG00000162650	127002	ATXN7L2	2.92103	2.95348	3.4407	2.98265	3.8236	3.9048	3.14358	3.05328
ENSG00000174151	284613	CYB561D1	4.58914	4.60762	4.27889	4.33354	5.25306	5.14619	4.75712	4.68964
ENSG00000181754	57463	AMIGO1	3.33014	3.23412	2.52128	2.8316	2.72936	2.63119	3.03742	3.21203
ENSG00000065135	2773	GNAI3	6.22562	6.24129	6.17826	6.39275	6.05623	6.13318	6.73656	6.79355
ENSG00000134183	2780	GNAT2	-1.56914	-1.29445	-1.77214	-2.29132	0.778047	0.953805	0.520729	1.11422
ENSG00000116337	271	AMPD2	5.49298	5.49893	5.79607	5.46613	6.09262	6.13379	6.43949	6.48739
ENSG00000168765	2948	GSTM4	5.39786	5.57789	4.7964	4.86233	6.60105	6.56221	6.22791	6.30448
ENSG00000213366	2946	GSTM2	3.96593	4.0404	3.66864	2.75307	5.38151	5.13895	4.12874	3.89766
ENSG00000134202	2947	GSTM3	6.76343	6.689	5.87829	6.06182	4.9055	4.8724	4.85893	4.75933
ENSG00000184371	1435	CSF1	7.6714	7.67698	6.84752	6.90703	3.55592	3.41424	3.77693	3.89464
ENSG00000168710	10768	AHCYL1	7.59272	7.59563	6.96742	6.99319	7.77894	7.80579	7.89262	7.91759
ENSG00000143093	85369	STRIP1	5.27767	5.45669	5.52807	5.26149	6.27669	6.29406	5.78421	5.82778
ENSG00000197106	388662	SLC6A17	1.3428	1.66902	2.79441	2.72591	5.60127	5.6865	4.87562	4.96467
ENSG00000116396	3749	KCNC4	1.23822	1.76905	2.96404	2.99976	2.04002	1.93719	3.31066	3.40255
ENSG00000162775	64783	RBM15	3.92271	4.05746	4.26559	4.30171	4.78203	4.72209	5.28635	5.27199
ENSG00000168679	9122	SLC16A4	6.46051	6.33111	4.77241	4.64395	5.45921	5.52725	4.16991	4.2229
ENSG00000224699	101410535	LAMTOR5-AS1	-2.11663	-2.23787	-1.90338	-2.82184	-0.550279	-0.653353	-1.6192	-1.75679
ENSG00000134248	10542	LAMTOR5	4.56987	4.43999	4.11051	4.28785	5.2871	5.29488	5.57756	5.48061
ENSG00000177301	3737	KCNA2	-5.81707	-5.93831	-4.71074	-5.99176	1.97468	2.26468	0.765462	1.0721
ENSG00000121931	55791	LRIF1	4.11219	4.07989	3.9271	3.97834	3.71442	3.84371	4.0193	3.9275
ENSG00000156171	128338	DRAM2	4.20946	3.84141	3.63356	3.62846	4.54377	4.49687	4.00637	3.9995
ENSG00000134255	10390	CEPT1	3.59867	3.5354	3.50682	3.63577	4.26507	4.32446	3.9691	3.87026
ENSG00000162777	79961	DENND2D	-3.00971	-5.93831	-3.48834	-4.4068	2.00772	1.99184	0.255268	0.145031
ENSG00000064886	1117	CHI3L2	-0.202357	-0.728853	-0.869435	-0.377053	-4.45717	-3.27226	-4.78913	-6.00472
ENSG00000085465	5016	OVGP1	-0.687784	-1.18342	-0.938148	-1.74384	0.224655	0.149201	-1.16464	-1.91725
ENSG00000116455	79084	WDR77	4.1702	4.21778	4.9445	4.92785	4.24211	4.19534	5.22257	5.16959
ENSG00000116459	515	ATP5PB	6.76954	6.63983	6.37606	6.56115	7.39184	7.39447	7.97471	7.92704
ENSG00000143110	128346	C1orf162	-3.00971	-3.13095	-2.20824	-2.82184	-0.75673	-0.464908	-2.28663	-3.19736
ENSG00000116473	5906	RAP1A	5.18504	5.12846	4.3144	4.64758	5.39406	5.2619	5.8024	5.70394
ENSG00000197852	55924	INKA2	4.54816	4.48481	4.63578	4.81156	1.55033	1.17777	1.58591	1.9201
ENSG00000064703	11218	DDX20	4.62069	4.48271	4.79507	4.89622	4.22583	4.30084	5.38205	5.27083
ENSG00000171385	3752	KCND3	-5.81707	-4.35334	-2.83627	-3.66984	-0.615867	-0.464908	-1.85053	-4.41975
ENSG00000143079	55917	CTTNBP2NL	5.62017	5.62155	4.92649	5.17754	4.96979	5.08843	4.98181	5.00301
ENSG00000134245	7482	WNT2B	0.0655763	-0.383718	-0.803846	-1.13378	0.224655	-0.0572501	-0.443352	-0.719314
ENSG00000007341	54879	ST7L	2.52723	2.31436	2.35176	2.51999	3.13529	2.95105	3.36906	3.41524
ENSG00000116489	829	CAPZA1	7.32998	7.18339	6.98377	7.14122	6.73656	6.64937	7.44019	7.36964
ENSG00000155363	4343	MOV10	6.81024	6.87848	6.62633	6.45558	6.02093	6.03835	6.08918	6.13259
ENSG00000155366	389	RHOC	7.0341	6.93109	6.87062	7.06165	6.35848	6.26218	6.8802	6.93394
ENSG00000155367	333926	PPM1J	-2.64714	-2.76838	-3.48834	-3.66984	-2.13524	-1.83169	-1.01654	-0.512863
ENSG00000184599	284467	FAM19A3	-3.49514	-3.13095	-2.83627	-4.4068	-1.7942	-1.6873	-0.224342	-0.276796
ENSG00000155380	6566	SLC16A1	7.46008	7.27465	7.13854	7.41484	6.19836	6.29406	7.09237	6.98166
ENSG00000226419	100506392	SLC16A1-AS1	0.592324	0.932058	1.5435	0.950751	1.35875	1.62774	1.80084	1.49513
ENSG00000198799	9860	LRIG2	3.91595	3.74644	4.1358	3.84901	4.52487	4.53601	3.96687	3.98255
ENSG00000081026	260425	MAGI3	4.31864	4.30368	4.41425	4.45429	4.55499	4.62169	4.26344	4.36924
ENSG00000116793	10745	PHTF1	5.70109	5.68786	5.36919	5.44443	5.10189	5.06695	4.86133	4.784
ENSG00000081019	54665	RSBN1	3.61964	3.66346	3.62167	4.07298	3.94797	3.9048	4.15827	4.18881
ENSG00000134242	26191	PTPN22	1.54926	1.20124	1.4922	1.26562	-2.87221	-4.49466	-2.12616	-3.68279
ENSG00000134262	10717	AP4B1	3.52501	3.4302	4.07608	3.55706	3.15999	3.24456	3.60176	3.5746
ENSG00000118655	64858	DCLRE1B	3.64031	3.64478	4.90948	5.12783	2.86776	2.9232	4.52451	4.47405
ENSG00000163349	204851	HIPK1	5.88986	5.93475	5.98536	6.13139	6.1073	6.14469	6.31044	6.3975
ENSG00000116774	56944	OLFML3	5.89331	5.91227	5.53283	5.63987	3.6635	3.71317	3.35213	3.38545
ENSG00000134207	148281	SYT6	-2.35764	-4.35334	-3.12577	-2.82184	-0.997738	-1.43576	0.864316	1.05057
ENSG00000197323	51592	TRIM33	5.35973	5.4351	5.30654	5.33185	6.59653	6.5806	6.94685	7.06322
ENSG00000116752	10286	BCAS2	3.95607	3.89932	3.91009	4.13365	4.22816	4.20463	5.28278	5.2271
ENSG00000175984	163259	DENND2C	1.00311	1.09512	0.623164	0.417628	2.3715	2.44786	1.94332	2.08804
ENSG00000213281	4893	NRAS	6.21808	6.12946	5.80857	6.1659	6.38649	6.29298	6.75568	6.7378
ENSG00000009307	7812	CSDE1	9.24468	9.18658	8.72914	8.93337	9.23163	9.22299	9.46622	9.49148
ENSG00000052723	80143	SIKE1	4.36657	4.32731	4.33275	4.44182	4.67125	4.59369	4.8052	4.77746
ENSG00000134198	10100	TSPAN2	0.205301	0.365474	1.26654	1.22741	-6.04213	-4.49466	-6.37409	-6.00472
ENSG00000134259	4803	NGF	0.658667	0.32848	2.23178	2.13236	-3.23478	-2.17273	-4.05216	-6.00472
ENSG00000173218	81839	VANGL1	6.04286	6.06275	6.38004	6.72227	6.50211	6.59214	6.86745	6.88498
ENSG00000118729	845	CASQ2	-3.00971	-5.93831	-6.2957	-4.4068	1.95222	2.14438	-0.759379	-0.0739792
ENSG00000163393	55356	SLC22A15	2.39725	2.53337	2.87673	2.10099	3.31762	3.28452	3.26072	3.19741
ENSG00000163399	476	ATP1A1	9.81658	9.78501	9.26693	9.54833	11.1661	11.2327	11.2847	11.2845
ENSG00000203865	84852	ATP1A1-AS1	1.02842	1.28086	0.212095	0.157984	1.97468	1.75959	0.568426	0.299064
ENSG00000233154	101929023	LINC01762	-4.2321	-4.35334	-4.71074	-5.99176	-0.111395	0.997198	1.64272	1.41314
ENSG00000116815	965	CD58	3.08682	2.75169	2.88669	2.60443	3.53341	3.56243	3.4761	3.26908
ENSG00000143061	3321	IGSF3	5.05715	5.09993	4.64314	5.0451	9.40498	9.475	8.96885	9.04466
ENSG00000203864	388667	C1orf137	-5.81707	-5.93831	-6.2957	-5.99176	-0.68458	-0.464908	-3.20416	-3.19736
ENSG00000134247	5738	PTGFRN	8.22485	8.21928	7.40398	7.64701	7.365	7.48298	7.5851	7.56715
ENSG00000134256	9398	CD101	-0.86287	-1.18342	-1.3415	-1.34791	0.0663924	0.329773	-0.592729	-0.875434
ENSG00000116830	8458	TTF2	4.65765	4.70284	5.86952	5.54982	5.94335	5.98613	6.42296	6.31241
ENSG00000134253	80263	TRIM45	2.05945	2.41484	2.93552	2.43869	3.17946	3.29325	2.30891	2.3127
ENSG00000134258	79679	VTCN1	-5.81707	-5.93831	-6.2957	-5.99176	-0.832679	-1.83169	-3.56673	-3.68279
ENSG00000198162	10905	MAN1A2	6.51357	6.54374	6.10117	6.41789	6.08554	6.16385	6.42742	6.42181
ENSG00000183508	54855	TENT5C	2.09582	1.99833	1.18812	1.67357	1.25249	0.975665	2.43004	2.33067
ENSG00000196505	54834	GDAP2	3.98221	3.85773	3.80365	3.88935	4.37044	4.27243	4.96743	5.00021
ENSG00000065183	10885	WDR3	5.78424	5.73985	6.08124	6.16905	5.70648	5.68733	7.49348	7.47418
ENSG00000116874	10352	WARS2	2.82318	2.7656	2.53402	2.51999	3.34804	3.03673	3.5373	3.52861
ENSG00000231365	101929147	WARS2-AS1	1.98383	2.49215	2.13475	1.79614	2.4775	2.60338	1.77057	1.95529
ENSG00000116882	51179	HAO2	-5.81707	-5.93831	-6.2957	-5.99176	0.672114	0.606883	-4.05216	-3.68279
ENSG00000203859	3284	HSD3B2	-5.81707	-3.61638	-6.2957	-5.99176	-4.45717	-3.27226	-0.443352	0.0176513
ENSG00000260941	644242	LINC00622	-0.772673	-1.69038	-1.16642	-0.377053	1.23399	1.38799	2.74744	2.85637
ENSG00000143067	90874	ZNF697	3.99511	4.19226	4.42967	4.50509	5.1446	5.06695	6.48719	6.68025
ENSG00000092621	26227	PHGDH	8.35684	8.40744	6.958	7.24261	8.0336	7.99042	7.80138	7.90995
ENSG00000134240	3158	HMGCS2	-0.262478	-1.08033	-6.2957	-5.99176	-6.04213	-6.07962	-6.37409	-6.00472
ENSG00000134250	4853	NOTCH2	9.46389	9.49583	9.53321	9.73852	9.63628	9.71918	9.14361	9.21751
ENSG00000188610	653820	FAM72B	0.841145	0.0389731	2.3873	2.53571	2.20104	2.22872	2.98126	3.06406
ENSG00000171943	653464	SRGAP2C	3.05638	3.01298	3.12426	3.36799	4.42037	4.69105	4.25981	4.27257
ENSG00000231752	647121	EMBP1	-4.2321	-4.35334	-3.97377	-5.99176	-1.39828	-1.43576	-0.14527	-0.332291
ENSG00000215784	728833	FAM72D	-0.262478	-1.18342	1.90887	1.96824	0.557781	0.187169	1.80084	1.72999
ENSG00000196369	647135	SRGAP2B	3.84649	3.75344	4.0341	4.23344	4.70522	4.6761	4.42276	4.34953
ENSG00000178104	9659	PDE4DIP	6.91531	6.98669	6.76043	6.56833	8.21445	8.24196	6.73721	6.78868
ENSG00000177144	440672	NUDT4B	0.0655763	0.504637	-0.145952	0.45118	2.26621	2.18248	2.73182	2.66417
ENSG00000233396	101928979	LINC01719	0.0158232	0.251518	-1.25131	-2.82184	-0.314212	-0.587765	-1.73023	-1.75679
ENSG00000121851	84265	POLR3GL	4.78749	4.80063	4.02058	4.09703	4.77565	4.71561	4.32027	4.35832
ENSG00000234222	105371260	LIX1L-AS1	-3.00971	-1.08033	-0.741111	-0.947369	-2.5827	-1.12542	-1.73023	-2.30428
ENSG00000211451	114814	GNRHR2	-0.262478	-0.156947	0.524479	-0.0610258	-0.912849	0.0289066	-0.592729	-0.795263
ENSG00000131779	8799	PEX11B	4.45089	4.39373	4.01605	3.92859	4.36195	4.30732	4.11877	4.17395
ENSG00000143127	8515	ITGA10	0.951118	0.932058	1.70992	1.12718	2.46962	2.51657	3.8317	3.56704
ENSG00000131788	10401	PIAS3	5.4907	5.67686	5.54311	5.33523	4.36407	4.13105	4.44529	4.47405
ENSG00000186364	200035	NUDT17	1.28097	0.881872	0.737723	0.116761	1.28878	1.37159	0.825583	0.471017
ENSG00000186141	10623	POLR3C	4.481	4.6681	4.85849	4.74548	4.84127	4.93789	4.97961	4.97328
ENSG00000117281	11126	CD160	-0.687784	-0.728853	-1.0103	-1.13378	-1.08794	-0.950335	-2.12616	-1.75679
ENSG00000174827	5174	PDZK1	2.51832	2.26626	0.599118	0.275023	-0.159489	0.187169	-2.28663	-3.19736
ENSG00000117262	51463	GPR89B	2.56231	2.37911	2.71832	2.42186	2.14274	2.1347	2.35042	2.47506
ENSG00000131791	5565	PRKAB2	4.87903	4.91266	4.81217	4.26916	4.63294	4.65255	3.74095	3.7215
ENSG00000131781	2330	FMO5	2.44503	2.3609	1.38378	1.18815	1.07681	1.32126	-1.51611	-1.48115
ENSG00000180867	171423	PDIA3P1	5.63157	5.50619	5.12057	5.16622	5.12215	5.31109	5.16846	5.11617
ENSG00000131778	9557	CHD1L	5.60026	5.65088	6.07417	5.92524	5.42802	5.40369	6.04771	5.94256
ENSG00000116128	607	BCL9	5.79994	5.94242	5.35849	5.43607	5.90806	5.82765	5.77598	5.83331
ENSG00000162836	51205	ACP6	3.53387	3.47743	3.38554	3.20545	3.56335	3.31913	3.98236	3.73843
ENSG00000232527	100996732	LOC100996732	2.67077	2.7656	2.71832	2.73275	2.51629	2.33401	2.46826	2.61367
ENSG00000150337	2209	FCGR1A	0.113671	0.084061	-1.08625	-1.23688	-2.87221	-1.99216	-6.37409	-6.00472
ENSG00000203814	440689	HIST2H2BF	0.951118	1.00421	0.498716	-0.377053	-1.7942	-2.90969	-2.91466	-6.00472
ENSG00000261716	337873	HIST2H2BC	3.54707	3.50256	3.31717	2.85059	1.80962	1.77213	0.785782	0.438227
ENSG00000184678	8349	HIST2H2BE	6.21808	6.24067	4.71483	4.66734	2.7425	2.69846	0.702727	0.438227
ENSG00000184260	8338	HIST2H2AC	-1.17321	-1.29445	-1.3415	-0.49991	0.0239572	-1.22164	-0.224342	0.335133
ENSG00000178096	51027	BOLA1	2.89374	2.64289	2.89165	2.8059	2.83745	2.65847	2.22954	2.34843
ENSG00000159164	9900	SV2A	5.52778	5.60037	5.0624	5.0313	5.43815	5.53187	5.95318	6.02492
ENSG00000143368	10262	SF3B4	6.11773	6.19708	6.58752	6.60792	5.89414	5.87712	6.60444	6.65461
ENSG00000014914	10903	MTMR11	3.51161	3.82822	4.10411	3.30973	4.07811	3.91897	1.80084	2.1501
ENSG00000136631	11311	VPS45	5.36346	5.31731	5.345	4.98766	5.20164	5.23156	5.12825	5.03626
ENSG00000023902	51177	PLEKHO1	5.37338	5.28268	5.12163	5.20115	3.89598	3.79536	4.07403	4.23965
ENSG00000143401	81611	ANP32E	5.62328	5.52266	6.40582	6.60699	5.05129	5.02825	5.84538	5.84508
ENSG00000118298	23632	CA14	-1.7296	-2.47888	-1.77214	-2.53233	7.06917	7.13121	5.92197	5.8806
ENSG00000117362	51107	APH1A	6.71114	6.74929	6.6889	6.90211	6.9818	7.01462	7.02772	7.17814
ENSG00000118292	79630	C1orf54	-1.91018	-2.23787	-3.12577	-3.18441	0.726052	0.260232	-0.8195	-1.75679
ENSG00000159208	148523	CIART	2.0838	2.20635	2.82583	2.58944	1.59449	1.75959	1.33327	1.37899
ENSG00000117360	9129	PRPF3	5.34469	5.25583	6.30259	5.79573	4.88787	4.88544	5.49512	5.42102
ENSG00000163125	23248	RPRD2	6.23244	6.2444	6.07852	6.13009	6.03502	6.14167	5.8375	5.92269
ENSG00000143374	80222	TARS2	5.18926	5.30665	5.48197	5.45066	5.80218	5.80035	6.04719	6.05158
ENSG00000143369	1893	ECM1	8.01176	7.98975	7.96029	7.88466	8.65749	8.73592	8.14266	8.11771
ENSG00000143382	54507	ADAMTSL4	5.28557	5.24843	5.51928	5.26621	1.75877	1.85702	0.84508	1.17519
ENSG00000143384	4170	MCL1	7.76048	7.84008	8.06027	8.16298	6.2857	6.29732	7.20157	7.17005
ENSG00000143420	2029	ENSA	6.83062	6.7277	6.8376	6.86797	6.38387	6.36617	6.4899	6.55538
ENSG00000143457	55204	GOLPH3L	4.83309	4.81575	3.98623	4.22134	2.54658	2.49403	2.95907	3.11163
ENSG00000163131	1520	CTSS	3.47065	3.55955	3.00122	2.82522	1.3066	1.65509	-0.184264	-0.0739792
ENSG00000143387	1513	CTSK	1.77539	1.5293	2.34455	1.74295	8.24508	8.40954	5.81357	5.77377
ENSG00000143437	405	ARNT	6.0059	6.06345	5.68122	5.55658	5.93336	6.03835	5.30407	5.34456
ENSG00000143379	9869	SETDB1	4.96347	5.03969	4.87485	4.77394	4.69004	4.90978	4.53955	4.53153
ENSG00000143418	29956	CERS2	6.50176	6.64642	7.16999	7.24261	6.58517	6.65995	6.93667	6.9845
ENSG00000143412	8416	ANXA9	2.4544	2.44971	1.86921	1.83479	3.40702	3.46535	2.5596	2.56134
ENSG00000143409	55793	MINDY1	5.13203	5.15643	4.55057	4.60163	5.79747	5.65043	4.57209	4.68441
ENSG00000143363	58497	PRUNE1	4.49468	4.5242	4.04081	4.20422	4.32747	4.46824	4.1757	4.19618
ENSG00000163141	149428	BNIPL	-1.91018	-2.76838	-0.869435	-1.23688	-0.314212	-1.22164	-1.6192	-1.36086
ENSG00000143443	54964	C1orf56	3.26774	3.22911	2.58388	2.75307	3.20342	3.07267	1.86909	1.54218
ENSG00000197622	56882	CDC42SE1	6.08719	6.12812	6.3275	6.18347	6.42011	6.47089	6.81342	6.83626
ENSG00000213190	10962	MLLT11	6.0629	5.95006	5.53521	5.62157	3.36938	3.41023	4.36316	4.48413
ENSG00000143458	126626	GABPB2	3.50711	3.71095	4.00694	3.91663	2.79392	3.03673	2.73182	2.49911
ENSG00000143434	10500	SEMA6C	2.52723	2.70915	1.88918	1.53962	2.97746	2.9232	0.864316	0.370323
ENSG00000163156	79005	SCNM1	4.30576	4.11562	4.54586	4.17189	4.20461	4.09905	4.41136	4.31383
ENSG00000163155	388695	LYSMD1	3.52501	3.41263	3.25697	3.25854	2.7027	2.63119	2.6455	2.19985
ENSG00000163159	6944	VPS72	5.14366	5.1365	5.01435	5.02574	4.57534	4.60425	5.03052	5.06339
ENSG00000143398	8394	PIP5K1A	7.28047	7.29336	7.21914	7.29955	5.76884	5.78573	6.51104	6.52447
ENSG00000159352	5710	PSMD4	7.0787	7.15956	7.16821	7.15973	7.00243	6.99402	7.45097	7.49176
ENSG00000143373	57592	ZNF687	5.57793	5.841	5.44281	5.39248	5.53293	5.57099	5.01984	5.15073
ENSG00000143393	5298	PI4KB	7.04731	7.16416	7.05261	7.02731	6.92383	6.94327	6.40255	6.52886
ENSG00000143390	5993	RFX5	5.70208	5.75823	5.65813	5.44339	5.89045	5.84259	5.37285	5.43356
ENSG00000143416	8991	SELENBP1	3.06863	3.05887	0.472485	0.383276	5.33562	5.22245	3.76929	3.79457
ENSG00000159377	5692	PSMB4	7.69826	7.77819	7.72866	7.79787	7.86654	7.84046	8.6314	8.69165
ENSG00000143442	23126	POGZ	6.34186	6.46337	6.60573	6.28174	6.51653	6.55587	5.9453	6.00406
ENSG00000143375	57530	CGN	0.160213	0.661606	-1.65184	-1.9043	3.58905	3.61561	3.78452	3.91266
ENSG00000143367	7286	TUFT1	6.95174	6.99888	5.83133	5.73147	4.39977	4.29651	2.78326	2.92897
ENSG00000143376	81609	SNX27	5.04169	5.22848	5.25745	5.25201	6.01958	6.07741	5.53992	5.60585
ENSG00000143436	65005	MRPL9	4.31093	4.1974	4.36162	4.51504	3.95364	4.00652	4.64063	4.64004
ENSG00000182134	11022	TDRKH	3.86768	3.72525	3.45081	3.4366	2.3715	2.21959	3.51008	3.41103
ENSG00000143365	6097	RORC	-3.00971	-2.76838	-6.2957	-4.4068	2.33725	2.38391	2.7629	2.76016
ENSG00000225556	100191040	C2CD4D	-1.56914	-1.41474	-2.38881	-1.34791	-0.832679	-0.246728	0.614596	0.62464
ENSG00000196407	284486	THEM5	-4.2321	-3.61638	-3.48834	-5.99176	0.616079	1.05993	1.9966	2.10903
ENSG00000159445	117145	THEM4	4.03936	4.00567	4.00236	4.01807	4.65223	4.60425	5.52035	5.43252
ENSG00000197747	6281	S100A10	8.35137	8.3045	7.58971	7.80316	7.27683	7.31926	7.19113	7.12408
ENSG00000163191	6282	S100A11	8.73362	8.69361	8.34064	8.49614	6.87617	6.88237	7.48806	7.54037
ENSG00000237975	339400	FLG-AS1	2.40693	2.18581	0.54979	0.828416	3.64961	3.52215	2.66208	2.2096
ENSG00000197915	388697	HRNR	1.63414	1.4454	1.69865	1.33915	3.49509	3.65	2.46826	2.68528
ENSG00000143631	2312	FLG	4.14438	4.5445	3.26463	3.45739	5.49071	5.6402	4.69938	4.88631
ENSG00000143520	388698	FLG2	-1.17321	-1.85084	-3.12577	-2.53233	0.261649	0.634628	-1.85053	-0.719314
ENSG00000163216	6703	SPRR2D	-5.81707	-5.93831	-6.2957	-4.4068	1.21526	1.05993	5.16459	5.44392
ENSG00000197956	6277	S100A6	8.90825	8.95333	8.70944	8.87778	8.42605	8.25221	9.04867	9.08519
ENSG00000196154	6275	S100A4	3.35035	3.52317	2.30049	2.35253	2.68238	2.53141	2.99442	3.02595
ENSG00000188015	6274	S100A3	3.12838	2.91656	1.80759	2.30744	-1.95467	-2.90969	-2.67365	-3.68279
ENSG00000196754	6273	S100A2	2.55362	2.37911	2.0486	2.56666	0.557781	0.187169	0.101645	0.763468
ENSG00000188643	140576	S100A16	4.57203	4.58231	5.08854	5.19621	2.30216	2.1347	4.72592	4.91042
ENSG00000189171	6284	S100A13	3.83578	3.74293	3.75823	3.39841	5.49945	5.4503	5.10821	5.10837
ENSG00000160678	6271	S100A1	-1.56914	-2.03142	-0.22961	-1.74384	3.27302	3.30193	2.25891	2.45881
ENSG00000160679	26097	CHTOP	6.10515	6.00604	5.98246	5.9923	5.39406	5.42371	5.51275	5.52129
ENSG00000143553	23557	SNAPIN	4.67378	4.71543	4.66213	4.64214	4.3977	4.40521	4.44369	4.30703
ENSG00000143621	3608	ILF2	7.15753	7.12559	7.72554	7.83905	7.08635	7.12235	8.15748	8.19427
ENSG00000169418	4881	NPR1	-3.49514	-5.93831	-6.2957	-4.4068	5.62365	5.57278	7.25082	7.23473
ENSG00000143624	65123	INTS3	6.46573	6.5538	6.97999	6.6875	6.94211	6.81311	6.84765	6.87353
ENSG00000143554	11000	SLC27A3	0.951118	0.829878	1.77576	0.749704	7.05442	7.01891	8.13562	8.09898
ENSG00000143614	57459	GATAD2B	5.53	5.47055	5.15706	5.12133	5.85458	5.89013	5.74777	5.91601
ENSG00000198837	9909	DENND4B	5.43145	5.60811	6.24999	5.90343	5.71567	5.61865	5.46551	5.5359
ENSG00000160741	200186	CRTC2	4.9117	5.11222	5.44871	5.25082	5.46814	5.42073	5.47571	5.54073
ENSG00000143570	27173	SLC39A1	7.49964	7.62119	7.69715	7.81106	6.42726	6.46848	7.16082	7.2143
ENSG00000143578	148327	CREB3L4	1.81956	2.27601	2.68444	2.37018	3.24096	3.29759	2.31591	2.27605
ENSG00000143543	10899	JTB	6.53194	6.55179	6.2014	6.43319	6.02362	5.96989	6.47668	6.48237
ENSG00000143545	5872	RAB13	7.45949	7.36904	6.91968	7.17141	6.84032	6.78978	6.7069	6.74787
ENSG00000177954	6232	RPS27	8.77147	8.72653	8.22191	8.51708	8.04955	7.97439	8.03351	8.03669
ENSG00000143549	7170	TPM3	8.50465	8.47988	8.64438	8.90622	8.02958	7.98571	8.82731	8.82634
ENSG00000143612	25912	C1orf43	7.18628	7.10831	6.87093	7.07045	7.44558	7.32858	7.78633	7.81935
ENSG00000143569	9898	UBAP2L	7.90649	8.03924	8.15287	8.02705	7.92662	7.96144	8.13723	8.2354
ENSG00000143575	10456	HAX1	6.75682	6.67663	6.36318	6.5788	5.83247	5.73537	6.34936	6.33486
ENSG00000143515	57198	ATP8B2	5.49638	5.62346	5.44281	5.32169	7.05639	7.09951	6.73525	6.82362
ENSG00000160712	3570	IL6R	2.23278	2.42364	1.98507	2.29826	5.78957	5.92355	5.82221	5.78278
ENSG00000160714	55585	UBE2Q1	5.91807	5.84592	5.70395	5.76521	5.72564	5.82765	6.23809	6.29363
ENSG00000160716	1141	CHRNB2	-1.7296	-2.23787	-3.12577	-2.53233	0.946553	0.8152	-0.701664	-0.578452
ENSG00000160710	103	ADAR	9.00535	9.05865	8.6767	8.77316	8.31026	8.36598	8.31815	8.37229
ENSG00000143603	3782	KCNN3	1.17162	0.956511	2.20813	2.37018	-1.18415	-0.653353	-2.4672	-2.30428
ENSG00000163344	10654	PMVK	4.9117	5.00641	4.7589	5.02295	4.35554	4.26579	4.54403	4.73253
ENSG00000163346	57326	PBXIP1	7.63505	7.64607	5.78278	5.87358	7.54787	7.5896	5.6114	5.54555
ENSG00000163348	90780	PYGO2	5.86109	5.94701	5.98941	5.9125	5.31926	5.30894	5.21228	5.16458
ENSG00000160691	6464	SHC1	9.12109	9.16723	8.79619	8.79313	6.3802	6.28479	7.27191	7.26514
ENSG00000173207	1163	CKS1B	3.63208	3.69287	5.23519	5.41922	4.03869	3.98512	5.21322	5.26266
ENSG00000160688	80308	FLAD1	5.20322	5.27054	5.38949	5.29768	4.90842	4.78534	5.18098	5.26616
ENSG00000160685	51043	ZBTB7B	6.01147	6.10779	5.53759	5.52541	5.05787	4.95449	4.59386	4.60723
ENSG00000163354	127579	DCST2	-5.81707	-4.35334	-3.97377	-4.4068	-0.997738	-1.43576	-2.67365	-6.00472
ENSG00000143537	8751	ADAM15	8.33117	8.32048	8.13599	8.31038	7.68972	7.60173	7.82673	7.87017
ENSG00000243364	1945	EFNA4	3.48443	3.26382	2.63208	2.52787	1.74577	1.57143	1.47766	1.11422
ENSG00000143590	1944	EFNA3	-0.390802	-1.18342	-0.51434	-0.437174	-0.912849	-1.43576	-0.646168	-0.719314
ENSG00000169242	1942	EFNA1	3.45206	3.71812	1.68729	1.37456	2.52392	2.67861	0.80582	0.709529
ENSG00000169241	55974	SLC50A1	4.8132	4.87788	4.49628	4.3063	4.65744	4.57949	4.54998	4.61642
ENSG00000179085	54344	DPM3	3.5774	3.44324	2.831	2.98838	3.73759	3.4692	3.67984	3.53638
ENSG00000163463	200185	KRTCAP2	1.91764	1.98651	2.46252	2.10099	1.82205	1.43608	0.0688546	0.404674
ENSG00000163462	80128	TRIM46	1.95772	2.06732	2.22394	1.61557	2.08199	1.93719	1.26254	1.58774
ENSG00000185499	4582	MUC1	4.57847	4.48481	3.15345	3.11937	0.527724	0.740561	-1.41989	-0.0739792
ENSG00000169231	7059	THBS3	4.66372	4.94051	3.9439	3.66823	3.41525	3.23553	1.18815	1.3262
ENSG00000173171	4580	MTX1	4.1787	4.26014	3.92226	4.16179	3.52962	3.35709	3.96687	3.99105
ENSG00000160766	2630	GBAP1	1.19416	1.07292	2.12637	1.26562	3.09998	2.84222	1.62026	1.39616
ENSG00000177628	2629	GBA	7.69456	7.76289	6.98609	7.12279	7.54318	7.61398	7.22548	7.2912
ENSG00000160767	10712	FAM189B	5.87686	6.00677	5.92981	5.99159	5.7215	5.71602	5.95374	6.04887
ENSG00000116521	10067	SCAMP3	6.78911	6.79534	6.91847	6.91869	6.51844	6.58105	6.84463	6.88308
ENSG00000176444	1196	CLK2	4.8132	4.91422	5.99748	4.96606	4.95575	4.8489	3.91478	3.73506
ENSG00000143630	57657	HCN3	0.977349	1.35631	3.0058	1.89698	2.81274	2.55338	1.58591	1.54218
ENSG00000160752	2224	FDPS	6.4995	6.56477	6.42988	6.60931	5.35072	5.32712	5.7328	5.75309
ENSG00000225855	284618	RUSC1-AS1	1.61756	1.80989	2.33001	1.28436	0.876731	0.931609	0.133706	-0.223357
ENSG00000160753	23623	RUSC1	4.28228	4.50152	4.70641	4.61649	4.52487	4.41724	4.54104	4.58306
ENSG00000116539	55870	ASH1L	7.05079	7.16219	6.9936	6.93694	6.75289	6.89927	6.28256	6.30958
ENSG00000235919	645676	ASH1L-AS1	-0.607613	-0.265881	0.737723	-0.210403	0.332907	0.260232	-0.396809	-0.122073
ENSG00000125459	55154	MSTO1	3.31479	3.29771	4.12321	4.01246	3.11521	3.4692	4.12077	4.28876
ENSG00000203761	100129405	MSTO2P	-0.325214	0.0389731	1.70992	0.903055	0.726052	0.520295	0.284123	-0.0739792
ENSG00000163374	55249	YY1AP1	5.17091	5.28268	5.4352	5.35862	5.10952	5.09343	4.78389	4.88934
ENSG00000132676	7818	DAP3	6.28917	6.21936	6.42945	6.49834	5.73636	5.85223	6.43065	6.46161
ENSG00000116580	54856	GON4L	5.97287	6.18678	6.22123	5.9628	6.21083	6.22844	5.64028	5.63959
ENSG00000132718	23208	SYT11	4.41535	4.21017	3.27984	3.54933	6.36274	6.44859	5.70039	5.70824
ENSG00000143622	6016	RIT1	5.17516	5.15247	4.39517	4.53669	4.84585	4.68774	4.06158	4.03557
ENSG00000132680	22889	KHDC4	3.9328	4.09924	5.87391	4.48903	5.4442	5.38135	5.07351	4.85404
ENSG00000116584	9181	ARHGEF2	8.01671	8.1031	7.79747	7.8173	6.07389	5.99017	7.06976	7.13467
ENSG00000273002	107985209	LOC107985209	-0.772673	-1.29445	-0.145952	-1.03757	-0.75673	-1.12542	-2.12616	-2.09783
ENSG00000163479	6746	SSR2	8.10542	8.14592	7.95541	8.14994	7.36075	7.30017	7.68872	7.7135
ENSG00000160803	56893	UBQLN4	5.84516	5.98167	6.2024	6.24634	5.94762	5.93056	6.31874	6.41919
ENSG00000116586	28956	LAMTOR2	4.725	4.78023	4.13997	4.41018	4.79471	4.69928	4.4955	4.56798
ENSG00000254726	92312	MEX3A	3.5902	3.67087	3.40301	3.70347	2.91497	2.99987	3.13172	3.2265
ENSG00000160789	4000	LMNA	10.2202	10.2691	10.1622	10.4775	9.62012	9.58358	9.63278	9.67066
ENSG00000160785	9673	SLC25A44	5.87773	5.85326	6.02595	6.10923	5.45921	5.43559	6.34808	6.36733
ENSG00000160783	11243	PMF1	3.38995	3.23911	3.49383	3.44078	3.41114	3.04192	3.7147	3.64813
ENSG00000160781	79957	PAQR6	-2.64714	-1.85084	0.472485	-1.9043	3.55592	3.41424	1.75003	1.3262
ENSG00000198952	23381	SMG5	7.37846	7.48389	7.70685	7.6304	6.78303	6.73035	7.08496	7.10266
ENSG00000163472	84283	TMEM79	3.33522	3.30725	4.0341	3.97834	2.89156	2.69187	2.41055	2.32171
ENSG00000198715	112770	GLMP	5.148	5.17609	4.71483	4.60536	7.25148	7.2402	6.31482	6.40016
ENSG00000163468	7203	CCT3	8.28663	8.29823	8.62999	8.80909	8.07137	8.08929	9.26726	9.32196
ENSG00000163467	128229	TSACC	-1.06218	-0.323597	-0.0668809	-1.4682	-1.95467	-2.90969	-1.32969	-1.14674
ENSG00000116604	4209	MEF2D	6.05214	6.11867	5.91649	5.8813	6.592	6.58105	6.76786	6.90048
ENSG00000183856	128239	IQGAP3	5.393	5.55705	7.92339	7.58342	6.6336	6.66669	6.68407	6.56822
ENSG00000163382	128240	NAXE	6.43826	6.53515	6.1691	6.39652	6.30632	6.35005	6.32873	6.45087
ENSG00000160818	54865	GPATCH4	5.20461	5.30069	6.2796	5.9923	4.28542	4.2344	5.98594	6.10217
ENSG00000132692	63827	BCAN	-0.459515	-0.512042	-1.0103	-1.03757	8.50555	8.51161	5.02626	5.02939
ENSG00000132688	10763	NES	0.0158232	0.251518	0.961688	0.48397	8.26912	8.26669	9.44082	9.4317
ENSG00000143320	1382	CRABP2	2.23278	2.39708	1.10518	1.88475	-1.28724	-1.83169	-1.85053	-1.24983
ENSG00000143319	81875	ISG20L2	5.46544	5.51136	5.7284	5.82562	4.27867	4.27683	5.47101	5.52325
ENSG00000143303	51093	RRNAD1	4.08229	3.90875	3.62167	3.75475	4.44068	4.46824	3.46983	3.5208
ENSG00000143314	79590	MRPL24	5.89847	5.73368	5.8932	5.95916	5.29939	5.29705	6.17015	6.26412
ENSG00000143321	3068	HDGF	8.90665	8.92457	8.88012	9.11058	7.44935	7.40306	7.94579	8.02328
ENSG00000143294	5546	PRCC	6.26342	6.30932	6.25529	6.37592	5.49945	5.40369	5.89942	5.96719
ENSG00000027869	9047	SH2D2A	-1.56914	-2.03142	-0.028913	-0.263843	-2.34169	-3.27226	-1.41989	-1.14674
ENSG00000160838	149499	LRRC71	-5.81707	-4.35334	-4.71074	-3.66984	-0.75673	-1.6873	-3.20416	-2.54528
ENSG00000132694	9826	ARHGEF11	6.28524	6.4687	6.60536	6.35779	6.75045	6.78863	7.09109	7.02474
ENSG00000117036	2117	ETV3	4.9117	4.84878	4.9107	4.96461	5.33887	5.43559	6.03132	6.00336
ENSG00000183853	55243	KIRREL1	8.71303	8.79444	8.56863	8.69151	7.33331	7.4018	8.03404	8.03412
ENSG00000158473	912	CD1D	1.58381	1.57739	0.498716	0.237056	-6.04213	-6.07962	-4.78913	-6.00472
ENSG00000163554	6708	SPTA1	0.205301	1.15973	0.362512	-0.210403	-4.45717	-6.07962	-6.37409	-6.00472
ENSG00000163565	3428	IFI16	7.2689	7.18953	7.13462	7.09918	7.01671	7.02383	7.63039	7.59972
ENSG00000163568	9447	AIM2	1.80499	1.92588	2.51487	1.94487	-6.04213	-6.07962	-4.05216	-4.41975
ENSG00000162706	57863	CADM3	-0.86287	-0.512042	-2.20824	-1.59945	0.400811	-0.196975	-0.592729	-1.24983
ENSG00000158716	54935	DUSP23	2.90745	2.85286	3.17801	3.28669	5.09678	4.91686	4.78515	4.74599
ENSG00000158714	56833	SLAMF8	-4.2321	-3.13095	-2.59526	-2.82184	1.63735	1.58572	-0.882236	-1.14674
ENSG00000243284	391123	VSIG8	-3.49514	-2.76838	-3.97377	-2.08487	-0.0197642	-0.246728	-2.91466	-3.19736
ENSG00000272668	107985216	LOC107985216	-1.91018	-3.61638	-1.77214	-5.99176	0.752284	0.839245	-1.51611	-3.19736
ENSG00000213085	25790	CFAP45	-1.2935	-1.29445	0.524479	-0.0144832	-2.87221	-2.62019	-0.882236	-1.6124
ENSG00000158710	8407	TAGLN2	9.28864	9.31513	9.55807	9.82639	7.3861	7.29447	8.13538	8.26871
ENSG00000162723	89886	SLAMF9	-5.81707	-5.93831	-4.71074	-5.99176	1.01315	1.2513	1.10973	0.961068
ENSG00000143315	93183	PIGM	4.72886	4.66068	4.54272	4.71301	4.1661	4.25466	3.73574	3.7249
ENSG00000177807	3766	KCNJ10	-5.81707	-4.35334	-6.2957	-5.99176	2.5009	2.68525	2.08944	2.16019
ENSG00000162729	93185	IGSF8	6.16842	6.05781	5.81119	5.84152	8.50567	8.51884	8.82032	8.79755
ENSG00000018625	477	ATP1A2	-0.531665	-1.08033	-2.83627	-3.66984	-4.45717	-4.49466	-6.37409	-4.41975
ENSG00000227741	729867	LOC729867	-1.17321	0.127782	0.923469	0.312018	-0.550279	-1.43576	-0.701664	-0.795263
ENSG00000162734	8682	PEA15	8.05397	7.96924	8.07832	8.17636	6.47922	6.49852	7.25515	7.30774
ENSG00000132716	50717	DCAF8	5.26442	5.02387	5.1775	4.85137	5.31926	5.41374	4.53655	4.56039
ENSG00000228606	100287049	LOC100287049	-2.64714	-1.18342	-1.54081	-1.4682	-0.997738	-1.32473	-1.98177	-2.83479
ENSG00000162735	5824	PEX19	5.5992	5.50515	5.16219	5.3553	5.19089	5.27077	5.34573	5.43771
ENSG00000122218	1314	COPA	8.53987	8.59033	8.377	8.45137	9.23606	9.27982	9.32849	9.37639
ENSG00000162736	23385	NCSTN	8.10802	8.09709	7.62456	7.62949	7.64907	7.72663	7.30418	7.27243
ENSG00000162738	57216	VANGL2	-1.17321	-0.809024	-2.38881	-2.08487	5.2781	5.3752	3.59025	3.65171
ENSG00000026751	57823	SLAMF7	1.19416	1.26137	1.35535	1.50808	2.16244	2.35917	4.47375	4.33179
ENSG00000158769	50848	F11R	1.32248	1.20124	-0.623274	-0.437174	2.67554	2.54609	3.20523	3.11682
ENSG00000158773	7391	USF1	5.45381	5.63392	5.67836	5.47329	5.29493	5.28506	4.87799	4.86333
ENSG00000186517	257106	ARHGAP30	0.486714	0.21144	0.0793399	0.0306046	-1.51857	-2.62019	-3.56673	-2.09783
ENSG00000143256	5202	PFDN2	5.02607	4.95272	5.59418	5.73743	4.53624	4.59546	5.68492	5.72703
ENSG00000158793	4817	NIT1	4.30317	4.16891	4.39168	4.00965	4.87151	4.79767	3.90552	4.00511
ENSG00000158796	9191	DEDD	4.35661	4.21778	4.24636	4.22134	3.8236	3.87603	3.77693	3.93633
ENSG00000143222	51506	UFC1	6.12947	6.08094	5.52568	5.71861	5.44922	5.52447	5.46314	5.49463
ENSG00000143258	27005	USP21	4.87555	4.93898	5.17242	4.93823	4.63471	4.5119	4.17762	4.1814
ENSG00000143224	5498	PPOX	3.7279	3.82491	4.08476	3.71041	4.12904	3.97973	3.15534	3.18264
ENSG00000158850	8703	B4GALT3	4.82046	4.88267	5.42155	5.24843	5.12089	4.99787	5.65416	5.6831
ENSG00000158864	4720	NDUFS2	7.1057	7.12593	6.86842	6.97276	7.09694	7.12388	7.20841	7.22665
ENSG00000158869	2207	FCER1G	-5.81707	-3.61638	-6.2957	-3.66984	-0.997738	-1.22164	1.63154	1.77007
ENSG00000158882	84134	TOMM40L	4.29276	4.20763	4.2675	4.29941	3.39458	3.39814	4.47218	4.36488
ENSG00000143257	9970	NR1I3	-2.35764	-1.29445	-1.16642	-1.03757	-0.997738	-0.950335	-0.0342389	0.404674
ENSG00000158887	4359	MPZ	-0.325214	-0.00756947	0.472485	0.116761	7.22304	7.23057	5.34658	5.50753
ENSG00000143252	6391	SDHC	6.16913	6.2475	5.66756	5.94451	6.36593	6.29461	6.39389	6.49488
ENSG00000188931	257177	CFAP126	2.05945	2.32379	2.0486	2.14266	3.20817	3.13713	2.43004	2.7198
ENSG00000143226	2212	FCGR2A	0.977349	0.907183	-1.77214	-1.23688	1.37572	1.7969	1.69737	1.3262
ENSG00000173110	3310	HSPA6	-0.0357071	-0.652905	0.113691	0.547396	-0.832679	-1.6873	-0.947824	-0.390007
ENSG00000072694	2213	FCGR2B	-4.2321	-5.93831	-6.2957	-5.99176	-2.5827	-2.17273	-0.14527	-1.05052
ENSG00000244682	9103	FCGR2C	-3.49514	-4.35334	-6.2957	-5.99176	-1.08794	-0.794216	-3.20416	-2.54528
ENSG00000225217	3311	HSPA7	-5.81707	-4.35334	-6.2957	-5.99176	-0.997738	-1.22164	-3.56673	-4.41975
ENSG00000132185	84824	FCRLA	0.486714	1.18063	0.0441505	0.275023	5.62187	5.60118	5.35511	5.40626
ENSG00000162746	127943	FCRLB	0.160213	0.365474	1.47909	1.33915	1.23399	0.975665	1.91593	1.57271
ENSG00000081721	11266	DUSP12	3.90915	4.03754	4.4979	4.2832	3.37361	3.24005	3.71205	3.85482
ENSG00000118217	22926	ATF6	7.22716	7.17657	6.82535	6.948	6.14553	6.1997	6.60944	6.54194
ENSG00000162745	25903	OLFML2B	5.50655	5.52573	4.68515	4.82282	5.06835	5.14499	1.57428	1.27141
ENSG00000198929	9722	NOS1AP	3.51609	3.89932	2.30049	2.36138	1.19627	1.26911	0.471401	0.914147
ENSG00000239887	400793	C1orf226	4.97978	4.96482	3.39604	3.52591	2.6125	2.57502	1.94332	1.79618
ENSG00000171722	284680	SPATA46	-0.262478	0.569488	-0.938148	-1.23688	-2.5827	-2.62019	-4.78913	-3.68279
ENSG00000152332	127933	UHMK1	7.4125	7.36076	7.04039	7.44586	6.92311	6.87148	7.25356	7.30547
ENSG00000117143	6675	UAP1	6.05753	6.06205	7.00021	7.08388	4.22816	4.30517	5.42317	5.46848
ENSG00000162733	4921	DDR2	8.745	8.78049	6.98666	7.1802	-0.260772	-0.794216	1.15729	1.13483
ENSG00000132196	51478	HSD17B7	3.17446	3.23412	3.43052	3.25854	3.17946	3.02629	3.31066	3.21687
ENSG00000185860	339512	CCDC190	-4.2321	-2.23787	-0.46281	-0.158873	-6.04213	-4.49466	-6.37409	-6.00472
ENSG00000117152	5999	RGS4	-1.7296	-2.47888	1.07062	0.828416	-2.34169	-3.27226	-3.56673	-1.75679
ENSG00000143248	8490	RGS5	0.977349	0.631549	0.113691	0.074326	0.0239572	-0.196975	-0.443352	-0.332291
ENSG00000143228	83540	NUF2	2.57954	2.39708	5.41036	5.39248	4.07291	4.09406	4.90958	4.84156
ENSG00000185630	5087	PBX1	4.5955	4.59015	2.67872	2.98838	-0.427422	-0.298258	-6.37409	-6.00472
ENSG00000143171	6258	RXRG	-5.81707	-5.93831	-6.2957	-5.99176	5.30383	5.35657	6.37306	6.48689
ENSG00000143198	4259	MGST3	6.11773	5.863	5.46876	5.42872	6.46591	6.43928	6.10139	6.0173
ENSG00000143149	223	ALDH9A1	7.15824	7.15164	5.82292	5.98158	5.55825	5.56469	5.91045	5.89804
ENSG00000143183	54499	TMCO1	6.47956	6.40126	6.23446	6.25527	5.72894	5.69146	6.07429	6.1649
ENSG00000143179	7371	UCK2	5.93824	5.98167	6.55585	6.69976	3.87524	3.73896	5.97547	5.98077
ENSG00000188859	149297	FAM78B	1.02842	0.907183	0.998921	1.18815	2.93228	2.83028	3.96687	3.95673
ENSG00000143157	57645	POGK	5.9374	5.95158	6.47021	6.54618	6.31074	6.30165	6.41646	6.44881
ENSG00000152382	117143	TADA1	2.90745	2.7725	3.39953	3.16052	3.08457	3.19418	2.89504	2.76677
ENSG00000143195	387597	ILDR2	1.93113	2.0217	2.20016	2.2797	0.527724	0.661849	-0.947824	-0.122073
ENSG00000143190	5451	POU2F1	4.58061	4.5242	4.68086	4.95733	5.05392	5.06313	4.9652	5.07009
ENSG00000143162	8804	CREG1	6.53028	6.37769	5.47868	5.78344	5.19209	5.19243	5.53092	5.43875
ENSG00000197965	9019	MPZL1	7.45396	7.39415	7.21346	7.4212	6.10666	6.08999	7.03596	7.03129
ENSG00000143158	25874	MPC2	4.34407	4.00274	3.79838	4.15671	2.70941	2.95656	3.55813	3.45266
ENSG00000143164	55827	DCAF6	6.20911	6.23755	5.54626	5.65525	5.46616	5.46099	5.23	5.17083
ENSG00000143147	23432	GPR161	4.45556	4.55655	4.6823	4.79205	4.53624	4.49687	5.51046	5.60585
ENSG00000143155	261726	TIPRL	5.21567	5.04682	5.0788	5.17	4.68834	4.60776	5.48894	5.56181
ENSG00000213064	375035	SFT2D2	6.11256	5.94013	6.09528	6.19094	6.08812	6.02269	7.09517	7.20732
ENSG00000143178	9095	TBX19	-0.459515	-0.512042	0.362512	-0.565498	1.23399	1.2513	1.12576	1.2899
ENSG00000143153	481	ATP1B1	7.56839	7.46723	6.27676	6.28814	4.9656	5.21558	5.10114	5.03214
ENSG00000143156	29922	NME7	4.56339	4.50152	4.22492	4.22134	2.34589	2.55338	2.60605	2.74012
ENSG00000117475	8548	BLZF1	4.77819	4.63629	4.88607	4.88245	3.97328	3.91897	4.02572	3.97685
ENSG00000117477	57821	CCDC181	1.30187	1.02748	1.53085	1.45945	-1.64981	-1.83169	-0.947824	-0.795263
ENSG00000117479	10560	SLC19A2	3.20807	2.89142	3.24152	3.21036	5.22875	5.36488	4.88153	5.00161
ENSG00000000460	55732	C1orf112	2.52723	2.37003	4.22295	4.03752	3.01586	2.87167	3.87739	3.94511
ENSG00000188404	6402	SELL	-0.607613	-0.652905	-2.59526	-2.53233	0.147693	0.187169	0.765462	0.404674
ENSG00000171806	92342	METTL18	2.00948	2.01006	1.46585	2.00259	1.15754	0.931609	0.992233	1.05057
ENSG00000000457	57147	SCYL3	3.04402	3.28328	3.08584	2.73275	3.15508	3.27132	2.74226	2.79294
ENSG00000075945	22920	KIFAP3	5.78052	5.75649	5.1488	5.32734	4.74659	4.71561	4.98181	4.79537
ENSG00000120370	92344	GORAB	2.96757	2.99538	3.39604	3.22013	2.68919	2.61038	3.04587	2.98113
ENSG00000116132	5396	PRRX1	1.02842	0.719905	0.802333	0.802653	2.73595	2.87167	5.22907	5.30419
ENSG00000076258	2329	FMO4	0.205301	0.471084	-0.68099	-0.78231	2.80649	2.91756	1.34701	1.34401
ENSG00000117523	23215	PRRC2C	7.79799	8.00155	8.73734	8.25401	8.0614	8.1976	8.42089	8.437
ENSG00000117533	8674	VAMP4	3.53387	3.40821	3.63652	3.80428	2.73595	2.61038	2.35723	2.07743
ENSG00000010165	51603	EEF1AKNMT	5.96552	5.96971	6.39931	6.53742	5.47603	5.48786	6.18361	6.19526
ENSG00000197959	26052	DNM3	1.3428	1.65415	1.28173	0.996922	1.40908	1.215	0.744852	0.709529
ENSG00000135845	5279	PIGC	5.06022	4.88586	4.95519	4.91738	4.05722	4.07393	3.85353	3.85482
ENSG00000094975	51430	SUCO	5.72451	5.60907	5.90551	6.08472	5.49654	5.54563	5.99905	5.88669
ENSG00000117586	7292	TNFSF4	-0.144641	0.471084	-0.567779	-0.947369	0.186687	0.688566	-1.41989	-1.36086
ENSG00000203739	101928673	LOC101928673	0.205301	-0.383718	0.274156	-0.158873	-0.369707	-0.351697	-1.08869	-0.795263
ENSG00000117592	9588	PRDX6	8.5784	8.53698	8.00644	8.17338	7.26036	7.17053	7.97014	7.99696
ENSG00000076321	27252	KLHL20	4.88424	4.96783	4.85087	4.73531	4.69173	4.75722	4.52451	4.49413
ENSG00000120334	91687	CENPL	3.13422	3.22408	4.64461	4.90835	3.39874	3.58749	4.13668	4.23249
ENSG00000117593	55157	DARS2	5.79902	5.79936	6.24902	6.49079	5.81079	5.79036	6.32092	6.30902
ENSG00000234741	60674	GAS5	6.10068	5.89577	6.83664	6.06724	6.10157	6.1898	6.05924	5.98503
ENSG00000185278	84614	ZBTB37	3.80315	3.77766	3.37849	3.56474	4.90404	4.97499	3.71735	3.73506
ENSG00000135870	149041	RC3H1	5.01819	4.9064	4.42454	4.72677	5.40133	5.40067	4.79521	4.94438
ENSG00000152061	9910	RABGAP1L	4.66574	4.69014	4.20315	4.29017	3.94797	4.09905	3.8145	3.7978
ENSG00000116161	27101	CACYBP	5.26442	5.23475	5.80988	6.10594	5.44721	5.44639	6.75342	6.76491
ENSG00000120333	63931	MRPS14	4.65765	4.41153	4.15035	4.36028	4.19508	4.11883	4.31154	4.15389
ENSG00000235750	9674	KIAA0040	-1.17321	-0.809024	-1.08625	-0.706361	0.400811	0.8152	3.21275	3.27837
ENSG00000143207	64326	COP1	4.97654	4.922	4.74253	4.81317	4.78521	4.83551	4.84084	4.90443
ENSG00000116183	60676	PAPPA2	0.897179	1.47955	-0.273332	0.157984	-1.95467	-2.37918	-2.4672	-2.54528
ENSG00000152092	460	ASTN1	2.72597	2.91032	2.59608	2.77311	-4.45717	-4.49466	-4.78913	-4.41975
ENSG00000198797	57795	BRINP2	-3.49514	-4.35334	-0.145952	-0.10912	-4.45717	-3.75769	-6.37409	-3.68279
ENSG00000242193	730102	CRYZL2P	2.98059	2.6874	2.69014	2.12198	3.6635	3.58038	3.13172	3.12199
ENSG00000224687	100302401	RASAL2-AS1	0.411752	0.537427	0.333657	-0.10912	0.332907	0.149201	0.44609	-0.578452
ENSG00000075391	9462	RASAL2	5.63053	5.75474	5.93762	5.97726	6.12434	6.13864	5.66586	5.73042
ENSG00000116191	55103	RALGPS2	5.51217	5.46417	5.08205	5.38816	4.82592	4.9239	4.26525	3.98822
ENSG00000116199	9917	FAM20B	6.23176	6.23693	6.41919	6.59155	6.0101	6.02858	6.82144	6.91954
ENSG00000186283	64222	TOR3A	5.68228	5.98093	6.21581	6.26533	5.00431	5.10464	5.68289	5.65394
ENSG00000143322	27	ABL2	7.13331	7.21223	7.22308	7.33985	6.81371	6.80169	7.30814	7.40375
ENSG00000057252	6646	SOAT1	5.78424	5.73279	6.26248	6.39221	6.0971	6.17393	7.19161	7.25517
ENSG00000143340	148753	FAM163A	-3.49514	-3.13095	-4.71074	-4.4068	-0.0197642	-0.102338	-2.12616	-1.91725
ENSG00000169905	163590	TOR1AIP2	6.7854	6.67663	6.34206	6.50833	5.55825	5.65721	6.24315	6.26587
ENSG00000143337	26092	TOR1AIP1	6.26874	6.30576	6.19941	6.43214	5.75512	5.80951	6.40132	6.3586
ENSG00000135837	9857	CEP350	6.03663	6.17315	6.44514	6.45248	6.39432	6.45639	6.84069	6.78421
ENSG00000116260	5768	QSOX1	10.1555	10.0817	9.9074	10.1484	7.85694	7.86134	7.44099	7.38424
ENSG00000121454	89884	LHX4	1.4021	1.5129	2.52767	1.83479	0.900382	1.30409	0.284123	0.438227
ENSG00000230124	84320	ACBD6	0.81229	0.537427	2.53402	0.974021	1.5353	1.98108	0.255268	-0.122073
ENSG00000143324	9213	XPR1	5.21979	5.16433	4.95282	5.22073	4.53435	4.59898	5.19244	5.21868
ENSG00000135835	57710	KIAA1614	1.97084	2.31436	0.980425	0.996922	3.05853	3.24906	1.42681	1.34401
ENSG00000135823	10228	STX6	5.08907	5.18646	4.58465	4.7319	4.81196	4.67276	5.02626	5.02112
ENSG00000153029	3140	MR1	5.35348	5.43836	4.01605	4.06487	6.05886	6.12465	4.9884	4.99599
ENSG00000162783	51278	IER5	5.66826	5.75649	6.4426	6.6469	4.85344	4.90694	4.82742	4.76925
ENSG00000198216	777	CACNA1E	-5.81707	-4.35334	-3.12577	-3.66984	-0.0197642	-0.407193	-0.646168	-0.578452
ENSG00000135821	2752	GLUL	1.28097	1.57739	0.599118	0.974021	5.7616	5.68484	4.7377	4.86642
ENSG00000135828	6041	RNASEL	4.08229	4.09649	3.29114	3.23465	4.03067	4.05609	2.89035	2.91116
ENSG00000135838	80896	NPL	1.36284	1.54551	1.47909	1.32112	3.51054	3.48834	3.19766	3.21203
ENSG00000135829	1660	DHX9	8.04683	7.98604	8.5949	8.61343	7.75178	7.83467	8.64389	8.63852
ENSG00000135862	3915	LAMC1	11.0762	11.047	10.544	10.7895	8.10833	8.18797	8.56287	8.49681
ENSG00000224468	110841583	LAMC1-AS1	-0.202357	0.170218	-0.273332	-0.0610258	-1.28724	-2.17273	-2.67365	-2.09783
ENSG00000058085	3918	LAMC2	2.23278	2.12239	3.01945	2.86932	-4.45717	-3.75769	-1.98177	-3.19736
ENSG00000157064	23057	NMNAT2	3.87468	3.95499	4.01605	3.96969	-3.7202	-3.27226	-0.491446	0.0613727
ENSG00000232860	284649	SMG7-AS1	-0.459515	-0.210386	-1.08625	-0.86248	-0.0197642	-0.525029	-1.24481	-1.24983
ENSG00000116698	9887	SMG7	7.04731	7.06995	6.89521	6.98498	6.59789	6.6106	6.58319	6.70458
ENSG00000162704	10092	ARPC5	7.79937	7.65006	6.9826	7.25572	6.43385	6.38416	6.58754	6.62213
ENSG00000143344	23179	RGL1	5.60237	5.55905	4.83294	5.04372	2.82515	2.85996	2.93197	3.00371
ENSG00000198756	23127	COLGALT2	2.80864	2.47532	1.75415	1.92113	3.40702	3.26246	4.06574	3.98539
ENSG00000198860	116461	TSEN15	5.65715	5.57789	5.1519	5.31942	3.69765	3.56604	4.24888	4.26791
ENSG00000116667	81563	C1orf21	4.62898	4.596	3.96287	4.38001	5.54705	5.57904	5.38288	5.48363
ENSG00000116406	80267	EDEM3	5.63053	5.71856	6.10864	6.08338	5.17401	5.2361	5.93453	5.81027
ENSG00000135842	116496	FAM129A	7.54145	7.512	6.39495	6.68486	-0.487543	0.187169	-1.6192	-2.30428
ENSG00000121481	6045	RNF2	3.84293	3.80147	3.78512	4.15162	3.85117	3.61561	3.83415	3.74515
ENSG00000121486	81627	TRMT1L	5.17799	5.17478	4.67081	4.88552	4.829	4.80379	4.55739	4.68964
ENSG00000116668	54823	SWT1	2.1313	1.9009	1.43901	1.18815	3.17946	2.84222	1.71867	1.83449
ENSG00000116679	10625	IVNS1ABP	6.98161	7.01134	6.91086	6.69013	8.43176	8.45268	8.03351	7.97926
ENSG00000143341	83872	HMCN1	7.84816	7.91022	5.68337	5.59273	8.10085	8.25891	7.71776	7.64375
ENSG00000047410	7175	TPR	7.31302	7.36704	8.01711	7.58508	7.5766	7.72482	7.59016	7.54879
ENSG00000157181	54953	ODR4	4.10923	3.81491	4.53005	4.13623	3.48339	3.38595	3.89387	3.8764
ENSG00000073756	5743	PTGS2	2.90745	2.64289	5.03466	5.30343	-1.7942	-1.43576	0.284123	-0.0739792
ENSG00000116711	5321	PLA2G4A	3.03156	2.99538	3.80102	3.92561	4.15139	4.23213	4.52149	4.51197
ENSG00000230426	104169671	LINC01036	-2.35764	-1.54599	-1.54081	-1.13378	1.32419	1.30409	1.94332	1.80906
ENSG00000116741	5997	RGS2	4.53498	4.61724	3.01491	2.63395	-0.832679	-0.102338	0.637138	0.185108
ENSG00000116750	51377	UCHL5	4.09133	3.86421	4.70219	4.79696	4.03602	4.06377	5.70773	5.75476
ENSG00000116747	6738	TROVE2	5.27371	5.10267	4.77106	5.03268	5.06705	5.06949	4.65036	4.72235
ENSG00000023572	51022	GLRX2	3.44268	3.24905	3.46086	3.67889	2.31101	2.28233	3.56402	3.56324
ENSG00000134371	79577	CDC73	5.89761	5.95992	5.57813	5.77186	4.93586	4.99385	5.2235	5.35668
ENSG00000162630	8707	B3GALT2	-1.17321	-1.08033	-4.71074	-3.18441	0.852686	1.10029	-0.396809	-0.795263
ENSG00000162687	343450	KCNT2	1.68278	1.49632	0.418546	0.45118	-4.45717	-6.07962	-6.37409	-6.00472
ENSG00000000971	3075	CFH	6.33173	6.19772	6.02764	5.78672	-3.7202	-1.83169	-1.98177	-1.75679
ENSG00000244414	3078	CFHR1	1.51385	1.31908	-0.741111	-0.706361	-6.04213	-6.07962	-4.78913	-6.00472
ENSG00000066279	259266	ASPM	5.39178	5.40099	7.46367	7.59261	6.49484	6.55497	6.64533	6.6344
ENSG00000177888	360023	ZBTB41	4.28491	4.16891	3.57003	3.81075	4.71025	4.66269	3.91478	3.94802
ENSG00000134376	23418	CRB1	-2.11663	-3.13095	-4.71074	-2.53233	0.107615	-0.653353	-2.67365	-2.83479
ENSG00000213047	163486	DENND1B	4.14438	4.11562	3.59456	3.83637	3.22699	3.08277	2.93652	2.88707
ENSG00000203724	388722	C1orf53	2.21084	1.95044	1.6643	1.60069	0.261649	0.110207	0.00095051	-0.512863
ENSG00000143355	56956	LHX9	2.74135	3.01298	0.923469	1.12718	-3.23478	-2.90969	-4.78913	-6.00472
ENSG00000151414	140609	NEK7	5.94407	5.96821	5.51447	5.6435	4.67297	4.55065	5.36189	5.47557
ENSG00000116833	2494	NR5A2	0.690728	0.290512	0.864172	1.53962	3.83285	3.82276	0.496276	0.471017
ENSG00000203721	554279	LINC00862	-4.2321	-2.76838	-3.97377	-3.18441	-0.0648521	-0.102338	-2.67365	-3.68279
ENSG00000162702	23528	ZNF281	5.92566	5.97944	5.42839	5.54885	5.09422	5.08466	4.97519	5.09266
ENSG00000118193	9928	KIF14	3.33014	3.21904	5.81967	5.90797	4.60802	4.65763	5.29701	5.19434
ENSG00000118197	83479	DDX59	3.98545	4.02603	4.34183	4.10231	3.91642	3.74534	3.43165	3.38545
ENSG00000118200	23271	CAMSAP2	6.01226	6.03647	5.82032	6.07129	6.22846	6.26939	5.99959	6.02905
ENSG00000116852	23046	KIF21B	1.32248	2.0785	3.74733	3.57619	0.0663924	-0.407193	-0.443352	-0.719314
ENSG00000116857	252839	TMEM9	5.77772	5.72658	5.30654	5.40002	5.58768	5.63677	5.76386	5.76719
ENSG00000163395	91156	IGFN1	2.11957	2.0785	3.9052	2.69823	-0.912849	-1.32473	-0.443352	-1.14674
ENSG00000159166	3898	LAD1	-4.2321	-5.93831	-6.2957	-3.18441	0.433601	0.224163	2.8475	2.71296
ENSG00000174307	23612	PHLDA3	6.79557	6.85591	6.35018	6.64645	5.45622	5.36281	7.046	7.05175
ENSG00000159176	1465	CSRP1	7.25054	7.32452	6.96213	7.13929	6.8593	6.77233	8.10487	8.1875
ENSG00000223396	376693	RPS10P7	-0.459515	0.170218	-1.0103	-0.86248	0.400811	-0.102338	-0.8195	-0.390007
ENSG00000134369	89796	NAV1	7.08323	7.17201	7.19553	7.25602	8.37552	8.41555	8.08387	8.11203
ENSG00000198700	55705	IPO9	7.20026	7.24362	7.81356	7.83329	6.82765	6.95398	7.14518	7.22785
ENSG00000198892	149345	SHISA4	5.8407	5.80358	4.12742	4.37347	5.74455	5.6589	5.50051	5.50753
ENSG00000163431	25802	LMOD1	0.411752	0.251518	-2.38881	-3.18441	-0.209242	0.363326	-1.51611	-1.05052
ENSG00000134375	10440	TIMM17A	5.53994	5.56899	5.45375	5.72891	4.74168	4.56694	5.87414	5.90855
ENSG00000176393	6051	RNPEP	7.19014	7.28434	6.52108	6.72784	7.21864	7.15085	7.00163	7.02647
ENSG00000143862	127829	ARL8A	4.63105	4.62298	4.34725	4.46459	4.83054	4.78224	4.7661	4.78726
ENSG00000243323	148713	PTPRVP	-5.81707	-4.35334	-6.2957	-5.99176	-1.39828	-1.43576	-6.37409	-6.00472
ENSG00000133067	59352	LGR6	-1.42475	-1.18342	1.78645	1.75643	-4.45717	-6.07962	-6.37409	-3.19736
ENSG00000077152	29089	UBE2T	3.15735	3.00714	5.25457	5.09105	3.76361	3.84668	5.2337	5.23309
ENSG00000077157	4660	PPP1R12B	4.31864	4.43565	4.33275	3.88935	4.06247	4.09656	3.00745	3.09068
ENSG00000143858	127833	SYT2	-1.56914	-1.85084	-1.25131	-1.23688	-1.18415	-0.722066	-3.56673	-2.30428
ENSG00000117139	10765	KDM5B	7.53815	7.55267	6.80677	6.94506	7.27796	7.35462	6.55165	6.54675
ENSG00000228288	100506696	PCAT6	0.841145	0.251518	0.0441505	0.48397	0.991291	1.23327	-0.491446	-0.719314
ENSG00000183155	5877	RABIF	4.3135	4.28207	4.4832	4.54254	3.88713	3.83177	4.08841	4.1025
ENSG00000117153	59349	KLHL12	5.10997	5.1617	4.90336	4.79205	5.45322	5.52817	5.01447	4.84312
ENSG00000159346	51094	ADIPOR1	6.34753	6.41732	6.48505	6.68	6.82611	6.90569	7.5802	7.69605
ENSG00000159348	51706	CYB5R1	5.8407	5.92472	5.52008	5.4651	6.34238	6.33375	5.74453	5.73464
ENSG00000163444	92703	TMEM183A	4.90489	4.90483	4.65631	4.88705	4.66781	4.51003	4.94163	4.90593
ENSG00000143847	8497	PPFIA4	1.47755	1.76905	3.94866	2.46356	2.94939	2.4788	1.57428	1.27141
ENSG00000163485	134	ADORA1	2.67077	2.70194	3.99547	4.20176	-2.5827	-2.62019	0.340157	0.681784
ENSG00000159388	7832	BTG2	4.40331	4.48481	3.12004	3.19063	3.02665	2.95656	2.15339	2.51492
ENSG00000188783	5549	PRELP	-1.17321	-0.512042	-1.16642	-1.13378	5.27358	5.4542	0.394095	0.709529
ENSG00000058668	493	ATP2B4	10.0878	10.062	8.96106	9.22835	8.53748	8.61338	8.1976	8.23302
ENSG00000058673	9877	ZC3H11A	7.22134	7.19049	7.29454	7.21632	6.93103	7.00037	6.42418	6.34539
ENSG00000182004	6635	SNRPE	5.17799	5.06802	5.28691	5.55465	3.73101	3.6736	5.10316	5.08208
ENSG00000143842	9580	SOX13	4.73464	4.83401	5.10891	5.04647	6.77105	6.74474	7.12314	7.16662
ENSG00000143845	55224	ETNK2	3.06252	3.24905	2.3373	2.76646	4.42037	4.20231	3.51921	3.60446
ENSG00000170498	3814	KISS1	0.160213	0.504637	0.715528	0.950751	-6.04213	-6.07962	-6.37409	-6.00472
ENSG00000174567	127845	GOLT1A	-0.144641	-0.580755	-2.83627	-3.66984	-3.23478	-6.07962	-2.67365	-2.54528
ENSG00000143850	22874	PLEKHA6	6.28524	6.40349	4.31071	4.11021	5.63603	5.60382	3.89621	3.96251
ENSG00000158615	84919	PPP1R15B	6.94801	6.98706	6.61925	6.80001	5.65179	5.58705	6.06444	6.03249
ENSG00000133056	5287	PIK3C2B	6.45702	6.72325	4.80824	4.71818	5.64042	5.68401	4.82374	4.84625
ENSG00000198625	4194	MDM4	4.38628	4.30606	4.76432	4.48701	4.10888	3.96341	3.55221	3.68003
ENSG00000170382	10446	LRRN2	-0.772673	-0.512042	-2.20824	-5.99176	-2.5827	-2.62019	-4.05216	-6.00472
ENSG00000163531	23114	NFASC	1.63414	1.93821	1.45249	1.39194	3.38623	3.67694	2.62873	2.89313
ENSG00000184144	6900	CNTN2	-2.64714	-1.54599	-4.71074	-4.4068	-0.209242	-0.722066	-2.4672	-4.41975
ENSG00000174529	388730	TMEM81	1.02842	0.980556	0.942705	1.32112	0.497027	0.8152	1.24796	0.961068
ENSG00000117222	5929	RBBP5	5.107	5.14717	5.00294	5.25676	4.55126	4.61125	5.25663	5.25444
ENSG00000133059	25778	DSTYK	5.485	5.57493	5.07553	5.25438	7.60409	7.6433	7.61344	7.71841
ENSG00000133069	9911	TMCC2	2.22185	2.12239	2.54665	2.67001	5.33019	5.41374	4.88507	4.97899
ENSG00000163545	81788	NUAK2	3.64031	3.77078	3.75551	3.65029	-0.550279	-0.722066	-0.882236	-0.960322
ENSG00000162873	55220	KLHDC8A	-5.81707	-3.61638	-6.2957	-5.99176	-0.75673	-0.298258	-0.396809	-0.122073
ENSG00000186007	93273	LEMD1	-5.81707	-4.35334	-4.71074	-5.99176	0.261649	0.363326	1.10973	1.15515
ENSG00000117266	5129	CDK18	-0.959086	-0.323597	-0.938148	-0.437174	5.16427	5.11329	4.29922	4.30476
ENSG00000174514	148808	MFSD4A	-0.687784	-1.41474	-1.43772	-1.74384	-0.997738	-0.950335	-0.947824	-1.36086
ENSG00000158711	2005	ELK4	5.78238	5.80021	5.63762	5.78426	4.89524	4.78843	4.96743	5.0553
ENSG00000158715	85414	SLC45A3	3.7279	3.71454	4.80167	4.84034	3.45971	3.42619	4.45484	4.51
ENSG00000069275	64710	NUCKS1	8.01671	7.95642	7.80898	8.18464	7.06558	7.07662	7.56723	7.62612
ENSG00000117280	8934	RAB29	4.97978	4.96029	4.74801	5.04372	5.24385	5.32499	5.28635	5.38384
ENSG00000133065	254428	SLC41A1	6.4018	6.54374	6.58331	6.55199	5.68281	5.70215	5.54812	5.71167
ENSG00000196550	729533	FAM72A	-0.531665	0.290512	2.25505	2.11152	0.900382	0.931609	1.5388	1.82183
ENSG00000143486	1939	EIF2D	5.79442	5.80105	5.8066	5.76104	5.67939	5.64191	5.76322	5.81666
ENSG00000143479	8444	DYRK3	3.33014	3.4732	3.75823	3.87397	2.65484	2.70502	4.1757	4.15389
ENSG00000162889	9261	MAPKAPK2	7.32839	7.39639	7.2184	7.48384	5.65005	5.70215	6.33176	6.44107
ENSG00000162892	11009	IL24	-1.91018	-2.47888	-0.51434	-0.78231	-0.832679	-1.55606	3.50396	3.47708
ENSG00000162894	9214	FCMR	-0.531665	-0.446454	1.26654	0.9271	1.0559	0.765872	3.40563	3.51688
ENSG00000180667	55432	YOD1	3.33014	3.26871	3.09447	3.44495	3.4873	3.27132	3.64967	3.48111
ENSG00000123836	5208	PFKFB2	3.66473	3.74994	3.09447	2.94782	5.72398	5.82313	4.68728	4.62373
ENSG00000196352	1604	CD55	6.198	6.13215	5.54153	5.37401	5.92185	6.16979	6.67661	6.62987
ENSG00000117335	4179	CD46	7.09414	7.02585	7.51477	7.09188	5.90733	5.89516	5.97657	5.8614
ENSG00000174059	947	CD34	0.951118	0.80316	0.445767	0.903055	-6.04213	-6.07962	-3.20416	-3.68279
ENSG00000076356	5362	PLXNA2	6.61574	6.69401	6.39146	6.5573	3.11521	3.31484	3.56402	3.68353
ENSG00000008118	57172	CAMK1G	0.249022	0.775939	1.25119	1.49205	-0.314212	-0.407193	-2.67365	-1.75679
ENSG00000196878	3914	LAMB3	6.06596	6.05002	7.3299	7.4747	5.12842	5.10588	5.62626	5.50654
ENSG00000123689	50486	G0S2	4.46718	4.55855	6.65831	6.61487	-0.427422	-1.6873	-2.28663	-1.75679
ENSG00000009790	80342	TRAF3IP3	0.722092	0.829878	0.980425	1.06352	-0.0648521	0.0701292	0.614596	0.840774
ENSG00000162757	148304	C1orf74	2.09582	2.10061	2.41511	2.47176	1.74577	1.12005	2.03105	2.13994
ENSG00000117597	27042	UTP25	4.71139	4.63439	5.02792	5.09769	4.48827	4.54152	4.9884	4.97614
ENSG00000143469	255928	SYT14	1.3428	1.74117	1.34093	1.68772	3.17946	3.38186	2.75262	2.91712
ENSG00000203706	574036	SERTAD4-AS1	1.66675	1.69832	2.12637	1.99123	-3.23478	-6.07962	-4.05216	-2.54528
ENSG00000082497	56256	SERTAD4	3.31992	3.29771	3.95104	4.07298	-2.87221	-3.27226	-2.4672	-2.09783
ENSG00000054392	55733	HHAT	3.67278	3.78791	3.26081	3.35918	3.70438	3.84668	3.35553	3.432
ENSG00000143473	3756	KCNH1	4.4718	4.60955	3.58235	4.02644	3.39874	3.47305	3.38912	3.70437
ENSG00000117625	55758	RCOR3	4.86329	4.79046	4.64608	4.36908	4.60623	4.82652	4.07196	3.98539
ENSG00000082512	7188	TRAF5	4.79119	4.79386	4.38642	3.62111	4.0987	3.99586	3.56402	3.35063
ENSG00000153363	84791	LINC00467	2.0838	1.80989	1.46585	1.83479	1.87076	2.01314	2.11375	1.82183
ENSG00000170385	7779	SLC30A1	5.5498	5.58182	5.0569	5.64622	4.579	4.54518	6.74112	6.72299
ENSG00000117650	4751	NEK2	3.52501	3.4984	5.52966	5.7702	5.01383	5.0217	5.38372	5.4501
ENSG00000123684	9926	LPGAT1	6.82656	6.73787	6.32292	6.59672	7.33657	7.39624	6.54608	6.51909
ENSG00000143493	25896	INTS7	5.7332	5.68329	5.7284	5.81358	4.97676	4.87966	5.23647	5.29048
ENSG00000143476	51514	DTL	3.53828	3.39037	6.10438	6.18035	3.19388	3.24456	5.88654	5.9345
ENSG00000066027	5525	PPP2R5A	4.76319	4.71722	4.0739	4.53669	5.36141	5.30894	4.92111	4.9473
ENSG00000065600	55248	TMEM206	3.41895	3.72169	4.07608	3.97258	3.60712	3.58394	4.38995	4.29792
ENSG00000117691	29937	NENF	5.74374	5.69786	5.16527	5.34419	5.47209	5.51704	5.28902	5.26616
ENSG00000162772	467	ATF3	3.02528	2.92278	2.02171	1.97978	1.3925	1.08025	0.195767	0.404674
ENSG00000123685	55509	BATF3	-2.35764	-2.76838	-2.83627	-2.29132	-1.18415	-1.55606	0.133706	0.145031
ENSG00000117697	25936	NSL1	4.1181	4.07152	4.05413	4.12847	3.25936	3.30193	3.79709	3.77172
ENSG00000203705	128387	TATDN3	2.77165	2.87226	2.20813	2.55127	2.69596	2.87167	3.17473	3.38115
ENSG00000198468	642946	FLVCR1-DT	1.99671	1.8496	1.9283	1.92113	0.367259	0.224163	-0.541199	-0.332291
ENSG00000162769	28982	FLVCR1	3.05021	3.13047	4.26559	4.20422	3.57442	3.47689	4.05322	3.87945
ENSG00000143494	79805	VASH2	1.0533	1.28086	0.524479	0.666448	-1.7942	-1.83169	-1.85053	-1.91725
ENSG00000174606	90806	ANGEL2	4.93364	4.81407	4.81999	4.85608	4.72522	4.79152	4.39823	4.46797
ENSG00000136643	26750	RPS6KC1	5.48956	5.36718	5.0624	5.25201	5.49751	5.56289	4.92455	4.94
ENSG00000117707	5629	PROX1	0.782846	0.401543	0.147244	-0.437174	1.17704	1.35501	1.34701	1.49513
ENSG00000143499	56950	SMYD2	5.08757	5.16695	5.7901	5.60116	4.34265	4.28342	4.78263	4.68091
ENSG00000152104	5784	PTPN14	8.88754	8.95826	8.70988	8.93985	5.69976	5.74653	6.33435	6.39963
ENSG00000117724	1063	CENPF	6.3823	6.39457	8.8802	8.64933	8.58534	8.76308	8.67572	8.63004
ENSG00000082482	3776	KCNK2	-1.56914	-1.54599	-0.68099	-0.634211	0.587225	0.862897	-0.882236	-0.719314
ENSG00000136636	51133	KCTD3	5.85403	5.87988	5.96669	6.07062	5.53954	5.54289	5.99633	6.08109
ENSG00000042781	7399	USH2A	-0.86287	-0.652905	-3.48834	-2.53233	-0.111395	-0.407193	-2.91466	-2.30428
ENSG00000196482	2104	ESRRG	-0.959086	-0.105417	-3.97377	-2.08487	-0.68458	-0.525029	-1.98177	-1.05052
ENSG00000092978	55105	GPATCH2	3.96593	3.93052	3.97926	3.86466	3.08972	3.1176	3.33844	3.27373
ENSG00000067533	51018	RRP15	4.55689	4.45937	4.93011	5.04921	3.66004	3.72935	4.9484	4.8587
ENSG00000232480	728463	TGFB2-AS1	4.40814	4.73853	4.22884	4.31088	-6.04213	-6.07962	-6.37409	-6.00472
ENSG00000092969	7042	TGFB2	7.99601	7.83225	7.11965	7.34989	-1.39828	-1.43576	-6.37409	-4.41975
ENSG00000143353	127018	LYPLAL1	2.63002	2.2266	1.68729	1.99123	3.08457	2.99987	2.89971	2.81865
ENSG00000215817	643136	ZC3H11B	-0.0357071	-0.446454	-0.51434	-0.565498	-0.260772	-0.525029	-1.01654	-1.91725
ENSG00000136628	2058	EPRS	8.6355	8.62959	8.11918	8.24058	7.55673	7.64585	8.09955	8.02845
ENSG00000162813	10380	BPNT1	5.09358	5.09993	4.89967	4.94855	4.90988	4.95587	5.20192	5.20169
ENSG00000067704	55699	IARS2	7.58154	7.62429	7.59542	7.61961	7.63416	7.73266	7.78349	7.73496
ENSG00000118873	25782	RAB3GAP2	6.18821	6.22942	6.07852	6.07332	5.90514	5.83813	6.01312	6.02836
ENSG00000116141	4139	MARK1	-0.262478	0.32848	-0.273332	-0.377053	-0.314212	-0.653353	0.195767	-0.647165
ENSG00000162817	79762	C1orf115	-1.06218	-2.23787	-3.48834	-3.18441	3.23632	3.24906	4.66825	4.78074
ENSG00000117791	54996	MARC2	2.33775	2.73058	1.9664	2.04716	1.73266	1.59986	0.785782	0.815462
ENSG00000136630	3142	HLX	3.98221	4.01734	3.27605	3.34139	1.28878	1.48262	1.18815	1.34401
ENSG00000143507	11221	DUSP10	4.67178	4.84059	3.72528	3.58755	5.88082	5.87494	6.21111	6.23339
ENSG00000238042	105372950	LINC02257	-5.81707	-5.93831	-6.2957	-4.4068	-0.427422	-0.525029	-2.12616	-1.91725
ENSG00000143512	79802	HHIPL2	3.17446	3.25399	1.46585	1.28436	-0.369707	-0.407193	-1.51611	-1.6124
ENSG00000143498	9015	TAF1A	2.34784	2.50049	3.12004	3.4155	1.84661	1.46728	2.41707	2.2853
ENSG00000225265	100506161	TAF1A-AS1	-0.687784	-0.98411	-2.20824	-1.34791	-0.0648521	0.606883	-0.947824	-1.05052
ENSG00000154305	375056	MIA3	6.45235	6.41567	6.48832	6.37483	6.56774	6.70522	6.23532	6.15168
ENSG00000186063	64853	AIDA	4.74804	4.66254	4.94211	5.20238	4.42649	4.38288	4.65036	4.70867
ENSG00000162819	148362	BROX	5.24565	5.18904	4.66358	5.09901	4.9837	4.89408	4.47688	4.48814
ENSG00000228106	84976	DISP1	1.53166	1.26137	1.51808	1.47584	0.900382	0.909067	1.27696	1.15515
ENSG00000187554	7100	TLR5	0.841145	-0.156947	-1.0103	0.312018	-1.39828	-1.22164	-2.12616	-2.54528
ENSG00000143502	55061	SUSD4	-0.202357	-0.809024	1.17191	1.08505	-4.45717	-2.90969	-4.05216	-6.00472
ENSG00000162909	824	CAPN2	9.24839	9.40616	9.52948	9.59663	7.79264	7.78505	8.0017	8.04096
ENSG00000143514	7159	TP53BP2	6.11478	6.21999	6.34567	6.33775	5.79589	5.94725	5.7568	5.72872
ENSG00000143756	23219	FBXO28	5.20599	5.20826	4.95045	5.33747	5.05787	4.92811	5.54366	5.48563
ENSG00000143753	8560	DEGS1	7.38796	7.2046	7.35412	7.4167	5.58677	5.61778	6.37808	6.29306
ENSG00000143748	4931	NVL	4.49921	4.59405	5.07117	4.8732	4.1661	4.25242	4.91189	5.00721
ENSG00000143771	29097	CNIH4	4.90147	4.70103	4.83294	4.82921	4.54377	4.50441	5.05897	5.09134
ENSG00000162923	80232	WDR26	7.32807	7.33418	6.92875	7.04493	6.8593	6.8831	6.97588	6.98379
ENSG00000143786	149111	CNIH3	2.11957	2.11154	4.19716	4.39733	4.13902	4.15998	5.17136	5.20291
ENSG00000185842	127602	DNAH14	1.90403	1.96256	2.73497	2.25141	1.75877	1.73416	2.46196	2.30362
ENSG00000143815	3930	LBR	5.86285	5.86784	6.86307	7.02348	4.85798	4.96409	6.12949	6.18294
ENSG00000154380	55740	ENAH	8.29268	8.41491	7.39113	7.59073	7.32706	7.36811	6.8128	6.90199
ENSG00000143742	6726	SRP9	5.80453	5.6225	5.27368	5.62525	4.91715	4.75406	5.26661	5.3076
ENSG00000143819	2052	EPHX1	8.77662	8.76543	7.39484	7.6603	6.80747	6.88599	5.42236	5.47658
ENSG00000196187	9725	TMEM63A	5.9647	6.06907	6.70166	6.30773	5.95257	5.94171	5.73149	5.78359
ENSG00000143811	29920	PYCR2	4.1181	4.06872	4.7439	4.14138	4.14398	4.25689	4.60534	4.4205
ENSG00000143751	163859	SDE2	4.5239	4.75431	4.77643	5.10429	4.30549	4.33929	5.21697	5.30419
ENSG00000163041	3020	H3F3A	5.7646	5.8195	5.28031	5.65074	5.68451	5.54198	5.4085	5.4501
ENSG00000182827	64746	ACBD3	5.16236	5.34536	5.13109	5.26504	5.81079	5.8269	5.63469	5.7974
ENSG00000183814	286826	LIN9	1.42134	1.09512	3.33911	3.4738	1.65135	1.72128	3.10367	3.15263
ENSG00000143799	142	PARP1	8.37761	8.51952	8.91911	8.93152	8.59693	8.61882	8.71151	8.75958
ENSG00000203685	375057	STUM	-5.81707	-5.93831	-6.2957	-3.66984	-0.209242	0.459541	-0.8195	-0.512863
ENSG00000143772	3707	ITPKB	5.20461	5.37854	5.09501	5.32395	9.02484	8.99423	7.73207	7.80596
ENSG00000143801	5664	PSEN2	5.31157	5.37514	4.97518	5.09636	6.17915	6.2273	6.39347	6.46161
ENSG00000163050	56997	COQ8A	3.14004	3.67824	3.79309	3.61372	5.27472	5.26523	4.60104	4.57366
ENSG00000143776	8476	CDC42BPA	7.22886	7.21065	7.00508	7.1351	6.58882	6.76764	5.83871	5.85676
ENSG00000181450	339500	ZNF678	2.34784	2.31436	2.47579	2.75978	2.21053	2.03412	2.37074	2.33067
ENSG00000143740	116841	SNAP47	5.20183	5.31377	4.9107	5.06826	4.50187	4.40117	4.59961	4.74766
ENSG00000081692	65094	JMJD4	2.42611	2.54147	2.82064	2.63395	0.587225	0.839245	1.85953	1.96683
ENSG00000143816	7483	WNT9A	2.44503	2.60473	2.47579	2.38762	-1.7942	-2.37918	-1.24481	-1.48115
ENSG00000143761	375	ARF1	8.2761	8.31798	8.41365	8.58265	8.35654	8.30954	8.86532	8.93647
ENSG00000143793	79169	C1orf35	3.69666	3.66346	4.51888	4.29941	3.75715	4.0276	3.99769	4.0107
ENSG00000162910	128308	MRPL55	4.53498	4.55855	4.62242	4.77062	4.24211	4.0458	4.90726	4.80987
ENSG00000143774	2987	GUK1	6.54021	6.61796	6.56752	6.56833	6.83994	6.73236	6.80722	6.90086
ENSG00000181873	200205	IBA57	4.04247	4.10198	4.24636	4.32678	2.85571	3.02629	3.09148	3.02595
ENSG00000162913	574407	OBSCN-AS1	0.0655763	-0.512042	-0.46281	-1.74384	-3.23478	-2.90969	-4.78913	-4.41975
ENSG00000154358	84033	OBSCN	3.80315	4.1129	3.92226	2.98265	1.07681	0.975665	0.195767	-0.512863
ENSG00000154370	81559	TRIM11	4.70355	4.79046	5.13841	5.22559	4.35981	4.43312	4.93823	4.83999
ENSG00000162931	51127	TRIM17	-0.687784	-0.809024	-0.273332	-1.4682	0.224655	-0.351697	-1.73023	-2.30428
ENSG00000181218	92815	HIST3H2A	3.11071	2.61244	2.36608	2.33467	2.89156	2.86583	2.30891	2.07743
ENSG00000168159	149603	RNF187	7.43249	7.49958	6.8025	7.08121	6.83074	6.75939	6.9395	7.11827
ENSG00000116574	58480	RHOU	-0.772673	-1.41474	-3.48834	-1.9043	1.03468	1.08025	-0.0342389	-0.223357
ENSG00000168118	5867	RAB4A	3.47985	3.67087	3.26463	3.53767	3.92797	4.01182	3.62732	3.5746
ENSG00000154429	126731	CCSAP	3.16307	3.34478	3.82194	4.05945	3.8236	3.76744	4.35128	4.28645
ENSG00000069248	55746	NUP133	5.86197	5.89656	5.9842	6.0625	5.75106	5.87276	5.90291	5.94547
ENSG00000135776	23456	ABCB10	4.4415	4.57048	5.07008	5.22073	4.32091	4.26357	4.39161	4.40361
ENSG00000135801	27097	TAF5L	4.8738	4.8553	5.38598	5.47125	4.41422	4.48548	4.81141	4.91489
ENSG00000135763	9816	URB2	5.04635	5.05109	6.09043	6.21921	3.6531	3.78302	5.46157	5.39989
ENSG00000143641	2590	GALNT2	8.99366	9.08765	8.45097	8.63057	7.18473	7.21256	7.89116	7.89719
ENSG00000177614	79605	PGBD5	-0.390802	0.084061	-1.08625	-0.706361	2.31101	2.0752	0.471401	0.763468
ENSG00000135775	22796	COG2	4.79488	4.78365	4.66213	4.90835	4.95998	4.95724	5.05793	5.01279
ENSG00000135744	183	AGT	1.58381	1.5129	-1.90338	-2.53233	3.75391	3.89336	2.46826	2.43408
ENSG00000119280	84886	C1orf198	5.42908	5.44486	3.89536	4.00118	6.75289	6.71459	5.33456	5.42312
ENSG00000143643	79573	TTC13	4.34658	4.22534	4.4004	4.35586	3.32637	3.46148	4.57209	4.26558
ENSG00000173409	64801	ARV1	3.75469	3.55555	3.76094	3.74464	4.044	4.22302	4.51694	4.4184
ENSG00000182118	375061	FAM89A	2.57954	2.37911	1.9283	2.1529	2.01856	2.00253	3.25344	2.93486
ENSG00000119283	440730	TRIM67	-3.00971	-5.93831	-6.2957	-4.4068	-2.34169	-1.55606	-1.98177	-2.09783
ENSG00000143633	128061	C1orf131	3.16307	3.23412	3.28362	3.1089	2.34589	2.39206	2.99005	2.71296
ENSG00000116906	8443	GNPAT	5.11293	5.12711	5.01548	5.08438	4.9656	4.90409	5.02198	5.02526
ENSG00000116903	149371	EXOC8	3.97897	4.24285	4.11263	4.33129	4.35126	4.27903	4.09454	4.20352
ENSG00000010072	83932	SPRTN	3.68079	3.6182	3.97926	4.12847	2.93228	2.84816	3.51921	3.40255
ENSG00000135766	54583	EGLN1	6.08719	6.06486	5.92377	6.35779	6.01145	5.92776	6.07532	6.05767
ENSG00000116918	7257	TSNAX	4.18434	4.15313	3.96051	4.09967	4.5954	4.61995	4.68998	4.80666
ENSG00000162946	27185	DISC1	3.14583	2.85935	2.38026	2.35253	3.25478	3.2173	2.364	2.35723
ENSG00000116991	57568	SIPA1L2	6.12947	6.31229	6.31556	6.44156	5.67254	5.70624	5.86282	5.89275
ENSG00000135778	84284	NTPCR	5.13931	5.13114	4.83551	5.10693	4.48437	4.60425	4.46905	4.49812
ENSG00000135749	80003	PCNX2	5.14511	5.25337	5.24685	4.99194	3.89598	4.15998	3.69065	3.77828
ENSG00000143674	84451	MAP3K21	-0.772673	-1.69038	-0.364962	-0.947369	0.0663924	-0.464908	1.84023	1.75683
ENSG00000183780	148641	SLC35F3	-1.2935	-1.18342	0.147244	0.116761	-3.7202	-6.07962	-3.56673	-3.19736
ENSG00000231663	101927765	COA6-AS1	-0.772673	-0.728853	-0.31842	-2.29132	-0.314212	-0.722066	-1.41989	-1.48115
ENSG00000168275	388753	COA6	3.35536	3.06451	3.08151	3.32339	2.64787	2.60338	3.08739	3.01487
ENSG00000059588	6894	TARBP1	5.07092	5.12846	5.95726	5.66063	4.74332	4.82049	4.72197	4.77089
ENSG00000168264	359948	IRF2BP2	6.74494	6.78386	6.49648	6.86563	5.72315	5.72733	5.22163	5.11358
ENSG00000173726	9804	TOMM20	6.92461	6.89161	6.92755	7.20469	6.4298	6.35423	7.10455	7.07826
ENSG00000188739	23029	RBM34	-1.91018	-1.41474	-1.16642	-0.78231	-1.08794	-1.55606	-1.32969	-1.91725
ENSG00000054267	51742	ARID4B	5.4267	5.48218	5.30839	5.30228	5.03402	5.17836	4.54998	4.6879
ENSG00000152904	9453	GGPS1	5.13349	5.1054	4.47826	4.56952	3.89008	3.82276	3.95122	4.08936
ENSG00000162885	148789	B3GALNT2	4.4415	4.596	4.60592	4.62387	3.7244	3.77681	4.16798	4.24913
ENSG00000168243	2786	GNG4	3.77726	3.64853	4.29769	4.70954	0.400811	0.520295	0.195767	0.503078
ENSG00000143669	1130	LYST	5.63569	5.73985	5.02792	4.88552	8.1324	8.18387	7.47522	7.4316
ENSG00000116962	4811	NID1	7.59669	7.5484	7.61859	7.83429	7.60386	7.62828	7.27416	7.23801
ENSG00000077585	7107	GPR137B	3.46138	3.36775	2.76229	2.91813	6.85363	6.88599	6.5118	6.5833
ENSG00000086619	56605	ERO1B	2.92103	2.79979	2.55917	2.6557	2.69596	2.69846	3.02037	2.92306
ENSG00000186197	128178	EDARADD	2.00948	2.20635	2.11793	2.47176	-2.5827	-1.55606	-2.4672	-1.6124
ENSG00000116977	3964	LGALS8	5.21979	5.22723	5.16629	5.04647	5.00704	4.97091	5.25116	5.21747
ENSG00000119285	55127	HEATR1	6.77235	6.70307	6.98956	7.1855	5.69046	5.72007	6.73493	6.71574
ENSG00000077522	88	ACTN2	-4.2321	-3.13095	-3.48834	-5.99176	-0.550279	-0.722066	-0.184264	-0.578452
ENSG00000116984	4548	MTR	5.41115	5.48007	6.12505	5.95624	6.32009	6.41098	6.27359	6.31185
ENSG00000198626	6262	RYR2	-0.325214	-0.383718	-1.16642	-1.13378	-0.159489	-0.102338	0.0688546	-0.390007
ENSG00000133019	1131	CHRM3	-4.2321	-5.93831	-6.2957	-5.99176	-0.832679	-0.351697	2.5596	2.46696
ENSG00000155816	56776	FMN2	-2.11663	-1.41474	-3.48834	-2.82184	3.93658	3.93858	3.80458	3.77828
ENSG00000182901	6000	RGS7	2.11957	1.96256	0.864172	0.9271	-6.04213	-4.49466	-6.37409	-6.00472
ENSG00000091483	2271	FH	6.84805	6.75627	6.55663	6.61209	6.39744	6.41599	7.03888	7.00808
ENSG00000117009	8564	KMO	1.56664	1.18063	0.923469	0.516031	-0.427422	-1.22164	0.340157	0.299064
ENSG00000054277	23596	OPN3	5.70208	5.81533	4.54429	4.67446	1.92941	1.84519	2.40399	1.97828
ENSG00000203668	1122	CHML	5.7935	5.68054	5.71727	6.07869	3.55219	3.55882	4.27067	4.2277
ENSG00000174371	9156	EXO1	3.68079	3.49424	5.74356	5.77186	3.0794	3.30193	5.50817	5.52325
ENSG00000197769	440738	MAP1LC3C	-0.86287	-0.512042	-4.71074	-2.29132	-2.34169	-3.27226	-3.56673	-6.00472
ENSG00000143702	9859	CEP170	5.98019	6.00823	6.18181	6.15767	6.44495	6.56446	6.20688	6.27808
ENSG00000054282	10806	SDCCAG8	4.06405	3.93052	3.81413	3.88322	4.32091	4.39104	3.86551	3.81067
ENSG00000117020	10000	AKT3	5.98989	5.97196	5.61006	5.89431	5.85836	5.95208	6.13346	6.15295
ENSG00000179456	10472	ZBTB18	5.7981	5.81031	5.79276	5.77435	3.7244	3.74534	3.75132	3.75184
ENSG00000035687	159	ADSS	5.10254	5.24471	5.44366	5.42662	5.05919	5.08088	6.08611	6.06775
ENSG00000121644	51029	DESI2	6.167	6.09821	5.66322	6.12556	5.12842	4.99117	5.48661	5.41892
ENSG00000203667	116228	COX20	0.0158232	0.661606	0.180034	0.116761	0.297718	0.187169	-0.443352	-0.450128
ENSG00000153187	3192	HNRNPU	8.94298	9.00022	9.21367	9.22449	8.50108	8.50105	9.10591	9.15488
ENSG00000203666	84288	EFCAB2	3.03156	3.03611	2.57774	2.47991	2.14274	2.00253	1.78073	1.98964
ENSG00000162849	55083	KIF26B	6.93134	7.08735	5.70747	5.76688	3.35661	3.20347	-0.224342	0.471017
ENSG00000185420	64754	SMYD3	4.59762	4.53641	4.69795	4.83875	3.4873	3.49592	3.47297	3.53638
ENSG00000162851	64216	TFB2M	3.93949	3.80821	3.88794	3.93156	3.1303	3.2127	4.65451	4.66505
ENSG00000162852	163882	CNST	4.50599	4.62107	4.38817	4.5503	4.68323	4.60601	5.38954	5.4052
ENSG00000143653	51097	SCCPDH	5.35848	5.27905	5.20564	5.31259	5.76884	5.76313	6.41238	6.38034
ENSG00000153207	25909	AHCTF1	6.09919	5.98391	6.89335	6.80488	5.85003	5.95277	6.72147	6.76739
ENSG00000197472	57116	ZNF695	-1.56914	-2.76838	-1.77214	-0.86248	-2.13524	-1.99216	-0.351721	-0.122073
ENSG00000135747	100533111	ZNF670-ZNF695	0.897179	1.02748	1.17191	1.78302	0.0239572	0.396116	1.3741	1.39616
ENSG00000188295	79862	ZNF669	2.29668	2.53337	2.52767	2.86932	2.04002	2.20115	2.03954	2.23846
ENSG00000196418	7678	ZNF124	1.84827	1.78279	2.12637	2.2797	1.19627	0.953805	1.3741	1.66062
ENSG00000162714	84838	ZNF496	5.70601	5.86865	6.02143	6.1262	4.84433	4.82953	4.58229	4.53735
ENSG00000162711	114548	NLRP3	-0.607613	-0.265881	2.37319	1.99123	-3.23478	-4.49466	0.471401	0.534442
ENSG00000162722	25893	TRIM58	-1.91018	-1.08033	-2.83627	-1.9043	3.05853	3.0978	2.95459	3.18264
ENSG00000238243	343171	OR2W3	-4.2321	-4.35334	-6.2957	-4.4068	0.297718	0.606883	-0.184264	-0.0274366
ENSG00000175137	80851	SH3BP5L	6.46862	6.51162	6.26105	6.34837	6.04035	6.1006	5.64585	5.66903
ENSG00000171161	79894	ZNF672	5.60131	5.59551	5.63762	5.87049	5.14707	5.20521	5.59566	5.61137
ENSG00000171163	55657	ZNF692	2.74899	2.79301	5.65959	3.79124	4.20935	4.0714	3.54626	2.98681
ENSG00000185220	267002	PGBD2	2.62173	2.62011	2.98739	2.7052	2.38832	2.47113	2.46196	2.70609
ENSG00000015171	10771	ZMYND11	5.72741	5.77035	5.60781	5.49155	5.45022	5.5105	5.39285	5.50258
ENSG00000151240	22982	DIP2C	4.61652	4.64007	4.42112	4.2832	7.19791	7.24245	6.33736	6.4097
ENSG00000107929	23185	LARP4B	6.08116	6.10916	6.05772	6.1583	5.67939	5.75288	6.22466	6.24173
ENSG00000107937	23560	GTPBP4	5.87424	5.92549	6.42945	6.40136	4.83822	4.91686	6.61726	6.63756
ENSG00000067064	3422	IDI1	5.46312	5.39987	5.13004	5.27444	5.10825	5.00585	4.99714	4.94438
ENSG00000047056	22884	WDR37	4.67378	4.75082	4.80167	4.88859	4.9961	4.96136	4.63784	4.74599
ENSG00000067057	5214	PFKP	8.13976	8.18638	8.76022	8.88298	6.59653	6.60972	7.64941	7.69149
ENSG00000107959	10531	PITRM1	6.42759	6.42062	6.56364	6.65772	7.03418	7.1397	6.86237	6.80163
ENSG00000237399	100507034	PITRM1-AS1	-0.607613	-0.0556638	0.147244	-0.158873	0.186687	-0.0135287	-1.01654	-1.24983
ENSG00000067082	1316	KLF6	5.72064	5.71678	6.49077	6.68088	7.01873	7.10448	6.26999	6.27634
ENSG00000231298	100216001	MANCR	-0.459515	0.21144	3.30235	2.75978	-6.04213	-4.49466	-4.78913	-6.00472
ENSG00000165568	83592	AKR1E2	0.9244	0.631549	1.4922	0.722482	1.99679	2.18248	1.58591	1.88403
ENSG00000187134	1645	AKR1C1	4.19276	4.11018	2.74596	2.76646	0.0239572	-0.407193	-4.05216	-2.83479
ENSG00000151632	1646	AKR1C2	5.04324	4.92356	2.96874	3.3143	-3.23478	-2.62019	-4.78913	-4.41975
ENSG00000196139	8644	AKR1C3	6.82792	6.73169	5.07771	5.29883	-1.28724	-2.90969	-2.28663	-2.83479
ENSG00000173848	10276	NET1	3.70845	3.4984	4.9949	5.24485	3.36938	3.50346	4.71933	4.66505
ENSG00000242147	105376382	LOC105376382	0.81229	0.719905	2.75142	2.69823	-6.04213	-6.07962	-6.37409	-4.41975
ENSG00000196372	79754	ASB13	3.56014	3.87066	3.37141	3.59508	4.60082	4.74614	4.93709	4.88479
ENSG00000108021	54906	FAM208B	6.43649	6.45857	7.01335	6.8945	5.89119	5.99887	6.71254	6.62714
ENSG00000057608	2665	GDI2	7.46964	7.31273	7.25613	7.46292	7.24601	7.28629	7.79497	7.77818
ENSG00000134461	54522	ANKRD16	1.87642	2.0785	2.42198	2.20299	1.80962	1.45176	2.26616	2.30362
ENSG00000134452	84893	FBH1	5.72645	5.87908	5.71028	5.65164	6.01958	6.04612	6.12252	6.04002
ENSG00000232807	105376384	LOC105376384	0.0158232	-0.00756947	-0.567779	-0.86248	-0.832679	-1.03522	-1.98177	-1.91725
ENSG00000134470	3601	IL15RA	2.03468	1.87547	2.34455	2.45532	-3.23478	-6.07962	-0.701664	-1.75679
ENSG00000134453	84991	RBM17	5.4267	5.649	6.17877	5.95185	4.81507	4.89981	5.53917	5.50654
ENSG00000170525	5209	PFKFB3	6.07964	6.30338	7.10957	7.3053	6.78183	6.77739	7.55711	7.61996
ENSG00000215244	399715	LOC399715	-5.81707	-5.93831	-4.71074	-5.99176	-0.912849	-1.43576	-6.37409	-6.00472
ENSG00000065675	5588	PRKCQ	-0.262478	-0.512042	-0.51434	-0.947369	-6.04213	-4.49466	-4.05216	-6.00472
ENSG00000237943	439949	PRKCQ-AS1	-0.459515	-0.383718	0.212095	0.60815	-6.04213	-6.07962	-6.37409	-6.00472
ENSG00000223784	108570035	LINP1	0.44972	0.537427	1.28173	1.47584	-6.04213	-6.07962	-4.78913	-6.00472
ENSG00000238266	100507127	LINC00707	0.690728	0.504637	2.75687	2.7052	-1.39828	-3.27226	-0.947824	-1.91725
ENSG00000198879	57713	SFMBT2	1.21636	1.35631	1.4922	1.42609	3.35233	3.4459	4.70873	4.72405
ENSG00000123243	80760	ITIH5	-5.81707	-4.35334	-4.71074	-5.99176	6.37017	6.468	7.1	6.97952
ENSG00000151657	22944	KIN	3.35536	3.46044	3.25697	3.10363	3.80179	3.77681	4.02145	3.90967
ENSG00000165629	509	ATP5F1C	6.33933	6.24812	6.29044	6.24992	6.3654	6.40898	7.27775	7.21157
ENSG00000165632	83860	TAF3	4.20669	4.24036	4.35625	4.44182	3.54846	3.61561	4.2193	4.2253
ENSG00000107485	2625	GATA3	5.6398	5.64713	4.73152	4.96896	-2.34169	-1.83169	-0.107302	0.224102
ENSG00000225383	207107	SFTA1P	-0.390802	-1.29445	0.147244	0.828416	-6.04213	-6.07962	-6.37409	-6.00472
ENSG00000048740	10659	CELF2	-5.81707	-5.93831	-6.2957	-2.82184	7.70679	7.69094	6.5296	6.57295
ENSG00000181800	414196	CELF2-AS1	-5.81707	-5.93831	-6.2957	-5.99176	2.23864	2.31699	0.195767	-0.0274366
ENSG00000148429	9712	USP6NL	4.33649	4.13717	4.07608	4.36689	4.94584	5.03217	5.27022	5.28703
ENSG00000134463	79746	ECHDC3	2.26508	2.20635	1.43901	1.67357	3.11521	3.20809	2.95459	2.93486
ENSG00000148426	254427	PROSER2	3.63208	3.78108	4.77911	5.12393	1.09742	1.15879	3.8145	3.8825
ENSG00000151461	26019	UPF2	5.02135	5.05109	5.55956	5.24126	4.76924	4.87094	4.95851	4.93706
ENSG00000181192	55526	DHTKD1	4.52834	4.6681	5.65959	5.61972	5.39406	5.36177	5.93738	6.0711
ENSG00000065665	55176	SEC61A2	2.77912	2.78621	3.47744	3.09835	2.93228	2.97837	2.99442	2.95239
ENSG00000165609	11164	NUDT5	4.63929	4.74907	5.04471	4.99763	4.3662	4.15998	5.2374	5.21385
ENSG00000151465	8872	CDC123	5.16379	5.15379	4.98912	5.17628	4.5115	4.40117	5.60283	5.50456
ENSG00000151468	83643	CCDC3	-4.2321	-2.47888	-3.12577	-5.99176	0.0239572	-0.196975	-1.98177	-1.14674
ENSG00000123240	10133	OPTN	6.86439	6.83504	6.15371	6.16779	6.17067	6.21299	4.77502	4.70695
ENSG00000065328	55388	MCM10	2.50936	2.42364	5.28879	5.3849	0.969095	1.215	4.69267	4.70867
ENSG00000107537	5264	PHYH	4.18996	4.09924	3.32818	3.51007	4.61876	4.64915	3.84144	3.74515
ENSG00000086475	22929	SEPHS1	6.01464	5.90836	6.22713	6.40457	4.87151	4.95036	5.73411	5.72448
ENSG00000165626	222389	BEND7	3.22459	3.28811	3.41683	3.22982	0.752284	0.396116	0.864316	0.404674
ENSG00000165630	8559	PRPF18	2.32759	2.11154	2.19214	2.39625	1.35875	1.19651	1.75003	1.57271
ENSG00000151474	55691	FRMD4A	3.29928	3.4302	2.51487	2.37018	5.76321	5.64617	6.562	6.61298
ENSG00000065809	83641	FAM107B	6.0962	6.05286	5.26129	5.45377	1.88268	1.9593	3.2165	3.2217
ENSG00000185267	441549	CDNF	-0.531665	-1.08033	-2.38881	-2.82184	-0.0197642	0.520295	-0.947824	-0.960322
ENSG00000187522	51182	HSPA14	4.54597	4.38925	4.9705	5.14587	4.03602	4.08403	5.00799	4.96898
ENSG00000152455	79723	SUV39H2	2.63002	2.65041	3.58847	3.58378	2.44571	2.27353	3.51618	3.28761
ENSG00000152457	64421	DCLRE1C	3.2136	3.36319	4.12531	4.04028	4.5115	4.40319	4.23046	4.03283
ENSG00000176244	414149	ACBD7	0.690728	0.537427	0.212095	0.802653	0.587225	1.01841	0.255268	0.471017
ENSG00000152464	10557	RPP38	2.83757	2.85935	2.71273	2.97113	2.06116	2.00253	2.42357	2.40042
ENSG00000152465	9397	NMT2	5.94241	6.00896	5.43009	5.46099	3.53718	3.49592	3.18624	3.25031
ENSG00000148468	221061	FAM171A1	6.7392	6.74007	6.52148	6.73807	4.26279	4.37056	5.30054	5.36434
ENSG00000077943	8516	ITGA8	-2.35764	-1.85084	-0.22961	0.0306046	-6.04213	-4.49466	-6.37409	-6.00472
ENSG00000148481	80013	MINDY3	3.60289	3.74293	3.57003	3.81075	4.32528	4.23892	4.29036	4.21808
ENSG00000165983	9317	PTER	3.53387	3.53945	2.7677	2.90608	3.67383	3.78302	4.27607	4.28415
ENSG00000165985	389941	C1QL3	-4.2321	-3.61638	-6.2957	-5.99176	-0.159489	-0.102338	0.614596	0.815462
ENSG00000148484	6251	RSU1	6.83196	6.77744	6.35602	6.53204	5.35394	5.41474	5.3146	5.28933
ENSG00000107611	8029	CUBN	0.897179	-0.383718	0.418546	0.237056	4.53246	4.56874	2.61743	2.56134
ENSG00000107614	1787	TRDMT1	1.65054	1.71274	1.94747	2.13236	1.27075	1.52771	1.3194	1.4791
ENSG00000229124	100507347	VIM-AS1	-0.262478	-1.41474	-0.31842	-0.947369	-1.18415	-1.99216	-0.0703082	-0.332291
ENSG00000026025	7431	VIM	10.0117	9.89416	10.1757	10.3961	10.1157	10.0691	10.3219	10.321
ENSG00000148488	338596	ST8SIA6	-2.35764	-1.69038	-4.71074	-3.66984	2.54658	2.22872	-0.265564	-0.390007
ENSG00000165996	9200	HACD1	5.00391	4.88426	4.37938	4.46048	4.42445	4.46631	3.67984	3.64813
ENSG00000260589	102723166	STAM-AS1	-2.35764	-1.41474	0.147244	-1.59945	-0.832679	-0.525029	-1.85053	-2.30428
ENSG00000136738	8027	STAM	4.67779	4.85692	4.89103	5.0642	5.3857	5.37725	5.17232	5.17581
ENSG00000241058	221078	NSUN6	1.49582	1.39261	2.2855	1.74295	0.699335	0.909067	1.65382	1.4791
ENSG00000165997	221079	ARL5B	4.01107	3.75692	3.31348	3.86466	2.86776	3.17541	3.95122	3.79132
ENSG00000204682	399726	CASC10	4.35911	4.2203	3.4407	3.6539	0.0663924	0.149201	0.340157	0.438227
ENSG00000180592	387640	SKIDA1	0.0655763	0.537427	0.147244	0.828416	-0.550279	-0.464908	-1.73023	-2.83479
ENSG00000078403	8028	MLLT10	4.17304	4.14251	4.67081	4.31544	4.84889	4.93091	4.44848	4.31156
ENSG00000136770	64215	DNAJC1	6.84493	6.82884	5.63836	5.79573	6.06476	6.0351	5.01339	4.9134
ENSG00000148444	23412	COMMD3	2.1313	1.82324	1.36964	1.22741	2.51629	2.47113	1.59745	1.57271
ENSG00000168283	648	BMI1	3.45206	3.39485	3.05524	3.25854	3.72771	3.62601	3.09555	3.06406
ENSG00000150867	5305	PIP4K2A	4.84382	4.65695	4.46668	4.82602	5.31157	5.38544	5.52489	5.62054
ENSG00000148450	22921	MSRB2	4.82408	4.75953	3.2259	3.47788	5.26678	5.21443	4.06158	4.04104
ENSG00000165312	220213	OTUD1	2.4356	2.42364	1.97576	2.27033	3.2129	2.8948	1.46511	1.3262
ENSG00000120549	56243	KIAA1217	5.579	5.61388	5.73876	5.47533	3.57442	3.73577	3.26796	3.12199
ENSG00000107863	57584	ARHGAP21	6.67654	6.72325	6.58828	6.65367	6.96262	6.99736	6.62679	6.69116
ENSG00000185875	79896	THNSL1	2.92103	2.7725	2.27035	2.41338	4.00908	4.03803	4.10063	4.16145
ENSG00000231422	101929025	LINC01516	-5.81707	-5.93831	-6.2957	-5.99176	-0.487543	-0.950335	-2.28663	-1.91725
ENSG00000151025	57512	GPR158	2.49127	2.39708	1.87923	2.24186	7.0531	7.13789	4.68323	4.69486
ENSG00000077420	54518	APBB1IP	5.2416	5.09443	4.74528	4.78878	-6.04213	-6.07962	-6.37409	-3.68279
ENSG00000148459	23590	PDSS1	1.95772	1.60859	2.94985	2.95952	1.37572	0.909067	3.54328	3.41103
ENSG00000136754	10006	ABI1	5.43264	5.27662	5.11634	5.11349	5.22641	5.25968	5.12924	5.12005
ENSG00000107890	22852	ANKRD26	3.59444	3.67456	4.25601	3.98122	3.46764	3.55519	3.19766	3.1627
ENSG00000136758	10730	YME1L1	7.61821	7.47466	7.18673	7.39773	6.50934	6.53991	7.02906	7.07427
ENSG00000120539	84930	MASTL	3.0378	2.80653	4.78045	4.82282	3.5182	3.76744	4.75712	4.70178
ENSG00000107897	91452	ACBD5	4.71334	4.763	4.80955	4.85608	5.09678	5.07076	5.14407	5.08341
ENSG00000099246	22931	RAB18	5.2416	5.07502	4.62985	4.92337	4.77085	4.73657	4.95065	5.01279
ENSG00000169126	55130	ARMC4	2.42611	2.44107	1.29676	1.67357	-6.04213	-6.07962	-6.37409	-6.00472
ENSG00000150054	143098	MPP7	1.07775	1.35631	-0.68099	-0.706361	-1.51857	-2.17273	-0.351721	-0.276796
ENSG00000254635	220906	WAC-AS1	5.04169	4.97383	4.12742	4.34697	3.55592	3.66353	2.74744	2.76677
ENSG00000095787	51322	WAC	6.34123	6.3566	6.35063	6.37702	6.40107	6.46511	6.46885	6.50134
ENSG00000095739	25805	BAMBI	7.42417	7.3533	5.0624	5.38165	6.06868	6.08999	7.03065	6.99546
ENSG00000224597	102724316	SVIL-AS1	4.90659	4.86824	4.55839	4.80021	4.21643	4.32019	5.04112	5.00861
ENSG00000197321	6840	SVIL	6.2263	6.29501	6.79722	6.66623	6.37493	6.38212	6.78657	6.76657
ENSG00000165757	57608	JCAD	7.20305	7.3679	5.23031	5.42978	0.752284	0.490238	-0.107302	0.26207
ENSG00000107951	55149	MTPAP	3.89202	3.88028	3.99086	4.04304	4.17097	4.03803	4.56769	4.54507
ENSG00000107968	1326	MAP3K8	0.249022	0.0389731	-0.273332	-0.634211	-0.0648521	-0.407193	-0.759379	-1.75679
ENSG00000183621	220929	ZNF438	2.4544	1.96256	2.44913	2.16305	1.60892	1.26911	1.4901	1.36161
ENSG00000237036	220930	ZEB1-AS1	1.1018	0.569488	1.07062	0.9271	-2.87221	-3.27226	-4.05216	-4.41975
ENSG00000148516	6935	ZEB1	5.08606	5.23849	5.54075	5.47227	-1.95467	-1.6873	0.702727	0.840774
ENSG00000165322	94134	ARHGAP12	4.725	4.81742	4.8898	4.9023	4.52677	4.5175	4.85172	4.83527
ENSG00000170759	3799	KIF5B	7.8486	7.84459	7.86141	8.16392	7.3861	7.43497	8.02806	8.09964
ENSG00000120616	80314	EPC1	4.03312	4.01152	3.81674	3.73445	3.70774	3.7229	3.32114	3.25973
ENSG00000216937	79741	CCDC7	-0.86287	-0.210386	-0.46281	-1.59945	0.0239572	0.329773	-0.443352	-0.122073
ENSG00000150093	3688	ITGB1	11.0778	11.0196	10.8345	10.8954	7.72698	7.85987	8.21924	8.15413
ENSG00000229656	101929475	ITGB1-DT	0.44972	0.170218	-0.0668809	0.0306046	-6.04213	-4.49466	-4.05216	-6.00472
ENSG00000099250	8829	NRP1	9.88063	9.84911	9.83899	10.1092	4.46863	4.54883	5.90639	5.76636
ENSG00000148498	56288	PARD3	6.58515	6.65485	6.75296	6.89565	4.76603	4.77759	4.95963	4.92084
ENSG00000108094	8453	CUL2	5.58541	5.49684	5.55488	5.58141	4.84433	4.86802	5.32852	5.29277
ENSG00000095794	1390	CREM	3.29407	3.22408	3.29114	3.44495	2.83131	2.84816	3.88918	3.86102
ENSG00000108100	219771	CCNY	5.981	5.99354	5.48689	5.67845	5.49654	5.37005	5.39368	5.44495
ENSG00000177283	8325	FZD8	-0.531665	-0.580755	0.0080812	0.275023	0.147693	0.295422	1.00962	0.937798
ENSG00000198105	57209	ZNF248	3.52945	3.61052	3.39953	2.94782	2.74903	2.58927	2.16119	2.19004
ENSG00000175395	219749	ZNF25	2.71041	2.62011	2.41511	2.04716	2.79392	2.85996	2.20711	2.35723
ENSG00000189180	7581	ZNF33A	4.34407	4.22283	4.11051	3.97834	4.01991	4.05352	3.44129	3.33736
ENSG00000075407	7587	ZNF37A	4.65968	4.55054	4.68515	4.62387	4.55126	4.5777	4.739	4.62191
ENSG00000099251	158160	HSD17B7P2	0.690728	0.471084	1.35535	0.237056	0.0239572	0.428177	-0.701664	-0.960322
ENSG00000215146	441666	LOC441666	-0.772673	-0.893913	0.362512	0.074326	2.06116	1.70828	2.28055	2.48312
ENSG00000182632	414194	CCNYL2	1.66675	1.66902	1.65267	1.04166	2.16244	2.09531	1.14161	1.21445
ENSG00000185904	84856	LINC00839	4.35661	4.21525	4.08476	3.65749	4.42649	4.35188	4.03212	3.9275
ENSG00000234420	100129482	ZNF37BP	1.68278	1.71274	2.72389	1.61557	4.02799	4.04062	3.32808	3.04241
ENSG00000196693	7582	ZNF33B	2.80864	2.67272	2.55292	2.21281	3.28205	3.18013	2.6455	2.52276
ENSG00000165733	9790	BMS1	5.75895	5.82864	6.21531	6.13333	5.66566	5.7233	6.54048	6.57295
ENSG00000165731	5979	RET	-3.49514	-5.93831	-3.97377	-3.18441	2.56149	2.66522	-1.73023	-3.19736
ENSG00000169826	55454	CSGALNACT2	3.8989	3.61436	4.2902	4.25735	3.91932	4.11637	4.35977	4.32284
ENSG00000198915	221002	RASGEF1A	-5.81707	-5.93831	-6.2957	-5.99176	-0.912849	-0.950335	-2.67365	-3.68279
ENSG00000169813	3185	HNRNPF	6.63749	6.7471	7.02581	7.15305	6.92563	6.97651	8.0086	7.99924
ENSG00000243660	642819	ZNF487	-0.687784	-1.08033	-0.46281	-1.03757	0.224655	0.329773	-0.443352	-0.171827
ENSG00000196793	8187	ZNF239	-5.81707	-5.93831	-4.71074	-5.99176	-0.427422	-0.102338	-0.701664	-0.276796
ENSG00000198298	220992	ZNF485	0.205301	0.600852	0.737723	0.312018	-0.159489	-0.950335	1.12576	0.983968
ENSG00000169740	7580	ZNF32	3.14004	3.08683	2.16782	2.14266	3.49509	3.56243	2.86193	2.94073
ENSG00000230565	414208	ZNF32-AS2	-1.56914	-1.54599	-1.25131	-2.29132	-0.487543	-0.722066	-2.28663	-1.91725
ENSG00000107562	6387	CXCL12	7.06347	7.20874	4.31071	4.27151	-3.23478	-3.75769	-4.78913	-6.00472
ENSG00000107551	83937	RASSF4	2.63826	2.79979	0.823242	0.516031	1.70606	1.83327	0.864316	0.145031
ENSG00000165507	11067	DEPP1	5.72064	5.80274	2.89165	2.94782	-0.209242	-0.525029	-2.12616	-2.30428
ENSG00000165511	220979	C10orf25	-0.0357071	-0.323597	-0.145952	-0.49991	-3.7202	-6.07962	-6.37409	-6.00472
ENSG00000165512	7570	ZNF22	2.4356	2.33316	2.03969	2.18316	-1.08794	-1.03522	-1.01654	-1.75679
ENSG00000165406	220972	MARCH8	4.59338	4.55455	3.68301	3.93156	4.38518	4.39713	3.92168	3.93633
ENSG00000172671	93550	ZFAND4	0.690728	0.600852	0.333657	0.749704	-2.13524	-1.55606	-2.67365	-3.19736
ENSG00000172661	253725	WASHC2C	3.97897	3.93974	3.63356	3.28669	4.52106	4.46824	3.91938	3.90368
ENSG00000188234	119016	AGAP4	-3.49514	-5.93831	-3.97377	-4.4068	0.297718	-0.148881	-0.759379	-1.48115
ENSG00000231187	101927699	LOC101927699	0.592324	0.80316	-0.51434	-0.10912	-1.51857	-1.03522	-0.947824	-0.512863
ENSG00000204176	83849	SYT15	3.18575	3.29771	1.98507	1.87242	0.644369	0.765872	0.471401	0.471017
ENSG00000204174	5540	NPY4R	1.44032	1.74117	0.180034	0.0306046	-2.87221	-2.37918	-4.78913	-4.41975
ENSG00000213412	728643	HNRNPA1P33	0.782846	0.775939	0.498716	0.237056	-6.04213	-4.49466	-4.05216	-3.19736
ENSG00000107643	5599	MAPK8	4.41055	4.1345	4.65777	4.5657	3.71442	3.67694	4.02359	3.94219
ENSG00000128805	58504	ARHGAP22	2.92777	2.61244	4.63282	4.66556	1.50476	1.37159	2.364	2.42574
ENSG00000225830	2074	ERCC6	4.02685	4.01152	3.80365	3.61001	3.71108	3.88183	3.51921	3.41524
ENSG00000197444	55753	OGDHL	-2.35764	-0.98411	-2.83627	-3.66984	5.06705	5.04386	4.51237	4.44546
ENSG00000227345	8505	PARG	2.84471	2.94739	2.63208	2.69123	2.60533	2.79383	3.33844	3.30135
ENSG00000204149	414189	AGAP6	0.44972	0.907183	2.41511	1.37456	2.33725	2.53877	1.81079	1.57271
ENSG00000099290	387680	WASHC2A	3.45206	3.51084	3.08151	3.02783	4.48045	4.62169	4.08841	3.81387
ENSG00000198964	259230	SGMS1	4.79672	4.85204	4.07172	4.24305	2.71609	2.87748	3.11576	3.13227
ENSG00000226200	104355295	SGMS1-AS1	1.1018	0.775939	-0.028913	-0.319338	1.34157	1.42023	-0.592729	-0.0274366
ENSG00000204147	653308	ASAH2B	0.0655763	0.69105	0.715528	0.974021	-0.997738	-1.43576	0.16507	0.299064
ENSG00000177613	23283	CSTF2T	4.37892	4.32965	4.46502	4.55802	4.47455	4.47401	5.04324	4.97756
ENSG00000107984	22943	DKK1	6.73824	6.61796	6.21926	6.2186	1.28878	1.58572	4.34273	4.4226
ENSG00000122952	11130	ZWINT	3.2836	3.21904	5.66684	5.48751	4.69512	4.6025	5.88595	5.9389
ENSG00000151151	253430	IPMK	2.99992	2.58917	2.20016	2.73275	2.58358	2.22872	2.48078	2.5537
ENSG00000122873	55847	CISD1	3.64441	3.51907	3.23763	3.18066	3.03735	2.88905	3.85353	3.6624
ENSG00000072401	7321	UBE2D1	2.40693	2.51702	1.55605	1.94487	3.25478	3.08277	2.74226	2.81865
ENSG00000108064	7019	TFAM	3.73944	3.61436	4.00922	4.12847	4.09101	3.94414	5.45999	5.5252
ENSG00000122870	80114	BICC1	4.86505	4.92045	3.89783	4.14138	3.23166	3.40218	3.98895	4.11811
ENSG00000165449	220963	SLC16A9	2.23278	1.9009	0.0080812	0.776421	-2.5827	-3.27226	-4.78913	-3.19736
ENSG00000108091	8030	CCDC6	5.11883	5.16956	4.54586	4.76396	5.10571	5.07457	5.24384	5.24143
ENSG00000151150	288	ANK3	3.66069	3.80821	3.29114	3.03338	1.97468	2.02367	-0.351721	-0.512863
ENSG00000170312	983	CDK1	2.77165	3.04754	5.31302	5.51554	4.3534	4.5119	5.73215	5.65751
ENSG00000072422	9886	RHOBTB1	2.90745	3.08128	2.35176	1.89698	5.29382	5.31859	3.13569	3.0854
ENSG00000196932	219623	TMEM26	-5.81707	-5.93831	-6.2957	-5.99176	-0.75673	-1.12542	-4.78913	-4.41975
ENSG00000150347	84159	ARID5B	6.23516	6.24067	4.40214	4.519	5.3291	5.42073	4.57792	4.58118
ENSG00000182010	219790	RTKN2	1.69863	1.18063	2.01264	1.87242	1.67897	1.72128	3.40563	3.48513
ENSG00000138311	22891	ZNF365	2.85182	2.81324	2.91131	2.78631	2.42139	2.7501	4.20805	4.31383
ENSG00000181915	84890	ADO	4.05484	4.01152	3.72805	4.004	4.05984	4.0458	4.62662	4.51786
ENSG00000122877	1959	EGR2	1.94448	2.03324	-0.31842	-0.10912	-2.34169	-2.62019	0.340157	0.335133
ENSG00000148572	29982	NRBF2	3.5558	3.52317	3.10731	3.17063	4.05984	4.04321	4.26525	4.30476
ENSG00000171988	221037	JMJD1C	5.09058	5.17999	5.21259	5.0313	5.28149	5.33982	5.28724	5.28588
ENSG00000165476	221035	REEP3	4.12104	4.03467	4.25216	4.48093	4.74005	4.58127	5.28635	5.27431
ENSG00000108176	56521	DNAJC12	-4.2321	-4.35334	-6.2957	-5.99176	2.46962	2.17305	3.35553	3.432
ENSG00000096717	23411	SIRT1	3.15735	3.34478	3.14101	3.486	4.0807	4.13349	3.86551	3.92454
ENSG00000148634	26091	HERC4	5.97938	5.95992	6.08395	6.09669	5.00567	4.9831	4.88859	4.75101
ENSG00000138347	84665	MYPN	4.97491	4.89379	5.04915	4.99337	-0.615867	-1.43576	-0.396809	-0.0739792
ENSG00000108187	64081	PBLD	1.72983	1.86259	0.445767	0.722482	3.19388	3.03673	1.07712	1.25267
ENSG00000096746	3189	HNRNPH3	5.44562	5.37628	6.1113	6.02539	6.32828	6.33057	6.71685	6.80405
ENSG00000204130	55680	RUFY2	3.19136	3.2089	3.02397	3.0389	2.94371	2.83626	2.72131	2.67124
ENSG00000138346	1763	DNA2	1.19416	0.980556	3.35715	3.10363	1.6232	2.0445	3.03318	2.91712
ENSG00000122912	8034	SLC25A16	2.40693	2.20635	2.27035	2.01386	4.48437	4.47976	4.33068	4.33625
ENSG00000138336	80312	TET1	1.02842	0.748194	0.0080812	0.312018	2.42139	1.97023	1.83048	1.85947
ENSG00000060339	55749	CCAR1	6.01384	5.99058	6.28008	6.00153	5.82089	5.90373	6.11149	6.09167
ENSG00000107625	79009	DDX50	4.6617	4.76646	4.74938	5.00471	4.46269	4.49119	4.62521	4.67564
ENSG00000165732	9188	DDX21	6.32024	6.27814	6.90811	7.007	5.53104	5.4639	7.61362	7.60688
ENSG00000198954	26128	KIF1BP	4.02685	4.02603	4.47991	4.51306	4.73018	4.61822	4.85052	4.77089
ENSG00000122862	5552	SRGN	6.72427	6.72191	6.6437	6.83736	2.13279	1.93719	2.38413	2.40042
ENSG00000122958	9559	VPS26A	5.00231	4.87788	4.53956	4.87937	5.16549	4.94621	5.42073	5.33458
ENSG00000156502	6832	SUPV3L1	3.68079	3.65228	3.56073	3.76813	4.29883	4.34979	5.13519	5.05665
ENSG00000229261	101928994	LOC101928994	0.522783	0.170218	0.646815	-0.319338	-6.04213	-6.07962	-6.37409	-6.00472
ENSG00000156510	80201	HKDC1	2.80132	2.87226	3.27226	3.49004	3.22699	3.17068	-0.351721	-0.512863
ENSG00000156515	3098	HK1	6.98606	7.07728	7.1427	7.33031	7.14104	7.10479	7.9319	8.02224
ENSG00000075073	6865	TACR2	-0.86287	-1.29445	-1.54081	-1.34791	0.147693	-0.525029	-0.107302	-0.390007
ENSG00000099282	23555	TSPAN15	4.53055	4.6287	3.90765	3.77477	3.84509	3.94414	2.71072	2.584
ENSG00000171224	219738	FAM241B	2.07168	1.75518	2.01264	1.68772	1.07681	1.30409	1.7292	1.68877
ENSG00000197467	1305	COL13A1	3.43323	3.53945	7.1388	6.75832	-2.34169	-1.6873	0.520729	0.224102
ENSG00000099284	55506	H2AFY2	-2.64714	-3.13095	-2.59526	-2.29132	3.23632	3.13227	3.16701	3.2023
ENSG00000042286	84883	AIFM2	5.72258	5.77465	5.15396	5.2268	4.47455	4.50816	5.06626	5.07677
ENSG00000156521	219743	TYSND1	4.82949	4.74029	4.61943	4.61464	4.9157	4.91968	4.85533	4.83685
ENSG00000079332	56681	SAR1A	6.0178	5.99575	5.69334	5.78096	5.95469	6.02858	6.2888	6.26704
ENSG00000180817	5464	PPA1	5.82182	5.66949	5.55018	5.78426	5.1557	5.06568	6.42134	6.41023
ENSG00000172731	55222	LRRC20	2.83757	3.07012	2.26272	2.45532	2.87971	2.66522	2.88094	2.90518
ENSG00000148730	1979	EIF4EBP2	6.00829	5.99132	5.44281	5.82722	7.014	6.96221	6.72542	6.7976
ENSG00000107719	27143	PALD1	-4.2321	-5.93831	-6.2957	-3.66984	-1.08794	-0.407193	0.659334	0.534442
ENSG00000138316	140766	ADAMTS14	0.869434	1.05038	1.05303	0.48397	1.70606	1.83327	-1.73023	-1.6124
ENSG00000166224	8879	SGPL1	6.88576	6.89952	5.83841	5.95624	5.73636	5.81027	5.49974	5.5938
ENSG00000166228	5092	PCBD1	4.18715	4.06591	3.25312	3.44078	4.5954	4.53048	4.81388	4.92824
ENSG00000107731	219699	UNC5B	-0.86287	-1.08033	-2.20824	-2.08487	0.497027	0.740561	0.902035	0.565139
ENSG00000198246	55315	SLC29A3	2.11957	2.17544	0.646815	0.802653	2.94371	3.00519	2.37746	2.30362
ENSG00000107738	64115	VSIR	2.11957	2.2266	1.43901	1.37456	0.969095	0.688566	2.39078	2.56893
ENSG00000197746	5660	PSAP	10.3399	10.3239	9.6283	9.69044	12.0407	12.1578	11.343	11.3168
ENSG00000122863	9469	CHST3	6.09545	6.05569	5.96786	6.35945	6.35901	6.43288	5.99414	6.11195
ENSG00000107742	9806	SPOCK2	-1.2935	-2.47888	-2.20824	-2.53233	0.297718	0.606883	-1.6192	-2.09783
ENSG00000138303	51008	ASCC1	4.62069	4.41374	3.75006	3.97258	4.16854	4.20694	4.37494	4.37358
ENSG00000166295	119504	ANAPC16	4.93029	4.78365	4.16885	4.22134	4.6134	4.55791	4.46275	4.57743
ENSG00000168209	54541	DDIT4	5.84337	5.89181	4.59684	4.83399	5.20401	5.12312	4.88624	4.97471
ENSG00000148719	54788	DNAJB12	5.41835	5.39653	5.37982	5.54303	5.43107	5.41973	5.88712	5.89804
ENSG00000107745	10367	MICU1	5.393	5.33491	5.04915	5.25676	5.81001	5.89587	5.58338	5.5854
ENSG00000156026	90550	MCU	4.58061	4.65508	4.35266	4.29479	3.82051	3.71317	4.1872	4.12585
ENSG00000122884	5033	P4HA1	6.64313	6.55279	6.65212	6.83776	5.38256	5.47928	6.38684	6.30561
ENSG00000166321	25961	NUDT13	0.291458	-0.0556638	0.599118	-0.158873	2.52392	2.3084	1.20334	1.25267
ENSG00000122882	11319	ECD	4.80773	4.75953	4.62985	4.62937	5.17643	5.2327	5.74842	5.71167
ENSG00000138286	317662	FAM149B1	3.75469	3.61052	3.26845	3.36799	3.97049	3.9905	2.89035	2.9981
ENSG00000213551	23234	DNAJC9	2.00948	1.87547	2.82064	2.73275	2.01856	2.06504	2.58301	2.51492
ENSG00000182180	51021	MRPS16	5.95401	5.89419	5.67333	5.88973	5.44521	5.41173	6.00393	6.02215
ENSG00000227540	414245	DNAJC9-AS1	-0.772673	-2.03142	-0.869435	-1.59945	-1.18415	-0.794216	-1.41989	-1.75679
ENSG00000156042	118491	CFAP70	-3.00971	-1.29445	-1.3415	-2.82184	-0.0197642	0.260232	-3.20416	-3.19736
ENSG00000138279	310	ANXA7	5.95566	6.02928	5.73531	5.78508	5.63515	5.61343	5.96214	5.96071
ENSG00000166343	118490	MSS51	-1.2935	-1.29445	-0.51434	-1.23688	-0.0648521	0.363326	-1.16464	-0.960322
ENSG00000107758	5532	PPP3CB	4.13858	4.01734	3.96992	3.97258	4.37467	4.19068	4.19672	4.25385
ENSG00000221817	101929145	PPP3CB-AS1	0.372758	0.69105	0.0080812	0.157984	0.672114	0.396116	-0.947824	-1.24983
ENSG00000166348	159195	USP54	4.14438	4.16367	4.50115	4.36249	6.64983	6.69538	6.15656	6.15925
ENSG00000250959	2749	GLUD1P3	1.61756	1.69832	1.28173	0.996922	-0.0648521	-0.351697	-1.73023	-0.960322
ENSG00000176986	9632	SEC24C	7.87936	7.97093	7.95541	7.75149	7.53541	7.55372	7.42833	7.45664
ENSG00000196968	170384	FUT11	5.59179	5.60424	5.58733	5.85569	3.69427	3.69022	4.21181	4.42678
ENSG00000172586	118487	CHCHD1	4.87903	4.63629	4.60139	4.74717	3.22231	3.17068	3.84387	3.84859
ENSG00000214655	23053	ZSWIM8	6.62458	6.79661	6.62818	6.35003	7.04018	7.02744	6.18839	6.27054
ENSG00000148660	818	CAMK2G	5.37461	5.42856	6.02482	5.75936	4.21879	4.37468	3.74615	3.673
ENSG00000122861	5328	PLAU	6.04673	5.95613	9.31582	9.01013	-4.45717	-3.75769	-0.8195	-1.05052
ENSG00000222047	414236	C10orf55	0.33268	0.365474	1.93792	2.05809	-6.04213	-4.49466	-6.37409	-6.00472
ENSG00000035403	7414	VCL	9.04987	9.09111	8.97733	8.91527	6.90386	6.88635	7.0349	7.04155
ENSG00000185009	26985	AP3M1	5.51888	5.51445	5.29536	5.37729	5.32474	5.27958	5.751	5.81666
ENSG00000156110	132	ADK	5.04169	5.0454	5.09178	5.33971	3.26848	3.37776	3.75391	3.63734
ENSG00000156650	23522	KAT6B	4.74804	4.70645	4.54901	4.48093	4.30991	4.44296	3.27876	3.25973
ENSG00000156671	142891	SAMD8	4.6617	4.58427	4.46668	4.52295	4.37255	4.47017	4.38995	4.29105
ENSG00000165637	7417	VDAC2	6.07737	6.07676	5.89196	6.06386	5.95469	6.06727	6.88256	6.87046
ENSG00000165644	118881	COMTD1	1.83398	1.97458	1.765	1.08505	3.22699	3.07773	2.85232	2.68528
ENSG00000165655	84858	ZNF503	5.94988	6.00164	4.11051	4.51504	4.41217	4.50252	5.12027	5.09134
ENSG00000237149	100131213	ZNF503-AS2	2.8799	2.65788	1.32635	1.45945	1.88268	1.75959	2.32981	2.1501
ENSG00000272692	101929234	LOC101929234	-2.35764	-2.23787	-1.65184	-2.08487	-0.615867	-0.870165	-2.28663	-2.09783
ENSG00000148655	83938	LRMDA	1.42134	1.18063	-0.51434	-0.0610258	3.59992	3.48834	2.73182	2.7266
ENSG00000156113	3778	KCNMA1	6.42104	6.34391	6.50176	6.75832	3.23632	3.24906	3.31416	3.31043
ENSG00000151208	9231	DLG5	6.3164	6.55079	6.56791	6.4163	5.85079	5.85223	5.29258	5.40732
ENSG00000148606	11128	POLR3A	5.60762	5.57887	5.71238	5.73913	5.27132	5.3003	6.0061	5.96287
ENSG00000138326	6229	RPS24	8.48164	8.36654	8.1168	8.19613	7.90797	7.81017	8.2759	8.36495
ENSG00000224596	283050	ZMIZ1-AS1	0.205301	0.290512	0.0080812	-0.634211	-2.34169	-1.99216	-3.20416	-2.54528
ENSG00000108175	57178	ZMIZ1	8.2269	8.28471	7.61035	7.66388	7.16198	7.13819	7.17244	7.20702
ENSG00000108179	10105	PPIF	5.64185	5.7123	6.32475	6.33382	5.53009	5.48119	7.16422	7.21944
ENSG00000165424	219654	ZCCHC24	5.51553	5.58868	5.07444	5.42872	5.45522	5.42073	5.94756	6.00756
ENSG00000235705	729815	LOC729815	-5.81707	-5.93831	-6.2957	-5.99176	-0.68458	-1.22164	-3.56673	-2.54528
ENSG00000253626	143244	EIF5AL1	3.12838	3.03611	3.29114	3.49407	2.31981	2.40016	3.82681	3.8825
ENSG00000225484	101060691	NUTM2B-AS1	1.30187	0.856109	1.07062	0.48397	0.828233	0.931609	1.33327	1.60261
ENSG00000272447	642361	LOC642361	1.45906	1.41042	0.113691	1.10627	1.50476	1.37159	0.367378	0.404674
ENSG00000242600	8512	MBL1P	-0.390802	-1.18342	0.445767	-0.86248	-2.87221	-2.62019	-2.4672	-4.41975
ENSG00000230091	219347	TMEM254-AS1	-3.00971	-2.47888	-3.12577	-4.4068	-0.997738	-1.32473	-2.12616	-1.91725
ENSG00000133678	80195	TMEM254	3.48443	3.5354	2.90642	2.66287	3.31322	3.29325	2.65658	2.85015
ENSG00000122359	311	ANXA11	6.67203	6.77185	6.48464	6.72998	7.06296	7.03656	7.3973	7.46912
ENSG00000237523	439990	LINC00857	0.557973	-0.512042	-0.273332	-0.158873	-6.04213	-4.49466	-6.37409	-6.00472
ENSG00000151224	4143	MAT1A	-3.49514	-2.76838	-3.97377	-5.99176	-0.0197642	-0.0135287	-0.184264	-0.0739792
ENSG00000122378	84293	PRXL2A	4.58488	4.69196	4.02284	4.24784	5.81157	5.78805	5.87117	5.88441
ENSG00000108219	81619	TSPAN14	6.84181	6.86239	8.02785	8.09827	6.8991	6.98428	8.13166	8.21377
ENSG00000185737	10718	NRG3	-5.81707	-5.93831	-6.2957	-5.99176	4.52677	4.3951	3.32114	3.49712
ENSG00000165678	27069	GHITM	6.99089	6.88765	6.17012	6.39383	7.05606	6.98899	7.36263	7.34387
ENSG00000148604	5995	RGR	-5.81707	-5.93831	-6.2957	-5.99176	0.261649	0.0701292	-3.56673	-2.54528
ENSG00000107771	54462	CCSER2	5.31672	5.17348	4.59988	4.76396	4.81818	4.75406	4.61389	4.66682
ENSG00000062650	23063	WAPL	5.82634	5.83771	5.84417	5.8966	5.3951	5.4831	5.99305	6.08506
ENSG00000122367	11155	LDB3	1.38261	1.33782	-1.0103	-1.59945	5.47996	5.44345	5.11726	5.14947
ENSG00000107779	657	BMPR1A	5.12031	4.9064	4.51407	4.72848	4.01179	4.09905	4.81635	4.65973
ENSG00000173267	6623	SNCG	-0.202357	-0.00756947	-0.273332	-0.78231	-4.45717	-3.75769	-6.37409	-6.00472
ENSG00000148672	2746	GLUD1	6.16343	6.05215	6.20986	6.36221	5.70816	5.77486	6.27494	6.29535
ENSG00000122376	54537	SHLD2	4.31608	4.21017	4.05634	4.2668	3.42751	3.60162	4.29214	4.13611
ENSG00000223482	728190	NUTM2A-AS1	3.46138	3.30725	3.07717	3.28203	3.12026	2.99987	3.30363	3.18758
ENSG00000184923	728118	NUTM2A	0.841145	1.2416	0.0793399	0.275023	-0.75673	-0.246728	-2.4672	-1.75679
ENSG00000224914	439994	LINC00863	2.96101	2.97159	2.14309	2.73956	2.18187	2.2104	1.3741	1.3262
ENSG00000214562	728130	NUTM2D	0.951118	1.02748	0.524479	0.578092	-0.209242	0.0701292	-1.6192	-1.48115
ENSG00000107789	9562	MINPP1	4.76696	4.61916	4.38993	4.6886	3.85722	3.81671	4.8481	4.93706
ENSG00000198682	9060	PAPSS2	5.46891	5.59648	4.30514	4.43973	-0.68458	-0.525029	-0.14527	-0.450128
ENSG00000138138	84896	ATAD1	5.33585	5.26443	4.81348	4.92785	4.58995	4.66941	5.13816	5.09266
ENSG00000223820	142913	CFL1P1	-1.42475	-0.98411	-1.43772	-2.29132	-2.5827	-1.32473	-4.78913	-4.41975
ENSG00000227268	100144748	KLLN	-5.81707	-5.93831	-6.2957	-5.99176	-0.111395	0.187169	-1.98177	-1.48115
ENSG00000171862	5728	PTEN	-5.81707	-5.93831	-6.2957	-5.99176	6.29354	6.25884	4.88153	4.79051
ENSG00000184719	55328	RNLS	-5.81707	-5.93831	-6.2957	-5.99176	1.47357	1.46728	1.07712	1.34401
ENSG00000138134	57559	STAMBPL1	3.33522	3.10882	4.41425	4.49507	1.84661	1.83327	3.46354	3.41103
ENSG00000107796	59	ACTA2	5.12618	5.10814	2.88172	2.75978	-1.08794	-1.55606	-2.67365	-2.54528
ENSG00000026103	355	FAS	3.35035	3.33549	3.77173	3.74125	-0.912849	-1.22164	-1.32969	-0.960322
ENSG00000107798	3988	LIPA	7.21962	7.09426	6.60422	6.75748	6.47873	6.5112	6.84856	6.7378
ENSG00000119922	3433	IFIT2	3.11662	2.92897	2.0486	1.94487	3.29102	3.31055	2.5772	2.74683
ENSG00000119917	3437	IFIT3	4.10626	4.0518	4.08908	4.13623	3.77005	3.89909	3.59602	3.63009
ENSG00000185745	3434	IFIT1	4.58275	4.40488	3.02397	3.25854	2.08199	2.19185	2.01393	2.05598
ENSG00000152778	24138	IFIT5	4.76696	4.72614	4.19515	4.49909	3.4716	3.43411	3.5373	3.58212
ENSG00000152782	53354	PANK1	3.08682	2.85935	2.20813	2.48802	0.644369	0.606883	1.3741	1.19496
ENSG00000138182	9585	KIF20B	3.98221	3.96407	5.63393	5.69605	4.32091	4.33507	5.23093	5.2283
ENSG00000148680	3363	HTR7	5.89761	5.96971	5.5541	5.80468	-2.5827	-1.99216	4.05532	3.96539
ENSG00000148688	10556	RPP30	3.90232	3.81491	4.00465	4.15925	3.26848	3.26246	4.52904	4.52178
ENSG00000148677	27063	ANKRD1	5.32312	5.52777	5.565	5.31601	-4.45717	-6.07962	-4.78913	-6.00472
ENSG00000180628	84333	PCGF5	5.17375	5.01516	4.58465	4.96751	4.62764	4.58305	4.71669	4.80505
ENSG00000165338	143279	HECTD2	2.9935	2.92897	2.71273	2.19311	3.35233	3.28013	2.96799	2.84391
ENSG00000107854	80351	TNKS2	5.72548	5.83442	5.51688	5.5264	5.98474	6.11237	6.24636	6.18233
ENSG00000174721	143282	FGFBP3	1.1018	1.31908	1.01718	0.828416	-0.832679	-1.83169	-0.491446	-0.647165
ENSG00000095564	9044	BTAF1	5.03546	5.03396	5.55097	5.33073	5.30715	5.28943	5.5444	5.4786
ENSG00000107864	22849	CPEB3	-0.0891463	0.21144	-0.413057	-0.158873	1.47357	1.74693	1.5388	1.61734
ENSG00000198060	54708	MARCH5	4.77632	4.763	4.18711	4.63486	4.77405	4.79613	4.71536	4.76925
ENSG00000119912	3416	IDE	5.64901	5.60037	4.73428	4.9733	4.83515	4.85334	5.54664	5.52715
ENSG00000138160	3832	KIF11	4.64544	4.51393	6.3663	6.62364	5.41986	5.40571	6.27898	6.25414
ENSG00000152804	3087	HHEX	-5.81707	-5.93831	-6.2957	-5.99176	1.44168	1.46728	2.12177	2.02319
ENSG00000138190	54536	EXOC6	3.68079	3.4732	3.17394	3.27268	2.63383	2.71154	3.55221	3.49314
ENSG00000138119	26509	MYOF	9.00595	9.07915	8.88051	8.80148	6.91696	6.92548	8.32792	8.32837
ENSG00000138180	55165	CEP55	4.68775	4.75082	6.12663	6.34892	5.18488	5.151	5.96715	5.96719
ENSG00000148690	118924	FRA10AC1	2.89374	2.83318	2.42198	2.28901	2.68919	2.63119	2.16119	1.98964
ENSG00000176273	159371	SLC35G1	2.78656	2.50878	3.03298	2.87552	2.70941	2.83028	4.2193	4.15389
ENSG00000180764	266971	PIPSL	1.17162	1.05038	0.942705	1.22741	0.644369	0.975665	1.43969	1.27141
ENSG00000138193	51196	PLCE1	3.79948	3.79471	3.06405	3.20545	1.78442	1.46728	2.5358	2.46696
ENSG00000173145	64318	NOC3L	4.55471	4.41153	5.04471	5.05195	3.29549	3.31913	4.55739	4.52764
ENSG00000108239	23232	TBC1D12	3.87118	3.97309	3.56694	3.79777	3.39041	3.60162	2.74744	2.60631
ENSG00000119969	3070	HELLS	2.37769	2.20635	4.25601	3.98408	1.95222	1.83327	3.56108	3.25973
ENSG00000107438	9124	PDLIM1	7.64505	7.60823	6.34296	6.58873	1.50476	1.54243	1.27696	1.23369
ENSG00000095637	10580	SORBS1	2.35786	2.44971	1.4254	1.42609	8.02572	8.08505	6.83247	6.81007
ENSG00000059573	5832	ALDH18A1	6.77516	6.77572	6.54449	6.73254	6.33101	6.34796	7.07261	7.08457
ENSG00000119977	26123	TCTN3	6.2167	6.26474	5.74699	5.92	5.6192	5.57904	6.33951	6.28847
ENSG00000138185	953	ENTPD1	3.75089	3.65602	4.19515	4.2832	2.83131	3.02629	3.75648	3.85482
ENSG00000226688	728558	ENTPD1-AS1	0.291458	0.21144	0.445767	0.074326	-0.550279	-0.298258	0.035302	0.224102
ENSG00000107443	54619	CCNJ	3.01266	2.95348	3.16987	3.14009	2.00772	1.77213	3.12376	3.16771
ENSG00000177853	9849	ZNF518A	3.90232	3.7604	3.77173	3.52984	4.08844	4.07647	3.64967	3.41945
ENSG00000095587	7093	TLL2	0.249022	-0.728853	-1.77214	-2.53233	0.527724	0.363326	-1.01654	-1.24983
ENSG00000077147	56889	TM9SF3	6.97063	6.85794	6.72961	7.03286	6.07519	6.11483	6.60265	6.56062
ENSG00000236552	728658	RPL13AP5	7.11496	7.20524	6.65102	6.92169	6.96051	6.87875	7.12164	7.26456
ENSG00000196233	84458	LCOR	3.91934	3.85123	3.62763	3.93453	3.85117	3.69352	3.66346	3.73843
ENSG00000213390	84986	ARHGAP19	2.26508	2.58917	3.56384	3.85842	4.45072	4.52308	5.32157	5.32227
ENSG00000165879	10023	FRAT1	1.00311	1.28086	-0.741111	0.578092	2.14274	2.0752	0.520729	0.681784
ENSG00000181274	23401	FRAT2	2.03468	2.17544	1.41166	1.9566	3.02126	3.12251	2.99878	2.81865
ENSG00000052749	23223	RRP12	5.96716	5.96896	6.26821	6.28349	4.79155	4.71399	6.42823	6.5342
ENSG00000171314	5223	PGAM1	6.94884	6.84408	6.78761	7.06843	6.12811	6.23638	7.34112	7.34691
ENSG00000171311	51013	EXOSC1	3.88511	3.75344	3.82971	3.89241	4.45472	4.46051	4.89211	4.88327
ENSG00000171307	84287	ZDHHC16	5.58221	5.44486	5.3468	5.35641	5.15324	5.16415	5.47571	5.43667
ENSG00000155229	64210	MMS19	5.9036	6.13751	6.14647	6.08672	6.38177	6.30651	6.16628	6.21536
ENSG00000165886	80019	UBTD1	4.63723	4.6325	4.2483	4.59601	4.37255	4.38493	4.63504	4.56609
ENSG00000241935	112817	HOGA1	-2.35764	-1.54599	-4.71074	-4.4068	3.21761	3.24005	2.08944	1.82183
ENSG00000155252	55361	PI4K2A	5.28819	5.26198	5.04915	5.2073	4.31872	4.40319	5.34744	5.42626
ENSG00000171160	118812	MORN4	2.95442	2.74469	2.15138	1.55513	2.67554	2.73737	2.67848	2.68528
ENSG00000119986	60370	AVPI1	4.42492	4.35056	3.84513	4.06758	5.1384	5.12556	6.30649	6.31298
ENSG00000155254	83742	MARVELD1	6.65079	6.78044	6.1944	6.36166	7.05178	7.04111	6.72739	6.74285
ENSG00000155256	118813	ZFYVE27	3.69271	3.40821	4.47496	3.85842	5.25421	5.25186	5.74193	5.73211
ENSG00000155265	401647	GOLGA7B	-0.86287	-0.156947	0.715528	0.666448	4.14398	4.11883	6.38725	6.42391
ENSG00000095713	55118	CRTAC1	-3.49514	-3.61638	-6.2957	-5.99176	3.72108	3.93301	3.3858	3.15263
ENSG00000166024	27291	R3HCC1L	3.95607	3.74644	3.87548	3.84586	4.85344	4.88689	4.53505	4.44958
ENSG00000138131	84171	LOXL4	1.80499	1.3001	-1.43772	-0.634211	4.38937	4.52679	7.03119	7.00108
ENSG00000119943	84795	PYROXD2	0.951118	1.62394	1.25119	-0.158873	2.33725	2.3084	3.6744	3.56704
ENSG00000107521	3257	HPS1	5.47698	5.59648	4.82259	4.62754	6.79175	6.73035	5.67133	5.57601
ENSG00000172987	60495	HPSE2	-5.81707	-5.93831	-6.2957	-5.99176	-0.159489	-0.722066	-1.08869	-0.795263
ENSG00000119946	26507	CNNM1	3.38995	3.43456	3.61869	3.61001	3.41114	3.51843	3.24613	3.17768
ENSG00000120053	2805	GOT1	5.72741	5.6787	5.86826	6.09404	5.35287	5.30247	6.09224	6.1971
ENSG00000155287	81894	SLC25A28	3.46138	3.46896	4.20912	3.78138	3.069	2.86583	3.60748	3.5011
ENSG00000198018	57089	ENTPD7	5.34469	5.36147	4.51407	4.76062	2.97746	3.03673	4.28323	4.29792
ENSG00000119929	51076	CUTC	2.80864	2.7656	2.83616	2.76646	2.19149	2.2104	3.07506	3.18264
ENSG00000014919	1355	COX15	5.08455	5.09993	4.61194	4.66198	5.2182	5.19592	5.49126	5.55896
ENSG00000023839	1244	ABCC2	6.68651	6.79322	5.86701	5.63987	7.48791	7.54849	6.33607	6.26353
ENSG00000107554	23268	DNMBP	5.3709	5.43401	7.03788	6.96189	4.26507	4.17423	4.69804	4.59427
ENSG00000120054	1369	CPN1	-5.81707	-5.93831	-4.71074	-5.99176	-0.832679	-0.950335	4.7661	4.79699
ENSG00000107566	10613	ERLIN1	6.18117	6.07536	6.59285	6.72955	5.12591	5.22131	6.15851	6.1074
ENSG00000213341	1147	CHUK	4.37399	4.30606	4.47496	4.6548	4.04135	4.03021	4.94502	4.96035
ENSG00000095485	55280	CWF19L1	3.96593	3.97608	4.26368	4.46459	4.12403	4.12373	4.64481	4.61825
ENSG00000196072	282991	BLOC1S2	4.25841	4.07989	3.64241	3.83954	4.18066	4.13834	4.61531	4.53153
ENSG00000099194	6319	SCD	8.13394	8.23217	7.26547	7.5412	9.64215	9.72287	8.25828	8.32515
ENSG00000235823	90271	OLMALINC	1.76036	1.8496	2.01264	1.72934	3.09486	3.03152	1.9966	2.1501
ENSG00000075826	25956	SEC31B	0.33268	0.251518	2.33001	-0.0610258	2.85571	2.73095	0.284123	-0.332291
ENSG00000166136	4714	NDUFB8	2.33775	1.88824	1.65267	1.33915	1.83438	2.11514	1.93425	2.09857
ENSG00000166135	55662	HIF1AN	6.5963	6.69628	6.1959	6.31116	6.18338	6.20434	6.08713	6.1139
ENSG00000075891	5076	PAX2	-2.64714	-4.35334	-4.71074	-2.82184	0.0239572	-0.464908	-3.20416	-2.54528
ENSG00000119906	55719	SLF2	4.96675	5.15511	5.58809	5.65525	5.6648	5.66648	5.6507	5.69355
ENSG00000055950	84545	MRPL43	4.77632	4.6287	4.54272	4.68331	4.81973	4.80989	4.8262	4.76925
ENSG00000095539	57715	SEMA4G	1.1018	1.56154	0.923469	0.237056	2.49314	2.54609	1.50243	1.78319
ENSG00000107815	56652	TWNK	4.46718	4.55054	4.57081	4.75559	3.78283	3.84073	5.44808	5.45523
ENSG00000107816	84445	LZTS2	6.01384	6.15147	5.88079	5.70911	6.88101	6.8169	6.25822	6.2268
ENSG00000186862	79955	PDZD7	0.557973	-0.0556638	-0.31842	-1.13378	2.80649	2.53877	1.26254	1.0721
ENSG00000107819	81855	SFXN3	5.85933	5.93321	6.21036	5.88973	6.96647	6.98091	6.55424	6.60331
ENSG00000107821	81621	KAZALD1	2.26508	2.05605	2.05745	1.83479	3.52582	3.62947	3.99551	3.79132
ENSG00000138136	10660	LBX1	-2.35764	-3.13095	-4.71074	-4.4068	0.261649	0.490238	-0.351721	0.503078
ENSG00000227128	399806	LBX1-AS1	-3.49514	-3.61638	-4.71074	-5.99176	0.900382	1.03932	-0.184264	-0.122073
ENSG00000166167	8945	BTRC	4.31864	4.36661	4.06515	4.09703	4.42241	4.48929	4.49705	4.70005
ENSG00000166171	25911	DPCD	3.54707	3.48586	3.08584	3.30515	2.6125	2.43213	2.96799	2.95239
ENSG00000166169	27343	POLL	3.5558	3.73941	3.49709	3.24903	4.15631	3.98243	3.23509	3.20717
ENSG00000107829	6468	FBXW4	4.94698	4.95575	4.15035	4.09703	5.05656	4.96546	4.51542	4.43304
ENSG00000107833	10360	NPM3	3.85359	3.7604	3.79838	4.04853	3.54846	3.258	5.17232	5.13292
ENSG00000198408	10724	OGA	7.26325	7.17234	6.94285	6.7457	7.16869	7.27312	6.5926	6.51221
ENSG00000120049	30819	KCNIP2	-1.2935	-1.29445	-0.0668809	-2.53233	2.6125	2.58216	0.591695	0.653495
ENSG00000120029	79591	ARMH3	4.80407	4.75605	4.54272	4.54059	5.10571	5.13652	4.90494	4.9473
ENSG00000166189	79803	HPS6	5.15232	5.11765	4.75211	5.17754	4.81973	4.74931	4.75841	4.78563
ENSG00000198728	8861	LDB1	5.97776	6.15544	5.68622	5.49155	6.93926	6.82896	5.64446	5.66815
ENSG00000148840	23082	PPRC1	5.22391	5.43075	6.35423	5.99087	5.12967	5.0733	6.18409	6.25238
ENSG00000166197	9221	NOLC1	6.59577	6.67755	7.16027	7.12864	5.87188	5.89228	8.07267	8.11916
ENSG00000119915	83401	ELOVL3	0.897179	0.956511	0.961688	0.802653	-3.23478	-2.17273	-2.67365	-1.91725
ENSG00000107862	8729	GBF1	7.62859	7.6982	7.62846	7.56031	7.62531	7.60677	7.38236	7.39576
ENSG00000077150	4791	NFKB2	6.4412	6.50438	6.36005	6.18908	4.83515	4.75248	5.11023	5.152
ENSG00000059915	5662	PSD	-2.64714	-1.85084	-2.83627	-3.18441	0.527724	0.428177	-0.592729	-0.223357
ENSG00000107872	79176	FBXL15	2.39725	2.35171	2.21605	1.78302	3.28654	3.00519	2.89971	2.74012
ENSG00000107874	79004	CUEDC2	5.41115	5.43945	4.57544	4.75055	5.19687	5.22245	5.04534	5.11487
ENSG00000269609	100505761	RPARP-AS1	1.14872	1.13851	1.13893	0.417628	1.25249	1.35501	1.34701	0.840774
ENSG00000138111	79847	MFSD13A	2.33775	2.14384	1.98507	1.65929	2.94371	3.00519	2.21463	2.12971
ENSG00000138107	10121	ACTR1A	7.04654	7.03054	6.79425	6.99852	6.83956	6.80322	6.83155	6.8884
ENSG00000107882	51684	SUFU	5.16521	5.22471	4.69511	4.89622	5.28822	5.34507	5.60641	5.55991
ENSG00000171206	81603	TRIM8	6.41505	6.5543	6.21482	6.44833	4.90842	4.85628	4.94502	4.90443
ENSG00000138175	403	ARL3	4.50824	4.56254	4.21704	4.23826	2.80022	3.14679	2.80831	2.59147
ENSG00000156398	118980	SFXN2	0.722092	1.09512	2.82583	2.28901	0.261649	0.110207	1.85953	1.64634
ENSG00000166272	54838	WBP1L	6.61782	6.72414	5.45626	5.86971	5.49654	5.55383	4.95515	5.14312
ENSG00000166275	119032	BORCS7	2.66271	2.74469	2.15963	2.02505	1.98577	2.08529	1.6089	1.54218
ENSG00000148842	54805	CNNM2	4.08832	4.13717	3.65995	3.91362	4.7531	4.72371	4.24338	4.0654
ENSG00000076685	22978	NT5C2	4.63929	4.66254	4.4832	4.519	4.08328	4.19767	3.99551	3.8825
ENSG00000156374	84108	PCGF6	1.90403	1.3001	2.2855	2.46356	1.75877	1.92601	2.80831	2.77336
ENSG00000148835	6877	TAF5	1.97084	1.69832	2.73497	2.69123	2.09229	2.14438	3.43488	3.40255
ENSG00000173915	84833	ATP5MD	4.93531	4.66439	4.14413	4.40591	4.32091	4.05609	5.00041	4.9134
ENSG00000148843	22984	PDCD11	6.59683	6.66787	6.90167	6.91832	5.96595	6.01743	7.15766	7.12441
ENSG00000138172	51063	CALHM2	4.01424	3.88665	4.33092	4.48701	4.05984	4.18365	4.35808	4.45164
ENSG00000107954	9148	NEURL1	-0.0891463	-1.41474	-2.59526	-1.13378	-0.427422	-0.653353	-4.05216	-2.54528
ENSG00000107957	9644	SH3PXD2A	6.75965	6.86724	6.61962	6.61487	8.76638	8.81733	7.37274	7.37777
ENSG00000107960	79991	STN1	3.41895	3.28811	3.22197	3.37237	3.12529	2.84222	3.19766	3.20717
ENSG00000065613	9748	SLK	5.82904	5.85408	5.89382	6.05297	5.90148	6.0351	5.92769	5.89275
ENSG00000065618	1308	COL17A1	-0.687784	-1.41474	2.38026	2.24186	-2.13524	-2.90969	-4.78913	-3.19736
ENSG00000156384	119392	SFR1	0.625877	-0.210386	1.64094	1.80914	1.48925	1.52771	1.18815	1.15515
ENSG00000197748	80217	CFAP43	-3.00971	-2.03142	-2.38881	-2.08487	0.726052	0.396116	-1.32969	-0.332291
ENSG00000148834	9446	GSTO1	5.51665	5.40099	5.50964	5.86894	7.0886	7.02318	8.10272	8.08001
ENSG00000065621	119391	GSTO2	-0.531665	-0.728853	-0.413057	-0.634211	0.465663	0.149201	1.17281	1.05057
ENSG00000148841	85450	ITPRIP	5.65512	5.66486	5.90305	6.19713	4.25593	4.31806	6.27988	6.28847
ENSG00000120051	159686	CFAP58	-1.17321	-0.893913	-0.145952	-0.565498	-3.7202	-3.27226	-3.20416	-4.41975
ENSG00000225768	101927523	LOC101927523	-5.81707	-5.93831	-6.2957	-5.99176	2.00772	2.02367	0.544774	0.145031
ENSG00000108018	114815	SORCS1	-5.81707	-5.93831	-6.2957	-5.99176	5.72232	5.74971	6.15217	6.03592
ENSG00000108039	7511	XPNPEP1	5.52111	5.63487	5.32039	5.30228	6.58973	6.57031	6.88903	6.89596
ENSG00000148700	120	ADD3	5.68328	5.7087	4.35086	4.27385	7.44483	7.47988	6.60766	6.55299
ENSG00000119950	4601	MXI1	3.01898	3.04754	2.19214	2.19311	6.71547	6.67172	5.71503	5.55035
ENSG00000119953	10285	SMNDC1	3.59867	3.70735	3.79838	3.73786	3.89303	3.81671	4.54403	4.50802
ENSG00000138166	1847	DUSP5	0.44972	-0.446454	1.51808	1.49205	1.73266	1.57143	4.26344	4.29105
ENSG00000108055	9126	SMC3	5.53111	5.53996	6.2029	5.93713	5.97781	6.0532	6.3659	6.37059
ENSG00000203867	282996	RBM20	1.80499	1.93821	1.38378	0.749704	-2.34169	-2.17273	-1.51611	-1.48115
ENSG00000150593	27250	PDCD4	5.11736	5.09718	3.24152	3.14009	5.72729	5.79652	4.47844	4.49214
ENSG00000214413	92482	BBIP1	2.77912	2.64289	2.83616	2.63395	2.53907	2.48644	2.67303	2.57648
ENSG00000108061	8036	SHOC2	5.43382	5.29351	4.35266	4.73701	4.51533	4.53969	4.48777	4.48011
ENSG00000150594	150	ADRA2A	-5.81707	-4.35334	-3.48834	-4.4068	-0.369707	-0.525029	0.681194	0.681784
ENSG00000119927	57678	GPAM	4.72693	4.7768	4.47166	4.58283	5.43309	5.43953	5.36189	5.28473
ENSG00000197142	51703	ACSL5	3.82137	3.88347	3.16168	3.0608	-2.87221	-3.27226	-6.37409	-3.68279
ENSG00000023041	64429	ZDHHC6	4.65562	4.71543	5.0907	5.0574	3.94229	3.88472	4.5953	4.56798
ENSG00000151532	143187	VTI1A	4.37399	4.17934	3.93192	3.9434	4.15877	4.14559	4.413	4.21808
ENSG00000260917	103344931	LOC103344931	1.93113	2.19612	1.80759	1.83479	2.52392	2.33401	1.93425	1.93192
ENSG00000148737	6934	TCF7L2	3.54707	3.13047	2.08368	2.41338	3.15508	3.14679	3.22396	3.37249
ENSG00000197893	4892	NRAP	-5.81707	-5.93831	-6.2957	-5.99176	0.107615	0.549739	-1.16464	-0.875434
ENSG00000165806	840	CASP7	4.43442	4.46151	4.17089	4.23585	3.42343	3.54792	3.80955	3.90368
ENSG00000148735	79949	PLEKHS1	0.9244	0.69105	0.54979	0.45118	-0.997738	-0.653353	1.04376	0.73675
ENSG00000198924	9937	DCLRE1A	3.7006	3.48165	3.69156	3.87706	3.12026	3.11267	3.92168	3.73169
ENSG00000196865	374354	NHLRC2	4.16735	4.0518	4.30142	4.60349	4.06509	4.05352	4.35468	4.27024
ENSG00000165813	55088	CCDC186	3.59867	3.57542	3.17394	3.20053	3.69427	3.66353	3.30715	3.41945
ENSG00000169129	84632	AFAP1L2	3.08078	3.09236	1.99432	2.18316	5.17036	5.12923	6.38601	6.34097
ENSG00000099204	3983	ABLIM1	2.00948	2.01006	0.304213	0.348087	3.08457	3.18482	2.51769	2.67828
ENSG00000151553	57700	FAM160B1	4.80773	4.8553	4.06734	4.14395	4.5038	4.53233	4.523	4.44546
ENSG00000165832	142940	TRUB1	3.7958	3.79131	3.31348	3.71732	3.55219	3.63291	4.32375	4.34512
ENSG00000107518	26033	ATRNL1	1.25975	0.856109	0.759583	0.776421	2.07161	2.1347	1.56255	1.64634
ENSG00000151892	2674	GFRA1	8.04741	8.02414	5.96434	6.15767	-1.95467	-2.90969	-6.37409	-2.83479
ENSG00000203837	119548	PNLIPRP3	-5.81707	-5.93831	-6.2957	-5.99176	2.66867	2.61735	1.95234	1.79618
ENSG00000165868	259217	HSPA12A	2.35786	2.80653	3.51004	3.45739	4.96419	5.03997	4.18337	4.11552
ENSG00000188316	387712	ENO4	-3.49514	-3.61638	-2.59526	-3.18441	0.465663	0.578594	-0.14527	-0.647165
ENSG00000187164	57698	SHTN1	4.05176	4.21017	4.09769	3.60629	7.2757	7.32166	7.20652	7.16003
ENSG00000148704	11023	VAX1	-3.00971	-2.76838	-4.71074	-3.66984	0.876731	0.634628	1.93425	2.00091
ENSG00000165646	6571	SLC18A2	2.07168	1.69832	1.74322	1.88475	1.3925	1.64148	1.57428	1.25267
ENSG00000165650	118987	PDZD8	5.41235	5.58182	5.3468	5.72463	5.15693	5.27628	5.52262	5.52813
ENSG00000170370	2018	EMX2	-5.81707	-5.93831	-6.2957	-5.99176	2.50861	2.61735	2.85232	2.88098
ENSG00000107560	22841	RAB11FIP2	3.49808	3.4984	3.35715	3.48194	3.69088	3.65678	3.6662	3.54795
ENSG00000177640	255082	CASC2	-1.06218	-0.512042	-1.16642	-1.9043	0.186687	-0.0135287	-0.265564	-0.122073
ENSG00000165669	63877	FAM204A	3.98221	3.95803	3.65704	3.86466	3.91932	3.94414	4.0925	4.10511
ENSG00000151893	143384	CACUL1	5.12325	5.00787	4.3236	4.5885	5.49557	5.51424	5.81048	5.69269
ENSG00000188613	340719	NANOS1	2.50936	2.04469	2.26272	1.64486	2.14274	2.61735	2.54775	2.64274
ENSG00000107581	8661	EIF3A	8.07348	8.17144	8.56466	8.36998	8.82519	8.88855	9.10534	9.18715
ENSG00000119979	404636	FAM45A	3.5902	3.43456	2.86669	3.0389	4.34481	4.38901	3.84144	3.76512
ENSG00000183605	119559	SFXN4	3.03156	2.97159	3.28362	2.94782	3.11015	3.24005	4.33068	4.17395
ENSG00000165672	10935	PRDX3	6.27536	6.22251	6.28527	6.30085	6.47775	6.41649	7.18684	7.2058
ENSG00000198873	2869	GRK5	3.6238	3.63723	3.31717	3.50609	3.60353	3.8526	4.30627	4.36924
ENSG00000148908	6001	RGS10	2.52723	2.32379	2.67297	2.64848	6.6212	6.63011	5.65347	5.55991
ENSG00000151923	7073	TIAL1	5.61286	5.46737	5.85943	5.67224	5.29716	5.35553	5.77471	5.71681
ENSG00000151929	9531	BAG3	6.84137	6.84531	6.96684	7.0287	5.48779	5.42867	6.44349	6.44778
ENSG00000198825	22876	INPP5F	3.92271	3.98799	4.73703	4.6312	4.95151	5.03867	7.79294	7.75528
ENSG00000197771	79892	MCMBP	5.43737	5.42638	6.08557	6.23615	4.72522	4.884	6.39884	6.46365
ENSG00000107651	11196	SEC23IP	6.14402	6.12946	6.08773	6.09802	5.47996	5.56108	6.19979	6.25708
ENSG00000203805	196051	PLPP4	4.45089	4.27965	3.81413	3.83637	2.38832	2.39206	4.29214	4.4205
ENSG00000177234	404216	LINC01561	-0.325214	-0.809024	-0.68099	-0.78231	-2.5827	-3.75769	-1.51611	-1.91725
ENSG00000120008	55717	WDR11	5.87947	5.98688	5.74082	5.46099	6.15846	6.22616	5.60641	5.54843
[truncated: 12,581 more rows]
