# Supplementary material for: Dynamic transcriptome analysis reveals signatures of paradoxical effect of vemurafenib on human dermal fibroblasts
Source: Cell Commun Signal. 2021 Dec 20;19:123. doi: 10.1186/s12964-021-00801-3 (PMC8686565; doi:10.1186/s12964-021-00801-3)
Supplement: Supplementary file 4 — Additional file 3: Table S3. Gene expression (log2 CPM) in SBcl2 and WM3438 treated with 2 µM of vemurafenib or DMSO during 18 h or 24 h. [file 12964_2021_801_MOESM4_ESM.xlsx]

## Sheet: Gene expression BRAFwt(log2CPM)
Supplementary table S3: Gene expression (log2 CPM) in SBcl2 and WM3438 treated with 2µM of vemurafenib (PLX) or vehicle (DMSO) during 18 or 24h
Each condition was assessed in duplicates
ENSEMBL	ENTREZ	Symbol	SBcl2_PLX_18h_1	SBcl2_PLX_18h_2	SBcl2_DMSO_18h_2	SBcl2_DMSO_18h_1	SBcl2_PLX_24h_1	SBcl2_PLX_24h_2	SBcl2_DMSO_24h_1	SBcl2_DMSO_24h_2	WM3438_PLX_18h_1	WM3438_PLX_18h_2	WM3438_DMSO_18h_1	WM3438_DMSO_18h_2	WM3438_PLX_24h_1	WM3438_PLX_24h_2	WM3438_DMSO_24h_1	WM3438_DMSO_24h_2
ENSG00000237491	105378580	LINC01409	0.0820523	0.181948	-0.144683	0.115611	0.16277	0.512322	0.576845	0.367261	-0.296902	-0.799772	-0.904471	-0.567032	-0.783749	-0.554871	-0.627174	-0.739876
ENSG00000225880	79854	LINC00115	-0.46959	0.034606	-0.0875387	0.194323	-0.305617	0.242562	0.0486686	-0.26077	-1.76157	-2.65392	-2.42385	-1.93381	-2.12255	-1.79366	-2.78245	-2.53129
ENSG00000228794	643837	LINC01128	3.7679	3.68156	3.59991	3.67221	3.65811	3.70444	3.61708	3.50449	3.08442	2.88643	3.11841	3.22127	2.87479	2.99085	2.95533	3.20081
ENSG00000188976	26155	NOC2L	6.48572	6.7833	6.4999	6.65911	6.41389	6.70643	6.28234	6.56107	6.98703	7.10776	6.80545	6.59366	6.69293	6.68935	6.92569	6.79081
ENSG00000187961	339451	KLHL17	1.82037	2.09164	1.5879	2.08495	1.87525	2.32446	1.52866	1.99992	3.13954	3.67769	2.42749	2.31411	2.91152	2.79371	3.17808	2.82084
ENSG00000187583	84069	PLEKHN1	-0.55089	-0.396028	-1.04612	-0.150122	-1.21004	-0.195125	-1.7663	-0.505189	-3.59807	-2.65392	-2.8713	-4.59678	-3.40266	-3.63016	-3.43453	-2.32484
ENSG00000187608	9636	ISG15	-1.53013	-1.2951	-1.72965	-0.695118	-1.28599	-0.521626	-1.16364	-1.24215	0.464938	1.32512	-0.140912	-0.251005	0.0188045	0.191843	0.917988	0.307429
ENSG00000188157	375790	AGRN	6.73384	7.08498	6.65183	7.15047	6.6737	7.25295	6.4577	7.01148	6.44026	6.80251	5.96532	5.5174	6.14341	6.08335	6.71794	6.2773
ENSG00000217801	100288175	LOC100288175	0.72429	1.16078	1.03974	1.18793	1.14118	1.289	0.946418	0.988144	2.77697	2.9517	2.10806	1.98316	3.1006	2.8594	2.65596	2.55943
ENSG00000131591	54991	C1orf159	1.11537	1.50107	1.29742	1.59815	1.31834	1.78187	1.14415	1.77165	2.8869	3.21739	2.27289	1.96292	2.39361	2.37306	3.00841	2.40852
ENSG00000078808	51150	SDF4	5.74066	6.03291	5.78223	6.09118	5.68229	6.26534	5.51258	6.05388	7.46658	7.68138	7.34555	6.99084	7.26736	7.26433	7.67278	7.42302
ENSG00000176022	126792	B3GALT6	4.16793	4.20711	4.10478	4.1823	4.05627	4.26514	3.90193	4.13155	4.11126	4.06876	4.07759	3.94367	3.84662	3.9877	4.25097	4.05252
ENSG00000160087	118424	UBE2J2	4.76947	4.95641	4.82355	4.85342	4.73037	4.96001	4.62411	4.80616	4.78995	4.80614	4.51083	4.48448	4.4257	4.62115	4.82084	4.75482
ENSG00000162572	6339	SCNN1D	-1.53013	-0.527273	-0.70795	-0.436031	-0.767521	-0.0895145	-0.543907	0.158944	0.513437	1.26769	-0.264647	-0.400382	-0.377124	0.382665	0.387473	0.638635
ENSG00000131584	116983	ACAP3	3.2728	3.75872	3.63853	3.91621	3.51439	3.77838	3.50534	3.90185	4.31994	4.82493	3.64797	3.42744	4.02958	4.19457	4.14074	4.07775
ENSG00000169972	126789	PUSL1	1.24145	1.3472	0.725807	1.09524	0.835475	1.60438	0.879692	1.07977	2.48027	2.62005	1.95003	1.82388	2.02361	2.01781	2.54928	2.1819
ENSG00000127054	54973	INTS11	5.47276	5.78056	5.57497	5.71149	5.45766	5.84234	5.40548	5.65391	5.86048	6.14623	5.57202	5.48759	5.73726	5.74519	5.94392	5.75518
ENSG00000224051	80772	CPTP	2.45172	2.60136	2.41331	2.53654	2.36565	2.75139	2.06001	2.58358	3.47262	3.72379	3.21809	2.87625	3.09148	3.1973	3.7021	3.46698
ENSG00000107404	1855	DVL1	4.58316	5.02048	4.47092	4.85342	4.46384	5.2413	4.017	4.78703	4.28195	4.67424	3.67348	3.37859	3.81374	3.96443	4.53701	4.23077
ENSG00000162576	54587	MXRA8	6.17762	6.45055	6.55506	6.8089	6.2746	6.68395	6.48707	6.84245	1.55458	1.85021	0.635048	0.91629	1.45532	1.85251	1.5329	1.54306
ENSG00000175756	54998	AURKAIP1	4.41673	4.83808	4.52803	4.76592	4.35553	4.97632	4.08707	4.69101	4.85491	5.01905	4.64583	4.35839	4.70213	4.63596	5.09071	4.85374
ENSG00000221978	81669	CCNL2	5.56489	5.87239	5.72356	5.63359	5.86018	5.87478	5.82505	5.89792	5.99145	6.29602	5.42373	5.53379	5.90925	6.01601	5.58824	5.68452
ENSG00000224870	148413	MRPL20-AS1	3.26391	3.37962	3.22455	3.36425	3.10633	3.60569	2.97666	3.44255	4.10534	4.11833	3.87506	3.87218	4.03197	3.84904	4.12989	4.06174
ENSG00000242485	55052	MRPL20	5.36815	5.44345	5.44058	5.45396	5.26736	5.30885	5.27038	5.27617	4.93052	5.05662	5.1148	4.95717	4.9467	4.86341	4.96452	5.02034
ENSG00000179403	64856	VWA1	-6.65941	-3.04512	-5.18908	-4.30393	-4.17351	-3.03947	-3.06176	-6.52756	3.40996	3.56599	3.08077	2.55635	2.78151	2.78407	3.76794	3.27408
ENSG00000160072	83858	ATAD3B	3.35041	3.82748	3.52173	3.76753	3.52276	3.78534	3.32587	3.55059	4.49015	4.97263	4.05189	3.88838	4.15303	4.41502	4.44724	4.14873
ENSG00000197785	55210	ATAD3A	3.0938	3.46555	3.0886	3.41717	2.89042	3.33557	2.84732	3.34743	4.21937	4.51523	4.04322	3.60126	3.95615	4.05133	4.42611	4.18296
ENSG00000160075	29101	SSU72	6.13236	6.23881	6.10497	6.19213	6.07418	6.21341	6.04558	6.14155	6.04604	6.10686	6.19405	6.13878	6.07683	6.07893	6.17781	6.1045
ENSG00000228594	643988	FNDC10	1.31213	1.95077	1.59665	2.09182	1.19805	2.08981	1.22701	1.64737	3.53855	3.97768	3.32211	2.71004	3.15849	3.21533	3.94671	3.61219
ENSG00000197530	142678	MIB2	0.758438	1.21655	0.757342	1.29896	0.888263	1.74427	0.994513	1.28622	2.3987	2.91008	1.88358	1.65746	1.92441	2.06631	2.76654	2.1819
ENSG00000248333	984	CDK11B	3.89229	4.01607	3.82494	4.0225	3.72735	3.97986	3.65997	3.71204	4.31994	4.42946	4.28305	4.11173	4.31649	4.27587	4.40287	4.40036
ENSG00000189339	728661	SLC35E2B	4.89853	4.98379	4.83283	4.99023	5.07489	5.05904	4.92745	5.10134	5.21525	5.23013	5.22145	5.14637	5.0932	5.05183	5.2119	5.14277
ENSG00000215790	9906	SLC35E2A	-1.61502	-1.2951	-2.25048	-1.76787	-0.940853	-1.00705	-1.47679	-0.377809	1.42112	1.61718	1.45717	1.51174	1.67873	1.95909	1.75247	1.9432
ENSG00000008130	65220	NADK	4.65743	4.81455	4.76463	4.91476	4.57937	4.91842	4.62156	4.8653	5.48141	5.67251	5.44857	5.4242	5.45043	5.50463	5.8279	5.63902
ENSG00000078369	2782	GNB1	8.61427	8.65804	8.59709	8.60518	8.50222	8.54476	8.46568	8.5265	8.46084	8.47848	8.56678	8.52761	8.50214	8.51209	8.57585	8.586
ENSG00000067606	5590	PRKCZ	-1.70522	-1.21915	-2.13018	-1.19959	-1.45105	-1.74402	-0.966598	-1.57336	3.66738	3.83916	3.89206	3.83924	3.60537	3.6879	3.82286	3.81403
ENSG00000182873	100506504	PRKCZ-AS1	-1.37401	-1.07829	-0.941149	-1.07127	-1.74055	-1.28945	-1.09492	-0.912846	0.133732	0.516004	0.208423	0.227649	0.129836	0.276732	0.327972	0.035057
ENSG00000162585	199990	FAAP20	2.76895	3.15187	2.71982	2.93829	2.5787	3.09542	2.6412	2.99404	3.61277	3.95739	3.40567	3.11517	3.40285	3.40954	3.93179	3.76968
ENSG00000157933	6497	SKI	5.13703	5.13705	4.87746	5.02564	5.08057	5.16154	4.93773	5.03992	6.08015	6.19711	5.93106	5.91728	5.90925	6.05759	6.26368	6.05281
ENSG00000116151	79906	MORN1	-0.55089	-0.438464	-0.665515	-0.397037	-0.266623	-0.390381	-1.02933	-0.461467	1.15682	1.08027	0.907669	0.760772	1.2412	1.03009	0.917988	1.18612
ENSG00000269896	100129534	LOC100129534	-0.878055	-0.949964	-1.28219	-1.134	-1.21004	-0.770985	-1.3919	-0.912846	0.164429	0.274996	-0.0639496	0.293991	-0.428654	0.0382197	0.061897	-0.041905
ENSG00000157916	11079	RER1	5.83119	5.83056	5.81585	5.74183	5.76401	5.72238	5.6553	5.74711	7.01335	6.91374	7.05013	7.02573	6.91168	6.87834	6.89238	6.899
ENSG00000157911	5192	PEX10	1.17979	1.45545	1.20895	1.41306	1.27935	1.55094	0.930024	1.52229	3.33098	3.62721	3.32569	3.01547	3.24737	3.2955	3.68144	3.53148
ENSG00000157881	55229	PANK4	2.16395	2.29311	2.19463	2.25373	2.06298	2.41697	2.00629	2.30849	3.76825	3.86602	3.70955	3.4711	3.64017	3.61097	4.05618	3.72682
ENSG00000157873	8764	TNFRSF14	0.824401	0.844175	0.818418	1.10885	0.939187	1.42591	0.80973	0.907072	6.64833	7.17909	6.39356	6.23585	6.49799	6.56583	6.90834	6.77161
ENSG00000157870	127281	PRXL2B	3.1431	3.37656	3.11013	3.2735	2.9742	3.31968	2.87756	3.01741	4.23572	4.42782	4.17607	4.05068	4.04383	3.99189	4.33082	4.33147
ENSG00000130762	27237	ARHGEF16	-6.65941	-6.50455	-6.77404	-6.62586	-6.49544	-6.49891	-6.52119	-6.52756	-0.0655763	0.656867	-1.28634	-0.82419	-0.377124	0.00542977	0.0249028	-0.677141
ENSG00000162591	1953	MEGF6	-6.65941	-6.50455	-6.77404	-6.62586	-6.49544	-6.49891	-6.52119	-6.52756	0.0703071	0.387106	-0.549376	-1.53789	-0.0602671	-0.554871	0.20106	-0.0819824
ENSG00000158109	127262	TPRG1L	3.95805	4.06625	3.65327	3.75677	3.83435	4.06238	3.46608	3.64612	5.07789	4.93393	5.20503	5.1146	5.10909	5.07966	5.09518	5.07832
ENSG00000116213	49856	WRAP73	3.50172	3.59742	3.49158	3.56273	3.37954	3.61874	3.22868	3.33198	4.23029	4.38458	4.02792	3.76808	3.97362	4.05934	4.11896	4.05944
ENSG00000078900	7161	TP73	1.60268	1.61957	1.69764	1.85392	1.6183	1.61484	1.66369	1.96028	1.48332	1.74893	1.15308	1.20196	1.10287	1.46335	1.5719	1.58205
ENSG00000227372	57212	TP73-AS1	3.08374	3.31403	3.0855	3.40067	3.42193	3.4712	3.23537	3.43389	3.15872	3.20215	3.07653	3.03015	3.2267	3.2296	3.23182	3.14981
ENSG00000235169	388588	SMIM1	-3.48949	-2.41709	-2.52611	-1.87097	-3.68809	-1.85505	-3.35126	-3.06812	-0.339337	-0.0145106	-0.549376	-1.05246	-0.783749	-0.208695	-0.175795	-0.0819824
ENSG00000130764	57470	LRRC47	4.27943	4.24448	4.10171	4.21414	4.11466	4.2947	4.07407	4.08991	5.26479	5.31851	5.18743	5.10193	5.13484	5.1385	5.20881	5.16434
ENSG00000116198	9731	CEP104	4.44059	4.42397	4.36231	4.38187	4.36797	4.35674	4.30616	4.27092	4.73732	4.67424	4.91184	4.91035	4.68859	4.58277	4.7784	4.74053
ENSG00000169598	1677	DFFB	1.91423	1.84859	1.85167	1.71844	1.95989	1.84539	1.85819	1.99208	2.40515	2.28588	2.53654	2.48714	2.48695	2.34056	2.44811	2.47217
ENSG00000198912	339448	C1orf174	3.7404	3.8541	3.75441	3.65607	3.65811	3.5523	3.54356	3.47666	3.82939	3.83916	3.75008	3.74752	3.87612	3.75601	3.77074	3.90654
ENSG00000131697	261734	NPHP4	2.5766	3.00126	2.46197	2.97592	2.73578	3.0576	2.50395	2.65484	4.87128	5.03419	4.56787	4.51262	4.66727	4.77498	4.89062	4.78856
ENSG00000069424	8514	KCNAB2	5.42639	5.56657	5.35234	5.52357	5.22181	5.50426	5.17621	5.35776	8.77825	8.94309	8.54592	8.39433	8.78191	8.84474	8.93043	8.82097
ENSG00000116251	6146	RPL22	7.54905	7.4883	7.50259	7.41623	7.6007	7.5199	7.48908	7.37886	6.74035	6.79808	6.81217	6.87032	6.84781	6.83963	6.7744	6.85524
ENSG00000158286	388591	RNF207	1.22933	1.1175	1.02686	0.775024	1.19805	1.06334	1.10086	1.15192	0.774483	1.32512	0.383509	0.978129	1.06611	1.06233	0.917988	0.663088
ENSG00000116237	23463	ICMT	6.26075	6.2069	6.20199	6.2257	6.02346	6.10819	6.03172	6.08738	8.17324	8.08072	8.29011	8.24865	8.04524	8.09527	8.12492	8.11997
ENSG00000158292	387509	GPR153	2.81023	2.8106	2.2061	2.34281	2.89042	3.09542	2.23036	2.41789	5.95679	6.07269	5.92636	5.63084	5.84561	5.93181	6.27357	6.1239
ENSG00000097021	11332	ACOT7	5.05096	5.31283	4.88283	5.11603	4.8834	5.33754	4.64936	5.04846	7.81684	7.96693	7.6137	7.33826	7.70147	7.69346	7.99868	7.8525
ENSG00000069812	54626	HES2	-6.65941	-6.50455	-6.77404	-6.62586	-6.49544	-4.91394	-6.52119	-6.52756	5.87853	5.85844	5.62091	5.5432	5.85641	5.8476	5.69953	5.71408
ENSG00000187017	83715	ESPN	-5.07445	-4.91959	-3.0736	-3.16642	-2.58855	-3.32898	-2.82075	-3.06812	1.36936	1.60564	0.112207	-0.031995	0.969895	0.702038	1.14182	0.397627
ENSG00000215788	8718	TNFRSF25	1.85234	2.19935	2.06831	2.02878	2.28264	2.47551	2.02184	2.36423	-1.65054	-0.331993	-1.20145	-1.53789	-0.783749	-1.22806	-1.03243	-1.58787
ENSG00000171680	57449	PLEKHG5	4.04535	4.4763	3.89927	4.18712	4.36021	4.57858	3.9955	4.38309	1.47109	1.7171	1.6059	1.28586	1.2412	1.18454	1.94299	1.56917
ENSG00000162408	79707	NOL9	3.92649	4.04138	3.90456	3.92969	3.9691	3.93885	3.91657	3.8	4.83238	4.86178	4.90348	5.00746	4.85405	4.91508	4.83693	4.87352
ENSG00000204859	3104	ZBTB48	2.20786	2.58026	2.01712	2.39374	2.23588	2.59121	1.95049	2.36423	3.44788	3.5749	3.28213	3.04948	3.33495	3.34548	3.41096	3.29379
ENSG00000162413	9903	KLHL21	5.13541	5.23902	4.74805	4.84531	4.94802	5.1651	4.54018	4.71621	6.71595	6.73393	6.82677	6.64739	6.48761	6.47144	6.99458	6.83453
ENSG00000116273	148479	PHF13	3.98354	4.05291	4.05171	3.98793	3.91501	3.943	3.85494	4.07514	5.63726	5.54688	5.60185	5.56351	5.63273	5.62757	5.71703	5.66876
ENSG00000041988	90326	THAP3	1.39043	2.04619	1.57911	1.49827	1.52137	1.8977	1.42718	1.88607	3.30021	3.23623	3.09762	2.90307	3.06844	3.04429	3.35989	3.05598
ENSG00000007923	55735	DNAJC11	4.8459	4.74397	4.65902	4.80512	4.74356	4.77547	4.74852	4.69343	5.66503	5.70802	5.72353	5.72176	5.67377	5.70874	5.64724	5.61885
ENSG00000171735	23261	CAMTA1	3.37538	3.26198	3.38204	3.31812	3.20673	3.09168	3.54086	3.28462	4.48712	4.35214	4.52335	4.5823	4.58359	4.50866	4.63387	4.53065
ENSG00000049245	9341	VAMP3	5.8795	5.81145	5.88841	5.82045	5.83295	5.70352	5.82726	5.78788	6.514	6.48583	6.62401	6.74103	6.62663	6.61421	6.65085	6.68546
ENSG00000049246	8863	PER3	4.37882	4.2923	4.67872	4.77342	4.48112	4.40272	4.92641	4.93648	5.31268	5.34478	5.59963	5.61064	5.37354	5.39181	5.69144	5.67629
ENSG00000116288	11315	PARK7	6.32803	6.24511	6.34604	6.252	6.13232	6.19698	6.21373	6.15346	7.41505	7.31064	7.42342	7.42408	7.40849	7.45948	7.43352	7.45291
ENSG00000116285	54206	ERRFI1	9.10921	9.01339	8.71665	8.62729	9.13468	9.03458	8.83213	8.70745	3.18516	2.96531	2.95698	3.04467	3.12761	2.95266	2.96024	3.00906
ENSG00000142599	473	RERE	5.12154	5.08088	5.01346	5.31849	5.27811	5.36179	5.23912	5.40281	6.92283	7.07883	6.80513	6.74511	6.92586	6.97492	7.05231	6.94802
ENSG00000074800	2023	ENO1	10.8118	10.8827	10.881	10.9155	10.7718	10.9193	10.7959	10.9201	10.8487	10.8068	10.8538	10.715	10.8519	10.8416	10.8722	10.833
ENSG00000180758	80045	GPR157	1.86022	1.89205	1.90896	1.98517	1.88394	1.99695	1.76883	1.86046	3.22211	3.3163	3.59556	3.52389	3.31551	3.44971	3.62694	3.39215
ENSG00000049239	9563	H6PD	4.85184	4.90218	4.8282	5.03012	4.89634	5.00343	4.96313	5.11404	6.67522	6.64052	6.63775	6.5076	6.82048	6.77057	6.82033	6.7117
ENSG00000171621	80176	SPSB1	3.24597	3.17317	2.82029	2.9722	3.01037	3.20327	2.45323	2.718	6.19332	6.30363	6.18669	6.12118	6.05237	6.04403	6.28192	6.19637
ENSG00000171612	84275	SLC25A33	2.15116	2.24028	2.30545	1.96286	2.38414	2.02073	1.9176	1.89451	4.02607	3.97094	4.26452	4.29095	4.17045	4.03923	4.09462	4.04788
ENSG00000188807	199953	TMEM201	2.26836	2.41133	2.08083	2.53654	2.00041	2.34972	1.94234	2.29581	6.03155	6.14773	5.87963	5.58686	5.49864	5.64364	6.16724	5.92656
ENSG00000171608	5293	PIK3CD	4.29986	4.51295	4.22102	4.25755	4.40769	4.57591	4.11453	4.26767	6.37203	6.54858	6.29748	6.10453	6.3079	6.318	6.56889	6.42537
ENSG00000231789	101929074	PIK3CD-AS2	-1.80143	-1.2951	-0.891396	-1.01115	-0.612799	-1.36962	-0.966598	-1.17	1.64442	1.74893	1.91244	1.45488	1.39732	1.75724	2.07553	1.87156
ENSG00000171603	22883	CLSTN1	6.42523	6.51972	6.50048	6.74251	6.39083	6.52641	6.48742	6.64846	8.23533	8.14866	8.29206	8.06463	8.06415	8.01865	8.1945	8.12093
ENSG00000178585	56998	CTNNBIP1	2.92367	3.04041	2.72381	2.66647	2.83323	2.93364	2.4125	2.63484	4.15968	4.03903	4.0191	3.79697	4.2152	4.15214	4.30982	4.30257
ENSG00000162441	84328	LZIC	3.54148	3.49404	3.65118	3.61851	3.69315	3.50532	3.68948	3.59527	3.95103	3.83175	4.24386	4.2705	4.00066	4.01267	4.06532	4.2711
ENSG00000173614	64802	NMNAT1	1.10214	1.16078	0.987512	1.01077	1.55441	1.06334	1.50672	1.26035	3.84131	3.8636	4.1721	4.13001	3.98351	3.90789	3.93927	4.03154
ENSG00000130939	10277	UBE4B	5.56066	5.53676	5.51338	5.60627	5.53695	5.53142	5.60648	5.60334	6.49525	6.47912	6.64958	6.57669	6.50445	6.46956	6.53968	6.52961
ENSG00000054523	23095	KIF1B	5.89877	5.78978	5.84136	5.90772	5.96014	5.84678	5.95733	5.95651	7.33509	7.23353	7.33093	7.36551	7.43778	7.47172	7.32024	7.3136
ENSG00000142657	5226	PGD	5.36399	5.42951	5.35685	5.39825	5.17211	5.33912	5.10862	5.23025	7.07271	6.95951	7.17222	7.10178	6.85321	6.82766	6.93351	6.93271
ENSG00000175279	378708	CENPS	-0.355634	0.00324183	-0.399	-0.476109	-0.612799	-0.770985	-0.111796	-0.187706	1.51939	1.76976	1.44405	1.51174	1.48347	1.35039	1.98212	1.66914
ENSG00000160049	1676	DFFA	5.30457	5.23396	5.18922	5.20268	5.24897	5.18891	5.21056	5.11675	5.84102	5.81274	5.89417	5.90473	5.88571	5.82898	5.91452	5.83335
ENSG00000142655	5195	PEX14	2.33776	2.61698	2.31607	2.64794	2.32154	2.51512	2.21691	2.49758	4.56971	4.79348	4.43993	4.22446	4.45621	4.52176	4.83159	4.64248
ENSG00000130940	54897	CASZ1	-0.392628	0.034606	-0.144683	-0.0866968	-0.564704	-0.270087	-0.739827	-0.26077	-0.428146	-0.164536	-0.904471	-1.42685	-1.35203	-0.506776	-0.408994	-0.209362
ENSG00000120948	23435	TARDBP	7.85782	7.71937	7.94658	7.8743	7.76452	7.68295	7.93138	7.81542	7.34371	7.26207	7.40831	7.42223	7.33483	7.29073	7.33614	7.35757
ENSG00000009724	10747	MASP2	-2.57195	-3.04512	-2.68658	-2.92542	-1.85159	-2.10659	-1.87733	-2.13524	-0.255679	-0.423623	0.269177	-0.031995	-0.377124	-0.170727	-0.627174	-0.39884
ENSG00000116649	6723	SRM	4.36226	4.53642	4.16921	4.4301	4.08482	4.51302	3.95556	4.14928	5.68832	5.90685	5.63901	5.38669	5.43699	5.4735	5.99503	5.82592
ENSG00000171824	5394	EXOSC10	5.61117	5.49086	5.66553	5.6277	5.4613	5.41286	5.58505	5.5301	6.15132	6.07478	6.2327	6.18595	6.00096	6.00413	6.07694	6.15494
ENSG00000198793	2475	MTOR	6.25628	6.26011	6.27291	6.33758	6.24708	6.22582	6.28878	6.28161	7.66763	7.57998	7.72294	7.69621	7.59381	7.63755	7.60566	7.57149
ENSG00000120942	29914	UBIAD1	4.20245	4.20194	4.0533	4.16612	4.02124	4.12954	3.822	4.04135	4.74241	4.58154	4.74274	4.52475	4.55071	4.40248	4.66876	4.63632
ENSG00000116661	26232	FBXO2	-6.65941	-4.91959	-6.77404	-5.04089	-6.49544	-4.91394	-3.71383	-4.94259	0.38899	0.845312	0.269177	0.713076	0.419342	0.356902	0.957789	1.00668
ENSG00000132879	93611	FBXO44	2.03755	1.95897	1.82959	2.17828	1.88394	2.01285	1.75028	2.30849	4.30796	4.53362	4.02792	3.86674	4.26673	4.33315	4.21447	4.22462
ENSG00000116663	26270	FBXO6	0.32927	0.365812	0.120779	0.244509	0.298974	0.443609	-0.254401	0.292623	3.20005	3.24369	3.20648	3.05427	3.43564	3.53833	3.42877	3.56431
ENSG00000116670	10459	MAD2L2	3.88652	4.01213	3.90808	4.04745	3.6377	4.02955	3.53274	3.88077	6.0279	6.00072	5.73771	5.61389	5.87446	5.90206	5.89029	5.84542
ENSG00000162490	374946	DRAXIN	-6.65941	-6.50455	-6.77404	-6.62586	-4.91048	-6.49891	-6.52119	-6.52756	4.54804	4.47298	3.68468	3.42744	4.4826	4.41658	3.5767	3.41032
ENSG00000177674	57085	AGTRAP	2.05139	1.9259	1.67304	2.00714	1.68943	2.17705	1.50672	1.9683	5.52716	5.62756	5.25188	4.84961	5.39036	5.39181	5.63041	5.40625
ENSG00000177000	4524	MTHFR	2.79797	2.75519	2.67098	2.86399	2.69685	2.72751	2.79849	2.80112	4.47798	4.44087	4.66432	4.4951	4.46506	4.41658	4.72318	4.59243
ENSG00000011021	1185	CLCN6	3.05655	3.04812	3.10094	2.99436	3.12844	3.21706	3.09536	3.23566	4.97124	5.00813	5.14854	4.9963	4.94164	4.94349	5.1074	5.06461
ENSG00000116685	90231	KIAA2013	3.97812	4.07004	3.94962	4.13486	3.9934	4.3583	3.93722	4.12618	6.11936	6.20573	5.96876	5.63164	5.87645	5.90428	6.2447	5.97559
ENSG00000083444	5351	PLOD1	6.08311	6.32458	6.04514	6.20169	5.93997	6.26368	5.85521	6.02919	9.44952	9.36061	9.40981	9.15529	9.33105	9.2668	9.44355	9.31327
ENSG00000116688	9927	MFN2	6.18117	6.19827	6.12965	6.26041	6.04735	6.13477	5.98735	6.14288	8.12565	8.03278	8.07832	7.97031	8.04125	8.07059	8.08728	8.025
ENSG00000116691	60672	MIIP	1.36849	1.82188	1.5343	1.73609	1.3933	1.7251	1.30536	1.6672	3.35446	3.56002	2.97076	2.64798	3.01157	2.98665	3.40017	3.11035
ENSG00000028137	7133	TNFRSF1B	2.05139	2.14291	1.68129	1.73609	1.8665	2.04413	1.71243	1.78078	2.7967	2.78263	2.13279	2.18895	2.41569	2.57651	2.49621	2.24805
ENSG00000048707	55187	VPS13D	5.65375	5.5126	5.64566	5.72646	5.68416	5.60864	5.81783	5.74128	6.52808	6.40199	6.59463	6.67915	6.5785	6.66856	6.49346	6.597
ENSG00000162496	9249	DHRS3	4.3979	4.64074	4.55968	4.59754	4.64858	4.8592	4.67295	4.90655	-1.88186	-1.14491	-0.497846	-0.972289	-1.16562	-0.822804	-0.687295	-1.18734
ENSG00000116731	7799	PRDM2	4.75157	4.73922	4.80951	4.84734	4.86156	4.72329	4.8413	4.78816	5.16869	5.20454	5.1556	5.18949	5.13373	5.11947	5.03831	5.12747
ENSG00000189337	23254	KAZN	-5.07445	-6.50455	-5.18908	-3.8185	-6.49544	-6.49891	-6.52119	-4.94259	4.9885	4.96475	4.89387	4.83854	4.91604	4.95427	5.03598	5.00369
ENSG00000171729	55092	TMEM51	0.689313	1.18893	1.13885	1.27501	1.03594	1.12315	0.896665	1.01934	6.02738	5.95937	5.87414	5.73302	6.02331	5.88131	5.94268	5.80204
ENSG00000142621	114827	FHAD1	-0.826525	-1.147	-0.624292	-0.559766	-1.00359	-0.944317	-0.498819	-0.550276	0.164429	0.245552	0.383509	0.326053	0.329145	0.551171	0.358029	-0.559304
ENSG00000142634	79180	EFHD2	5.39009	5.66944	5.22772	5.42365	5.37222	5.68131	5.0949	5.27375	5.16015	5.51562	4.88904	4.61186	5.0632	5.11468	5.31606	5.13076
ENSG00000132906	842	CASP9	1.91423	2.08416	1.63959	1.57872	1.85771	2.00492	1.62347	1.93597	4.23933	4.30474	4.00577	3.96673	4.25044	4.36419	4.07666	3.98865
ENSG00000116138	23341	DNAJC16	3.92084	3.86722	3.85805	3.79094	3.94646	3.89019	3.83966	3.94716	5.37798	5.30072	5.4738	5.51653	5.44417	5.39893	5.36406	5.31854
ENSG00000197312	84301	DDI2	5.34305	5.18675	5.09363	5.08624	5.28222	5.17042	5.17099	5.07375	5.97639	5.90214	6.06614	6.22685	6.0394	6.05909	5.95503	6.07632
ENSG00000116786	23207	PLEKHM2	4.06595	4.21569	4.02928	4.23135	3.98333	4.3505	3.89983	4.01837	5.92409	6.05477	5.70578	5.50344	5.73067	5.77893	6.05302	5.8607
ENSG00000162458	54751	FBLIM1	3.81124	3.89526	3.4342	3.7481	3.67824	3.98592	3.45752	3.59009	-3.2355	-2.89493	-4.00881	-3.01182	-6.21001	-2.97808	-3.91996	-3.0618
ENSG00000233954	440567	UQCRHL	5.47019	5.47523	5.46943	5.392	5.34337	5.29266	5.25812	5.18454	4.97016	4.83855	4.79661	4.70624	4.75793	4.93154	4.76023	4.7746
ENSG00000179743	729614	FLJ37453	-1.80143	-1.8607	-0.891396	-0.844496	-1.06918	-1.97534	-1.47679	-1.3181	0.513437	0.845312	0.355764	0.559725	0.7325	0.857107	0.578295	0.779498
ENSG00000065526	23013	SPEN	6.79681	6.74737	6.71518	6.87262	6.81503	6.81327	6.86238	6.86221	7.17259	7.1486	7.12805	7.11532	6.98182	7.04012	7.03322	7.01338
ENSG00000116809	7709	ZBTB17	2.00947	2.3315	1.92293	2.27199	1.83995	2.42887	1.8142	2.21054	4.01348	4.32071	3.75805	3.48891	3.9154	3.80447	4.3346	4.11146
ENSG00000142627	1969	EPHA2	7.54996	7.80229	7.18043	7.33803	7.48103	7.82041	6.98177	7.29611	5.83864	5.80897	5.5561	5.21433	5.74236	5.62487	5.72065	5.61494
ENSG00000142632	128272	ARHGEF19	2.03755	2.20625	1.80716	2.11224	1.73818	2.36837	1.41545	1.93597	-0.0303869	0.0206788	-0.353456	-0.251005	-0.327371	-0.287767	0.133156	0.0720512
ENSG00000132881	79363	CPLANE2	-0.728677	-0.723193	-0.545221	-0.695118	-0.386917	-0.123866	-1.09492	-0.596819	0.583258	0.884044	1.01799	0.663748	0.969895	0.762159	1.20933	0.928142
ENSG00000037637	54455	FBXO42	3.82339	3.76808	3.61935	3.76108	3.72494	3.57657	3.58864	3.69765	4.70766	4.7124	4.77452	4.7304	4.82547	4.78709	4.69549	4.73189
ENSG00000055070	26099	SZRD1	5.49762	5.64424	5.46108	5.63006	5.32593	5.53624	5.34648	5.51513	6.10311	6.20095	6.12228	5.91859	6.06466	6.11155	6.24319	6.18216
ENSG00000157191	55707	NECAP2	4.99477	5.14695	4.91901	4.99023	4.96859	5.09402	4.83141	4.84803	4.59105	4.54877	4.67979	4.59551	4.45265	4.47013	4.70429	4.67591
ENSG00000080947	114819	CROCCP3	-0.15162	-0.396028	-0.266245	0.429427	0.537981	0.130451	0.534095	0.26686	0.133732	0.564503	0.208423	-0.115653	0.504231	-0.0624743	0.628481	0.368183
ENSG00000219481	55672	NBPF1	4.98489	4.91488	5.01264	5.00669	5.03837	4.92579	5.07547	4.96079	5.38451	5.3238	5.55763	5.52519	5.20837	5.22649	5.29388	5.36306
ENSG00000215908	84809	CROCCP2	2.11207	2.19241	2.05568	2.28404	2.22223	2.37454	2.05246	1.93597	3.35779	3.60998	2.84668	2.87625	3.25555	3.39379	3.31462	3.27805
ENSG00000058453	9696	CROCC	0.758438	1.24364	0.80339	1.57872	0.922411	1.60438	0.994513	1.5652	3.24742	3.89712	2.72726	2.43664	2.96741	2.95695	3.27184	3.03271
ENSG00000117122	4237	MFAP2	-5.07445	-4.91959	-6.77404	-6.62586	-4.91048	-6.49891	-6.52119	-6.52756	5.94026	6.02637	5.70028	5.50257	5.77476	5.78679	5.71049	5.69494
ENSG00000159363	23400	ATP13A2	3.325	3.47701	2.9991	3.40619	2.94543	3.66223	2.83416	3.41642	7.87426	8.04765	7.6241	7.24832	7.66602	7.72637	8.04936	7.80607
ENSG00000117118	6390	SDHB	5.42573	5.33504	5.37793	5.26403	5.2329	5.31287	5.2291	5.17158	6.443	6.5258	6.44055	6.41375	6.54758	6.49045	6.454	6.45892
ENSG00000142619	51702	PADI3	2.83444	2.92381	2.8644	2.89574	2.91183	3.11396	3.08429	3.1145	-0.474689	-0.62644	-1.80717	-1.32376	-0.783749	-0.656154	-1.19749	-1.83941
ENSG00000179051	55920	RCC2	6.29714	6.34427	6.08452	6.20049	6.25924	6.33102	6.12515	6.20736	7.73724	7.76239	7.77607	7.6548	7.7269	7.74821	7.76418	7.77503
ENSG00000074964	55160	ARHGEF10L	0.671502	1.1175	0.502085	1.33415	0.888263	1.4611	0.22028	0.803361	2.0082	2.40386	1.40397	1.46931	1.88274	2.18087	2.30115	1.95315
ENSG00000179023	127707	KLHDC7A	-6.65941	-6.50455	-6.77404	-6.62586	-6.49544	-6.49891	-6.52119	-4.94259	2.44944	2.13348	1.49581	1.3181	2.40101	2.39854	1.80796	1.88201
ENSG00000159423	8659	ALDH4A1	0.459526	1.0879	0.741661	1.12234	0.537981	1.06334	0.717218	0.767064	4.74114	4.51369	4.52491	4.26844	4.5323	4.51158	4.69696	4.58925
ENSG00000169991	126917	IFFO2	5.03276	4.9908	4.86846	4.87648	4.92399	4.87993	4.85982	4.84803	4.37347	4.19735	4.33015	4.4302	4.44193	4.43977	4.42078	4.33528
ENSG00000127481	23352	UBR4	7.85585	7.82797	7.81929	7.99911	7.99296	7.90471	7.98109	8.01988	8.91477	8.82068	8.8818	8.89687	8.83314	8.87143	8.71008	8.73293
ENSG00000127463	23065	EMC1	6.20535	6.15522	6.10152	6.16429	6.0718	6.0434	6.0527	6.05247	8.13015	7.9857	8.12838	8.03296	8.03502	8.07084	7.93872	7.89489
ENSG00000053372	51154	MRTO4	5.22514	5.3216	5.19355	5.1444	5.00888	5.01729	5.00678	5.01499	6.42687	6.38816	6.20478	6.25939	6.43542	6.38526	6.27061	6.3033
ENSG00000053371	8574	AKR7A2	4.2009	4.30361	4.02119	4.28028	4.08858	4.24845	3.97167	4.17894	6.33288	6.39697	6.15936	6.08417	6.30199	6.33459	6.37765	6.31251
ENSG00000040487	54896	SLC66A1	2.10546	2.32517	1.88774	2.08495	1.97623	2.55366	1.86683	2.04609	5.13519	5.27272	4.95061	4.61673	4.90308	5.0255	5.10297	4.88656
ENSG00000077549	832	CAPZB	6.9266	6.92158	7.00023	7.00339	6.89513	6.92906	6.93709	6.98999	7.86815	7.85639	8.05236	8.02718	7.96483	7.9418	8.1065	8.10847
ENSG00000173436	440574	MICOS10	1.35739	1.10278	0.772855	1.0252	0.817441	0.720263	0.879692	1.01934	2.02503	2.11731	2.30951	2.36129	1.97486	2.17351	1.94299	2.04904
ENSG00000158747	4681	NBL1	0.186075	0.340937	-0.0597937	0.513696	0.0744139	0.534518	0.0486686	0.549259	5.63109	5.84378	5.67804	5.36467	5.41615	5.49581	6.01992	5.80547
ENSG00000162542	255104	TMCO4	2.41473	2.72667	2.71982	2.74265	2.43234	2.47551	2.70523	2.73689	4.31653	4.29759	4.14601	4.065	4.211	4.13139	4.24696	4.23282
ENSG00000169914	23252	OTUD3	3.39451	3.49404	3.39463	3.59935	3.5666	3.42739	3.62729	3.53719	4.38003	4.29579	4.26639	4.48271	4.31453	4.36742	4.17913	4.36166
ENSG00000162543	127733	UBXN10	-6.65941	-6.50455	-6.77404	-6.62586	-6.49544	-6.49891	-6.52119	-6.52756	3.14724	2.76717	2.57916	2.64163	3.04973	3.32237	2.69181	2.66612
ENSG00000162545	55450	CAMK2N1	4.38156	4.2727	4.0533	4.10292	4.42417	4.3676	4.13076	4.04893	2.90064	2.97879	2.84668	2.76954	3.10966	3.2296	3.18228	2.97039
ENSG00000090432	79594	MUL1	4.40465	4.60462	4.36871	4.51817	4.28346	4.45311	4.16794	4.29182	6.26324	6.19518	6.36688	6.17223	6.21808	6.1631	6.32726	6.12114
ENSG00000158828	65018	PINK1	1.52546	1.68032	1.7138	1.28703	1.42937	1.58324	1.49562	1.53314	3.18141	3.04438	3.06373	2.7161	3.15412	2.98245	3.42523	3.12802
ENSG00000117242	100861548	PINK1-AS	-0.284375	-0.438464	-0.23488	0.194323	-0.612799	-0.309081	-0.498819	-0.337732	1.28806	0.884044	1.30589	0.998167	0.75577	1.13992	1.17597	0.967943
ENSG00000244038	1650	DDOST	7.129	7.24102	7.07937	7.18642	6.99378	7.15696	6.97579	7.13656	9.09214	8.98545	9.13531	8.93554	8.98293	8.94912	9.09466	9.012
ENSG00000189410	400745	SH2D5	-1.53013	-1.21915	-0.891396	-0.695118	-1.13789	-1.00705	-0.966598	-0.505189	1.34277	1.7384	1.27659	1.33396	1.36741	1.46335	1.71812	1.63246
ENSG00000127483	50809	HP1BP3	6.74878	6.67769	6.83664	6.81981	6.79674	6.72162	6.95366	6.83617	7.52485	7.52321	7.60655	7.74668	7.5533	7.59289	7.53855	7.60462
ENSG00000075151	8672	EIF4G3	6.28292	6.17295	6.20913	6.16266	6.33369	6.24193	6.28194	6.27395	7.12437	7.05463	7.06734	7.09859	7.13968	7.13317	6.9735	6.98244
ENSG00000117298	1889	ECE1	6.8293	6.96293	6.3904	6.59467	6.77325	6.99432	6.32489	6.56338	7.32218	7.29366	6.9265	6.72834	7.11796	7.08984	6.92444	6.77267
ENSG00000142794	84224	NBPF3	1.78767	1.89205	1.7456	1.69156	2.00838	1.93155	2.06753	2.0385	3.77821	3.79412	3.92783	3.87218	3.85203	3.95373	3.95656	3.80582
ENSG00000162551	249	ALPL	-0.284375	-0.164703	-0.174126	-0.286006	0.0744139	0.101007	-0.638544	-0.223776	-0.0303869	0.303851	0.269177	-0.031995	-0.0602671	-0.208695	0.297275	-0.45037
ENSG00000076864	5909	RAP1GAP	1.16713	1.42026	1.17433	1.4669	0.955769	1.10842	1.02571	1.52229	5.72096	5.79887	5.86924	5.75673	5.51237	5.48767	6.00634	5.84342
ENSG00000090686	84196	USP48	5.47854	5.34681	5.67434	5.52611	5.52589	5.38029	5.68674	5.59301	6.78918	6.77573	6.96604	7.07432	6.86663	6.84108	6.83376	6.89643
ENSG00000142798	3339	HSPG2	3.7404	3.91435	3.80055	4.36354	3.64539	4.27341	3.81085	4.41276	6.97841	7.22907	6.84528	6.46998	6.73195	6.75432	7.47611	7.08978
ENSG00000218510	29092	LINC00339	0.88748	0.52887	0.891297	0.740467	0.939187	0.777219	0.678485	0.652353	3.19634	3.23623	3.3077	3.44579	3.5365	3.47986	3.3487	3.43538
ENSG00000070831	998	CDC42	7.00714	6.92577	7.08869	6.95805	6.90504	6.79414	6.94527	6.89175	7.24057	7.17202	7.41063	7.46335	7.30925	7.31769	7.38713	7.43149
ENSG00000184677	9923	ZBTB40	4.81986	4.90537	4.78677	4.90309	4.93553	4.94041	4.94896	5.00723	5.79517	5.74137	5.80786	5.80374	5.70025	5.77772	5.74218	5.67929
ENSG00000133216	2048	EPHB2	4.27058	4.421	4.20539	4.41922	4.24181	4.49191	4.03628	4.23316	1.2312	1.49739	1.53345	0.978129	1.00915	0.946191	1.42345	1.25209
ENSG00000004487	23028	KDM1A	6.02073	5.97295	6.09382	6.02138	5.98863	5.8985	6.09237	5.98987	7.01203	6.9781	7.17619	7.20533	7.05692	6.99019	7.02006	7.06562
ENSG00000169641	7798	LUZP1	6.1713	6.0928	6.15984	6.17646	6.18646	6.07545	6.21754	6.18476	6.5813	6.45158	6.58421	6.56666	6.62426	6.60705	6.46267	6.45455
ENSG00000179546	3352	HTR1D	3.7404	3.70124	3.83606	3.80355	3.65049	3.76905	3.87649	3.79324	-4.82046	-4.03243	-6.33074	-4.59678	-6.21001	-4.85255	-4.65692	-4.64677
ENSG00000125944	10236	HNRNPR	8.18652	8.10156	8.31413	8.27421	8.16059	8.0716	8.30551	8.24697	7.39071	7.30686	7.3819	7.48925	7.2709	7.25412	7.25684	7.34156
ENSG00000125945	80818	ZNF436	4.43136	4.302	4.48158	4.46624	4.49395	4.46327	4.65062	4.67027	3.49393	3.28408	3.64224	3.62722	3.58278	3.38745	3.53455	3.32478
ENSG00000249087	148898	ZNF436-AS1	0.10877	0.506674	0.0461397	0.244509	0.246025	0.395912	0.324303	0.367261	-0.339337	0.0206788	-0.838883	-0.204462	-0.924612	-0.460234	-0.569458	-0.946327
ENSG00000088280	55616	ASAP3	5.13053	5.33662	4.88551	5.04259	5.27067	5.45493	4.93773	5.05223	4.02398	3.98215	4.09238	3.91497	3.92056	3.8765	4.01196	4.09807
ENSG00000007968	1870	E2F2	3.44518	3.50807	3.64697	3.66301	3.04952	3.19284	3.59125	3.61327	4.73987	4.72312	4.5542	4.53336	4.53566	4.39459	4.55497	4.46784
ENSG00000117318	3399	ID3	-1.53013	-1.74967	-1.48864	-1.2683	-1.97188	-2.10659	-1.56699	-0.972967	4.90348	5.07661	4.99513	4.83298	4.52723	4.54191	5.05101	5.00727
ENSG00000142676	6135	RPL11	9.01574	9.04935	8.91112	8.8798	8.97703	9.00402	8.84769	8.81469	7.85527	7.836	7.88745	7.9068	7.87338	7.87757	7.81856	7.89134
ENSG00000011007	6924	ELOA	6.11104	6.07311	5.95792	5.97568	5.99416	6.00765	5.8964	5.90054	6.5218	6.49211	6.57296	6.57168	6.45865	6.45901	6.48412	6.45718
ENSG00000236810	100506963	ELOA-AS1	-3.19998	-2.25663	-2.38172	-2.37793	-2.58855	-6.49891	-3.71383	-3.7202	-0.383059	-0.164536	-0.0269554	-0.159374	0.199377	0.248987	-0.627174	0.562686
ENSG00000057757	57095	PITHD1	4.4935	4.53642	4.57081	4.42603	4.40769	4.48622	4.36222	4.2579	5.16395	5.18043	5.20211	5.22499	5.16448	5.17305	5.16485	5.22719
ENSG00000011009	11313	LYPLA2	4.20555	4.41506	3.94449	4.25908	4.14028	4.58789	3.75144	4.09541	5.1196	5.34391	4.96675	4.74381	4.95803	4.98403	5.26937	5.14059
ENSG00000117308	2582	GALE	3.8454	4.01213	3.72879	4.03325	3.6196	4.04702	3.67971	3.9102	6.93261	6.92858	6.75855	6.70453	6.83216	6.86698	6.9738	6.90542
ENSG00000117305	3155	HMGCL	2.47758	2.35653	2.35782	2.33704	2.41445	2.46976	2.45895	2.44111	4.43299	4.28498	4.59036	4.52475	4.63626	4.72676	4.58705	4.63478
ENSG00000179163	2517	FUCA1	3.43993	3.22846	3.8081	3.65607	3.39482	3.39136	3.73973	3.82669	5.16395	4.98382	5.45267	5.4065	5.15685	5.04176	5.3557	5.30014
ENSG00000189266	55629	PNRC2	5.65148	5.53402	5.74191	5.67135	5.69531	5.51407	5.77888	5.6761	5.98447	6.01605	6.12228	6.19411	6.07278	6.02627	5.97395	6.13432
ENSG00000188529	10772	SRSF10	7.1712	7.04704	7.23518	7.10281	7.07026	6.97974	7.20939	7.11145	6.79807	6.85311	6.69769	6.87337	6.72938	6.7089	6.65199	6.73999
ENSG00000142661	127294	MYOM3	3.04967	2.96101	2.71982	2.90747	2.75011	2.92526	2.54221	2.58358	-6.40543	-6.35436	-6.33074	-4.59678	-6.21001	-4.85255	-4.65692	-6.23173
ENSG00000142677	58985	IL22RA1	1.17979	1.322	1.28666	1.4669	1.22566	1.42591	1.14415	1.15192	2.3987	2.48169	2.49263	2.21486	2.61335	2.39854	2.6377	2.38666
ENSG00000185436	163702	IFNLR1	-6.65941	-6.50455	-6.77404	-6.62586	-6.49544	-6.49891	-6.52119	-6.52756	3.99225	3.89949	3.81774	3.65273	3.96366	3.94943	3.82286	3.70344
ENSG00000001460	90529	STPG1	2.05826	1.86613	1.89485	1.53905	1.78533	1.85424	1.86683	1.88607	3.36771	3.15541	3.51632	3.57481	3.4571	3.41891	3.49452	3.58045
ENSG00000001461	57185	NIPAL3	4.62772	4.45762	4.5507	4.55964	4.61243	4.47623	4.63426	4.55259	5.52937	5.43232	5.81996	5.80659	5.61852	5.65821	5.76829	5.76792
ENSG00000117602	11123	RCAN3	3.83144	3.77506	3.8653	3.87698	3.91924	3.88803	4.03628	3.87012	4.77883	4.76003	4.87933	4.93265	4.88604	4.82282	4.92741	4.85241
ENSG00000133226	10250	SRRM1	6.19487	6.20518	6.31591	6.3278	6.25547	6.21641	6.38025	6.348	7.09155	7.06862	7.01231	7.04572	7.09277	7.11983	7.03903	7.10547
ENSG00000169504	25932	CLIC4	8.38203	8.29164	8.03397	7.89973	8.47516	8.37497	8.10367	8.02373	6.74892	6.74054	6.84871	7.01808	6.70978	6.75801	6.71504	6.77442
ENSG00000020633	864	RUNX3	5.59473	5.64932	5.26728	5.33668	5.41558	5.58557	5.11135	5.25503	7.42162	7.51186	7.30464	7.25223	7.35068	7.33532	7.40299	7.38264
ENSG00000117614	25949	SYF2	5.15076	4.98178	4.96363	4.78407	5.10772	5.14089	4.94183	4.91798	4.67072	4.71777	4.53268	4.71988	4.62998	4.57021	4.61221	4.65625
ENSG00000117616	57035	RSRP1	3.71454	3.782	3.77575	3.84073	3.90437	3.80602	4.06846	3.86154	4.22848	4.37271	3.69579	3.771	3.93592	3.88329	3.58942	3.7181
ENSG00000183726	23585	TMEM50A	5.54302	5.58457	5.51338	5.49471	5.54656	5.35323	5.54726	5.46574	6.50465	6.37335	6.61196	6.5675	6.41957	6.43651	6.56527	6.51331
ENSG00000188672	6006	RHCE	-3.48949	-2.41709	-3.0736	-2.92542	-3.03601	-4.91394	-3.35126	-2.82712	-0.13864	0.215495	0.410731	0.193297	0.0188045	0.101645	0.578295	0.177661
ENSG00000204178	55219	MACO1	4.61845	4.62666	4.61344	4.66128	4.63706	4.53107	4.62919	4.63672	5.19495	5.03742	5.22816	5.29551	5.04678	4.99451	5.01727	5.02978
ENSG00000157978	26119	LDLRAP1	4.02971	4.07571	3.99828	4.19353	3.92557	4.07	3.90613	4.07143	5.68634	5.76231	5.64188	5.51479	5.67454	5.62554	5.7257	5.69864
ENSG00000117643	57134	MAN1C1	-0.319565	-0.671663	0.643813	0.339929	-0.191661	-0.055962	0.444597	0.549259	3.83417	3.80172	3.74474	3.75637	3.77155	3.6879	3.7874	3.68862
ENSG00000162430	57190	SELENON	4.94375	5.13705	4.94149	5.21374	4.9049	5.27794	4.96112	5.07096	7.71635	7.77709	7.4184	7.20964	7.54122	7.62192	7.65568	7.538
ENSG00000117640	56181	MTFR1L	3.51676	3.42174	3.44876	3.41443	3.31994	3.3944	3.36908	3.30058	4.19727	4.03688	4.23627	4.25393	4.23604	4.10455	4.16645	4.33337
ENSG00000127423	79000	AUNIP	2.89325	2.81512	3.04773	2.92297	2.89902	2.53727	2.80299	2.6598	2.83536	2.62578	2.51789	2.6917	2.71776	2.71983	2.60674	2.63555
ENSG00000182749	164091	PAQR7	0.438617	0.484132	0.520582	0.534016	-0.0860508	0.443609	0.349178	0.186689	3.32079	3.2136	3.32926	3.16033	3.15849	3.22248	3.37098	3.27011
ENSG00000117632	3925	STMN1	8.23412	8.1545	8.52478	8.42684	8.16828	8.0591	8.54452	8.42669	7.82016	7.73683	7.99745	8.04294	7.87488	7.86076	7.88119	7.94686
ENSG00000158006	5051	PAFAH2	3.83744	3.83863	3.85076	3.77396	3.75367	3.93676	3.83746	3.81118	4.69458	4.54877	4.56787	4.69708	4.80888	4.72046	4.69107	4.67741
ENSG00000158008	2134	EXTL1	-5.07445	-4.18262	-4.45211	-2.53839	-6.49544	-4.17698	-4.19926	-3.35763	0.194486	0.611424	0.702687	0.476469	0.165025	0.132342	1.05274	0.482516
ENSG00000158022	84676	TRIM63	-6.65941	-4.91959	-3.60411	-4.30393	-4.91048	-3.03947	-4.19926	-3.35763	5.42865	5.47497	5.74775	5.76991	5.27531	5.3111	5.5723	5.61494
ENSG00000175087	149420	PDIK1L	3.5267	3.31083	3.46078	3.28853	3.31352	3.25096	3.40214	3.38683	3.95322	3.78647	3.94189	4.02893	4.08805	4.09679	3.82016	3.88331
ENSG00000130695	64793	CEP85	5.52887	5.44053	5.38992	5.50053	5.3315	5.36257	5.39208	5.38421	5.94192	5.79887	5.8445	5.80943	5.90014	5.7994	5.55456	5.59283
ENSG00000142669	83442	SH3BGRL3	6.74213	6.78532	6.23036	6.33324	6.62722	6.69969	6.21669	6.24083	7.19553	7.36364	6.51142	6.39922	7.4032	7.4289	6.75688	6.77091
ENSG00000158062	91544	UBXN11	1.70253	1.83084	1.76124	1.90942	1.48755	1.98893	1.73148	2.15544	4.26788	4.5106	3.87016	3.81685	4.04147	4.14086	3.92428	3.92182
ENSG00000169442	1043	CD52	-3.48949	-6.50455	-5.18908	-4.30393	-4.91048	-4.17698	-3.71383	-6.52756	3.11224	2.86723	2.37317	2.55635	3.27582	3.20454	2.62539	2.66612
ENSG00000117682	79947	DHDDS	3.86904	3.88239	3.79487	3.82639	3.73938	3.78302	3.77688	3.76361	5.40072	5.34391	5.371	5.29955	5.32088	5.33108	5.27135	5.27259
ENSG00000198830	3151	HMGN2	6.56594	6.47112	6.70561	6.65593	6.46727	6.36972	6.67986	6.58276	7.19437	7.18492	7.30532	7.36214	7.1474	7.14498	7.24004	7.25246
ENSG00000117676	6195	RPS6KA1	5.72023	5.83836	5.2549	5.37731	5.73788	5.87205	5.10498	5.34088	4.48103	4.38289	4.35489	4.29703	4.42933	4.36742	4.53866	4.48166
ENSG00000260063	101928728	LOC101928728	-2.13585	-2.25663	-2.52611	-2.53839	-3.32552	-2.41144	-1.99763	-2.82712	-0.101646	-0.164536	-0.448093	-0.348852	-0.10149	0.00542977	0.133156	-0.209362
ENSG00000117713	8289	ARID1A	6.80143	6.7571	6.8568	6.99242	6.88434	6.86235	6.91175	6.9922	7.02829	7.06494	6.98795	6.91382	7.0087	7.02051	7.0053	6.95454
ENSG00000060642	55650	PIGV	2.94236	2.91119	2.83144	2.868	2.82423	2.76084	2.82089	3.09998	4.01348	3.78135	4.25704	4.13227	3.99088	3.92772	4.05847	4.1335
ENSG00000204160	84243	ZDHHC18	4.36365	4.47773	4.21536	4.39304	4.25359	4.437	4.16444	4.22983	4.5524	4.55478	4.5814	4.37764	4.46859	4.42899	4.54193	4.53397
ENSG00000175793	2810	SFN	4.45758	4.77099	4.80197	5.10758	4.20413	4.83481	4.39395	4.81951	-6.40543	-2.2669	-4.74577	-3.85981	-3.40266	-4.11559	-6.24188	-6.23173
ENSG00000142751	54707	GPN2	3.57061	3.62086	3.43663	3.60176	3.59069	3.47694	3.35379	3.37482	4.36193	4.43273	4.41662	4.30308	4.22148	4.29804	4.38474	4.29868
ENSG00000198746	63906	GPATCH3	2.5476	2.48129	2.36807	2.35428	2.17344	2.34972	2.075	2.47526	3.73028	3.69413	3.68468	3.51	3.63391	3.5412	3.59574	3.53148
ENSG00000090273	10726	NUDC	5.77808	5.85602	5.77358	5.81994	5.66915	5.79485	5.56727	5.64955	6.84057	6.9358	6.77534	6.72383	6.67014	6.67607	6.78723	6.78908
ENSG00000253368	388610	TRNP1	2.11207	2.22677	2.28936	1.98517	1.97623	1.87178	1.93414	2.01548	2.81132	2.89119	3.32569	3.11517	2.77013	2.95266	3.0823	3.28594
ENSG00000158246	115572	TENT5B	2.13175	2.22677	2.50441	2.38816	1.96808	2.35596	1.85819	2.32731	0.414753	0.274996	0.724546	0.418171	0.232929	0.639302	1.12444	0.866303
ENSG00000090020	6548	SLC9A1	4.42871	4.53779	4.35846	4.55468	4.34926	4.63102	4.32038	4.62789	6.51213	6.53038	6.31695	6.10626	6.42638	6.35426	6.54173	6.411
ENSG00000142784	23038	WDTC1	4.59148	4.72126	4.45297	4.71121	4.58471	4.81681	4.4991	4.73513	5.58928	5.62542	5.69336	5.56015	5.69048	5.6824	5.80217	5.76015
ENSG00000186501	84065	TMEM222	2.88555	3.26529	2.83514	3.0234	2.80605	3.27753	2.89032	3.03659	5.1875	5.18915	5.08448	4.79482	5.08977	4.88498	5.29291	5.16755
ENSG00000142765	84958	SYTL1	-0.509668	0.00324183	-0.70795	-0.182912	-0.345695	-0.123866	-0.498819	-0.187706	-6.40543	-3.54701	-6.33074	-3.01182	-3.88809	-4.11559	-3.43453	-6.23173
ENSG00000142733	9064	MAP3K6	2.26836	2.56959	2.67923	2.90747	1.98434	2.73232	2.22365	2.61455	5.18469	5.18819	4.97133	4.75416	4.83779	4.90734	5.14452	5.07034
ENSG00000181773	2827	GPR3	1.25347	1.29635	0.94706	1.29896	1.09702	1.289	0.962629	1.43245	3.6072	3.47378	3.49104	3.34378	3.5925	3.54405	3.58942	3.56431
ENSG00000158195	10163	WASF2	6.83881	6.82986	6.78402	6.83114	6.84705	6.8013	6.82657	6.82656	7.47578	7.42279	7.44065	7.37608	7.5454	7.55993	7.4923	7.50921
ENSG00000126705	27245	AHDC1	2.81023	3.03654	2.91071	3.2945	2.66695	3.33872	2.73384	3.15719	4.53048	4.79602	4.14195	3.88838	4.26471	4.21443	4.71013	4.33907
ENSG00000000938	2268	FGR	-5.07445	-6.50455	-5.18908	-6.62586	-6.49544	-6.49891	-4.19926	-6.52756	1.12596	0.94026	-0.0639496	-0.299099	1.06611	0.997115	0.0979663	0.307429
ENSG00000126709	2537	IFI6	0.597973	0.69512	0.40587	1.03948	-0.0860508	0.556377	0.597754	0.97229	4.77883	4.98938	4.75606	4.85923	4.81166	4.6062	5.19431	4.9832
ENSG00000009780	199870	FAM76A	1.32358	1.27023	1.66475	1.45629	1.42937	1.44946	1.63363	1.70606	2.12985	2.27863	2.46693	2.50826	2.26977	2.25945	2.31654	2.03973
ENSG00000117758	23673	STX12	4.18215	4.19675	4.17652	4.0545	4.25861	4.23834	4.20077	4.10453	5.25323	5.19783	5.22049	5.36756	5.26724	5.26076	5.20984	5.24045
ENSG00000117751	5511	PPP1R8	5.16515	5.13162	5.20002	4.968	5.08246	5.10889	4.97417	5.00626	5.1611	5.10967	5.2715	5.20574	5.09889	5.1166	5.18386	5.1395
ENSG00000130775	9473	THEMIS2	1.52546	1.65027	1.09015	1.26289	1.69932	1.60438	1.46181	1.54391	4.54804	4.65337	4.17607	4.15476	4.52892	4.44284	4.37558	4.12692
ENSG00000117748	6118	RPA2	4.80972	4.72727	4.82448	4.70674	4.68633	4.43994	4.65187	4.6567	5.63315	5.54613	5.60111	5.62118	5.62485	5.50976	5.47107	5.541
ENSG00000158156	55113	XKR8	2.21403	2.42323	2.43298	2.17828	2.378	2.50952	2.16881	2.17635	4.02816	3.86843	3.96503	3.5914	3.92826	3.89228	4.06532	3.94694
ENSG00000158161	2140	EYA3	4.59148	4.31961	4.46138	4.39998	4.55373	4.46182	4.44532	4.44614	5.83923	5.83886	5.98978	6.05278	5.93177	5.89312	5.84126	5.9234
ENSG00000126698	22826	DNAJC8	5.85555	5.78978	6.03994	5.80277	5.82169	5.70658	5.92615	5.82531	6.46127	6.42474	6.53403	6.59572	6.48325	6.39161	6.38223	6.5527
ENSG00000130770	93974	ATP5IF1	4.05569	4.16699	4.12909	4.09781	4.02518	4.01186	4.18876	4.06022	4.16917	4.37441	4.03668	4.12546	4.10627	4.18728	4.36452	4.20186
ENSG00000130766	83667	SESN2	3.25497	3.51086	2.33187	2.61494	3.04565	3.35128	2.52047	2.81452	3.6485	3.70769	3.36449	3.37093	3.38804	3.50647	3.54439	3.51142
ENSG00000130772	54797	MED18	3.4478	3.48271	3.33318	3.16041	3.37646	3.28081	3.36603	3.1217	3.74305	3.8367	3.83543	3.85306	3.8708	3.91453	3.79841	3.94694
ENSG00000204138	65979	PHACTR4	5.13297	5.11887	5.22631	5.27614	5.10957	5.00343	5.30893	5.26401	5.73124	5.76555	5.85135	5.86299	5.84696	5.8892	5.68774	5.83402
ENSG00000180198	1104	RCC1	5.27021	5.40497	5.32432	5.36318	4.99991	5.12452	5.03771	5.21854	6.29045	6.23833	6.18077	6.10914	6.08374	6.14392	6.16989	6.13487
ENSG00000242125	8420	SNHG3	4.19623	4.41506	4.4164	4.42331	4.24011	4.18497	4.42059	4.36802	4.34528	4.45058	4.18792	4.36804	4.23604	4.22515	4.09015	4.08907
ENSG00000180098	54952	TRNAU1AP	3.23389	3.29473	3.32004	3.31225	3.26777	3.3324	3.2387	3.33818	4.75634	4.63645	4.9237	4.89307	4.72146	4.65722	4.70429	4.77179
ENSG00000197989	85028	SNHG12	2.73933	2.79236	2.95218	2.78566	3.04178	2.70811	2.97666	2.93392	3.36441	3.17897	3.10598	3.2508	2.99211	3.05634	2.81068	2.85838
ENSG00000120656	6883	TAF12	3.50675	3.47987	3.47981	3.40619	3.45146	3.28081	3.35072	3.30375	3.85784	3.86117	3.89928	3.89374	3.77155	3.79251	3.80933	3.80582
ENSG00000162419	10691	GMEB1	4.34129	4.04138	4.17214	4.1415	4.17433	4.13318	4.18703	4.10635	3.39061	3.50206	3.5288	3.49245	3.64952	3.50353	3.34496	3.43183
ENSG00000198492	51441	YTHDF2	6.45839	6.41896	6.51035	6.44544	6.4716	6.37088	6.45663	6.39224	7.09504	7.04371	7.21145	7.22805	7.09419	7.07856	7.12129	7.13364
ENSG00000116329	4985	OPRD1	-6.65941	-6.50455	-6.77404	-6.62586	-6.49544	-6.49891	-6.52119	-6.52756	0.440064	-0.0145106	0.514754	0.447615	-0.187646	-0.170727	-0.133359	-0.16564
ENSG00000159023	2035	EPB41	4.89565	4.82356	5.0159	4.98839	5.06632	4.84816	4.9871	4.96179	5.8552	5.79443	5.98073	5.99537	5.821	5.87565	5.96421	5.89594
ENSG00000116350	6429	SRSF4	5.66392	5.655	5.70296	5.67821	5.49997	5.57222	5.59223	5.58391	6.20121	6.27568	6.18274	6.11259	6.2207	6.16217	6.12417	6.13104
ENSG00000116353	51102	MECR	3.23085	3.39782	3.10707	3.19273	3.15022	3.30038	3.02763	3.26198	3.73796	3.77621	3.83794	3.80268	3.85742	3.83745	3.79292	3.86499
ENSG00000060656	10076	PTPRU	4.92226	5.14784	4.70119	4.93591	4.89419	5.25138	4.47104	4.91072	4.66402	4.6222	4.28305	3.82529	4.19619	4.14086	4.32512	3.98623
ENSG00000162511	7805	LAPTM5	6.80806	6.85259	6.51324	6.49972	6.65922	6.78953	6.44044	6.56768	-1.45123	-1.8308	-1.20145	-1.78942	-1.25582	-0.765088	-2.78245	-2.7723
ENSG00000162512	9672	SDC3	4.80462	4.74397	5.32761	5.51465	4.70852	4.97023	5.40622	5.5826	9.74834	9.7397	9.59785	9.39324	9.65627	9.64599	9.78133	9.69088
ENSG00000134644	9698	PUM1	6.37762	6.3376	6.29289	6.44477	6.38777	6.32506	6.42334	6.40337	6.51101	6.4925	6.57183	6.59613	6.52448	6.55312	6.52071	6.51373
ENSG00000060688	9410	SNRNP40	4.99119	4.91383	5.09053	4.91282	4.79285	4.71845	4.88129	4.8502	5.08593	5.10661	5.19723	5.21218	5.07134	5.01112	5.03482	5.01679
ENSG00000121766	51538	ZCCHC17	3.73826	3.61049	3.64487	3.43078	3.58804	3.38527	3.5273	3.41642	5.24697	5.17458	5.29634	5.32457	5.24171	5.22738	5.17966	5.29624
ENSG00000121769	2170	FABP3	-0.986989	-1.147	-0.0875387	0.0606449	-0.714082	-1.00705	-0.146148	-0.187706	0.649856	0.634324	0.635048	0.713076	0.949857	0.893403	0.769344	0.94818
ENSG00000168528	347735	SERINC2	1.28895	1.17493	1.25387	1.25066	1.02026	1.67602	0.930024	1.36119	5.00131	5.15492	4.35138	4.09322	4.97176	4.9777	5.06589	4.77038
ENSG00000142910	64129	TINAGL1	4.6438	4.95641	4.30611	4.59875	4.7986	5.12086	4.30616	4.60108	2.68469	2.89119	2.54885	2.14469	2.73543	2.74984	2.72101	2.75979
ENSG00000162517	553115	PEF1	3.78456	3.91224	3.76803	3.84277	3.65303	3.7263	3.68461	3.73806	5.21434	5.1638	5.23579	5.03682	5.19778	5.19775	5.19431	5.28545
ENSG00000084636	1307	COL16A1	0.438617	0.752835	0.772855	1.20069	0.537981	0.620036	0.678485	0.988144	1.729	2.57933	1.57013	1.60616	1.92441	1.93317	2.09351	2.03973
ENSG00000121753	576	ADGRB2	0.2831	0.09536	0.0963255	0.87399	0.0123529	0.700767	0.638684	0.710848	4.40755	4.59911	4.00354	3.67779	4.07885	4.13708	4.42078	4.22873
ENSG00000134668	90853	SPOCD1	-0.319565	-0.0951619	-0.399	-0.286006	-0.305617	-0.944317	-0.793267	-0.223776	2.46802	2.63716	0.635048	0.713076	2.53482	2.27329	1.08903	0.987439
ENSG00000184007	8073	PTP4A2	7.58339	7.45807	7.35902	7.26697	7.48014	7.3506	7.37996	7.20068	7.50606	7.41517	7.57906	7.57929	7.55039	7.54075	7.43727	7.48777
ENSG00000121774	10657	KHDRBS1	7.31616	7.24731	7.4364	7.37318	7.21655	7.21072	7.38917	7.30741	7.40846	7.35827	7.48074	7.52702	7.35235	7.35964	7.42423	7.46121
ENSG00000121775	55116	TMEM39B	3.17506	3.23185	3.15226	3.28254	2.83771	3.22731	2.89032	3.03278	4.04269	4.03688	3.93722	3.73861	3.93846	3.89899	3.89383	3.94942
ENSG00000025800	23633	KPNA6	5.86439	5.7707	5.7673	5.77102	5.83071	5.77343	5.80552	5.75756	6.89878	6.77089	6.98484	7.05083	6.9778	6.97148	6.89399	6.98699
ENSG00000084652	200081	TXLNA	6.0619	6.05363	5.9898	6.01371	5.9089	5.9134	5.94157	5.94539	7.43053	7.4436	7.39772	7.44955	7.39974	7.37597	7.42356	7.41156
ENSG00000160050	79140	CCDC28B	0.160764	0.506674	0.191745	0.791997	0.559841	0.556377	0.298992	0.158944	2.18329	2.16528	2.17309	1.81261	2.178	2.12854	2.29339	2.40852
ENSG00000160051	55721	IQCC	1.67598	1.70002	1.87342	1.71844	1.8665	1.49545	1.75028	1.4668	2.38574	2.25666	2.25046	2.54277	2.43023	2.39221	2.26987	2.11257
ENSG00000160055	56063	TMEM234	0.21095	0.461231	0.538844	0.0883899	-0.191661	0.21534	0.397676	0.591385	2.92325	3.13147	2.98894	2.82669	3.026	2.909	2.77771	2.69011
ENSG00000084623	8668	EIF3I	7.26438	7.20442	7.13932	7.12809	7.11662	7.13919	7.03328	7.04218	7.752	7.64043	7.81591	7.78233	7.84671	7.8662	7.79575	7.84433
ENSG00000183615	84734	FAM167B	-4.33749	-3.6972	-3.31461	-2.71897	-3.32552	-3.32898	-6.52119	-3.35763	4.48408	4.65056	4.44652	4.33494	4.54571	4.67558	5.07609	4.90205
ENSG00000116478	3065	HDAC1	6.30727	6.30943	6.29793	6.19612	6.23354	6.19784	6.28918	6.24867	6.96812	6.86072	7.08619	7.11646	6.99776	7.00219	6.95272	7.02079
ENSG00000175130	65108	MARCKSL1	5.58703	5.60691	4.90764	5.02923	5.73127	5.77925	5.05954	5.07561	5.86341	5.86148	5.86063	5.81931	5.70624	5.66938	5.90373	5.91834
ENSG00000225828	100128071	FAM229A	-0.284375	-0.237766	-0.331096	-0.436031	-0.473074	-0.770985	-0.412663	0.1018	0.281074	0.184798	-0.776147	0.0470766	-0.327371	0.0702809	-0.687295	-0.123205
ENSG00000160058	55108	BSDC1	5.04232	5.11979	4.97541	4.968	5.01779	5.14269	4.85005	4.95978	5.49883	5.49387	5.49621	5.47424	5.56683	5.54512	5.43628	5.58085
ENSG00000160062	653121	ZBTB8A	1.45433	1.20281	1.54337	0.936387	1.08199	1.38984	1.10086	1.0945	2.32589	2.22684	2.30951	2.26534	2.49389	2.49026	2.31654	2.31902
ENSG00000176261	339487	ZBTB8OS	3.33069	3.28824	3.37189	3.30931	3.29409	3.23411	3.33835	3.23233	4.48408	4.66314	4.47742	4.62481	4.6503	4.69884	4.51551	4.6834
ENSG00000162521	5928	RBBP4	6.00348	5.9536	6.19409	6.11203	6.00266	5.91657	6.25504	6.134	7.12948	7.03997	7.2623	7.3363	7.02973	7.06867	7.18661	7.27172
ENSG00000162520	81493	SYNC	-6.65941	-4.18262	-3.31461	-3.45593	-3.32552	-4.91394	-4.93622	-4.20563	1.77945	1.7384	2.00465	2.1802	1.90373	1.89788	2.2052	2.11257
ENSG00000162522	57648	KIAA1522	2.83043	3.07853	2.99249	3.35285	2.84663	3.06905	2.98859	3.23233	6.04964	6.04305	5.98356	5.87591	6.01911	6.01704	6.23865	6.17368
ENSG00000134684	8565	YARS1	6.97279	6.95475	6.67782	6.63374	6.88028	6.91009	6.66632	6.71487	7.03842	6.99229	6.77534	6.83245	7.05516	7.04239	6.63329	6.62528
ENSG00000116497	64766	S100PBP	4.30709	4.1402	4.38394	4.13984	4.37877	4.15484	4.29979	4.18926	4.58255	4.413	4.52335	4.65825	4.53734	4.56741	4.38838	4.56836
ENSG00000121900	113452	TMEM54	0.32927	1.01115	0.556878	0.722873	0.324737	1.07852	-0.217406	1.0649	2.86837	3.09065	2.62055	2.09903	2.60697	2.58763	2.94051	2.90013
ENSG00000116514	127544	RNF19B	4.07952	3.90165	3.99662	3.87499	3.85881	3.91155	3.93517	3.90394	5.1668	5.12087	5.30362	5.3066	5.17423	5.15073	5.27628	5.33004
ENSG00000004455	204	AK2	6.76015	6.70292	6.7938	6.67034	6.63658	6.63985	6.68231	6.6331	6.71497	6.72229	6.88768	6.90688	6.81876	6.78483	6.79137	6.86284
ENSG00000142920	113451	AZIN2	0.135001	-0.396028	-0.115828	-0.056	-0.120402	-0.0895145	-0.0454536	-0.118165	0.794246	0.540457	0.926652	0.158108	0.504231	1.13992	0.700631	0.710785
ENSG00000116525	55223	TRIM62	2.83043	2.56959	2.54563	2.88392	2.94957	2.93781	2.6158	2.84965	5.07486	5.07033	4.66149	4.51436	5.07134	4.92717	4.83693	4.67291
ENSG00000160094	149076	ZNF362	2.16395	2.45834	2.2061	2.42127	2.10075	2.55909	2.31486	2.50311	3.94662	4.17018	3.85042	3.4995	3.71628	3.73616	4.11896	3.90398
ENSG00000134686	1912	PHC2	6.90509	6.96776	6.49494	6.68745	6.84844	7.05844	6.43064	6.65592	7.60029	7.58861	7.27486	7.131	7.69189	7.65961	7.49399	7.43305
ENSG00000121903	7579	ZSCAN20	2.34901	2.65784	2.7278	2.54657	2.67699	2.60176	2.71483	2.65484	2.90972	2.97431	3.10181	2.83228	2.97238	2.94835	2.97	2.91038
ENSG00000163866	113444	SMIM12	4.92602	4.94408	4.92857	4.87946	4.73997	4.83593	4.73089	4.7316	5.09193	5.11884	5.13228	5.03197	5.05501	5.05684	5.15739	5.24451
ENSG00000188910	2707	GJB3	1.11537	1.38419	0.862585	1.03948	1.09702	1.24929	0.534095	0.729832	-6.40543	-6.35436	-4.74577	-6.18174	-6.21001	-6.43751	-6.24188	-6.23173
ENSG00000241014	653160	LOC653160	-0.00120322	0.124804	-0.0058549	0.244509	0.399376	0.371459	0.512236	0.1018	-1.54745	-1.06896	-1.37654	-1.42685	-1.16562	-0.604624	-0.627174	-0.45037
ENSG00000163867	9204	ZMYM6	3.39993	3.01705	3.24416	2.95346	3.33903	3.15394	3.22868	3.18153	2.55747	2.51908	2.46693	2.78692	2.53482	2.57091	2.30115	2.35699
ENSG00000197056	79830	ZMYM1	5.2259	5.05147	5.3987	5.16571	5.32673	5.16599	5.37704	5.35241	4.18983	4.25574	4.35839	4.57565	4.38524	4.42435	4.25297	4.40036
ENSG00000116560	6421	SFPQ	9.0235	8.94991	9.1494	9.04864	9.01176	8.93445	9.12658	9.03239	7.98347	7.94521	8.13808	8.21319	7.86521	7.85258	7.97948	8.00943
ENSG00000146463	9202	ZMYM4	7.29305	7.14167	7.30703	7.21029	7.33081	7.23082	7.42105	7.29252	6.40374	6.24578	6.50354	6.62742	6.36812	6.40385	6.36799	6.3786
ENSG00000142687	79932	KIAA0319L	6.37556	6.31702	6.35347	6.30913	6.33765	6.31908	6.3605	6.35985	7.06485	6.98312	7.18287	7.1549	7.11346	7.1353	7.13383	7.08611
ENSG00000020129	23154	NCDN	4.33706	4.52266	4.14109	4.43821	4.33666	4.53521	3.92899	4.20969	5.60755	5.7887	5.3527	5.14749	5.28334	5.30942	5.66763	5.53439
ENSG00000126067	5690	PSMB2	7.08131	7.08053	7.04004	7.06621	6.90744	6.94261	6.89864	6.93252	6.95583	6.92713	7.05849	6.99272	7.00142	6.93929	7.00025	7.05092
ENSG00000142686	127703	C1orf216	4.74732	4.70916	4.79059	4.78513	4.62544	4.65781	4.69616	4.74332	5.10583	5.0787	5.1556	5.13737	5.20731	5.13187	5.30356	5.2169
ENSG00000092853	63967	CLSPN	5.89829	5.71794	6.10612	6.01054	5.78388	5.68566	6.12244	6.01813	5.76419	5.75122	5.73569	5.87252	5.64913	5.55082	5.60321	5.70528
ENSG00000134698	192670	AGO4	5.55703	5.39443	5.46168	5.40997	5.64826	5.55196	5.70432	5.53887	4.30968	4.47774	4.60074	4.65825	4.62998	4.65326	4.61843	4.61454
ENSG00000092847	26523	AGO1	6.27593	6.1861	6.21056	6.20208	6.24918	6.17859	6.23891	6.18174	6.03155	5.87055	6.08368	6.15783	5.99669	6.05909	5.98904	6.03944
ENSG00000126070	192669	AGO3	4.90997	4.78949	4.86032	4.7627	5.01285	4.76495	5.07267	4.90342	3.77573	3.85631	3.70955	3.8803	3.85742	3.81869	3.65747	3.7781
ENSG00000116863	54936	ADPRHL2	4.79745	4.9898	4.74903	4.78724	4.59268	4.7673	4.44388	4.60623	4.32164	4.22212	4.22289	4.01916	4.09946	4.2446	4.16432	4.19768
ENSG00000054116	27095	TRAPPC3	5.42838	5.43979	5.43937	5.35393	5.40656	5.32167	5.3793	5.25994	5.32547	5.21597	5.37964	5.40181	5.32963	5.32445	5.38702	5.3348
ENSG00000116871	55700	MAP7D1	6.35861	6.52422	6.35637	6.5998	6.17012	6.56466	6.19756	6.47473	6.04707	6.15517	5.89417	5.80943	5.83949	5.90261	6.15659	5.99979
ENSG00000054118	9967	THRAP3	8.2478	8.22001	8.36627	8.36278	8.28617	8.19703	8.40284	8.37402	7.82181	7.75065	7.79653	7.79991	7.69528	7.71184	7.65265	7.66129
ENSG00000214193	79729	SH3D21	2.38771	2.59084	2.18886	2.20387	2.41445	2.56449	2.45323	2.30849	3.8672	4.19542	3.3505	3.54448	3.78575	4.07325	3.40017	3.64632
ENSG00000142694	55194	EVA1B	-0.216471	0.390265	-0.507253	0.385372	-0.823016	0.98491	-0.543907	0.483671	1.77945	2.00758	0.868936	0.357417	1.1209	1.19911	1.79704	1.23588
ENSG00000196182	83931	STK40	5.93608	6.08767	5.43572	5.58512	5.87225	6.11879	5.33874	5.54424	5.49808	5.68901	5.28719	5.01732	5.37729	5.38784	5.36683	5.31565
ENSG00000181817	84967	LSM10	4.29405	4.39102	4.0065	4.1332	4.11835	4.35518	3.70643	3.93699	4.65864	4.70836	4.47259	4.38716	4.64252	4.58693	4.69254	4.62858
ENSG00000116885	127700	OSCP1	2.33211	2.35653	2.3371	2.24759	2.22907	2.27917	2.36451	2.21054	1.79914	1.7171	1.81392	1.92155	1.79561	1.73741	1.95287	1.85042
ENSG00000116898	64960	MRPS15	6.06574	6.03194	6.03029	5.95275	5.96066	5.94119	5.89746	5.87092	5.49431	5.50634	5.54386	5.49201	5.50466	5.48098	5.51592	5.61258
ENSG00000233621	728431	LINC01137	1.04794	0.995293	0.574689	0.791997	0.905438	1.16643	0.638684	0.988144	0.537088	0.387106	0.724546	0.663748	0.778671	0.928808	0.834932	0.734055
ENSG00000163874	80149	ZC3H12A	1.31213	1.81286	1.51598	1.98517	1.59732	2.08981	1.43881	1.62726	0.907457	1.28226	0.788205	0.638437	0.660351	0.893403	1.071	0.987439
ENSG00000163875	64769	MEAF6	5.73799	5.61666	5.71204	5.54626	5.73308	5.58291	5.63141	5.47842	4.92156	4.88345	4.91065	4.93914	4.90958	4.80506	4.879	4.99167
ENSG00000163877	79753	SNIP1	5.07741	4.9868	4.99208	5.04081	5.00191	5.04171	4.99501	5.00626	4.30968	4.24834	4.43496	4.43389	4.33592	4.34794	4.30597	4.30257
ENSG00000163879	7802	DNALI1	2.48269	2.70246	2.45718	2.50085	2.65684	2.85203	2.4984	2.49203	-6.40543	-4.03243	-6.33074	-6.18174	-6.21001	-4.85255	-3.43453	-3.9098
ENSG00000134697	29889	GNL2	6.68641	6.61585	6.68706	6.57856	6.59682	6.56162	6.57041	6.48594	5.87157	5.83206	5.87475	5.90605	5.9273	5.87905	5.74999	5.74304
ENSG00000116922	54955	C1orf109	4.47309	4.45762	4.46377	4.45696	4.47538	4.42368	4.4482	4.42591	4.43771	4.21834	4.41157	4.4004	4.32234	4.32653	4.32322	4.31806
ENSG00000134690	55143	CDCA8	6.53918	6.58606	6.69624	6.72439	6.37242	6.35966	6.57536	6.58992	5.68038	5.62542	5.93517	5.87726	5.76476	5.72771	5.65936	5.649
ENSG00000185090	149175	MANEAL	2.36018	2.45834	2.28395	2.45363	2.15202	2.50952	2.2503	2.18325	-0.572536	-0.62644	-0.904471	-0.509317	-0.595304	-1.48332	-0.175795	-0.805465
ENSG00000196449	79693	YRDC	4.76423	4.73803	4.35846	4.42331	4.60061	4.54617	4.23454	4.20121	4.37018	4.25943	4.41494	4.43205	4.36836	4.32984	4.32512	4.30452
ENSG00000197982	127687	C1orf122	3.04622	3.13388	2.77478	2.7073	2.96194	2.91261	2.6907	2.75089	2.92325	2.83793	3.4424	3.27974	3.14093	3.11899	3.40737	3.39945
ENSG00000188786	4520	MTF1	5.53319	5.46303	5.31905	5.36956	5.5035	5.43368	5.4077	5.31361	4.80342	4.74564	4.85228	4.86743	4.85271	4.764	4.68219	4.69827
ENSG00000204084	3633	INPP5B	4.94282	4.86013	4.81608	4.7432	4.87033	4.78707	4.84349	4.81396	4.03855	3.99104	3.89688	4.08387	4.07654	4.13519	3.96391	3.79479
ENSG00000183431	10946	SF3A3	7.62505	7.54963	7.63383	7.52651	7.53635	7.42897	7.54835	7.48951	6.63366	6.60908	6.73215	6.71213	6.56745	6.53636	6.4888	6.58665
ENSG00000183386	2275	FHL3	3.29041	3.43943	3.35653	3.41443	3.32952	3.54958	3.19134	3.47385	2.58042	2.63716	2.63793	2.56309	2.71183	2.58763	2.82151	2.56593
ENSG00000183520	51118	UTP11	6.0216	5.94382	6.00794	5.86975	5.98661	5.95565	5.9385	5.83959	5.37962	5.38415	5.29999	5.45534	5.42797	5.35406	5.29485	5.41528
ENSG00000185668	5453	POU3F1	-5.07445	-3.6972	-3.96668	-5.04089	-4.91048	-6.49891	-4.93622	-6.52756	0.194486	-0.331993	-0.0639496	0.158108	-0.187646	-0.0624743	0.20106	0.368183
ENSG00000116954	64121	RRAGC	5.48938	5.43172	5.52946	5.42161	5.42528	5.44398	5.51051	5.43498	5.09591	5.02988	5.44939	5.56435	5.14258	5.22471	5.32465	5.3405
ENSG00000214114	26292	MYCBP	4.49477	4.39254	4.40649	4.30857	4.36021	4.30119	4.44099	4.28382	3.6072	3.48327	3.44898	3.59798	3.40285	3.56951	3.43584	3.37375
ENSG00000174574	79647	AKIRIN1	6.69772	6.56406	6.46451	6.381	6.64651	6.57708	6.44982	6.32595	6.34004	6.24764	6.36819	6.42813	6.32648	6.32383	6.29461	6.41055
ENSG00000168653	4725	NDUFS5	6.90652	6.83683	6.92108	6.90272	6.78344	6.8053	6.83952	6.71159	6.36338	6.29692	6.36905	6.38312	6.38081	6.35507	6.31006	6.39284
ENSG00000127603	23499	MACF1	9.38884	9.2995	9.16271	9.25715	9.48891	9.33732	9.31272	9.27382	8.32955	8.2146	8.37019	8.40949	8.44087	8.45726	8.25453	8.28428
ENSG00000090621	8761	PABPC4	7.57053	7.59668	7.59753	7.60259	7.65343	7.60528	7.58513	7.56776	6.8691	6.8821	6.74858	6.77844	6.75379	6.76996	6.80984	6.74823
ENSG00000116983	51440	HPCAL4	1.19233	1.42026	1.76124	1.43484	1.18404	1.04799	1.85819	1.76246	0.560358	0.540457	0.327475	0.00808247	0.265719	-0.133733	-0.0520592	-0.041905
ENSG00000084072	10450	PPIE	5.14915	5.163	5.1257	5.13195	5.04807	5.06858	4.97317	4.98864	5.51902	5.39173	5.42957	5.41118	5.57421	5.50537	5.39519	5.44467
ENSG00000116985	656	BMP8B	2.88168	3.02488	3.22455	3.20545	2.83771	2.80716	3.19134	3.27819	5.14772	5.04171	4.96675	4.85374	5.0597	5.04075	4.96452	4.84842
ENSG00000043514	54802	TRIT1	4.84491	4.84473	4.83468	4.64035	4.86266	4.7257	4.69738	4.6567	4.5654	4.4163	4.51083	4.55551	4.45976	4.46109	4.44549	4.42559
ENSG00000116990	4610	MYCL	-2.13585	-1.46016	-2.68658	-1.67166	-2.795	-3.69155	-2.43372	-3.7202	0.627997	0.245552	0.383509	0.638437	-0.10149	0.639302	0.917988	0.338126
ENSG00000168389	84879	MFSD2A	2.60033	2.741	2.4904	2.71622	2.30222	2.58058	2.16181	2.20376	3.09243	3.15145	2.94771	2.59634	2.89589	2.7889	2.82689	2.74269
ENSG00000131236	10487	CAP1	9.52915	9.47953	9.49584	9.39991	9.41817	9.36946	9.37763	9.35416	9.20367	9.12305	9.20536	9.20308	9.31094	9.28687	9.169	9.23266
ENSG00000131238	5538	PPT1	7.2905	7.2347	7.31367	7.16194	7.11662	6.98478	7.20578	7.17559	8.45678	8.31436	8.65079	8.58152	8.45427	8.43656	8.47638	8.47902
ENSG00000117000	6018	RLF	5.27906	5.21012	5.2991	5.20506	5.27976	5.11258	5.24989	5.12753	5.01295	4.94427	5.10754	5.21433	5.0182	5.02754	5.08061	5.08851
ENSG00000084073	10269	ZMPSTE24	7.22199	7.20184	7.29264	7.059	7.13948	7.06964	7.18908	7.10078	6.82114	6.69804	6.881	6.91151	6.60477	6.58433	6.5983	6.51835
ENSG00000049089	1298	COL9A2	-4.33749	-3.33463	-5.18908	-6.62586	-4.17351	-4.91394	-4.19926	-4.20563	0.133732	0.465818	-0.264647	-0.159374	-0.232734	-0.287767	-0.0921366	0.244004
ENSG00000084070	64744	SMAP2	5.23881	5.21098	5.12267	5.11856	5.18096	5.06095	5.12942	5.06443	4.78625	4.87386	4.83981	4.86879	4.82685	4.74798	4.75176	4.79687
ENSG00000187801	65243	ZFP69B	3.5897	3.49686	2.96911	2.84379	3.59069	3.46832	3.15301	2.86691	0.0703071	0.387106	-0.140912	-0.400382	0.448197	-0.170727	0.20106	-0.25445
ENSG00000187815	339559	ZFP69	3.48652	3.35808	3.38709	3.26745	3.63255	3.37915	3.39619	3.33508	0.754445	1.01196	0.982147	1.53936	1.25759	1.25597	1.071	1.33051
ENSG00000164002	64789	EXO5	2.11866	1.97523	2.30545	1.95534	1.82197	1.79111	1.9259	1.69645	1.36936	1.55853	1.44405	1.60616	1.65417	1.37627	1.32036	1.4049
ENSG00000117010	127396	ZNF684	2.03755	2.03072	2.20038	1.89378	2.04759	2.03637	1.84076	2.06863	2.04166	2.0677	2.10806	1.91102	2.15193	1.97611	2.15472	2.34947
ENSG00000117016	9783	RIMS3	3.26688	3.33937	3.56692	3.68362	3.39786	3.31006	3.65499	3.64612	0.713515	0.743671	0.00911387	0.418171	0.778671	0.551171	0.526301	-0.123205
ENSG00000066136	4802	NFYC	5.19194	5.22209	5.15928	5.18833	5.05675	5.16332	5.02715	5.11495	5.03596	5.20454	4.97247	5.08797	5.06553	5.04982	5.06702	5.03798
ENSG00000179862	163732	CITED4	0.57899	0.844175	0.323993	0.921039	0.988374	0.813977	0.773434	0.821172	-3.59807	-2.2669	-4.00881	-3.37439	-2.75058	-3.26759	-3.07196	-3.0618
ENSG00000171793	1503	CTPS1	6.78573	6.74055	6.81409	6.73156	6.62658	6.57941	6.67864	6.65592	6.70391	6.62952	6.69146	6.74733	6.52237	6.52629	6.52071	6.59898
ENSG00000010803	22955	SCMH1	5.28786	5.24825	5.32892	5.38572	5.26569	5.20975	5.36489	5.30177	4.47798	4.51369	4.60222	4.5988	4.51023	4.63462	4.58705	4.57965
ENSG00000204060	100132074	FOXO6	-0.986989	-0.832127	-0.23488	0.194323	-1.06918	-0.944317	-0.0782436	-0.0197617	0.133732	0.0885828	-0.497846	-0.755477	-1.08073	-0.460234	-0.264604	0.035057
ENSG00000127124	59269	HIVEP3	6.46455	6.39008	6.37332	6.52785	6.42137	6.45765	6.39189	6.48454	1.99118	2.03366	1.75141	1.83507	2.07076	2.08996	1.99174	2.40852
ENSG00000198815	22887	FOXJ3	6.72064	6.5761	6.59678	6.56782	6.7169	6.636	6.64921	6.56007	6.24316	6.17531	6.25681	6.33519	6.30445	6.28721	6.09602	6.19165
ENSG00000177181	284716	RIMKLA	-2.2671	-1.147	-1.04612	-1.01115	-1.85159	-1.36962	-0.412663	-0.799636	2.36606	2.59692	2.74341	2.59634	2.53482	2.55967	2.35431	2.40127
ENSG00000066185	84217	ZMYND12	0.259449	0.153659	-0.0058549	-0.359069	0.350048	0.466879	0.444597	0.317934	0.692606	0.845312	0.724546	1.11288	0.949857	1.13992	0.813399	0.823553
ENSG00000127125	79717	PPCS	4.97403	4.89045	5.04254	4.84226	5.09187	4.97023	5.07919	4.91383	4.71675	4.78966	4.76268	4.84961	4.78928	4.86684	4.78671	4.73333
ENSG00000186409	728621	CCDC30	-0.46959	-0.723193	-0.751671	-0.056	-0.305617	-0.195125	0.22028	0.186689	0.870698	0.805511	0.489443	0.784042	0.949857	0.702038	0.327972	0.588449
ENSG00000171960	10465	PPIH	5.74333	5.7413	5.82796	5.69748	5.62382	5.56617	5.67326	5.66628	4.16727	4.12239	4.18792	4.16809	4.24017	4.07127	3.99533	4.10254
ENSG00000065978	4904	YBX1	9.85223	9.85236	9.81998	9.79616	9.77706	9.80422	9.74803	9.76823	9.01312	9.06912	9.06824	8.98775	8.99199	9.04432	9.06763	9.10579
ENSG00000117385	64175	P3H1	5.70445	5.81201	5.72805	5.76189	5.66726	5.7711	5.55262	5.66258	6.29306	6.20621	6.28282	6.12631	6.14341	6.12067	6.12252	6.05049
ENSG00000164008	79078	C1orf50	2.05139	2.08416	2.03009	1.8859	1.89258	1.94818	1.85819	2.02319	1.6002	1.75938	1.66362	1.51174	1.78434	1.97611	1.59732	1.97284
ENSG00000177868	374969	SVBP	2.61903	2.52611	2.77478	2.76001	2.71645	2.44654	2.94845	2.76016	0.281074	0.303851	0.489443	0.559725	0.531453	0.781655	0.700631	0.779498
ENSG00000164010	114625	ERMAP	2.28016	2.18545	2.23439	2.25984	1.98434	2.02857	2.42426	2.1199	1.45876	1.49739	1.37662	1.36515	1.55154	1.28359	1.5329	1.33051
ENSG00000164011	51058	ZNF691	3.35041	3.27517	3.19319	3.20545	3.31352	3.09542	3.08799	3.23897	2.98474	3.13147	2.73804	2.98568	3.03078	2.92224	2.87965	2.90526
ENSG00000117394	6513	SLC2A1	7.63972	7.77484	7.96389	8.05654	7.43169	7.66984	7.76703	7.92989	6.2237	6.1512	5.88389	5.75379	5.99425	6.05158	5.98784	5.74948
ENSG00000117395	10969	EBNA1BP2	6.73545	6.77607	6.75819	6.69424	6.57686	6.64368	6.56379	6.57261	5.78471	5.74729	5.75573	5.77064	5.68139	5.68045	5.61726	5.66043
ENSG00000066056	7075	TIE1	-0.931494	-1.07829	-1.91606	-2.37793	-0.612799	-0.666015	-3.06176	-2.44009	0.38899	0.540457	-0.497846	-0.627153	0.0567724	0.356902	0.20106	-0.25445
ENSG00000117399	991	CDC20	7.10307	7.21001	7.21669	7.30534	6.93906	7.01987	7.04094	7.14166	6.75681	6.70684	6.93707	6.83071	6.73999	6.67281	6.77405	6.68396
ENSG00000066322	64834	ELOVL1	6.58153	6.63995	6.46958	6.49552	6.45347	6.53641	6.29999	6.38327	6.91015	6.71861	6.92915	6.74288	6.76386	6.73819	6.73915	6.7095
ENSG00000159479	112950	MED8	5.1849	5.14605	4.90324	4.84022	4.96859	4.98239	4.77974	4.80392	4.51864	4.54575	4.5061	4.56896	4.75505	4.55613	4.41543	4.49022
ENSG00000198198	23334	SZT2	5.06297	5.16566	4.8503	5.18913	5.13619	5.29754	4.98115	5.21938	5.9117	5.9963	5.72353	5.64679	5.83404	6.00465	5.85779	5.8953
ENSG00000178922	81888	HYI	1.86022	2.04619	1.66475	2.03592	2.05531	1.95642	2.18962	1.94412	1.62248	1.87926	1.01799	1.23611	1.48347	1.56811	1.14182	1.36073
ENSG00000142949	5792	PTPRF	7.35696	7.5685	7.63688	7.88546	7.13015	7.46751	7.38392	7.724	6.39446	6.42556	6.3043	6.00963	6.21494	6.18431	6.49557	6.33123
ENSG00000066135	9682	KDM4A	5.92766	5.87564	5.75661	5.76941	5.88041	5.8726	5.83279	5.84177	5.60265	5.50012	5.70921	5.65628	5.61773	5.59281	5.47879	5.53935
ENSG00000126091	6487	ST3GAL3	3.52174	3.76106	3.32268	3.44158	3.39482	3.62392	3.23203	3.4017	4.2212	4.18964	4.14195	4.02893	4.22982	4.20363	4.2669	4.21639
ENSG00000117407	9048	ARTN	-0.728677	0.0653028	-0.298306	-0.216465	-0.266623	-0.432816	-0.254401	0.158944	-2.70499	-2.89493	-4.00881	-3.01182	-3.88809	-2.35005	-4.65692	-3.42437
ENSG00000117408	9670	IPO13	4.84093	4.93268	4.77334	4.968	4.73278	4.86359	4.65934	4.73513	5.66905	5.67113	5.71809	5.52777	5.56601	5.51268	5.6518	5.61807
ENSG00000132768	1802	DPH2	5.22132	5.34837	5.07732	5.16815	5.01186	5.35245	4.82588	5.07003	4.84901	4.92235	4.79532	4.59387	4.72294	4.74426	4.77144	4.88396
ENSG00000117410	533	ATP6V0B	5.7028	5.80407	5.50818	5.47579	5.45183	5.64607	5.25236	5.43353	7.00542	6.90524	7.1113	6.86623	6.9364	6.88849	7.01241	6.97574
ENSG00000117411	8704	B4GALT2	4.52484	4.68094	4.52116	4.66819	4.47251	4.7836	4.29819	4.56057	5.08191	5.12996	5.13738	4.7571	5.04678	5.03974	5.22113	5.21897
ENSG00000159214	149473	CCDC24	1.20477	1.4898	1.02686	1.16205	1.05145	1.80943	1.02571	1.38533	1.61138	2.01633	1.24669	0.978129	1.49734	1.60141	1.159	1.58205
ENSG00000178028	55929	DMAP1	3.97812	4.10555	4.06438	4.16937	4.09046	4.08512	4.09076	4.29182	4.71157	4.88345	4.55572	4.41724	4.73762	4.73304	4.49536	4.58925
ENSG00000117419	79033	ERI3	5.16515	5.31363	5.20288	5.17221	4.96961	5.16776	5.00971	5.05788	5.30064	5.31231	5.23674	5.20789	5.25606	5.29423	5.34542	5.32717
ENSG00000187147	55182	RNF220	5.00637	5.08931	4.87925	5.06283	4.8888	5.0222	4.77171	4.87918	4.82519	4.72712	4.67419	4.62158	4.78505	4.85078	4.62153	4.81471
ENSG00000126106	79639	TMEM53	2.15116	2.29311	1.96405	2.30784	2.28264	2.42887	1.95859	2.18325	2.61416	2.78775	2.53654	2.39946	2.66957	2.62588	2.78326	2.69011
ENSG00000142945	11004	KIF2C	6.64022	6.67365	6.72842	6.69903	6.47196	6.53193	6.66756	6.66951	6.65713	6.50187	6.80961	6.74288	6.71424	6.60466	6.48156	6.48873
ENSG00000142937	6202	RPS8	9.40548	9.50381	9.31324	9.35605	9.42065	9.58314	9.20314	9.35224	8.06224	8.04244	8.0096	7.9622	8.05465	8.07615	8.07489	8.08434
ENSG00000173846	1263	PLK3	3.67709	3.95999	3.2826	3.47874	3.69067	3.96564	2.99648	3.3718	4.84665	4.93969	4.29406	4.07918	4.73323	4.70905	4.54357	4.45739
ENSG00000188396	343521	TCTEX1D4	-1.0447	-1.64657	-2.01915	-1.67166	-1.74055	-1.07264	-1.99763	-1.66958	0.22393	0.825548	-0.0269554	-0.0732176	0.75577	1.0463	0.265911	0.276065
ENSG00000222009	149478	BTBD19	2.09213	2.35653	1.75344	1.98517	2.45	2.29876	1.94234	2.33353	5.34402	5.62685	4.74407	4.83715	5.43159	5.59005	5.12389	5.10422
ENSG00000070785	8891	EIF2B3	4.82692	4.78834	4.82262	4.69551	4.70729	4.67789	4.76248	4.55126	4.41395	4.31541	4.41662	4.36997	4.30667	4.25684	4.27677	4.17448
ENSG00000126107	79654	HECTD3	5.40364	5.41989	5.45988	5.43855	5.36059	5.42256	5.36946	5.45722	5.64204	5.71475	5.72624	5.62199	5.58724	5.60654	5.76619	5.70012
ENSG00000126088	7389	UROD	6.26075	6.3206	6.2212	6.2831	6.09304	6.29205	6.03556	6.1929	6.18118	6.12971	6.0821	5.93233	6.03821	6.09898	6.07128	6.06088
ENSG00000162415	57643	ZSWIM5	2.00236	2.06909	2.03009	2.09866	1.95164	1.98087	2.08244	2.1484	2.76199	2.88643	3.04213	3.04467	2.92698	2.90456	2.91546	2.83705
ENSG00000186603	84842	HPDL	-0.250024	-0.237766	-0.399	0.0606449	-0.0197083	-0.82648	-0.254401	-0.187706	3.01032	3.25112	2.94306	2.62883	2.89589	3.02805	3.38565	3.38849
ENSG00000132781	4595	MUTYH	3.41606	3.55208	3.3462	3.51242	3.33269	3.68473	3.33835	3.44542	3.67272	3.90656	3.35751	3.26741	3.46418	3.38426	3.47751	3.58365
ENSG00000132773	114034	TOE1	4.96675	4.9868	4.97121	4.93972	4.75189	4.68287	4.86198	4.79943	4.51418	4.42946	4.53577	4.51609	4.14644	4.20904	4.28266	4.32956
ENSG00000070759	10420	TESK2	2.35461	2.3315	2.23439	1.90942	2.34691	2.24593	2.12627	2.39428	5.15729	5.06823	5.3736	5.35887	5.21782	5.22738	5.24746	5.3348
ENSG00000132763	25974	MMACHC	3.77208	3.71098	3.81935	3.76968	3.69067	3.62651	3.70883	3.78873	-3.59807	-3.18444	-3.52338	-3.37439	-3.88809	-3.63016	-3.91996	-3.42437
ENSG00000117450	5052	PRDX1	8.52736	8.45477	8.51983	8.40114	8.36385	8.28332	8.30918	8.22195	10.3691	10.2563	10.3777	10.396	10.4441	10.4453	10.3457	10.4107
ENSG00000117448	10327	AKR1A1	4.94838	5.04571	4.85486	4.90699	4.86266	5.05808	4.73914	4.88977	8.7251	8.63942	8.52603	8.44904	8.82758	8.81127	8.67693	8.70127
ENSG00000132780	4678	NASP	7.65027	7.5868	7.83196	7.73766	7.64099	7.55494	7.88083	7.76814	7.17636	7.23775	7.11751	7.19967	7.19977	7.17984	7.06347	7.14724
ENSG00000159588	149483	CCDC17	-0.319565	-0.396028	-0.70795	-0.359069	-0.191661	-0.521626	-0.739827	-0.799636	1.11027	1.04652	0.680491	0.737121	1.00915	0.875369	0.578295	0.687134
ENSG00000159592	60313	GPBP1L1	7.20002	7.07582	7.21722	7.1174	7.16533	7.06751	7.18994	7.07619	6.78548	6.64898	6.78317	6.79679	6.82873	6.80194	6.69604	6.68471
ENSG00000159596	51249	TMEM69	4.70198	4.52956	4.58406	4.61076	4.59401	4.50602	4.48514	4.55259	4.6037	4.51369	4.48705	4.53508	4.72589	4.63194	4.50882	4.5972
ENSG00000197429	3652	IPP	4.28822	4.11841	4.31409	4.31446	4.42863	4.31728	4.26263	4.13511	4.43771	4.26127	4.42665	4.45398	4.59008	4.55755	4.40107	4.42737
ENSG00000086015	23139	MAST2	5.87562	5.93865	5.95239	6.02811	5.73127	5.83397	5.87889	5.99183	6.04964	6.08832	5.83197	5.82774	6.05707	6.14251	6.02695	5.98046
ENSG00000117461	8503	PIK3R3	4.50235	4.40759	4.96953	4.95958	4.49395	4.32844	4.89297	4.8404	7.26777	7.13536	7.87085	7.8653	7.34061	7.29836	7.69889	7.70776
ENSG00000117472	10103	TSPAN1	1.30059	1.04234	1.20895	1.43484	1.18404	1.20845	1.29259	1.07977	1.0292	0.634324	0.611778	0.227649	0.989658	1.12473	0.472362	0.756955
ENSG00000085998	55624	POMGNT1	6.5318	6.67458	6.438	6.52754	6.47341	6.61728	6.33076	6.46662	7.637	7.58366	7.6104	7.455	7.60927	7.59995	7.64353	7.63661
ENSG00000171357	541468	LURAP1	-1.70522	-1.07829	-1.81984	-1.58146	-1.97188	-1.64092	-1.66321	-1.77267	1.7695	1.81055	1.41746	1.77826	1.88274	1.86169	1.71812	1.70491
ENSG00000085999	8438	RAD54L	4.31141	4.39254	4.59064	4.56705	4.10911	4.21276	4.54826	4.43462	5.02659	5.10148	4.9895	4.97876	4.8172	4.82752	4.82891	4.71005
ENSG00000132128	10489	LRRC41	6.03864	6.12275	5.95197	6.10228	5.90837	6.12566	5.8156	6.02295	5.87853	5.86572	5.96532	5.84305	5.76977	5.82898	6.00159	5.96457
ENSG00000173660	7388	UQCRH	7.30411	7.24835	7.1922	7.19003	7.15639	7.08758	7.12368	7.01124	6.59334	6.54178	6.65172	6.70262	6.66746	6.7724	6.66143	6.74251
ENSG00000117481	387338	NSUN4	4.9704	4.86777	4.80386	4.81242	4.87905	4.84261	4.7934	4.70906	4.58963	4.57268	4.72251	4.64719	4.61733	4.54191	4.55009	4.43272
ENSG00000079277	8569	MKNK1	4.05225	4.10555	4.10171	4.19512	4.03301	3.98994	4.16968	4.02607	3.98151	4.03903	4.05189	3.97434	3.93337	3.95588	3.97849	3.92435
ENSG00000142961	148932	MOB3C	4.56519	4.6007	4.41269	4.48724	4.5887	4.58125	4.42059	4.36802	2.39224	2.54952	2.40736	2.52216	2.57462	2.39221	2.62539	2.62936
ENSG00000123472	64756	ATPAF1	5.97108	5.8675	5.98481	5.9004	5.87225	5.79313	6.02209	5.87945	4.99918	4.99713	5.18447	5.22924	5.13484	5.04681	5.10629	5.15683
ENSG00000159658	9813	EFCAB14	6.53242	6.45925	6.49582	6.41186	6.55015	6.4138	6.54507	6.44021	6.81177	6.70211	6.91497	6.92858	6.9281	6.8941	6.89911	6.89352
ENSG00000123473	6491	STIL	6.73223	6.62489	6.84079	6.71469	6.56913	6.44122	6.82989	6.7341	5.30409	5.21027	5.41031	5.47424	5.37729	5.28657	5.15097	5.1856
ENSG00000162368	51727	CMPK1	7.22179	7.13897	7.17241	7.09578	7.20987	7.11293	7.16016	7.03051	6.29045	6.24392	6.35555	6.54554	6.29456	6.29698	6.37719	6.35675
ENSG00000237424	84793	FOXD2-AS1	0.871967	0.896327	1.12683	1.03948	0.742963	1.12315	0.962629	1.13778	2.52826	2.60854	2.33815	2.15365	2.65726	2.60415	2.81068	2.67215
ENSG00000186564	2306	FOXD2	0.135001	0.437962	0.520582	0.593313	0.537981	0.556377	0.534095	0.729832	1.31567	1.49739	1.52101	1.33396	1.45532	1.57929	1.6223	1.55617
ENSG00000132122	54558	SPATA6	3.20322	2.9933	2.96574	2.91136	3.23078	3.06905	3.28456	3.04798	3.71222	3.68044	3.61617	3.90439	3.7744	3.75108	3.65747	3.82491
ENSG00000185104	11124	FAF1	6.49809	6.4491	6.65602	6.46971	6.42361	6.32983	6.50551	6.429	6.32653	6.28521	6.45533	6.43044	6.40262	6.35345	6.31486	6.34499
ENSG00000123080	1031	CDKN2C	5.01786	5.15767	5.5991	5.61046	5.00291	5.12908	5.56594	5.69855	4.99599	5.01905	5.16662	4.99006	5.02779	4.92717	5.10186	4.97345
ENSG00000123091	26994	RNF11	6.09985	5.97649	6.13191	5.9537	6.12088	6.05496	6.02547	5.93622	5.71319	5.65791	5.93224	5.95941	5.80505	5.80298	5.8935	5.89013
ENSG00000085831	22996	TTC39A	1.77938	1.84859	2.03653	1.77929	2.00041	1.96462	1.86683	1.99992	2.70571	2.59108	2.81137	2.92417	2.60697	2.68919	2.55578	2.68415
ENSG00000085832	2060	EPS15	6.45709	6.33917	6.54464	6.43501	6.492	6.39269	6.60148	6.48977	5.67373	5.6481	5.93868	5.98975	5.84628	5.84413	5.90054	5.99498
ENSG00000117859	114883	OSBPL9	7.14764	7.09385	7.40361	7.27831	7.20337	7.09437	7.44144	7.32644	7.07902	7.05304	7.16474	7.27731	7.12328	7.12103	7.15726	7.1999
ENSG00000078618	4898	NRDC	7.51793	7.44318	7.58688	7.55631	7.56077	7.47201	7.60962	7.56181	7.37911	7.31884	7.47208	7.53368	7.37999	7.38037	7.37064	7.35452
ENSG00000169213	5865	RAB3B	1.82843	1.74811	1.68949	1.77075	1.83099	1.83648	1.56096	1.53314	-2.01311	-1.59947	-1.68688	-1.42685	-1.96209	-1.48332	-2.54144	-1.70817
ENSG00000117862	51060	TXNDC12	6.25926	6.1826	6.26093	6.1061	6.22843	6.12658	6.24348	6.19717	6.43279	6.3463	6.53789	6.55403	6.45154	6.43804	6.4444	6.51247
ENSG00000198841	112970	KTI12	3.36434	3.54121	3.42441	3.47874	3.28756	3.27093	3.21521	3.30691	2.98044	2.89119	2.99794	2.8041	2.60697	2.62588	2.94051	2.80993
ENSG00000134717	91408	BTF3L4	6.40886	6.31702	6.31491	6.16714	6.32054	6.22965	6.29839	6.09289	4.76011	4.6407	4.83731	4.90107	4.80051	4.80626	4.62771	4.87221
ENSG00000157077	9372	ZFYVE9	5.2471	5.18763	5.19427	5.10504	5.27067	5.20197	5.28818	5.07931	5.40233	5.25897	5.40947	5.45352	5.48478	5.50243	5.34917	5.44819
ENSG00000154222	200014	CC2D1B	4.62772	4.671	4.63482	4.80825	4.64603	4.85148	4.65187	4.65049	5.44749	5.64458	5.29634	5.15866	5.26926	5.30184	5.42656	5.36772
ENSG00000085840	4998	ORC1	5.33317	5.4117	5.55604	5.5223	5.02075	5.07427	5.32469	5.33934	4.70897	4.60781	4.66291	4.65352	4.39639	4.41813	4.63079	4.47477
ENSG00000134748	84950	PRPF38A	6.22304	6.15611	6.22473	6.22804	6.17145	6.13159	6.26365	6.16048	5.40474	5.37228	5.35182	5.44351	5.3335	5.29423	5.36498	5.42782
ENSG00000134744	23318	TUT4	6.73331	6.59331	6.77659	6.72826	6.84288	6.67805	6.9018	6.8191	5.76168	5.73343	5.73703	5.87997	5.80016	5.71762	5.69733	5.81437
ENSG00000162377	65260	COA7	4.72699	4.76048	4.61344	4.63448	4.61635	4.52554	4.56694	4.51068	4.4235	4.30831	4.34786	4.40791	4.40193	4.37867	4.34964	4.31033
ENSG00000162378	79699	ZYG11B	5.72726	5.62505	5.7755	5.72922	5.73788	5.56819	5.82061	5.73777	5.02659	4.8447	5.18939	5.26172	5.07712	5.08458	5.02666	5.09076
ENSG00000121310	55268	ECHDC2	4.40869	4.65343	4.5131	4.42603	4.68385	4.55976	4.66678	4.66165	0.281074	0.634324	0.144997	0.293991	-0.187646	0.191843	-0.513963	-0.25445
ENSG00000116171	6342	SCP2	6.22418	6.08627	6.27666	6.18331	6.13687	6.06596	6.30992	6.18604	5.42628	5.50479	5.58328	5.70814	5.62643	5.54298	5.62192	5.63207
ENSG00000157184	1376	CPT2	4.26168	4.04716	4.17506	4.07372	4.19018	4.17264	4.15565	4.09724	4.18983	4.26861	4.30679	4.29703	4.27078	4.30648	4.24897	4.35417
ENSG00000162384	54987	CZIB	4.39383	4.35109	4.3207	4.33776	4.20586	4.15484	4.22617	4.2398	4.02189	4.00868	3.91125	3.99194	3.98351	4.02703	3.83627	3.89884
ENSG00000162385	4116	MAGOH	5.43103	5.35148	5.43937	5.27539	5.17919	5.25306	5.30417	5.24435	4.08743	4.01742	3.99006	4.10943	3.95866	3.9299	3.80114	4.03389
ENSG00000157193	7804	LRP8	6.31482	6.33012	6.13454	6.11835	6.28325	6.26866	6.008	6.02727	6.92899	6.84117	6.89402	6.87032	6.72312	6.65508	6.60184	6.66744
ENSG00000058804	55706	NDC1	7.2916	7.18337	7.42233	7.31547	7.17754	7.01198	7.36079	7.23638	6.76466	6.63946	6.76351	6.85632	6.70754	6.64247	6.57929	6.49513
ENSG00000058799	54432	YIPF1	4.33706	4.33386	4.41146	4.31446	4.38338	4.20932	4.34377	4.18239	4.58397	4.44896	4.66432	4.66296	4.50509	4.54477	4.46634	4.43627
ENSG00000081870	51668	HSPB11	4.66982	4.53231	4.75197	4.7201	4.65494	4.57189	4.72615	4.65297	3.80524	3.8367	3.83543	4.06737	3.73103	3.64862	3.82824	3.89884
ENSG00000116212	115353	LRRC42	4.70636	4.65973	4.84389	4.86449	4.62155	4.59583	4.73561	4.66041	4.53048	4.45541	4.59333	4.61186	4.54571	4.41189	4.49198	4.62547
ENSG00000116209	9528	TMEM59	7.09599	7.05781	7.0538	6.95664	7.00602	7.00256	6.98846	6.99171	7.48664	7.31685	7.72192	7.65658	7.48358	7.45948	7.67558	7.65215
ENSG00000116205	127428	TCEANC2	3.80921	3.76574	3.88149	3.78247	3.90437	3.81057	3.79961	3.66597	3.92213	3.70228	4.0562	4.02161	3.98843	3.95158	3.92679	3.8357
ENSG00000215883	606495	CYB5RL	2.02358	1.79466	2.18886	2.07111	2.07821	1.99695	2.26998	2.16244	2.50447	2.17312	2.46043	2.38431	2.52808	2.35365	2.36174	2.43716
ENSG00000116221	51253	MRPL37	6.48062	6.48821	6.45403	6.36903	6.39197	6.39648	6.32057	6.32087	6.47588	6.50614	6.5429	6.47625	6.47977	6.55206	6.54989	6.48702
ENSG00000157216	23648	SSBP3	5.30673	5.38609	5.34003	5.39617	5.3699	5.48231	5.34416	5.47702	3.46648	3.53286	3.53809	3.46392	2.997	3.17904	3.53784	3.55127
ENSG00000162390	26027	ACOT11	-0.00120322	0.790068	-0.0325722	0.513696	0.723727	0.935723	0.298992	0.186689	1.172	1.61718	1.05297	0.532503	0.845268	1.07819	1.47922	0.907822
ENSG00000162396	25973	PARS2	3.10047	3.0596	2.95898	3.06589	3.0064	3.11027	3.04296	2.91746	2.3987	2.49426	2.30951	2.61592	2.40101	2.49618	2.26194	2.42291
ENSG00000116133	1718	DHCR24	7.33979	7.41011	7.315	7.30423	6.94582	7.07935	6.92835	7.09667	8.70363	8.5666	9.06389	8.88414	8.38949	8.37662	8.81995	8.7377
ENSG00000169174	255738	PCSK9	-6.65941	-6.50455	-6.77404	-6.62586	-6.49544	-6.49891	-6.52119	-6.52756	2.82099	2.97431	2.06587	2.13567	2.85338	2.80328	2.60047	2.62314
ENSG00000162402	23358	USP24	7.49025	7.31573	7.46593	7.50672	7.52006	7.35898	7.62657	7.50337	6.56378	6.45641	6.61599	6.6659	6.57196	6.55702	6.44746	6.49214
ENSG00000162407	8613	PLPP3	3.81328	3.77738	3.57137	3.47612	3.70791	3.54412	3.53545	3.61583	5.84931	5.72612	5.4044	5.21218	5.84899	5.82135	5.33129	5.32526
ENSG00000162409	5563	PRKAA2	5.15877	5.00967	5.14296	5.01665	5.22779	5.02906	5.13031	5.07282	3.00608	3.01415	2.97076	3.03015	3.10514	3.37787	2.89511	2.92562
ENSG00000162600	115209	OMA1	3.62714	3.34876	3.62577	3.4199	3.43972	3.46544	3.75144	3.48786	2.73668	2.89594	2.89085	2.99069	2.98228	2.85481	2.86402	3.02801
ENSG00000162601	114803	MYSM1	6.12051	6.04162	5.99889	5.90528	6.28694	6.1031	6.17469	6.00845	5.38533	5.43884	5.07387	5.37716	5.45399	5.45161	5.23739	5.36306
ENSG00000177606	3725	JUN	5.1849	5.32873	4.99208	5.11519	5.1371	5.31207	4.8609	4.95978	0.649856	1.08027	0.327475	0.00808247	0.584402	0.819874	0.444617	0.338126
ENSG00000172456	55277	FGGY	2.05826	2.06909	1.97079	1.85392	1.92662	1.8977	1.99845	2.00772	2.29154	2.33564	2.73804	2.56309	2.45887	2.72488	2.47579	2.61062
ENSG00000134709	51361	HOOK1	3.65913	3.60005	4.03573	3.87299	3.77952	3.56314	4.21606	3.99699	4.03648	3.91593	4.06051	4.1813	4.00066	4.05534	3.97122	4.10701
ENSG00000134716	1573	CYP2J2	1.32358	1.42026	1.57911	1.23833	1.33111	1.41398	1.42718	1.36119	-6.40543	-6.35436	-6.33074	-6.18174	-6.21001	-6.43751	-6.24188	-6.23173
ENSG00000162599	4774	NFIA	2.20786	2.08416	2.30545	2.14563	2.28264	2.2119	2.65124	2.55193	3.43849	3.42207	3.8848	3.89641	3.57626	3.64597	3.91673	3.89884
ENSG00000162604	83941	TM2D1	4.23313	4.2628	4.26694	4.18391	4.25527	4.3845	4.28858	4.208	4.99492	4.97151	4.93195	4.80765	5.02301	4.98403	4.9085	5.04265
ENSG00000132849	10207	PATJ	5.15637	5.02732	5.37412	5.33885	5.27233	5.11074	5.55128	5.42264	3.77821	3.65267	3.57164	3.64003	3.76583	3.67493	3.69033	3.60905
ENSG00000162607	7398	USP1	7.44707	7.29705	7.59044	7.47653	7.36069	7.20467	7.56818	7.41175	6.54932	6.52771	6.45288	6.62622	6.5053	6.52448	6.404	6.44003
ENSG00000116641	85440	DOCK7	7.01091	6.89379	6.87376	6.85683	7.07809	6.88871	6.98475	6.86998	6.60423	6.47358	6.85491	6.96148	6.70792	6.68451	6.74129	6.77862
ENSG00000125703	84938	ATG4C	4.08121	4.11291	4.32465	4.08237	4.27026	4.03734	4.23953	4.19098	4.10731	3.89238	4.14195	4.27256	4.06262	4.06134	4.01196	3.98623
ENSG00000230798	100996301	FOXD3-AS1	-0.728677	-0.671663	-0.843302	-0.436031	-0.940853	-0.884196	-0.966598	-0.550276	0.513437	1.08027	0.410731	0.326053	0.504231	0.819874	0.791539	0.14331
ENSG00000187140	27022	FOXD3	-2.13585	-2.11224	-2.52611	-1.87097	-3.03601	-1.64092	-3.35126	-2.27963	0.22393	0.0550303	-0.222212	-0.031995	-0.718161	-0.415146	0.20106	0.10812
ENSG00000088035	29929	ALG6	4.46017	4.40008	4.7273	4.5915	4.37415	4.35362	4.619	4.65049	5.10978	5.01141	5.2715	5.35693	4.95301	4.94024	5.03482	5.06919
ENSG00000142856	23421	ITGB3BP	4.59384	4.37273	4.52574	4.40688	4.58604	4.38908	4.59581	4.46042	4.20468	4.15046	4.19381	4.41165	4.19832	4.29635	4.16432	4.19139
ENSG00000203965	84455	EFCAB7	3.23692	3.28172	3.36934	3.21492	3.51159	3.39136	3.5081	3.40761	3.1083	3.074	3.25985	3.44579	3.20995	3.19002	3.00841	2.98016
ENSG00000079739	5236	PGM1	6.00259	6.04162	6.13078	6.03659	5.92951	5.98969	6.03843	5.97602	6.7153	6.60256	6.82677	6.81279	6.75595	6.71144	6.66482	6.74215
ENSG00000185483	4919	ROR1	5.51207	5.39064	5.7851	5.79595	5.42156	5.41136	5.79764	5.74886	4.02398	3.74235	4.32658	4.21379	4.04147	3.84904	4.08117	4.09582
ENSG00000223949	101927034	ROR1-AS1	-6.65941	-3.04512	-3.60411	-3.45593	-3.68809	-4.91394	-6.52119	-4.94259	0.22393	0.413824	-0.353456	-1.13735	0.801213	0.248987	-0.311146	-0.946327
ENSG00000158966	57685	CACHD1	4.89565	4.87212	4.77237	4.82174	5.07299	4.97124	4.89191	4.7316	5.30236	5.11172	5.28535	5.19818	5.30913	5.38306	5.17544	5.19296
ENSG00000162437	55225	RAVER2	5.0249	4.83251	5.11964	5.00669	5.06918	4.92579	5.19263	5.056	5.10385	5.04705	5.20891	5.26792	5.17639	5.1166	5.19118	5.1856
ENSG00000162434	3716	JAK1	7.2095	7.11119	7.18116	7.19622	7.29948	7.22827	7.32303	7.24754	6.58202	6.53571	6.77337	6.78422	6.6345	6.65243	6.66444	6.70215
ENSG00000162433	205	AK4	3.24597	3.10463	3.09169	3.0162	3.04565	2.96257	3.27485	3.01741	2.767	2.65407	2.54271	2.51523	3.15849	2.9992	2.77771	2.92562
ENSG00000116675	9829	DNAJC6	4.67094	4.60723	4.55183	4.47152	4.56593	4.58125	4.5775	4.50242	1.94772	1.80046	1.64081	1.68244	1.89327	1.66577	1.39474	1.54306
ENSG00000116678	3953	LEPR	3.86708	3.8072	4.07067	4.08064	3.90223	3.94093	4.30138	4.09175	2.78687	2.64845	2.98441	3.08738	2.83711	2.92224	2.72678	2.78786
ENSG00000213625	54741	LEPROT	6.01941	5.87347	6.03029	5.80172	5.96732	5.94326	5.97342	5.86449	6.02685	5.89446	6.27034	6.31136	6.04413	6.05959	6.14479	6.22128
ENSG00000184588	5142	PDE4B	3.56338	3.4713	4.04853	4.03146	3.65557	3.45384	4.17665	3.93699	7.57516	7.48671	7.44518	7.47009	7.63773	7.63989	7.42401	7.48155
ENSG00000152763	79819	WDR78	-0.931494	-0.832127	-1.56459	-1.01115	-1.28599	-1.14135	-0.638544	-0.694666	-0.0655763	-0.471718	-0.264647	-0.031995	-0.10149	-1.39312	-0.513963	-0.805465
ENSG00000198160	57708	MIER1	5.64237	5.49369	5.73697	5.53937	5.65716	5.55875	5.72228	5.56883	4.64238	4.57119	4.72115	4.80481	4.71998	4.77741	4.7404	4.59561
ENSG00000116704	23169	SLC35D1	5.61584	5.46231	5.50179	5.45596	5.48291	5.32645	5.48198	5.34165	5.40956	5.28543	5.55763	5.6236	5.5285	5.49507	5.43628	5.44555
ENSG00000142864	26135	SERBP1	9.15464	9.04917	9.19546	9.13151	9.122	9.06956	9.14479	9.08862	7.9482	7.99305	7.96482	7.94585	7.89859	7.87218	7.98776	8.02735
ENSG00000116717	1647	GADD45A	4.64949	4.7128	5.00691	4.7627	4.7766	4.79169	4.97217	4.87172	3.97287	4.16626	3.7817	3.771	4.00794	3.84442	3.78187	3.70344
ENSG00000172380	55970	GNG12	8.06537	7.91442	7.88534	7.73712	7.99835	7.86283	7.88721	7.75068	8.16532	8.11941	8.13681	8.23684	8.28002	8.29184	8.17985	8.26181
ENSG00000232284	100289178	GNG12-AS1	-0.250024	-0.200772	-0.23488	-0.95343	-0.386917	-0.055962	-0.966598	-0.644913	0.0703071	0.387106	0.327475	0.638437	0.476486	0.162399	0.603606	0.177661
ENSG00000116729	79971	WLS	7.02435	6.98291	6.40198	6.32961	6.944	6.87871	6.31703	6.28	6.4543	6.2638	6.66803	6.60596	6.25377	6.29317	6.41923	6.40557
ENSG00000024526	55635	DEPDC1	6.29896	6.22103	6.42793	6.31538	6.2475	6.15998	6.42151	6.33992	6.03726	5.95369	6.2327	6.32481	6.1122	6.06954	6.0093	5.99619
ENSG00000033122	57554	LRRC7	-0.509668	-0.164703	0.425633	0.0323558	-0.0524982	-0.023172	0.246997	0.438228	-2.01311	-1.40016	-1.12128	-1.93381	-1.96209	-1.39312	-1.19749	-1.18734
ENSG00000066557	55631	LRRC40	5.34516	5.14874	5.41548	5.29412	5.2607	5.09215	5.32939	5.17591	3.77075	3.80677	3.48465	3.6143	3.63391	3.68272	3.55091	3.76121
ENSG00000116754	9295	SRSF11	7.81613	7.7433	7.89999	7.74326	7.87013	7.77117	7.89356	7.79979	7.01335	7.10443	6.87368	7.0104	6.99959	7.10974	6.84674	6.94054
ENSG00000118454	81573	ANKRD13C	5.30167	5.2599	5.36455	5.24951	5.33784	5.29673	5.31289	5.25912	4.70244	4.70024	4.84979	4.82037	4.65649	4.74426	4.73754	4.79687
ENSG00000197568	11147	HHLA3	1.82037	1.23016	1.56135	1.61732	1.83995	1.5179	1.52866	1.87759	0.754445	0.743671	1.30589	1.23611	0.845268	1.21354	1.159	1.41932
ENSG00000116761	1491	CTH	3.31643	3.49404	2.79392	2.47481	3.54211	3.33872	3.05057	3.0442	3.54731	3.32336	3.16712	3.11975	3.49216	3.49174	3.12662	3.34002
ENSG00000132485	9406	ZRANB2	6.37521	6.33248	6.54097	6.36088	6.52467	6.42943	6.52406	6.46733	6.0148	5.90979	5.83386	6.00406	5.84493	5.81486	5.70685	5.93976
ENSG00000172260	257194	NEGR1	0.947916	0.979263	1.26488	0.981475	0.324737	0.534518	0.896665	1.07977	-1.12002	-1.49638	-0.549376	-0.299099	-1.08073	-1.22806	-1.1126	-0.946327
ENSG00000162620	127255	LRRIQ3	1.27722	1.07288	1.42072	1.25066	1.51018	1.16643	1.53951	1.31165	0.978278	0.903027	1.43082	1.28586	1.36741	1.12473	1.08903	1.31516
ENSG00000254685	8790	FPGT	3.73183	3.65658	3.78534	3.63035	3.65049	3.55773	3.7303	3.72865	3.74813	3.72112	3.97646	4.12318	3.75433	3.80685	3.94175	3.97894
ENSG00000116791	1429	CRYZ	6.02511	5.94434	5.98647	5.85972	5.96476	5.91181	5.94667	5.79691	5.68964	5.5686	5.44034	5.69593	5.70025	5.71825	5.59298	5.65739
ENSG00000162623	127253	TYW3	6.26075	6.13411	6.21269	6.11793	6.28817	6.18694	6.22889	6.12282	5.07889	4.96022	5.06104	5.12944	5.02061	5.04479	4.92365	5.00488
ENSG00000162624	431707	LHX8	1.97358	2.11383	1.51598	1.54907	1.70913	2.04413	1.57157	1.65732	-2.94599	-1.96204	-2.6303	-2.72231	-2.50957	-2.73707	-1.84957	-3.0618
ENSG00000137968	204962	SLC44A5	0.10877	0.41431	0.502085	0.493085	0.399376	0.884799	0.576845	0.672116	-2.70499	-1.7105	-1.93842	-1.93381	-2.75058	-3.26759	-2.78245	-2.7723
ENSG00000117054	34	ACADM	5.94999	5.88964	6.05667	5.94519	5.97953	5.88074	6.00507	5.94132	5.87389	5.8333	5.87902	5.98159	5.92152	5.8184	5.80967	5.83873
ENSG00000137955	5876	RABGGTB	6.9696	6.95578	6.88451	6.77676	7.05975	6.97543	6.87582	6.81494	5.81888	5.74268	5.73232	5.86504	5.7489	5.69595	5.56909	5.63825
ENSG00000184005	256435	ST6GALNAC3	0.758438	0.946658	0.94706	1.01077	0.972164	0.758482	1.19991	0.890296	4.73987	4.70566	4.84731	4.88233	4.88868	4.88385	4.91357	4.99769
ENSG00000142892	10026	PIGK	5.85308	5.74367	5.98855	5.78168	5.73548	5.68628	5.83829	5.79409	6.60002	6.54216	6.80353	6.81632	6.51939	6.53995	6.6159	6.55352
ENSG00000154027	26289	AK5	-3.48949	-4.91959	-3.60411	-4.30393	-4.17351	-4.17698	-6.52119	-3.7202	0.851961	0.845312	0.829135	0.261201	0.845268	0.875369	0.552532	0.536455
ENSG00000036549	26009	ZZZ3	6.81771	6.63739	6.75576	6.66056	6.75973	6.615	6.78616	6.64409	5.76856	5.58925	6.04566	6.18485	5.7854	5.68564	5.92898	5.90942
ENSG00000077254	23032	USP33	6.83956	6.82342	6.92564	6.81255	6.932	6.84081	6.96452	6.90146	6.17695	6.18988	6.35773	6.50454	6.11782	6.15891	6.19561	6.27631
ENSG00000180488	374986	MIGA1	5.78689	5.65689	5.68616	5.65405	5.83183	5.70291	5.77487	5.66812	6.00952	5.86269	6.03258	6.11431	6.02749	6.05709	5.93148	5.97925
ENSG00000162614	91624	NEXN	-2.75252	-2.80411	-2.68658	-2.23354	-2.795	-2.79847	-2.27326	-4.94259	0.537088	0.0885828	-0.0639496	0.0850445	0.660351	0.551171	-0.0130651	0.0720512
ENSG00000162613	8880	FUBP1	8.00119	7.93923	8.13252	8.04972	7.97795	7.90869	8.11674	8.06321	7.04437	7.03137	7.02888	7.09888	6.87629	6.8969	6.91309	6.9797
ENSG00000162616	11080	DNAJB4	4.2148	4.04331	4.49684	4.33197	4.13483	4.09262	4.38645	4.36802	3.91312	3.8243	4.01245	4.15253	3.79421	3.76093	3.81475	3.78647
ENSG00000122420	5737	PTGFR	-0.250024	-0.164703	0.0461397	0.407567	-0.473074	-0.349158	0.444597	0.367261	-6.40543	-6.35436	-6.33074	-6.18174	-6.21001	-6.43751	-4.65692	-6.23173
ENSG00000137959	10964	IFI44L	2.89709	2.65279	2.66683	2.52643	3.07631	2.95437	2.83856	2.52501	-0.101646	0.0885828	-0.0269554	0.638437	0.845268	0.248987	0.578295	0.035057
ENSG00000137965	10561	IFI44	5.02226	4.9656	5.11736	4.84328	5.25233	5.09961	5.11226	5.00529	4.34695	4.32248	4.35664	4.49333	4.43474	4.31487	4.20002	4.21432
ENSG00000117114	23266	ADGRL2	3.90187	3.649	3.90632	3.84886	3.92767	3.67727	3.88289	3.88077	7.01572	6.86526	7.11208	7.12759	7.02405	7.0182	7.03787	7.04134
ENSG00000137941	79739	TTLL7	4.51239	4.41803	4.9577	4.8854	4.4982	4.47479	4.91292	4.80728	3.49393	3.41217	3.64797	3.71761	3.36553	3.32902	3.30308	3.4808
ENSG00000142875	5567	PRKACB	6.0216	5.92512	5.92401	5.73417	5.9586	5.89583	5.86117	5.85911	6.33751	6.28113	6.50077	6.64342	6.34577	6.43343	6.36845	6.39785
ENSG00000203943	148418	SAMD13	-0.46959	-0.573815	-0.23488	-0.559766	-0.473074	-0.432816	-0.498819	-0.187706	1.50746	1.29669	1.32032	1.56645	1.39732	1.439	1.67101	1.46176
ENSG00000137976	58511	DNASE2B	-5.07445	-6.50455	-6.77404	-6.62586	-6.49544	-6.49891	-6.52119	-4.94259	4.64782	4.59474	4.33549	4.36804	4.76512	4.69499	4.27283	4.31806
ENSG00000117133	80135	RPF1	5.73585	5.78056	5.78175	5.63536	5.71675	5.58491	5.65467	5.54826	5.15729	5.15492	5.13432	5.17965	5.1057	5.01112	4.96696	5.02153
ENSG00000174021	2787	GNG5	6.05933	5.90934	5.99724	5.99322	5.95603	5.82556	5.89587	5.82642	5.33309	5.45098	5.33948	5.38098	5.45221	5.35731	5.38793	5.349
ENSG00000117151	1486	CTBS	4.32998	4.27435	4.25594	4.07198	4.36021	4.3028	4.30933	4.31086	5.0119	4.86662	4.85476	4.94947	5.03137	4.98403	4.69254	4.88916
ENSG00000117155	117178	SSX2IP	6.14088	6.09977	6.30861	6.16632	6.04056	5.95411	6.2078	6.0837	5.46763	5.36289	5.47622	5.66179	5.42797	5.39972	5.42034	5.43138
ENSG00000171517	23566	LPAR3	4.27501	4.0907	3.87611	3.94305	4.08293	4.02368	3.90403	3.84857	-0.850837	-1.96204	-1.57585	-0.755477	-1.8177	-1.68263	-1.19749	-1.70817
ENSG00000153898	255231	MCOLN2	3.34199	3.30762	3.36679	3.30044	3.18228	3.04992	3.28456	3.1181	3.55602	3.43843	3.73131	3.64639	3.44641	3.5469	3.55416	3.42112
ENSG00000162643	126820	WDR63	-0.826525	-0.482185	-0.0597937	-0.286006	-0.386917	-1.07264	-0.412663	-0.419032	1.25991	1.06349	1.61763	1.41071	1.20784	1.26985	1.4376	1.59482
ENSG00000055732	55283	MCOLN3	2.73933	2.56959	2.95558	2.81916	2.74535	2.59649	3.09903	2.95424	4.72579	4.86299	4.54808	4.75269	4.87014	5.08065	4.63693	4.65015
ENSG00000097096	84144	SYDE2	2.11866	2.01508	2.31607	2.33125	2.49608	2.39894	2.34609	2.27011	1.35612	1.06349	1.57013	1.63204	1.46947	1.51085	1.40917	1.59482
ENSG00000162642	148423	C1orf52	4.4419	4.42692	4.37253	4.19831	4.39558	4.39515	4.19735	4.22482	3.66201	3.93681	3.70131	3.74159	3.73103	3.79491	3.66049	3.60274
ENSG00000142867	8915	BCL10	4.74306	4.72487	4.66007	4.58907	4.80777	4.67789	4.7934	4.55924	3.46031	3.26219	3.33282	3.48537	3.46064	3.37145	3.35244	3.4739
ENSG00000153904	23576	DDAH1	4.69428	4.48768	4.80951	4.68986	4.32872	4.24677	4.70583	4.48856	3.23301	3.1234	3.21036	3.21272	3.22253	3.1973	3.01314	3.06977
ENSG00000142871	3491	CCN1	6.01764	6.11314	6.52474	6.52087	5.82112	5.89046	6.28838	6.2342	1.79914	1.57045	1.92193	2.05188	1.81789	1.84326	2.2052	2.03973
ENSG00000117174	54680	ZNHIT6	5.6611	5.52232	5.64566	5.55188	5.65653	5.51616	5.59288	5.5165	4.6009	4.58742	4.63433	4.85099	4.74345	4.67688	4.65369	4.66687
ENSG00000122417	57489	ODF2L	4.52979	4.53642	4.64117	4.5002	4.8747	4.55298	4.72139	4.70786	3.95103	3.95056	3.89928	4.05547	3.92313	4.02499	3.86009	3.78647
ENSG00000097033	51100	SH3GLB1	7.19769	7.08404	7.2158	7.13185	7.20489	7.11546	7.24565	7.12361	5.64136	5.64881	5.66609	5.77572	5.73945	5.74022	5.5731	5.62819
ENSG00000183291	9403	SELENOF	6.9008	6.81611	6.82993	6.71664	6.79817	6.73277	6.69268	6.58472	7.13288	7.0681	7.20903	7.32568	7.28921	7.2807	7.20843	7.32633
ENSG00000153936	9653	HS2ST1	5.44486	5.28294	5.35557	5.29561	5.35514	5.29348	5.36718	5.33934	6.41695	6.24578	6.65386	6.64897	6.40676	6.38685	6.45964	6.4598
ENSG00000143013	8543	LMO4	4.88313	4.91172	4.67046	4.68533	4.75781	4.75907	4.64936	4.75727	4.26434	4.326	4.45144	4.38716	4.36458	4.26379	4.23486	4.26911
ENSG00000065243	5586	PKN2	7.10473	7.02182	7.2593	7.17231	7.18107	7.07439	7.28163	7.22618	6.50503	6.37207	6.49402	6.60269	6.48847	6.46731	6.42589	6.4563
ENSG00000137947	2959	GTF2B	5.11907	5.079	5.0781	4.96333	5.13437	5.08747	5.0136	4.91591	4.73349	4.78838	4.80433	4.82037	4.81305	4.70012	4.66726	4.78159
ENSG00000137944	56267	KYAT3	4.15837	4.16699	4.3915	4.28778	4.29164	4.17617	4.54153	4.26929	4.31823	4.20693	4.22481	4.19872	4.31453	4.26206	3.99771	4.18718
ENSG00000213516	494115	RBMXL1	4.98399	4.96661	5.16149	5.06283	4.99491	4.94663	5.20375	5.05223	4.76512	4.61359	4.88419	4.90107	4.72883	4.80387	4.77004	4.78159
ENSG00000117226	2635	GBP3	4.65517	4.54462	4.86666	4.77875	4.77427	4.65655	4.88767	4.75842	4.32674	4.28859	4.31041	4.29095	4.42389	4.34138	4.22878	4.32573
ENSG00000117228	2633	GBP1	5.03972	4.97775	5.6239	5.47119	5.02763	5.01532	5.59093	5.54223	1.06218	1.42043	1.54578	2.13567	1.39732	1.66577	1.63463	1.69308
ENSG00000162645	2634	GBP2	6.06019	6.0025	6.40634	6.33215	6.28079	6.2732	6.66384	6.59802	1.62248	1.58228	1.6059	1.21914	1.83983	1.77681	1.55902	1.73981
ENSG00000162654	115361	GBP4	-0.284375	-0.62191	0.0461397	-0.0866968	-0.305617	-0.432816	0.298992	0.1018	2.04166	1.74893	2.24291	2.32208	2.04265	1.78649	2.04814	2.15629
ENSG00000197147	23507	LRRC8B	4.63693	4.45037	4.53373	4.50921	4.39558	4.33478	4.54288	4.398	4.93387	4.72446	4.82345	4.85649	4.88076	4.95319	4.76163	4.75908
ENSG00000231999	400761	LRRC8C-DT	-2.75252	-4.18262	-6.77404	-3.8185	-3.68809	-2.79847	-2.82075	-3.7202	-0.0655763	0.359885	-0.264647	0.293991	-0.0602671	-0.287767	0.297275	0.482516
ENSG00000171488	84230	LRRC8C	2.40936	2.30602	1.72979	1.92489	2.35943	2.49827	1.79623	1.74391	5.41754	5.18237	5.38394	5.44716	5.43879	5.43555	5.35104	5.30597
ENSG00000171492	55144	LRRC8D	4.96492	4.93372	4.83098	4.72121	4.91871	4.74843	4.76016	4.80839	6.20675	6.0553	6.22888	6.25835	6.23371	6.23115	6.11649	6.15763
ENSG00000162664	284695	ZNF326	5.68738	5.61925	5.82889	5.68504	5.76929	5.63841	5.78459	5.66258	5.27976	5.30697	5.23007	5.41956	5.23034	5.25205	5.26145	5.24552
ENSG00000233593	105378853	LINC02609	-1.37401	-1.21915	-0.70795	-1.07127	-0.880732	-1.14135	-1.09492	-1.10129	0.995453	1.11324	1.20065	1.52562	1.04737	0.893403	1.30501	1.66914
ENSG00000122482	84146	ZNF644	6.29569	6.20604	6.40758	6.2861	6.31734	6.20262	6.42298	6.2462	5.58219	5.47417	5.68851	5.81155	5.52934	5.56213	5.5234	5.56472
ENSG00000097046	8317	CDC7	4.80666	4.78604	5.05846	4.90309	4.76254	4.64894	5.10954	4.98962	4.22666	4.31541	4.18988	4.4191	4.26876	4.30816	4.09685	4.22051
ENSG00000069702	7049	TGFBR3	3.61322	3.58424	3.46317	3.47349	3.75367	3.72389	3.63236	3.50724	5.1875	5.01687	5.31897	5.36852	5.21468	5.17305	5.27529	5.22206
ENSG00000172031	253152	EPHX4	4.81683	4.73206	4.66423	4.61791	4.78475	4.82584	4.62792	4.52433	-1.27614	-1.8308	-1.12128	-1.13735	-1.16562	-1.39312	-1.19749	-1.27753
ENSG00000189195	23285	KIAA1107	0.160764	0.034606	0.483349	0.45096	0.246025	0.321274	-0.0133924	0.414958	0.489391	-0.0505799	0.588127	0.0470766	0.232929	0.276732	0.358029	0.276065
ENSG00000174842	11146	GLMN	4.12113	3.81625	4.03894	3.98055	3.96091	3.93259	4.0286	3.85938	2.85902	3.02718	2.7804	3.02527	2.68177	2.93535	2.70356	2.63555
ENSG00000122484	79871	RPAP2	5.51395	5.30883	5.47656	5.47907	5.6854	5.49792	5.67572	5.5943	4.19913	4.25943	4.25892	4.47558	4.26673	4.26898	4.07213	4.21432
ENSG00000162676	2672	GFI1	-2.13585	-1.0127	-1.21945	-0.95343	-1.63746	-1.2135	-0.848762	-1.24215	2.10633	2.38373	2.12459	1.91102	2.09832	2.12091	2.28559	2.1819
ENSG00000067208	7813	EVI5	4.90997	4.83697	4.85668	4.78513	4.97573	4.86359	4.94998	4.87279	4.90234	4.99492	5.15258	5.3196	5.1136	5.01421	5.09741	5.15898
ENSG00000122406	6125	RPL5	9.89806	9.8253	9.77612	9.67469	9.89924	9.8236	9.75873	9.66387	8.1437	8.02968	8.21489	8.20338	8.18143	8.17172	8.09441	8.18249
ENSG00000154511	388650	DIPK1A	2.61903	2.6273	2.82773	2.57627	2.67699	2.68845	2.85602	2.76477	4.46108	4.37781	4.66856	4.83993	4.6901	4.68596	4.65521	4.70122
ENSG00000143033	22823	MTF2	5.65318	5.51747	5.65354	5.57474	5.55475	5.40385	5.58766	5.52603	5.04217	5.00264	5.11065	5.162	5.23034	5.0836	5.029	5.06919
ENSG00000117500	50999	TMED5	6.0915	5.95923	6.08879	5.95464	6.05025	5.98415	6.12154	6.06653	6.2681	6.16306	6.17731	6.24374	6.25632	6.16959	6.01698	6.03242
ENSG00000122483	343099	CCDC18	4.12113	3.91435	4.42992	4.25449	4.2686	4.19022	4.5919	4.47174	3.6485	3.65267	3.60443	3.71459	3.53314	3.55825	3.43935	3.46001
ENSG00000117505	1810	DR1	6.94664	6.87767	6.95548	6.87635	6.8781	6.79097	6.85589	6.80686	6.38472	6.33629	6.42686	6.43917	6.39338	6.47219	6.36522	6.37814
ENSG00000137942	54874	FNBP1L	5.88289	5.73355	5.79273	5.79857	6.00116	5.83341	5.95531	5.8363	6.45624	6.42228	6.59945	6.68225	6.56991	6.56653	6.59791	6.66555
ENSG00000137936	8412	BCAR3	8.04119	8.08562	7.66651	7.70401	8.0006	8.07208	7.62943	7.60052	5.66704	5.56189	5.37878	5.34525	5.67835	5.68564	5.49579	5.4429
ENSG00000067334	30836	DNTTIP2	7.08131	7.0046	7.1846	7.03358	6.98623	6.9496	7.06507	6.94552	6.04501	5.91973	6.07148	6.12574	5.89949	5.89088	5.77597	5.9177
ENSG00000023909	2730	GCLM	5.66167	5.46519	5.29171	5.12527	5.27233	5.23369	5.08198	4.95172	5.96444	5.82648	5.91274	6.0268	5.73872	5.66676	5.64419	5.76085
ENSG00000198691	24	ABCA4	-2.57195	-3.6972	-4.45211	-3.16642	-6.49544	-2.79847	-3.71383	-2.44009	1.15682	1.44654	0.808815	0.87354	1.65417	1.65524	0.897668	1.18612
ENSG00000137962	9411	ARHGAP29	6.74586	6.64122	7.24737	7.11887	6.76944	6.6202	7.24192	7.11641	5.25769	5.15789	5.40355	5.50782	5.35461	5.34753	5.40332	5.40444
ENSG00000117528	5825	ABCD3	6.45416	6.37407	6.62109	6.49713	6.45092	6.37088	6.65919	6.52314	6.22097	6.08988	6.35248	6.32283	6.14341	6.1283	6.23613	6.22693
ENSG00000117525	2152	F3	5.02577	4.87537	4.66942	4.56088	5.02075	4.95796	4.73561	4.47737	1.67672	1.353	1.59408	1.65746	1.20784	1.15494	1.4516	1.51646
ENSG00000224081	101928079	SLC44A3-AS1	-3.48949	-3.04512	-5.18908	-3.16642	-3.03601	-4.91394	-4.93622	-4.20563	0.362758	0.215495	0.868936	0.784042	-0.10149	-0.371425	0.813399	0.801693
ENSG00000143036	126969	SLC44A3	-0.319565	-1.37527	0.281243	-0.559766	-1.13789	-0.944317	-0.37144	-0.0518229	2.74178	2.42372	3.37144	3.35548	2.57462	2.57651	3.0823	3.15413
ENSG00000117519	1266	CNN3	6.21614	6.14223	6.32086	6.16429	6.08364	5.99169	6.24348	6.13177	6.92367	6.86496	7.11544	7.09365	6.92361	6.89018	6.99039	7.06045
ENSG00000172339	199857	ALG14	3.20941	3.34563	3.41702	3.34425	3.14299	3.02269	3.12447	3.04798	3.91086	3.84899	3.93018	3.92809	3.93592	3.91674	3.84425	3.84107
ENSG00000152078	148534	TLCD4	3.03929	2.95283	3.41208	3.37555	3.07251	2.74189	3.51361	3.52365	4.21754	4.16429	4.42832	4.41724	4.36647	4.46863	4.44374	4.51562
ENSG00000122481	25950	RWDD3	1.41205	1.20281	1.42072	1.52896	1.53246	1.59385	1.74091	1.36119	1.39547	1.53438	1.29132	1.42559	1.59089	1.64464	1.2895	1.29965
ENSG00000117569	58155	PTBP2	3.90759	3.77738	4.01794	3.82432	3.86321	3.77606	4.03436	3.83767	4.02398	3.96418	3.81774	4.2095	4.01036	4.0772	3.88353	4.04556
ENSG00000188641	1806	DPYD	4.39925	4.31642	4.77815	4.64736	4.40316	4.24845	4.72615	4.64049	1.21663	0.958522	1.40397	1.53936	1.69085	1.46335	0.917988	1.06289
ENSG00000162627	51375	SNX7	5.42639	5.29432	5.7483	5.64765	5.40957	5.31688	5.71931	5.60976	3.84131	3.78647	4.20745	4.31111	3.87877	3.90122	3.97849	4.06404
ENSG00000156869	391059	FRRS1	2.20167	2.05387	2.34749	2.09182	1.95989	1.75376	2.23704	2.28943	4.00714	3.92293	4.19185	4.15029	4.0248	4.10455	4.10352	3.88851
ENSG00000162688	178	AGL	5.25908	5.1289	5.5105	5.41066	5.45766	5.26555	5.65343	5.54357	3.93998	3.97319	3.96962	4.09322	3.93592	4.07127	3.94175	4.1766
ENSG00000117620	23443	SLC35A3	5.3771	5.30722	5.49128	5.39478	5.3952	5.26389	5.47281	5.34627	4.66268	4.60056	4.72522	4.85099	4.63783	4.63997	4.64762	4.64095
ENSG00000156875	64645	MFSD14A	6.21921	6.10162	6.18361	6.1027	6.12592	6.01507	6.20397	6.08462	6.20352	6.07164	6.31695	6.37787	6.13567	6.14721	6.21627	6.19532
ENSG00000156876	163786	SASS6	5.35705	5.20582	5.49421	5.33596	5.29287	5.15886	5.43845	5.32692	4.34695	4.30117	4.10076	4.35061	4.30075	4.31487	4.04236	4.20186
ENSG00000122435	54482	TRMT13	4.85776	4.77564	4.92075	4.81034	4.97877	4.71359	4.89403	4.77908	2.87766	2.98771	2.67208	3.22553	2.94227	2.9992	2.65596	2.78229
ENSG00000137992	1629	DBT	5.00814	4.86232	4.93375	4.96052	5.0834	4.88857	5.0764	4.89608	4.96798	4.79856	5.00298	5.08211	4.99272	4.97241	4.83159	4.91484
ENSG00000137996	8634	RTCA	5.48365	5.34915	5.3517	5.30155	5.46926	5.42182	5.29939	5.357	5.24518	5.17263	5.20405	5.23453	5.13484	5.10116	5.07948	5.06805
ENSG00000079335	8556	CDC14A	3.67932	3.38571	3.77189	3.6972	3.52554	3.47694	3.79961	3.759	2.37265	2.21169	2.3239	2.44397	2.33302	2.23844	2.28559	2.28791
ENSG00000162694	2135	EXTL2	5.01963	5.00868	5.01916	4.8715	5.17211	4.9834	5.031	4.95071	5.68104	5.59291	5.72827	5.69439	5.67911	5.70683	5.51759	5.55821
ENSG00000162695	148867	SLC30A7	5.79514	5.70886	5.69331	5.59422	5.85079	5.68628	5.71632	5.69373	6.09865	5.92031	6.1269	6.23003	6.08547	6.12306	6.00693	6.05685
ENSG00000117543	51611	DPH5	3.91139	3.96611	3.88685	3.77609	3.9934	4.07379	3.86791	3.77737	3.40032	3.28769	3.33282	3.64639	3.35032	3.44971	3.19066	3.37004
ENSG00000233184	102606465	LOC102606465	-0.728677	-0.0951619	-0.331096	-0.436031	-0.518162	-0.309081	-0.412663	-0.746197	1.95652	1.9171	1.72996	2.03258	1.91411	1.90678	1.65898	1.85042
ENSG00000185946	55599	RNPC3	3.30781	3.21141	3.27989	3.27652	3.23078	3.31968	3.40807	3.40761	2.60859	2.69276	2.54271	2.72214	2.60697	2.66839	2.3765	2.54635
ENSG00000198890	55170	PRMT6	4.48078	4.41207	4.42256	4.44895	4.40165	4.40573	4.29979	4.3374	4.61069	4.56822	4.50136	4.32704	4.40193	4.44436	4.59968	4.62703
ENSG00000134215	10451	VAV3	3.53903	3.43061	3.59338	3.63271	3.67323	3.51929	3.82422	3.78192	2.4243	2.11731	2.29497	2.38431	2.30174	2.38585	2.28559	2.13896
ENSG00000085491	29957	SLC25A24	6.95011	6.76735	7.10372	6.94696	6.85536	6.75036	6.99168	6.90041	5.16015	5.15393	5.38136	5.47245	5.23552	5.20859	5.30453	5.32526
ENSG00000162636	284611	FAM102B	5.65375	5.655	5.79225	5.70366	5.72161	5.62619	5.81504	5.71234	6.71853	6.63982	6.79031	6.94319	6.8596	6.79805	6.73271	6.79254
ENSG00000162639	113802	HENMT1	-0.986989	-0.776632	-0.584215	-0.476109	-0.345695	-0.770985	-0.793267	-0.505189	2.67938	2.56152	2.58514	2.76954	2.68177	2.68402	2.46202	2.61689
ENSG00000134186	55119	PRPF38B	6.52964	6.46753	6.65052	6.44376	6.69855	6.56196	6.67986	6.49845	5.92857	5.91856	5.88146	5.95813	5.92152	5.92689	5.77805	5.832
ENSG00000116266	6814	STXBP3	6.04168	6.06791	6.17451	6.04236	6.16834	5.92605	6.10064	6.00017	5.40635	5.34043	5.48345	5.63724	5.2953	5.36217	5.36128	5.40263
ENSG00000162641	254268	AKNAD1	0.72429	0.390265	1.1147	0.791997	0.742963	0.466879	0.946418	0.505867	-2.70499	-2.89493	-2.24327	-3.01182	-2.50957	-1.57953	-2.54144	-1.9838
ENSG00000121957	29899	GPSM2	5.97153	5.97548	6.28615	6.20525	5.96271	5.85782	6.37306	6.24249	4.98205	4.94313	5.17458	5.2398	5.18498	5.16472	5.15633	5.03681
ENSG00000121940	23155	CLCC1	4.88313	4.83697	5.07263	4.99299	4.98484	4.78823	5.0829	4.99943	5.28151	5.1814	5.41284	5.36563	5.18713	5.09922	5.15846	5.19191
ENSG00000085433	22911	WDR47	4.65063	4.46195	4.64329	4.59392	4.62544	4.43109	4.56163	4.48437	4.11323	4.01087	4.3723	4.41165	4.34553	4.29973	4.19379	4.28889
ENSG00000197780	6884	TAF13	5.04406	4.94511	4.78486	4.62148	4.89956	4.77664	4.70221	4.46326	4.21571	4.21644	4.35314	4.42836	4.31257	4.40248	4.23689	4.37653
ENSG00000215717	56900	TMEM167B	4.49604	4.40908	4.42625	4.36212	4.49395	4.42813	4.44243	4.32185	4.80098	4.72845	5.05351	5.06915	5.01338	4.88272	4.81814	4.9059
ENSG00000116299	57535	KIAA1324	0.902828	0.896327	0.877012	0.921039	0.272743	0.849823	0.717218	0.672116	-1.76157	-1.96204	-2.42385	-1.65818	-1.96209	-2.53062	-2.15442	-2.14427
ENSG00000031698	6301	SARS1	7.34945	7.40806	6.96985	6.94246	7.33021	7.38974	6.99365	6.97416	7.19692	7.12302	6.99105	6.9029	7.24441	7.21925	6.86419	6.8315
ENSG00000143126	1952	CELSR2	6.18979	6.25138	6.40104	6.73073	6.17897	6.46236	6.40455	6.6854	5.65426	5.83268	5.81679	5.50607	5.58237	5.54512	5.98182	5.78751
ENSG00000134222	84722	PSRC1	4.74413	4.82804	5.03533	5.06545	4.72554	4.66789	4.96816	4.98666	5.05963	5.10353	5.29908	5.26172	5.18177	5.06582	5.27628	5.20654
ENSG00000134243	6272	SORT1	6.81264	6.65894	7.03944	7.04425	6.83645	6.77241	7.17154	7.1301	9.06844	8.87877	9.31827	9.28971	9.03847	9.00001	9.07789	9.03326
ENSG00000143106	5686	PSMA5	6.73008	6.61358	6.65445	6.55731	6.5617	6.49173	6.50793	6.49012	6.61711	6.49875	6.65244	6.65687	6.57483	6.52267	6.53475	6.60728
ENSG00000143028	284612	SYPL2	-0.15162	-0.200772	-0.507253	-0.603488	-0.823016	-0.309081	-0.412663	-0.596819	-1.12002	-1.14491	-0.904471	-1.93381	-2.30312	-1.68263	-1.487	-1.9838
ENSG00000162650	127002	ATXN7L2	2.36572	2.66787	2.37317	2.58116	2.34691	2.48694	2.23036	2.59398	1.38248	1.52216	1.05297	0.612674	1.19087	1.40169	1.19274	0.687134
ENSG00000174151	284613	CYB561D1	4.20555	4.26115	4.08161	4.22355	4.11281	4.17793	4.14326	4.20461	3.93776	3.87806	3.93018	3.82529	3.9257	3.95588	3.69328	3.78925
ENSG00000181754	57463	AMIGO1	4.07783	4.10924	3.87072	3.83665	4.14932	4.0354	4.04772	4.0009	0.794246	0.465818	0.635048	0.638437	0.55817	0.800891	-0.0520592	0.536455
ENSG00000065135	2773	GNAI3	7.14965	7.01102	7.1239	7.04358	7.01124	6.92171	7.02992	6.96617	6.44886	6.42187	6.55477	6.63504	6.4967	6.53529	6.46914	6.54573
ENSG00000116337	271	AMPD2	4.72914	4.91277	4.47092	4.81968	4.67135	5.08653	4.28375	4.69343	5.00025	5.08599	4.69371	4.34084	4.8061	4.74674	4.95595	4.83503
ENSG00000168765	2948	GSTM4	4.48843	4.51712	4.45898	4.5447	4.46528	4.51999	4.4767	4.60879	5.62972	5.63752	5.6583	5.46706	5.72846	5.6403	5.58109	5.72646
ENSG00000213366	2946	GSTM2	2.83844	3.01312	2.97583	2.91911	2.769	2.77489	3.01991	2.97428	2.0082	2.18867	1.88358	2.24032	1.95489	2.25945	1.89254	2.19872
ENSG00000134202	2947	GSTM3	0.597973	0.714616	0.741661	0.921039	0.16277	0.321274	0.697981	0.570476	-4.82046	-3.54701	-4.74577	-2.72231	-3.04009	-2.97808	-3.43453	-3.9098
ENSG00000184371	1435	CSF1	3.7616	3.97017	3.68437	3.85291	3.70791	3.94921	3.64498	3.9653	2.35945	2.70903	2.51161	2.3061	2.45176	2.39854	2.53619	2.32669
ENSG00000168710	10768	AHCYL1	7.60715	7.52551	7.53707	7.48992	7.52944	7.47667	7.5637	7.50216	7.20664	7.13486	7.27347	7.26857	7.30285	7.28155	7.19548	7.26724
ENSG00000143093	85369	STRIP1	5.13378	5.17273	5.04094	5.10419	5.06346	5.1472	4.96615	5.08669	5.64136	5.5009	5.6899	5.56183	5.50895	5.51777	5.46935	5.50171
ENSG00000197106	388662	SLC6A17	4.69979	4.70673	4.57414	4.69889	4.35083	4.61158	4.38043	4.62536	3.80281	3.68044	3.79468	3.43113	3.57952	3.47088	3.68441	3.39215
ENSG00000116396	3749	KCNC4	3.0668	3.00917	2.70372	3.06239	2.98232	3.13953	2.81643	2.86691	2.85902	2.99658	2.71639	2.64163	2.85876	2.82693	3.13533	2.98986
ENSG00000162775	64783	RBM15	4.45498	4.35731	4.36359	4.44091	4.42417	4.46037	4.39095	4.40096	4.93052	4.94999	4.97817	4.92482	4.80191	4.88385	4.76725	4.81061
ENSG00000168679	9122	SLC16A4	5.50643	5.46015	5.37666	5.32579	5.62642	5.4958	5.53985	5.49446	3.92213	3.89	4.16811	4.16366	4.15303	4.09484	4.01668	4.07547
ENSG00000134248	10542	LAMTOR5	5.34796	5.32001	5.2944	5.14522	5.34573	5.23029	5.18315	5.16549	5.33562	5.18915	5.42373	5.42049	5.36411	5.31194	5.34167	5.42246
ENSG00000121931	55791	LRIF1	5.10836	5.05817	5.15485	5.10334	5.17389	5.07805	5.20375	5.1914	4.574	4.3812	4.50294	4.61349	4.55071	4.48358	4.50882	4.62236
ENSG00000156171	128338	DRAM2	5.11249	4.9898	5.16002	4.94067	5.14977	5.04847	5.15256	5.11133	4.98205	4.97038	5.16961	5.16754	5.01338	4.92278	5.04063	4.97833
ENSG00000134255	10390	CEPT1	4.40465	4.24448	4.34555	4.30857	4.35865	4.2767	4.5496	4.31872	4.7245	4.60926	4.77844	4.88098	4.66266	4.66249	4.62462	4.64709
ENSG00000162777	79961	DENND2D	-5.07445	-3.6972	-5.18908	-5.04089	-4.17351	-6.49891	-3.71383	-4.20563	4.19542	4.26494	4.49978	4.46302	4.28484	4.39142	4.44374	4.48337
ENSG00000085465	5016	OVGP1	0.57899	0.634999	0.40587	0.612549	0.704231	0.901974	0.678485	0.803361	-4.0835	-3.18444	-2.08281	-2.72231	-3.04009	-3.63016	-3.07196	-3.0618
ENSG00000116455	79084	WDR77	4.40061	4.28905	4.22526	4.32616	4.24181	4.15304	4.15212	3.97329	4.48256	4.43273	4.5963	4.62642	4.42207	4.5028	4.43319	4.47994
ENSG00000116459	515	ATP5PB	7.35347	7.27054	7.41571	7.29236	7.21375	7.21802	7.25597	7.23742	7.19924	7.09414	7.37738	7.35778	7.27745	7.27791	7.28694	7.30997
ENSG00000116473	5906	RAP1A	5.69786	5.58655	5.68718	5.53622	5.63545	5.48373	5.58308	5.50759	4.99278	4.90715	5.03613	5.20896	5.08518	5.05584	5.0208	5.18665
ENSG00000197852	55924	INKA2	0.61671	0.634999	0.80339	1.06763	0.470343	0.867417	0.717218	1.04987	2.34612	2.04224	2.29497	2.33001	1.89327	1.89788	2.26194	2.10366
ENSG00000064703	11218	DDX20	5.59827	5.58125	5.65615	5.53496	5.44524	5.37723	5.6206	5.48821	4.85373	4.81869	4.95871	5.0938	4.89393	4.91839	4.85812	4.90462
ENSG00000143079	55917	CTTNBP2NL	5.71807	5.58523	5.56609	5.46657	5.64251	5.50917	5.53917	5.50759	4.30968	4.18189	4.22864	4.28484	4.2948	4.34138	4.14721	4.27309
ENSG00000134245	7482	WNT2B	0.30637	0.263632	0.120779	-0.397037	0.470343	0.269279	0.246997	-0.0846128	-0.428146	-0.739651	-0.658311	-0.453822	-0.783749	-0.371425	-0.627174	-0.805465
ENSG00000007341	54879	ST7L	3.27869	3.1802	3.28531	3.21807	3.32952	3.38832	3.41103	3.21222	3.65121	3.58375	3.62491	3.66532	3.49907	3.59729	3.44286	3.44599
ENSG00000116489	829	CAPZA1	7.94844	7.87489	7.97022	7.77749	7.7777	7.70513	7.82526	7.74427	7.08204	7.02136	7.14538	7.21847	7.10641	7.1289	7.02768	7.11298
ENSG00000155363	4343	MOV10	4.77782	5.02244	4.96109	5.18029	4.76959	5.02319	5.00873	5.19738	6.08718	6.15764	6.04837	5.85752	6.13456	6.10673	5.99503	5.95717
ENSG00000155366	389	RHOC	5.58822	5.77186	5.45928	5.66905	5.37608	5.7392	5.29059	5.52263	5.81041	5.88554	5.48825	5.22924	5.7489	5.80238	5.70685	5.71042
ENSG00000155380	6566	SLC16A1	7.47894	7.4172	7.50448	7.43374	7.48443	7.39335	7.55988	7.50698	7.48474	7.30597	7.61407	7.59068	7.43441	7.38077	7.47611	7.4335
ENSG00000226419	100506392	SLC16A1-AS1	0.962637	0.946658	0.574689	0.740467	1.21192	1.07852	0.791696	0.729832	0.754445	1.20788	0.788205	0.851681	1.04737	0.875369	0.938025	1.04439
ENSG00000198799	9860	LRIG2	4.13744	4.00819	4.08161	3.94305	4.11096	4.02171	4.15917	4.11359	3.92661	3.91593	4.07759	4.065	4.0696	4.03923	3.8066	3.87025
ENSG00000081026	260425	MAGI3	4.23767	4.10185	4.47092	4.38467	4.25694	4.0528	4.50464	4.47456	3.98582	3.79919	4.21712	4.32109	4.0248	4.07325	4.06076	4.07547
ENSG00000116793	10745	PHTF1	4.66758	4.53642	4.6048	4.56088	4.64347	4.64001	4.72852	4.56057	5.18188	5.19783	5.43538	5.41584	5.18498	5.23004	5.29388	5.3862
ENSG00000081019	54665	RSBN1	5.01522	5.00769	5.02969	4.93304	5.07678	5.04074	5.05104	5.04562	3.87418	3.81682	3.8775	4.02405	3.92826	3.98139	3.82286	3.94195
ENSG00000134242	26191	PTPN22	0.21095	0.289863	0.520582	0.775024	-0.662552	-0.023172	0.791696	0.632315	-3.59807	-3.18444	-6.33074	-3.37439	-4.62505	-2.97808	-3.91996	-3.0618
ENSG00000134262	10717	AP4B1	3.29333	3.29149	3.36934	3.29747	3.25778	3.08041	3.28778	3.16767	3.38411	3.32336	3.21809	3.43481	3.14534	3.04832	2.99891	3.20498
ENSG00000118655	64858	DCLRE1B	4.90426	4.8645	4.99704	4.94447	4.70729	4.68163	4.96515	4.87065	4.20098	4.27226	4.16612	4.1813	4.27279	4.15401	4.21857	4.22668
ENSG00000163349	204851	HIPK1	6.74026	6.64631	6.63972	6.69565	6.69299	6.55587	6.65015	6.65995	6.91749	6.82633	7.03408	7.08109	7.02166	6.98652	6.97532	6.9794
ENSG00000116774	56944	OLFML3	3.71236	3.83195	4.08161	4.21098	3.39482	3.61093	3.84841	3.77964	3.15108	2.87686	2.48625	2.2234	3.24326	3.05634	2.30886	2.20706
ENSG00000197323	51592	TRIM33	6.64137	6.52456	6.68321	6.62873	6.71386	6.57105	6.71617	6.63279	6.5255	6.51272	6.5582	6.59119	6.53671	6.52484	6.41834	6.44136
ENSG00000116752	10286	BCAS2	5.4204	5.42285	5.51569	5.34677	5.3567	5.33517	5.35341	5.33314	4.64918	4.68798	4.57991	4.73638	4.59008	4.62656	4.51551	4.68191
ENSG00000175984	163259	DENND2C	0.808191	1.02683	0.891297	0.996196	1.11189	0.512322	1.11544	1.0649	1.94772	1.86964	2.02241	1.97308	2.03316	2.12854	1.93304	2.15629
ENSG00000213281	4893	NRAS	7.64358	7.49923	7.65282	7.53457	7.53721	7.46967	7.59524	7.48812	6.89221	6.80378	7.01536	7.12901	6.95756	6.97413	6.96162	7.02227
ENSG00000009307	7812	CSDE1	9.55416	9.41182	9.5447	9.45694	9.52604	9.43116	9.56356	9.44289	9.1317	9.02112	9.21263	9.2372	9.11103	9.14906	9.08416	9.11828
ENSG00000052723	80143	SIKE1	5.63664	5.56657	5.61694	5.41341	5.63159	5.58955	5.62761	5.51444	5.09193	4.88941	5.01189	5.15532	5.11922	5.10697	5.07383	5.11755
ENSG00000134198	10100	TSPAN2	1.54516	1.45545	2.45718	2.33125	1.40543	1.55094	2.14059	2.29581	-3.59807	-3.54701	-4.74577	-4.59678	-4.62505	-3.63016	-6.24188	-2.7723
ENSG00000173218	81839	VANGL1	7.20835	7.14863	7.26205	7.28357	7.09737	7.11016	7.25617	7.29332	8.56715	8.42223	8.57253	8.52167	8.50568	8.49641	8.45644	8.40041
ENSG00000118729	845	CASQ2	-3.19998	-1.8607	-1.72965	-1.87097	-2.40798	-4.17698	-1.02933	-1.57336	0.754445	0.903027	1.29132	1.3181	0.949857	0.875369	1.67101	1.47563
ENSG00000163393	55356	SLC22A15	1.85234	1.93424	1.60534	1.68248	2.03983	1.73471	1.99057	1.85182	3.69655	3.54801	3.67909	3.79124	3.85742	3.87196	3.44637	3.59958
ENSG00000163399	476	ATP1A1	9.65189	9.60264	9.13616	9.15819	9.5996	9.61396	9.14905	9.17767	11.234	11.0361	11.4586	11.3142	11.1467	11.1385	11.2111	11.1584
ENSG00000203865	84852	ATP1A1-AS1	-0.15162	0.263632	-0.204184	-0.286006	0.0744139	0.159306	0.246997	0.292623	-1.12002	-0.928096	-1.37654	-1.53789	-0.924612	-1.01125	-0.750031	-1.9838
ENSG00000116815	965	CD58	5.57151	5.5299	4.96785	4.84734	5.73488	5.56954	5.06424	5.03707	4.74496	4.72045	4.50452	4.44305	4.83643	4.82752	4.48348	4.42022
ENSG00000143061	3321	IGSF3	6.34779	6.36253	6.6724	6.77702	6.39957	6.49562	6.6284	6.77351	8.24882	8.1504	8.39031	8.30955	8.11325	8.08501	8.32375	8.26181
ENSG00000134247	5738	PTGFRN	6.18352	6.14807	6.29893	6.41529	6.11212	6.20175	6.30992	6.3993	7.12778	7.04291	7.19466	7.10756	7.02405	7.06021	7.04713	7.0104
ENSG00000116830	8458	TTF2	6.39094	6.29857	6.56845	6.51001	6.31934	6.18519	6.54069	6.46414	5.78038	5.77202	5.93751	6.00034	5.84357	5.83716	5.85516	5.88234
ENSG00000134253	80263	TRIM45	1.82037	1.93424	2.06201	2.04303	2.00838	1.99695	2.06001	2.06116	2.84487	2.88643	2.76993	2.67934	2.7644	2.86398	2.6377	2.60432
ENSG00000198162	10905	MAN1A2	6.55141	6.35207	6.47433	6.38275	6.65224	6.45802	6.53562	6.40963	6.16514	6.06534	6.30158	6.36828	6.20916	6.1221	6.06332	6.0786
ENSG00000183508	54855	TENT5C	1.62136	1.30923	1.6311	1.69156	1.8665	1.68597	1.74091	2.09083	1.40835	1.43354	0.926652	1.39569	1.51109	1.4873	1.03424	1.06289
ENSG00000196505	54834	GDAP2	4.72806	4.45762	4.63482	4.41649	4.58071	4.39515	4.53477	4.37557	4.28719	4.28136	4.3086	4.58561	4.3106	4.39617	4.21242	4.24704
ENSG00000065183	10885	WDR3	7.26289	7.17614	7.22464	7.15581	7.20597	7.10205	7.2386	7.10305	6.26412	6.19133	6.33748	6.4442	6.28059	6.29147	6.21883	6.23664
ENSG00000116874	10352	WARS2	3.88652	3.74929	3.95982	3.87896	3.72977	3.73352	3.96766	3.80448	3.25457	3.09065	3.11428	3.30006	3.15849	3.18637	3.04583	3.13678
ENSG00000231365	101929147	WARS2-AS1	2.20167	1.98329	2.20038	1.99985	2.1448	2.1268	2.22365	2.13422	1.45876	1.29669	1.92193	2.00313	1.55154	1.69691	1.68293	1.64479
ENSG00000203859	3284	HSD3B2	-6.65941	-6.50455	-6.77404	-6.62586	-6.49544	-4.91394	-4.93622	-6.52756	2.603	2.57933	2.78561	2.91892	2.40101	2.37306	2.48263	2.47908
ENSG00000260941	644242	LINC00622	-0.593326	-0.527273	-1.28219	-1.76787	-0.940853	-1.28945	-1.3919	-2.00399	2.31909	2.23435	2.57916	2.59634	2.31746	2.51959	2.44111	2.43005
ENSG00000143067	90874	ZNF697	4.76107	4.73803	4.59719	4.59875	4.88556	4.84595	4.64811	4.47456	6.23866	6.16798	6.23031	6.30685	6.31966	6.30332	6.27406	6.26687
ENSG00000092621	26227	PHGDH	5.82365	6.03872	5.11356	5.21374	5.72886	5.97961	5.10589	5.427	-2.94599	-2.44747	-2.08281	-1.53789	-2.12255	-2.35005	-1.19749	-2.14427
ENSG00000134250	4853	NOTCH2	8.97758	8.90547	9.02187	9.1455	8.87787	8.83952	9.10141	9.1016	9.14325	8.97035	9.18795	9.08611	9.21044	9.17429	9.04464	8.99975
ENSG00000188610	653820	FAM72B	3.5754	3.68651	3.7268	3.59452	3.65811	3.49403	3.72318	3.759	2.93665	2.96982	2.98894	2.85992	3.11417	2.99503	2.92051	2.94569
ENSG00000171943	653464	SRGAP2C	3.61787	3.54937	3.53544	3.42263	3.63255	3.6597	3.54893	3.50999	3.26523	3.074	3.2296	3.16033	3.44998	3.365	3.20726	3.23791
ENSG00000231752	647121	EMBP1	-0.0300581	-0.237766	-0.470258	-0.792966	0.350048	-0.123866	-0.0133924	-0.0846128	-2.70499	-3.54701	-2.8713	-2.4813	-2.75058	-2.53062	-4.65692	-4.64677
ENSG00000215784	728833	FAM72D	3.96903	3.8541	3.98668	3.865	3.89795	3.73352	3.93927	3.88924	2.40515	2.18867	2.47339	2.52216	2.50079	2.44207	2.31654	2.2721
ENSG00000196369	647135	SRGAP2B	4.51738	4.49756	4.36359	4.51817	4.38644	4.47766	4.51567	4.47456	3.96199	4.06032	3.95351	3.98191	3.96366	4.00439	3.96391	3.99107
ENSG00000178104	9659	PDE4DIP	5.98602	5.85547	6.12739	6.10228	5.89338	5.81935	6.10931	6.05152	6.66386	6.57767	6.59017	6.55867	6.69142	6.72062	6.4854	6.56735
ENSG00000177144	440672	NUDT4B	0.480137	0.593479	0.323993	0.194323	0.470343	0.269279	0.10817	0.213911	1.71869	1.66245	1.89327	1.92155	1.2412	1.22782	2.1288	1.75126
ENSG00000121851	84265	POLR3GL	4.85184	4.81455	5.07576	5.00578	5.02665	4.95385	5.22239	5.16898	4.34695	4.20119	4.3086	4.30911	4.41295	4.35446	4.41186	4.42737
ENSG00000211451	114814	GNRHR2	0.856285	0.826364	0.757342	0.631532	1.08199	1.10842	1.05624	0.570476	0.414753	0.303851	0.239119	0.261201	0.866801	0.742395	0.676979	0.509737
ENSG00000131779	8799	PEX11B	5.78844	5.72697	5.73252	5.65752	5.77398	5.72961	5.73177	5.74537	4.89206	4.81243	4.80176	4.8119	4.87546	4.90512	4.71013	4.86433
ENSG00000143127	8515	ITGA10	6.11352	6.16411	5.34523	5.39408	6.31332	6.29612	5.47423	5.54826	7.16929	7.13159	6.40757	6.3401	7.51418	7.50381	6.50358	6.54573
ENSG00000131788	10401	PIAS3	5.85604	5.86368	5.67227	5.8287	5.88258	5.90863	5.73591	5.81702	4.50071	4.55478	4.25329	4.23083	4.54069	4.54191	4.44023	4.51898
ENSG00000186364	200035	NUDT17	1.77104	1.76691	1.61398	1.8859	1.66947	1.84539	1.78715	2.09083	1.70832	2.00758	1.43082	1.52562	1.96491	2.08996	2.06646	1.97284
ENSG00000186141	10623	POLR3C	6.23824	6.18173	6.13492	6.02587	6.19565	6.02343	6.02305	5.95248	4.9372	4.88822	4.94713	4.94303	4.72589	4.74053	4.73468	4.69827
ENSG00000174827	5174	PDZK1	0.791796	0.844175	1.42072	1.34569	0.888263	0.599127	1.2536	1.24723	-0.572536	-0.681935	-0.838883	-0.89634	-0.783749	-0.822804	-1.59803	-0.16564
ENSG00000117262	653519	GPR89A	3.325	3.0596	3.29876	3.23368	2.9742	2.99094	3.26508	3.17808	3.06828	2.95625	3.29315	3.18676	3.11866	2.8502	3.0823	2.80993
ENSG00000131791	5565	PRKAB2	5.90593	5.80521	5.94171	5.75812	5.94569	5.86605	5.98289	5.89897	4.69721	4.63503	4.6169	4.76881	4.75649	4.77011	4.63079	4.68937
ENSG00000131781	2330	FMO5	0.459526	0.315626	0.464366	0.534016	0.780683	0.419958	1.07127	1.07977	-1.54745	-1.49638	-1.47276	-1.22755	-1.68645	-1.79366	-1.84957	-1.58787
ENSG00000131778	9557	CHD1L	7.0718	6.99815	7.10411	6.9839	7.05759	6.90823	7.08256	7.00833	6.08968	6.00347	6.0768	6.20007	6.17612	6.13115	6.00515	6.0837
ENSG00000116128	607	BCL9	6.68779	6.65485	6.65524	6.8337	6.76091	6.72374	6.82796	6.81632	5.50484	5.4534	5.47783	5.45986	5.4602	5.45541	5.46332	5.53521
ENSG00000162836	51205	ACP6	4.26019	4.22422	4.10324	4.13486	4.32234	4.19371	4.16093	4.208	3.18516	3.31275	3.09343	2.8434	3.2015	3.2887	3.21139	3.09245
ENSG00000188092	51463	GPR89B	0.10877	0.41431	0.0963255	0.339929	0.16277	0.187595	0.373631	0.0422993	0.194486	0.184798	0.588127	0.612674	-0.0201896	0.132342	0.167507	-0.16564
ENSG00000232527	100996732	LINC02802	-0.284375	-0.396028	-0.144683	-0.118061	-0.120402	0.101007	-0.455098	-0.26077	1.32928	1.09685	1.20065	1.23611	1.15631	1.28359	1.40917	1.08115
ENSG00000261716	337873	H2BC20P	3.28749	3.33937	3.59774	3.44695	3.59335	3.51372	3.88714	3.82449	1.28806	1.32512	1.50847	1.34964	1.36741	1.18454	1.36545	1.28397
ENSG00000184678	8349	H2BC21	1.93678	1.89205	2.26213	2.30192	1.72856	1.84539	1.9259	2.20376	1.04578	0.94026	1.36275	1.34964	1.08461	1.68661	1.25796	1.46176
ENSG00000178096	51027	BOLA1	2.09213	2.36273	2.21748	2.10546	2.07821	2.18409	2.12627	2.22399	2.8869	3.04865	2.49263	2.41445	2.83164	2.64729	2.90022	2.59799
ENSG00000159164	9900	SV2A	6.9478	6.99292	6.9416	7.09514	6.87375	6.95372	6.95569	7.02643	-2.31796	-1.7105	-1.80717	-2.72231	-2.50957	-2.73707	-1.28769	-2.14427
ENSG00000143368	10262	SF3B4	7.49374	7.59537	7.52495	7.58352	7.33299	7.52546	7.36365	7.46706	6.49261	6.59929	6.37641	6.22047	6.30297	6.35141	6.5572	6.5412
ENSG00000014914	10903	MTMR11	5.2471	5.35925	5.34587	5.37661	5.43788	5.39932	5.48338	5.40059	2.04166	2.27135	2.09972	2.25705	2.22878	1.90678	2.2052	1.93318
ENSG00000136631	11311	VPS45	6.16495	6.09559	6.26848	6.16917	6.11904	6.01606	6.27587	6.17959	5.01401	5.09324	5.07812	5.09264	5.10683	5.07868	4.90086	5.00488
ENSG00000023902	51177	PLEKHO1	4.20864	4.35731	4.40026	4.54845	4.23333	4.40874	4.18185	4.42882	3.61555	3.82679	3.41578	3.37093	3.49216	3.56389	3.42523	3.34002
ENSG00000143401	81611	ANP32E	8.66107	8.57755	8.90503	8.77432	8.64215	8.53559	8.90472	8.80459	6.90873	6.80693	6.92474	7.03546	6.83762	6.78664	6.71504	6.79081
ENSG00000118298	23632	CA14	-0.355634	0.181948	0.0203766	0.16856	-0.0524982	-0.349158	0.10817	0.158944	-0.13864	0.656867	0.907669	0.895074	0.448197	0.0382197	0.813399	0.734055
ENSG00000117362	51107	APH1A	7.44707	7.51512	7.51605	7.52206	7.31824	7.43654	7.39777	7.42564	6.89249	6.73955	7.22613	7.08461	6.91395	6.87664	7.07454	7.08158
ENSG00000159208	148523	CIART	4.26019	4.27435	4.25179	4.09096	4.26195	4.2024	4.32665	4.29661	-1.54745	-1.40016	-0.776147	-1.05246	-1.56616	-1.39312	-1.84957	-1.10245
ENSG00000117360	9129	PRPF3	7.18657	7.14975	7.28691	7.20278	7.15953	7.05963	7.25679	7.14917	5.05041	5.08391	4.90588	4.96483	4.83233	4.88385	4.78947	4.89691
ENSG00000163125	23248	RPRD2	7.65141	7.59422	7.62129	7.64393	7.66671	7.56744	7.72027	7.6682	6.21685	6.12264	6.24173	6.22844	6.19433	6.25401	6.09936	6.10561
ENSG00000143374	80222	TARS2	6.07973	6.11956	6.04434	6.09375	6.02934	6.0877	5.94361	6.04206	5.46609	5.40178	5.50255	5.3511	5.4995	5.34998	5.42744	5.41708
ENSG00000143369	1893	ECM1	6.32589	6.51278	6.44619	6.61508	6.23397	6.40705	6.3666	6.60671	8.43067	8.39336	8.26528	8.07925	8.42099	8.37662	8.26993	8.21813
ENSG00000143382	54507	ADAMTSL4	0.61671	0.69512	0.677172	0.385372	0.493243	0.952306	0.597754	1.03469	0.281074	0.0885828	-0.602816	-0.627153	-0.187646	0.00542977	-0.311146	-0.61702
ENSG00000143384	4170	MCL1	9.99809	9.91618	9.45326	9.34607	10.0002	9.93802	9.47646	9.40246	7.15574	7.13059	7.00479	7.02756	7.28572	7.22949	6.99338	6.96195
ENSG00000143420	2029	ENSA	7.58085	7.53239	7.49925	7.4425	7.49191	7.49501	7.44198	7.40715	6.61469	6.60401	6.51613	6.5633	6.70044	6.67346	6.62056	6.65301
ENSG00000143457	55204	GOLPH3L	5.90878	5.75842	5.8326	5.75054	5.94828	5.82218	5.98289	5.85965	4.85019	4.7522	4.63721	4.80339	4.94417	4.91729	4.63233	4.73478
ENSG00000143452	84072	HORMAD1	1.87586	1.83974	1.44996	1.71844	2.16634	2.1268	2.03723	1.88607	2.50447	2.62005	2.4539	2.66688	2.61335	2.50793	2.43407	2.41573
ENSG00000163131	1520	CTSS	2.29769	2.28661	2.6247	2.55654	2.34061	2.27917	2.6158	2.64487	1.89378	1.94485	2.04864	2.1802	1.69085	1.96763	1.82958	1.85042
ENSG00000143387	1513	CTSK	2.16395	2.04619	2.23998	2.20387	2.61569	2.40498	2.52047	2.48087	1.75948	1.66245	1.94073	1.64481	1.53818	1.64464	1.63463	1.77389
ENSG00000143437	405	ARNT	6.44273	6.34153	6.45523	6.42756	6.50262	6.42869	6.50655	6.47824	5.55131	5.60673	5.65759	5.7051	5.72109	5.72078	5.51925	5.5639
ENSG00000143379	9869	SETDB1	6.20535	6.18173	6.17597	6.19412	6.18162	6.18913	6.29959	6.2221	4.50522	4.53666	4.59778	4.43756	4.54738	4.54334	4.42789	4.58285
ENSG00000143418	29956	CERS2	7.65581	7.6912	7.54132	7.56513	7.51867	7.54233	7.46261	7.5135	6.72691	6.63557	6.77828	6.62098	6.52998	6.55419	6.63827	6.59064
ENSG00000143412	8416	ANXA9	3.73612	3.89739	3.95982	4.0189	4.02321	4.04509	3.97965	4.12797	1.53121	1.49739	1.29132	1.39569	1.85068	1.42667	1.39474	1.82897
ENSG00000143409	55793	MINDY1	4.89085	4.96661	4.88194	4.93017	4.88772	4.99144	4.90035	5.01402	3.67539	3.62721	3.90408	3.5914	3.76297	3.73866	3.8469	3.88851
ENSG00000143363	58497	PRUNE1	4.99567	4.9908	5.01916	4.98378	5.01779	4.90889	4.87809	4.93239	4.61763	4.53666	4.76268	4.79196	4.60777	4.72299	4.61532	4.72465
ENSG00000163141	149428	BNIPL	-0.00120322	-0.0288194	-0.545221	-0.436031	0.0437171	-0.123866	0.10817	-0.223776	-2.94599	-2.89493	-3.16081	-1.78942	-2.50957	-2.53062	-2.15442	-3.42437
ENSG00000143443	54964	C1orf56	2.13175	2.16433	2.01712	2.17828	2.13027	2.33082	2.10452	2.07607	2.25635	2.40386	2.2123	1.92155	2.20361	1.92443	2.3765	2.28791
ENSG00000197622	56882	CDC42SE1	7.59702	7.56027	7.35097	7.26925	7.51797	7.47632	7.33553	7.2266	6.32228	6.23973	6.32948	6.345	6.31917	6.33005	6.1038	6.21147
ENSG00000213190	10962	MLLT11	4.82188	4.78143	4.53828	4.39443	4.65874	4.60241	4.52662	4.47315	4.63555	4.67147	4.68677	4.56225	4.62683	4.70268	4.58069	4.75055
ENSG00000143458	126626	GABPB2	5.11414	4.95744	5.06792	5.08366	5.13801	4.93729	5.2962	5.10862	1.79914	2.27135	2.22001	2.1802	1.74999	1.9505	1.92302	2.13021
ENSG00000143434	10500	SEMA6C	2.26243	2.47559	2.15965	2.52643	2.37184	2.6278	2.44171	2.58879	1.14147	1.36674	0.907669	0.612674	1.19087	0.928808	0.977285	1.15197
ENSG00000163156	79005	SCNM1	5.19428	5.32398	5.21571	5.20743	5.12798	5.30159	5.0586	5.08208	3.77573	3.74499	3.53809	3.45307	3.62446	3.55825	3.5767	3.56431
ENSG00000163155	388695	LYSMD1	3.70143	3.59216	3.53544	3.53779	3.55032	3.61614	3.54893	3.57442	3.96635	3.86843	3.7607	3.69631	3.81651	3.91894	3.63002	3.70049
ENSG00000163159	6944	VPS72	6.34744	6.44764	6.34766	6.29877	6.25673	6.38698	6.17252	6.31106	4.8955	4.93623	4.84357	4.81755	4.81305	4.76277	4.81	4.72028
ENSG00000143398	8394	PIP5K1A	8.03652	7.95942	7.92342	7.85487	7.96968	7.92493	7.87736	7.83254	6.43397	6.37122	6.43848	6.41654	6.43046	6.38645	6.36383	6.36888
ENSG00000159352	5710	PSMD4	7.78437	7.82419	7.73876	7.74231	7.65168	7.71686	7.64803	7.67204	7.04411	6.99395	7.14765	7.02603	6.99807	6.94092	6.95456	7.01457
ENSG00000143373	57592	ZNF687	5.17624	5.32794	5.2452	5.46459	5.15157	5.45565	5.1675	5.40133	5.01084	4.99049	4.90348	4.7259	4.96179	4.91618	4.98031	4.98683
ENSG00000143393	5298	PI4KB	6.91482	6.97485	6.8903	6.97673	6.91063	6.94261	6.88222	6.94348	6.07005	6.04732	6.11298	6.08943	6.09348	6.08776	6.12307	6.00399
ENSG00000143390	5993	RFX5	6.36624	6.34739	6.33269	6.31794	6.31211	6.37396	6.29119	6.36669	5.67839	5.60455	5.80977	5.66257	5.86379	5.74643	5.72858	5.84408
ENSG00000143416	8991	SELENBP1	2.315	2.36273	2.50905	2.67106	2.41445	2.57524	2.40065	2.68919	-6.40543	-6.35436	-6.33074	-6.18174	-6.21001	-6.43751	-6.24188	-6.23173
ENSG00000159377	5692	PSMB4	8.23952	8.29316	8.16347	8.22663	8.10592	8.21228	7.98133	8.08041	8.63645	8.53851	8.74579	8.67103	8.67982	8.66622	8.75983	8.73716
ENSG00000143442	23126	POGZ	7.56662	7.53325	7.57752	7.6432	7.69245	7.60921	7.7146	7.69758	6.35509	6.34369	6.36645	6.40016	6.37471	6.43996	6.28633	6.2911
ENSG00000143375	57530	CGN	-0.776772	-1.0127	0.0963255	0.316659	-0.767521	-0.349158	0.444597	0.391307	4.42667	4.52139	4.56029	4.39285	4.44014	4.20363	4.50882	4.39672
ENSG00000143367	7286	TUFT1	5.34094	5.34993	5.65406	5.64356	5.21666	5.19589	5.44928	5.49446	1.78933	1.55853	1.70818	1.67001	1.62919	1.64464	1.84027	1.88201
ENSG00000143376	81609	SNX27	6.21307	6.13049	6.1465	5.98586	6.33725	6.14878	6.26896	6.05058	5.95075	5.86934	5.9451	6.02741	6.05472	6.05058	5.8999	5.94973
ENSG00000143436	65005	MRPL9	5.67681	5.60495	5.67434	5.55685	5.49076	5.5328	5.57454	5.49724	4.25724	4.25204	4.27011	4.26844	4.06262	4.28956	4.14936	4.19558
ENSG00000143450	51686	OAZ3	0.32927	0.52887	0.0714508	0.293008	0.0123529	-0.023172	0.512236	0.1018	-2.70499	-1.96204	-1.93842	-2.27485	-2.12255	-2.18959	-1.487	-2.7723
ENSG00000182134	11022	TDRKH	5.7412	5.66318	5.76778	5.68106	5.70821	5.67633	5.76912	5.66258	4.47186	4.413	4.3461	4.25601	4.67797	4.61845	4.33271	4.30257
ENSG00000159445	117145	THEM4	6.45807	6.34074	6.29188	6.22218	6.49093	6.39648	6.40863	6.27112	4.94937	5.00044	5.37533	5.44351	4.973	5.03771	5.24847	5.30791
ENSG00000197747	6281	S100A10	9.24256	9.16098	9.38672	9.31847	9.18818	9.08244	9.37782	9.25813	5.9134	5.92031	6.04566	6.16117	6.06174	6.00258	6.14909	6.25686
ENSG00000163191	6282	S100A11	8.96272	8.96487	8.83199	8.89957	8.83025	8.9268	8.74703	8.80333	5.98823	6.01823	5.91571	5.86026	6.06232	6.10334	5.97274	6.04585
ENSG00000159450	7062	TCHH	0.32927	0.461231	0.538844	0.921039	0.298974	0.884799	0.555629	0.890296	-0.979162	-1.30997	-0.658311	-0.89634	-1.08073	-0.765088	-1.71832	-0.61702
ENSG00000237975	339400	FLG-AS1	0.135001	-0.200772	0.281243	0.219634	0.399376	0.21534	0.421327	-0.337732	3.03129	2.93335	3.30044	3.44214	3.05443	3.09192	3.18648	3.05598
ENSG00000197915	388697	HRNR	-2.75252	-3.33463	-2.86715	-2.92542	-4.91048	-2.79847	-3.06176	-3.7202	0.252785	0.359885	0.868936	0.737121	0.448197	0.762159	0.917988	1.25209
ENSG00000143631	2312	FLG	1.86022	1.83974	2.29474	2.75569	1.6183	1.91472	2.30854	2.53584	4.96689	4.67285	5.19723	5.0344	4.7935	4.85308	4.98151	4.96241
ENSG00000163216	6703	SPRR2D	-6.65941	-6.50455	-6.77404	-6.62586	-6.49544	-6.49891	-4.93622	-6.52756	3.36441	3.24741	1.93136	1.97308	3.71331	3.69563	2.36914	2.34192
ENSG00000203783	574414	PRR9	-6.65941	-6.50455	-6.77404	-6.62586	-6.49544	-6.49891	-6.52119	-6.52756	1.172	0.958522	1.24669	1.18458	1.41204	1.0137	1.4516	1.56917
ENSG00000197956	6277	S100A6	10.4449	10.5579	10.2398	10.253	10.4513	10.5576	10.177	10.2144	7.99125	7.99954	7.51348	7.44294	8.11985	8.11857	7.75291	7.70353
ENSG00000196420	6276	S100A5	2.40936	2.35653	1.85896	1.83767	2.22907	2.15573	1.74091	1.86046	-2.49854	-2.2669	-2.42385	-3.85981	-2.12255	-1.48332	-3.07196	-3.0618
ENSG00000196154	6275	S100A4	9.3276	9.32376	9.25846	9.21554	9.25026	9.28253	9.13163	9.10621	0.560358	0.184798	-0.308368	0.227649	0.7325	0.762159	0.265911	0.276065
ENSG00000188015	6274	S100A3	1.99522	1.9259	1.82959	1.74483	1.59732	2.14134	1.19991	1.60687	-1.88186	-2.2669	-3.16081	-4.59678	-2.30312	-4.11559	-4.65692	-4.64677
ENSG00000196754	6273	S100A2	2.35461	2.3378	1.9775	1.89378	1.98434	2.1268	1.69313	1.91124	-1.88186	-2.2669	-2.24327	-2.27485	-1.16562	-1.30823	-2.78245	-1.83941
ENSG00000188643	140576	S100A16	9.29957	9.39572	8.74741	8.82436	9.13184	9.30732	8.56316	8.69814	4.53048	4.63219	3.66785	3.66218	4.89524	4.83919	4.12116	4.07547
ENSG00000189334	57402	S100A14	-0.284375	-0.0951619	-0.665515	-0.743213	0.272743	0.269279	-0.498819	-0.694666	-4.0835	-4.7694	-6.33074	-4.59678	-4.62505	-4.85255	-4.65692	-6.23173
ENSG00000189171	6284	S100A13	5.31105	5.42285	4.76657	4.87249	5.56896	5.47587	5.00678	4.96279	3.68336	3.79412	3.36449	3.16033	3.70138	3.90122	3.41096	3.45302
ENSG00000160678	6271	S100A1	0.160764	0.861769	0.709777	0.293008	0.537981	0.700767	0.618364	0.130655	1.53121	1.85021	0.868936	0.532503	1.44104	1.56811	1.35057	0.928142
ENSG00000160679	26097	CHTOP	6.99108	7.05447	6.97949	6.97045	6.93305	6.94287	6.94374	6.95311	5.55131	5.45581	5.45431	5.41491	5.56436	5.56284	5.4941	5.51268
ENSG00000143553	23557	SNAPIN	5.04579	4.97977	5.04973	4.94732	4.94179	4.7508	4.96615	4.81729	3.91763	4.07714	4.06051	4.10943	3.99578	3.94295	4.03308	3.93443
ENSG00000143621	3608	ILF2	9.15849	9.09056	9.17033	9.05547	9.0214	8.95838	9.09021	9.01913	8.0294	7.94821	8.02798	7.98544	7.97881	7.9297	7.83485	7.89667
ENSG00000143624	65123	INTS3	6.49525	6.55361	6.47166	6.53165	6.54878	6.51808	6.4491	6.51598	8.80772	8.74921	8.83319	8.7894	8.82156	8.82359	8.79888	8.79207
ENSG00000143554	11000	SLC27A3	2.5766	2.8106	2.45718	2.61016	2.82874	2.83425	2.80299	2.83658	9.46828	9.48009	9.19689	8.96296	9.34742	9.37404	9.30973	9.16945
ENSG00000143614	57459	GATAD2B	6.83432	6.74441	6.7679	6.79213	6.92175	6.76363	6.94985	6.82821	5.9834	5.91038	6.03477	6.09932	6.10145	6.09655	6.049	6.00399
ENSG00000198837	9909	DENND4B	5.96149	6.03533	5.87184	6.11076	6.02983	6.22198	5.9482	6.0698	6.04088	6.22519	5.75573	5.69899	5.89557	5.99894	6.04957	5.98714
ENSG00000160741	200186	CRTC2	6.26558	6.39235	6.13717	6.3216	6.16878	6.38965	6.11067	6.27557	5.27713	5.39844	5.28535	5.04768	5.21258	5.21578	5.30838	5.22308
ENSG00000143570	27173	SLC39A1	7.33891	7.33061	7.56086	7.59339	7.25851	7.29845	7.48101	7.51761	7.46195	7.35505	7.625	7.462	7.24004	7.20533	7.49357	7.43571
ENSG00000143578	148327	CREB3L4	4.19311	4.26611	4.08316	4.07545	4.00141	4.22134	4.1922	4.18067	3.68071	3.39551	3.56862	3.59798	3.50595	3.52104	3.44637	3.5348
ENSG00000143543	10899	JTB	6.62729	6.66897	6.52273	6.50777	6.40335	6.4782	6.3486	6.34493	5.49355	5.49152	5.38222	5.3472	5.4125	5.44322	5.56587	5.48552
ENSG00000143545	5872	RAB13	7.41347	7.34221	7.37452	7.33839	7.49457	7.49836	7.38711	7.37435	6.70195	6.68644	6.72776	6.65411	6.77529	6.76078	6.67493	6.71207
ENSG00000177954	6232	RPS27	9.54231	9.54408	9.45416	9.39067	9.50898	9.47661	9.37564	9.30536	7.22972	7.18152	7.30872	7.30195	7.29418	7.25891	7.26975	7.26225
ENSG00000143549	7170	TPM3	9.71544	9.66684	9.75577	9.68268	9.54183	9.52911	9.56077	9.54531	8.41819	8.40537	8.37614	8.37446	8.38693	8.37782	8.35948	8.38373
ENSG00000143612	25912	C1orf43	8.58803	8.55331	8.34259	8.27657	8.49657	8.52775	8.27267	8.25232	7.98494	7.9353	7.93554	7.876	8.00484	8.00004	7.91948	7.95245
ENSG00000143569	9898	UBAP2L	8.83872	8.8566	8.89593	8.93636	8.82828	8.8099	8.89029	8.89809	7.88582	7.8264	7.87895	7.84694	7.76628	7.77232	7.78576	7.80453
ENSG00000143575	10456	HAX1	7.21816	7.3213	7.03201	6.96368	7.19182	7.20662	6.95138	6.9922	6.2791	6.16355	6.18767	6.15113	6.30495	6.31883	6.08483	6.14521
ENSG00000143515	57198	ATP8B2	5.81302	5.85712	5.83352	5.95464	5.84969	5.90969	5.9246	5.95903	5.79025	5.79951	5.93459	5.91201	5.75469	5.75755	5.87088	5.81301
ENSG00000160712	3570	IL6R	2.95713	3.02878	3.18741	3.30044	2.85991	2.90411	2.87756	3.00966	3.71222	3.54801	3.45553	3.35159	3.73689	3.74364	3.3636	3.3958
ENSG00000160714	55585	UBE2Q1	7.44379	7.37857	7.31351	7.29347	7.38634	7.35489	7.3741	7.29611	5.92353	5.91681	6.02654	6.00654	5.95521	5.94376	5.77875	5.93475
ENSG00000160710	103	ADAR	9.3489	9.27668	9.37557	9.3961	9.33891	9.28994	9.43385	9.40933	8.47296	8.38294	8.5629	8.59011	8.52115	8.47897	8.45579	8.45603
ENSG00000143603	3782	KCNN3	4.55672	4.41506	4.79629	4.8715	4.48112	4.42516	4.79679	4.80056	-1.04787	-1.14491	-1.47276	-2.27485	-2.50957	-2.53062	-1.19749	-2.32484
ENSG00000163344	10654	PMVK	4.33706	4.43869	4.53941	4.61434	4.26694	4.50321	4.32822	4.51752	3.88344	3.78647	3.67629	3.66844	3.81097	3.67753	3.96879	3.80307
ENSG00000163346	57326	PBXIP1	5.5102	5.6899	5.52889	5.70646	5.53143	5.85892	5.58701	5.78391	5.93915	5.85235	5.98978	5.74121	5.83199	5.78377	6.08651	6.01471
ENSG00000163348	90780	PYGO2	6.29424	6.36985	6.22402	6.29654	6.22758	6.27979	6.15102	6.2634	5.2079	5.26723	5.16562	5.15532	5.23552	5.26509	5.25946	5.26462
ENSG00000160691	6464	SHC1	7.88041	8.01293	7.65961	7.79929	7.80384	7.96174	7.66128	7.76871	7.66846	7.76563	7.22493	7.10409	7.80043	7.83417	7.44888	7.38217
ENSG00000173207	1163	CKS1B	6.91719	6.84652	6.93752	6.90881	6.71173	6.65544	6.82352	6.74697	5.26213	5.17165	5.40524	5.39993	5.4602	5.37185	5.3026	5.3348
ENSG00000160688	80308	FLAD1	5.05783	5.27065	5.0537	5.10589	4.95422	5.21405	4.8013	5.03325	4.50071	4.43109	4.25329	4.33494	4.38897	4.36742	4.37191	4.2711
ENSG00000160685	51043	ZBTB7B	4.39925	4.63564	4.5507	4.84937	4.24855	4.73172	4.22784	4.61008	3.6376	3.95966	3.72047	3.33986	3.53314	3.72614	3.9142	3.76686
ENSG00000143537	8751	ADAM15	7.33078	7.56229	7.35966	7.57573	7.17067	7.51764	7.13177	7.46936	5.98662	5.96333	5.96532	5.57273	5.80784	5.74271	6.01462	5.85606
ENSG00000243364	1945	EFNA4	2.18294	2.13569	2.16554	2.25373	2.02419	2.53176	2.21691	2.16941	1.61138	0.94026	1.66362	1.11288	1.33688	1.19911	1.47922	1.4049
ENSG00000143590	1944	EFNA3	0.918014	0.9133	0.741661	1.03948	0.799179	1.09355	1.19991	0.890296	-1.19597	-1.59947	-1.80717	-1.78942	-1.8177	-2.18959	-1.84957	-1.70817
ENSG00000169242	1942	EFNA1	3.05655	3.12298	3.1903	3.3979	3.04178	3.11027	3.36908	3.39577	0.605801	0.359885	0.269177	0.193297	0.584402	0.528271	0.358029	0.397627
ENSG00000169241	55974	SLC50A1	4.55794	4.54734	4.65589	4.6191	4.57937	4.64384	4.56694	4.59979	5.43023	5.40345	5.51122	5.29247	5.38571	5.3508	5.28119	5.37514
ENSG00000179085	54344	DPM3	0.689313	1.05769	0.660589	1.20069	0.66443	1.4611	0.0179718	1.0945	1.71869	2.19639	1.69717	1.42559	1.65417	1.80566	2.22979	2.23995
ENSG00000163463	200185	KRTCAP2	2.08542	2.28008	2.23998	1.95534	2.35943	2.02857	2.28938	2.33353	1.45876	1.83051	1.59408	1.63204	1.44104	1.7173	1.36545	1.3756
ENSG00000163462	80128	TRIM46	0.160764	0.963053	0.592283	0.921039	0.939187	1.13772	1.07127	1.1798	0.774483	0.864808	0.437448	0.326053	0.476486	0.819874	0.499583	0.687134
ENSG00000185499	4582	MUC1	0.186075	0.236914	0.191745	0.612549	0.559841	0.0402534	0.896665	0.591385	-2.31796	-2.89493	-1.57585	-4.59678	-2.12255	-2.73707	-2.78245	-2.32484
ENSG00000169231	7059	THBS3	4.07275	4.26611	4.17652	4.24989	3.88934	4.03734	4.20928	4.2982	4.33351	4.2922	4.27937	3.99443	4.3047	4.29465	4.27086	4.19349
ENSG00000173171	4580	MTX1	4.39925	4.41654	4.23649	4.43687	4.24181	4.21448	4.17143	4.16157	4.05298	4.01524	4.18792	3.97434	4.10627	4.06333	4.11677	4.09358
ENSG00000160766	2630	GBAP1	2.23843	2.20625	2.1714	2.45363	2.30222	2.39288	2.2958	2.57835	1.63349	1.95398	1.52101	1.80125	1.89327	1.80566	1.74111	1.55617
ENSG00000177628	2629	GBA	6.45091	6.55631	6.52388	6.60552	6.29552	6.52155	6.31585	6.56239	7.91685	7.72037	8.06044	7.88325	7.83105	7.77991	7.92812	7.86111
ENSG00000160767	10712	FAM189B	5.30529	5.41543	5.2249	5.44124	5.35122	5.52796	5.21648	5.44219	5.41196	5.56488	5.3527	5.15532	5.32963	5.34589	5.53496	5.42871
ENSG00000116521	10067	SCAMP3	6.67472	6.78388	6.58172	6.7631	6.46438	6.74293	6.40418	6.57458	6.88675	6.8952	6.8577	6.65095	6.62978	6.67509	6.84076	6.76915
ENSG00000176444	1196	CLK2	6.24164	6.32774	6.3695	6.45046	6.3805	6.36121	6.46448	6.49568	5.30064	5.50168	4.95986	5.07977	5.21677	5.21667	5.07948	5.1109
ENSG00000143630	57657	HCN3	2.15116	2.06909	2.04933	2.39928	2.31513	2.26597	2.25689	2.33353	1.57757	1.59401	1.69717	1.59304	1.33688	1.47538	1.8614	1.86103
ENSG00000160752	2224	FDPS	6.23749	6.25928	6.43282	6.35482	6.06417	6.10263	6.26243	6.1976	5.13325	5.04492	5.56749	5.646	5.03494	5.02141	5.43716	5.51604
ENSG00000225855	284618	RUSC1-AS1	1.5742	1.83974	1.95047	1.58846	1.83099	1.67602	2.10452	1.91953	1.01243	1.14549	0.926652	0.895074	0.801213	1.28359	1.20933	1.28397
ENSG00000160753	23623	RUSC1	5.20438	5.38533	5.28023	5.39339	5.07868	5.24551	5.08753	5.27536	4.22302	4.26311	4.0191	3.98693	4.07885	3.9623	4.24092	4.21845
ENSG00000116539	55870	ASH1L	8.10136	7.95546	8.0258	8.12197	8.19505	8.05694	8.23344	8.14559	6.52476	6.42679	6.51142	6.58085	6.53082	6.55631	6.39088	6.40964
ENSG00000235919	645676	ASH1L-AS1	-0.250024	0.034606	-0.0597937	-0.250816	-0.0197083	0.159306	-0.146148	0.240628	-0.474689	-1.14491	-1.12128	-0.159374	-0.718161	-0.882925	-0.311146	-0.45037
ENSG00000125459	55154	MSTO1	4.01389	4.24112	3.95813	3.96754	3.89365	3.98793	3.83086	3.85507	4.41714	4.36417	4.33903	4.28076	4.26268	4.10261	4.07666	4.21432
ENSG00000163374	55249	YY1AP1	6.55202	6.45599	6.59678	6.5023	6.44836	6.42275	6.53155	6.49151	5.07587	5.05768	5.1716	5.16643	5.14809	5.12043	4.95472	5.17394
ENSG00000132676	7818	DAP3	7.55103	7.51095	7.43975	7.33876	7.48479	7.35976	7.37202	7.24011	7.02959	6.95327	7.15899	7.17402	7.03895	7.02307	7.01506	7.02551
ENSG00000116580	54856	GON4L	7.13571	7.07724	7.10142	7.08914	7.14808	7.0304	7.18455	7.12898	5.94247	5.88792	5.89477	6.00096	5.94638	5.93508	5.77875	5.79376
ENSG00000132718	23208	SYT11	4.9704	5.00868	5.21784	5.17626	4.94906	4.98843	5.34184	5.31283	4.99385	4.74827	5.0405	4.86743	5.04324	5.02856	4.99114	4.9488
ENSG00000143622	6016	RIT1	5.33317	5.2127	5.24242	5.17787	5.32194	5.26223	5.31998	5.3081	4.51567	4.46662	4.66997	4.75121	4.55569	4.45806	4.55821	4.63323
ENSG00000132680	22889	KHDC4	6.94988	6.98165	7.00455	6.84315	7.05663	6.95372	7.04427	6.93431	5.2568	5.35774	5.19037	5.35305	5.20942	5.2503	5.15204	5.2107
ENSG00000116584	9181	ARHGEF2	8.47071	8.5875	7.67182	7.77522	8.45507	8.6108	7.65007	7.79458	7.75326	7.76044	7.08778	6.94706	7.63949	7.68167	7.17636	7.07675
ENSG00000163479	6746	SSR2	8.72257	8.77633	8.66173	8.60315	8.62013	8.66321	8.54326	8.59426	7.53001	7.38595	7.6126	7.55244	7.45076	7.39528	7.39372	7.4075
ENSG00000160803	56893	UBQLN4	7.15106	7.12355	6.98574	7.06119	7.1083	7.13352	6.91253	6.94552	5.31951	5.36289	5.37792	5.31061	5.29828	5.29508	5.40242	5.40354
ENSG00000116586	28956	LAMTOR2	4.434	4.69573	4.48276	4.65317	4.55373	4.91314	4.32352	4.59462	4.13857	4.14049	4.09238	3.80552	4.08805	4.13519	4.18333	4.19349
ENSG00000254726	92312	MEX3A	4.71508	4.6471	4.53941	4.62858	4.84496	4.80545	4.72615	4.61519	1.68733	1.75938	1.69717	1.7898	1.85068	1.82458	1.93304	1.87156
ENSG00000160789	4000	LMNA	8.86031	9.13074	9.04836	9.27664	8.65894	9.17432	8.60524	9.09795	7.90639	8.10961	7.92584	7.6451	7.64417	7.66831	8.3209	8.08066
ENSG00000160785	9673	SLC25A44	6.59103	6.60413	6.49786	6.53543	6.60275	6.45947	6.54473	6.45062	5.81525	5.71408	5.9509	5.86094	5.82513	5.77407	5.87023	5.85871
ENSG00000160783	11243	PMF1	3.96172	4.09815	4.01956	4.06502	3.55032	3.7573	3.78601	3.97129	3.01453	3.00539	3.12253	3.035	3.17585	3.15307	2.94051	3.10143
ENSG00000160781	79957	PAQR6	2.25048	2.82412	2.39839	2.45363	2.45	2.6432	2.59516	2.69403	2.68469	3.11528	1.75141	1.83507	2.60697	2.96123	2.58148	2.52649
ENSG00000198952	23381	SMG5	7.30122	7.37895	7.21296	7.31785	7.17488	7.32993	7.15046	7.25432	7.88941	7.90942	7.74549	7.66815	7.85532	7.87075	7.83084	7.76853
ENSG00000163472	84283	TMEM79	2.79386	2.86831	2.62897	2.8519	2.66191	2.85203	2.66121	2.99404	2.83536	2.94256	2.91482	2.52906	2.59412	2.68402	2.79978	2.79894
ENSG00000198715	112770	GLMP	5.46761	5.60886	5.59146	5.67421	5.46926	5.80059	5.46785	5.66443	6.5218	6.4968	6.65172	6.38026	6.34625	6.27609	6.65464	6.60333
ENSG00000163468	7203	CCT3	9.36562	9.35452	9.32191	9.27857	9.23468	9.23546	9.18145	9.16574	8.91858	8.81459	8.98169	8.93253	8.78703	8.80585	8.80033	8.79743
ENSG00000163467	128229	TSACC	0.438617	-0.314728	-0.204184	-0.322075	0.272743	-0.476538	0.0179718	-0.26077	-0.428146	0.184798	-0.140912	-0.299099	-0.187646	-0.371425	-0.264604	0.14331
ENSG00000116604	4209	MEF2D	6.78288	6.91343	6.36599	6.56936	6.79039	7.02012	6.37117	6.55709	6.43003	6.52656	6.08949	5.91464	6.30938	6.30163	6.29897	6.1517
ENSG00000183856	128239	IQGAP3	7.39086	7.47585	7.41771	7.57113	7.2852	7.37194	7.47784	7.60149	6.56773	6.62453	6.5063	6.4483	6.54592	6.58086	6.41074	6.37491
ENSG00000163382	128240	NAXE	6.00125	6.06696	6.05032	6.03792	5.84469	5.96487	5.89693	5.94234	6.47511	6.42843	6.59166	6.4758	6.52152	6.54601	6.6159	6.60057
ENSG00000160818	54865	GPATCH4	7.32491	7.21623	7.25447	7.20159	7.21719	7.16654	7.10075	7.02331	5.46455	5.45179	5.44446	5.32258	5.42525	5.35568	5.22725	5.33385
ENSG00000132692	63827	BCAN	2.89709	2.8508	2.23439	2.51625	2.87306	3.04219	2.39469	2.62979	2.31909	2.56748	2.73266	2.69784	2.15193	2.20273	2.78326	2.74269
ENSG00000132688	10763	NES	7.37358	7.45119	7.10372	7.25191	7.50271	7.56491	7.10304	7.1977	5.73253	5.6628	5.78398	5.66022	5.44507	5.39498	5.59693	5.5574
ENSG00000143320	1382	CRABP2	-0.183681	-0.200772	0.502085	0.244509	-0.120402	0.101007	0.467498	0.527726	-2.31796	-1.96204	-1.80717	-3.01182	-2.12255	-3.26759	-2.15442	-1.9838
ENSG00000143319	81875	ISG20L2	7.12389	7.11509	6.99508	6.99745	7.01396	6.96296	6.87019	6.84735	5.34988	5.30875	5.28443	5.22499	5.25912	5.25902	5.20054	5.17501
ENSG00000143303	51093	RRNAD1	3.13338	3.58424	3.35137	3.33559	3.37646	3.54412	3.24865	3.38683	3.57614	3.65267	3.63937	3.48891	3.50595	3.59177	3.7874	3.76686
ENSG00000143314	79590	MRPL24	6.57854	6.67489	6.56623	6.49033	6.55049	6.59534	6.4509	6.45455	6.15515	6.14623	6.04729	6.03288	6.13622	6.15144	6.10491	6.11838
ENSG00000143321	3068	HDGF	9.85158	9.86203	9.94475	9.92932	9.76686	9.77272	9.83988	9.83666	7.93101	7.85973	8.05869	8.01078	7.97153	7.94842	7.96444	7.93859
ENSG00000143294	5546	PRCC	6.51442	6.6025	6.4672	6.49195	6.44322	6.58806	6.33738	6.40853	5.39183	5.45742	5.40862	5.3056	5.42434	5.33769	5.39972	5.33765
ENSG00000027869	9047	SH2D2A	0.856285	1.322	0.0963255	0.244509	1.0044	1.41398	0.137024	0.611995	-4.0835	-4.7694	-6.33074	-4.59678	-6.21001	-4.85255	-6.24188	-6.23173
ENSG00000132694	9826	ARHGEF11	6.4424	6.50475	6.30027	6.44611	6.46908	6.51773	6.30318	6.38515	6.93679	6.87039	7.06814	7.05293	6.85658	6.87352	7.04164	7.03871
ENSG00000117036	2117	ETV3	6.36243	6.25013	6.12551	6.13341	6.2812	6.2394	6.14792	6.17959	5.75287	5.6297	5.80593	5.74715	5.73872	5.74891	5.66237	5.77073
ENSG00000183853	55243	KIRREL1	8.45184	8.39504	8.60395	8.64659	8.35665	8.36804	8.62804	8.6506	7.77192	7.66931	8.01612	7.94504	7.66506	7.67729	7.95679	7.89247
ENSG00000163565	3428	IFI16	7.6275	7.59488	7.66287	7.51809	7.68656	7.60758	7.75254	7.67786	7.93491	7.89008	7.98901	8.08175	7.98728	7.98159	7.91143	8.00839
ENSG00000158716	54935	DUSP23	3.49919	3.46555	3.25525	3.31225	3.15381	3.28409	3.22533	3.23566	1.99118	2.44977	2.16512	2.09903	1.91411	2.12091	2.52961	2.34192
ENSG00000213085	25790	CFAP45	2.37676	2.30602	1.8806	1.79621	2.37184	2.43479	1.75958	1.81674	-0.474689	-0.928096	-0.904471	-1.65818	-0.783749	-0.656154	-3.07196	-1.10245
ENSG00000158710	8407	TAGLN2	10.1994	10.2579	10.1671	10.1955	10.0305	10.1453	9.98656	10.0799	6.41375	6.3932	6.32547	6.19411	6.36529	6.34692	6.32441	6.27234
ENSG00000143315	93183	PIGM	5.10338	5.04956	5.30044	5.16327	5.07962	5.0074	5.15168	5.11314	4.20283	4.12845	4.30135	4.23294	4.22148	4.24285	4.23284	4.12912
ENSG00000177807	3766	KCNJ10	-3.85206	-3.04512	-3.0736	-3.16642	-4.17351	-3.03947	-2.43372	-3.06812	-0.176608	-0.288271	0.564082	0.293991	-0.428654	-0.709593	0.499583	0.14331
ENSG00000162729	93185	IGSF8	4.15837	4.4284	4.14408	4.34353	4.06011	4.53795	3.96565	4.37256	8.20289	8.33187	7.97582	7.55201	7.95387	7.93501	8.41393	8.09926
ENSG00000162734	8682	PEA15	8.20036	8.16295	8.16806	8.07106	8.09122	8.0543	8.03909	7.98179	7.3672	7.32589	7.4184	7.41736	7.34061	7.32953	7.3157	7.29709
ENSG00000132716	50717	DCAF8	5.86047	5.9225	5.90654	5.74347	6.0264	5.87151	6.0036	5.89003	5.12839	5.17165	5.14348	5.20681	5.28933	5.26682	5.04641	4.97589
ENSG00000162735	5824	PEX19	6.16852	6.11544	5.95579	5.89353	6.14548	6.0293	5.98636	5.86019	5.50409	5.45259	5.69682	5.69362	5.57503	5.60175	5.61104	5.57603
ENSG00000122218	1314	COPA	9.06619	8.9662	8.8823	8.86365	8.97143	8.89693	8.85646	8.77818	8.66767	8.50707	8.68655	8.66742	8.6135	8.63248	8.54076	8.54311
ENSG00000162736	23385	NCSTN	7.90074	7.89946	7.89124	7.91482	7.83611	7.79708	7.91038	7.92784	8.12162	7.97747	8.26958	8.15553	8.07344	8.0108	8.03257	8.0575
ENSG00000162738	57216	VANGL2	-6.65941	-6.50455	-4.45211	-5.04089	-6.49544	-6.49891	-6.52119	-6.52756	3.78069	3.73972	3.916	3.98191	3.73103	3.72362	4.02139	3.94195
ENSG00000026751	57823	SLAMF7	-1.61502	-1.8607	-1.91606	-0.844496	-2.58855	-1.97534	-1.31173	-1.48316	2.21296	2.12542	1.98668	1.95268	2.31746	2.20994	1.60987	1.65701
ENSG00000158769	50848	F11R	3.90949	3.9518	4.21961	4.14811	3.84774	3.70444	4.26263	4.13333	4.79118	4.62935	4.76795	4.77463	4.87147	4.86684	4.62308	4.64709
ENSG00000158773	7391	USF1	5.76554	5.90192	5.80504	5.8562	5.79198	5.85507	5.72466	5.81313	5.15252	5.07452	5.11169	4.98756	5.06436	4.96922	4.85153	4.96364
ENSG00000186517	257106	ARHGAP30	2.93864	2.91961	2.60317	2.80669	3.0064	2.82077	2.67111	2.76477	0.252785	0.33214	0.46368	0.418171	0.476486	0.356902	0.297275	0.0720512
ENSG00000162755	126823	KLHDC9	-1.70522	-1.98099	-1.48864	-1.87097	-2.10312	-1.64092	-1.47679	-1.66958	0.0375171	0.184798	0.269177	0.293991	0.419342	0.407976	0.265911	-0.16564
ENSG00000143256	5202	PFDN2	6.77951	6.7334	6.39542	6.36372	6.59517	6.59995	6.23974	6.19887	4.97882	4.97935	4.76268	4.73488	4.92505	4.93807	4.86468	4.86037
ENSG00000158793	4817	NIT1	4.34691	4.43576	4.38772	4.30562	4.40769	4.47192	4.33757	4.51205	5.01926	5.06402	4.92252	4.89974	5.05619	5.07769	4.90977	4.82287
ENSG00000158796	9191	DEDD	5.20979	5.17537	5.07263	5.04081	4.9929	5.03491	5.00873	5.08116	3.79302	3.60709	3.4974	3.54788	3.7744	3.83278	3.52465	3.64018
ENSG00000143222	51506	UFC1	6.7509	6.66866	6.71744	6.62784	6.70806	6.596	6.72748	6.59543	4.49166	4.45058	4.54194	4.51783	4.62367	4.55755	4.48859	4.51226
ENSG00000143258	27005	USP21	4.63807	4.74041	4.55407	4.68646	4.76959	4.77081	4.76941	4.81396	4.41236	4.52752	4.39122	4.26224	4.4721	4.38187	4.36822	4.38022
ENSG00000143224	5498	PPOX	4.04362	4.29877	4.15891	4.08581	4.21278	4.1204	4.11453	4.24146	3.45721	3.42207	3.34346	3.02038	3.38057	3.48581	3.38929	3.41393
ENSG00000158850	8703	B4GALT3	5.78482	5.86913	5.58324	5.66157	5.76871	5.88291	5.55996	5.63515	5.661	5.56488	5.60701	5.40463	5.55112	5.56776	5.59061	5.49577
ENSG00000158859	9507	ADAMTS4	1.99522	2.35653	2.50905	2.71622	1.89258	2.58058	2.4125	2.67457	-3.59807	-4.03243	-4.74577	-4.59678	-3.40266	-6.43751	-6.24188	-3.9098
ENSG00000158864	4720	NDUFS2	7.74739	7.74137	7.78444	7.73094	7.68998	7.65282	7.77336	7.74588	6.92731	6.87911	6.95625	6.99147	7.00749	7.00582	6.92757	6.94335
ENSG00000158869	2207	FCER1G	-2.41149	-2.59766	-2.38172	-2.23354	-2.40798	-2.10659	-3.06176	-2.82712	8.3153	8.30603	7.93963	7.90829	8.52411	8.54196	7.92843	8.06354
ENSG00000158882	84134	TOMM40L	4.27501	4.24783	4.21109	4.22042	4.08293	4.12954	4.01312	4.08623	4.40112	4.42782	4.48864	4.38336	4.59815	4.53475	4.47494	4.53563
ENSG00000143257	9970	NR1I3	-0.0300581	-0.164703	-0.0875387	-0.0259428	0.133915	0.242562	0.0486686	0.317934	-1.27614	-0.799772	-0.549376	-1.13735	-1.35203	-1.07996	-1.3839	-1.70817
ENSG00000158887	4359	MPZ	-1.53013	-1.07829	-2.13018	-1.982	-1.85159	-0.944317	-1.99763	-1.8837	3.88113	3.71844	3.85538	3.70243	3.71628	3.79491	3.83092	3.84375
ENSG00000143252	6391	SDHC	6.49556	6.34074	6.36183	6.33939	6.31653	6.20737	6.2964	6.22294	6.25568	6.03554	6.41347	6.46953	6.39801	6.41755	6.4076	6.49853
ENSG00000188931	257177	CFAP126	3.85333	3.76574	3.92553	3.84277	3.90223	3.93676	4.08151	3.92262	2.43062	2.48169	2.63793	2.64163	2.45176	2.49026	2.52299	2.54635
ENSG00000143226	2212	FCGR2A	-2.41149	-2.41709	-1.64476	-1.76787	-1.63746	-2.10659	-1.23578	-1.66958	3.90859	4.09788	3.84793	3.86947	4.33592	4.36258	3.97607	4.12031
ENSG00000173110	3310	HSPA6	-0.216471	-0.0288194	0.214645	0.00350097	-0.386917	0.21534	-0.0782436	-0.223776	2.29848	2.24183	1.75141	1.60616	2.31746	2.15868	2.11126	1.86103
ENSG00000072694	2213	FCGR2B	-5.07445	-4.91959	-6.77404	-6.62586	-6.49544	-4.91394	-3.35126	-3.7202	0.0375171	0.0550303	0.177059	0.0850445	-0.10149	-0.0976637	-0.0130651	0.244004
ENSG00000132185	84824	FCRLA	-0.0300581	0.034606	-0.115828	-0.250816	-0.0197083	-0.390381	-0.37144	-0.298738	3.99225	3.77621	3.87506	3.79983	4.02958	3.89676	3.69033	3.65549
ENSG00000162746	127943	FCRLB	1.73719	1.6902	1.22031	1.0252	1.70913	1.82752	1.45036	1.40908	3.03129	3.11121	2.26545	1.77826	3.05911	3.07226	2.33176	2.19872
ENSG00000081721	11266	DUSP12	5.17624	5.14605	5.15485	5.08107	5.25401	5.15349	5.09857	5.02847	4.10731	4.16429	3.91125	3.94109	4.0696	4.11034	3.9142	4.0502
ENSG00000118217	22926	ATF6	7.85795	7.78554	7.82721	7.72915	7.81893	7.75176	7.82498	7.76109	6.96376	6.81102	6.99021	6.95989	6.99471	6.93902	6.76742	6.77091
ENSG00000162745	25903	OLFML2B	3.13662	3.30119	3.71681	3.76324	3.1574	3.37915	3.85494	4.01644	-3.59807	-2.2669	-1.93842	-2.27485	-3.40266	-3.26759	-2.15442	-3.9098
ENSG00000198929	9722	NOS1AP	0.933042	0.946658	0.891297	1.18793	0.817441	1.31488	1.04106	0.988144	0.605801	0.611424	-0.101917	0.0850445	0.684804	0.595909	0.358029	0.14331
ENSG00000239887	400793	C1orf226	2.92743	3.0672	2.99249	3.0234	3.05723	3.04606	3.02763	3.05553	1.90291	1.85021	1.74073	1.97308	2.1074	1.90678	1.97244	2.03973
ENSG00000152332	127933	UHMK1	9.10553	8.96474	9.04122	8.96236	9.0943	8.95324	9.06551	8.95472	7.92989	7.80022	8.05236	8.15734	7.95701	8.00264	7.93857	8.01286
ENSG00000117143	6675	UAP1	6.81188	6.72772	6.75234	6.61628	6.68587	6.62182	6.69207	6.49221	4.85843	4.83113	4.89988	4.91695	4.91604	4.90289	4.83293	4.81744
ENSG00000162733	4921	DDR2	8.53307	8.44231	8.16806	8.16393	8.581	8.5065	8.37907	8.36123	0.794246	0.634324	0.635048	0.713076	0.888018	1.26985	0.723901	0.244004
ENSG00000132196	51478	HSD17B7	1.52546	1.68032	1.72182	1.34569	1.26611	1.289	1.68338	1.54391	2.55747	2.50673	3.15911	3.04948	2.58765	2.36662	3.03191	3.14981
ENSG00000117152	5999	RGS4	3.71671	3.46555	3.14929	3.08667	3.42789	3.31968	3.15301	3.07421	-4.82046	-6.35436	-6.33074	-6.18174	-4.62505	-4.85255	-4.65692	-6.23173
ENSG00000143248	8490	RGS5	3.60385	3.55208	3.68642	3.44695	3.21019	3.14315	3.6748	3.47103	2.33267	2.14947	1.92193	2.34573	2.52808	2.64197	1.88224	2.10366
ENSG00000143228	83540	NUF2	7.32278	7.27445	7.57407	7.4061	7.37944	7.28971	7.57759	7.45695	5.51679	5.36717	5.49462	5.56183	5.47692	5.32694	5.25746	5.40263
ENSG00000185630	5087	PBX1	4.56157	4.41357	4.67149	4.71566	4.6473	4.57054	4.98512	4.86315	-6.40543	-6.35436	-6.33074	-6.18174	-6.21001	-6.43751	-6.24188	-6.23173
ENSG00000143198	4259	MGST3	6.49271	6.45672	6.61788	6.57703	6.51631	6.51634	6.62236	6.53601	6.05221	5.96503	6.13151	6.0906	6.07625	6.04504	6.05589	6.05454
ENSG00000143149	223	ALDH9A1	6.77274	6.65737	6.697	6.59044	6.62949	6.55247	6.66972	6.5857	6.37655	6.3063	6.46307	6.49532	6.40906	6.37085	6.36383	6.43116
ENSG00000143183	54499	TMCO1	7.86421	7.77803	7.86355	7.72626	7.80555	7.76444	7.8179	7.77943	6.92339	6.71961	6.98257	6.98206	6.82805	6.79895	6.79412	6.81181
ENSG00000143179	7371	UCK2	7.52801	7.46546	7.42464	7.42442	7.41154	7.44205	7.43183	7.38617	6.30042	6.23084	6.20721	6.18102	6.37565	6.31215	6.28388	6.24679
ENSG00000188859	149297	FAM78B	2.7178	2.69266	2.13585	2.37132	2.59996	2.6432	2.33368	2.43534	1.69786	1.60564	1.93136	1.65746	1.55154	1.45123	1.70648	1.88201
ENSG00000143157	57645	POGK	7.81105	7.77687	7.77472	7.74912	7.72395	7.66451	7.74845	7.67235	6.14988	6.06692	6.21495	6.22632	6.18525	6.15003	6.19613	6.26037
ENSG00000152382	117143	TADA1	5.01875	4.92747	5.2086	5.00578	4.9261	4.8993	5.02812	4.98073	3.22575	3.15541	3.31492	3.44579	3.4571	3.34221	3.36729	3.4247
ENSG00000143195	387597	ILDR2	5.04232	4.8645	5.76778	5.74946	4.98585	4.83927	5.84541	5.7685	-3.2355	-6.35436	-2.6303	-6.18174	-3.40266	-4.85255	-6.24188	-3.42437
ENSG00000143167	10223	GPA33	-0.250024	-0.0288194	0.144824	0.00350097	-0.880732	-0.666015	-0.146148	0.0422993	-6.40543	-6.35436	-6.33074	-6.18174	-4.62505	-6.43751	-6.24188	-6.23173
ENSG00000231605	101928484	LINC01363	-1.16756	-2.41709	-0.0875387	-0.056	-2.10312	-1.64092	-0.412663	-1.10129	-6.40543	-6.35436	-6.33074	-6.18174	-6.21001	-6.43751	-6.24188	-6.23173
ENSG00000143190	5451	POU2F1	6.6215	6.4704	6.72044	6.76633	6.69577	6.57941	6.84582	6.83863	5.03181	5.00484	5.095	5.2154	5.27732	5.17949	5.1217	5.15467
ENSG00000143162	8804	CREG1	7.41882	7.31712	7.53209	7.40662	7.36613	7.25065	7.61812	7.55866	6.36998	6.19374	6.45655	6.5267	6.40676	6.45825	6.45921	6.44003
ENSG00000198771	92241	RCSD1	3.41874	3.19415	3.70271	3.79516	3.48898	3.50812	3.84841	3.87226	-6.40543	-6.35436	-6.33074	-6.18174	-6.21001	-6.43751	-6.24188	-6.23173
ENSG00000197965	9019	MPZL1	7.55194	7.48138	7.60581	7.48797	7.54425	7.49306	7.57841	7.53643	6.53029	6.40864	6.72776	6.74807	6.52237	6.53277	6.51696	6.5412
ENSG00000143158	25874	MPC2	5.1707	5.16034	5.28023	5.09823	5.13255	4.98441	5.17448	4.96179	3.80524	3.74762	3.89928	3.92286	3.90503	3.92772	3.85219	3.98623
ENSG00000143164	55827	DCAF6	6.87014	6.76179	7.03984	6.90394	7.0226	6.92224	7.10395	6.9998	5.67639	5.58191	5.80529	5.86231	5.78328	5.6733	5.72714	5.8293
ENSG00000143147	23432	GPR161	3.30493	3.14829	3.2826	3.54282	2.99039	3.42145	3.54625	3.44542	5.03076	4.9827	5.14854	4.92874	5.10003	5.0458	5.29291	5.28446
ENSG00000143155	261726	TIPRL	7.17436	7.10843	7.17806	7.02284	7.22897	7.0981	7.14226	7.0875	5.41595	5.40927	5.46895	5.53035	5.41798	5.51049	5.51759	5.44114
ENSG00000213064	375035	SFT2D2	6.50973	6.46717	6.78522	6.62784	6.61128	6.4194	6.84089	6.77351	6.58521	6.454	6.42436	6.44648	6.67664	6.68709	6.36522	6.47886
ENSG00000143178	9095	TBX19	0.791796	0.675356	0.833291	0.921039	0.799179	0.512322	1.04106	1.16593	2.0984	2.16528	1.59408	1.74307	2.26166	2.20994	1.63463	2.03037
ENSG00000143153	481	ATP1B1	7.49643	7.40036	8.44759	8.36571	7.28048	7.20619	8.36093	8.31749	7.55485	7.39415	7.39516	7.37009	7.5786	7.57083	7.34085	7.39227
ENSG00000143156	29922	NME7	5.09004	5.00374	5.26522	5.11266	5.11235	5.13364	5.31998	5.13645	2.73156	2.50673	2.79597	3.01547	2.70587	2.83628	2.74396	2.78786
ENSG00000117475	8548	BLZF1	6.23975	6.15967	6.27462	6.07567	6.14096	6.07451	6.17034	6.07259	4.53048	4.46182	4.61398	4.79482	4.56724	4.52899	4.48348	4.61768
ENSG00000117477	57821	CCDC181	4.02446	3.87374	4.15596	3.99345	4.07156	3.89663	4.1109	3.96329	-2.70499	-3.18444	-4.74577	-3.01182	-3.04009	-2.97808	-1.99396	-2.7723
ENSG00000117479	10560	SLC19A2	5.39145	5.31363	5.3575	5.25104	5.25401	5.18453	5.32469	5.24517	6.22961	6.04198	6.33482	6.43412	6.04767	6.09411	6.08819	6.16032
ENSG00000000460	55732	C1orf112	5.18647	5.155	5.43815	5.33885	5.12798	4.88426	5.28737	5.30652	4.87476	4.80488	4.92842	5.06678	4.79491	4.74674	4.7275	4.776
ENSG00000188404	6402	SELL	-1.23315	-1.37527	-0.751671	-1.07127	-1.36616	-1.74402	-1.09492	-1.0357	1.54294	1.36674	1.58215	1.63204	1.59089	1.51085	1.5329	1.21948
ENSG00000171806	92342	METTL18	3.14955	3.13026	3.21322	3.11055	3.01433	3.10657	3.09168	3.17462	2.27757	1.9171	2.24291	2.54277	2.178	2.03416	2.18857	2.39398
ENSG00000000457	57147	SCYL3	4.06254	4.01213	4.06595	3.9638	4.12935	3.97784	4.16268	4.119	2.94992	2.98326	3.0334	3.05905	2.92184	3.0683	2.94547	2.99949
ENSG00000075945	22920	KIFAP3	6.12297	5.97548	6.10382	6.04015	6.10005	6.02392	6.16597	6.07862	5.15729	5.04918	5.39676	5.44898	5.17207	5.18041	5.3026	5.29232
ENSG00000120370	92344	GORAB	5.15477	5.03896	5.17979	5.01213	5.18007	5.04268	5.22659	5.0323	3.47262	3.60998	3.38523	3.5914	3.49907	3.26812	3.2196	3.25007
ENSG00000116132	5396	PRRX1	4.29696	3.93735	3.83791	3.68362	4.16723	3.95127	3.71602	3.7474	-1.19597	-1.06896	-2.42385	-2.09428	-1.56616	-1.57953	-2.15442	-1.70817
ENSG00000076258	2329	FMO4	0.186075	0.209693	0.445129	0.687027	0.133915	0.321274	0.467498	0.342808	1.56612	1.65126	1.87384	1.59304	1.97486	1.79611	2.04814	1.88201
ENSG00000117523	23215	PRRC2C	9.87055	9.79077	9.9088	9.97265	9.95878	9.82733	10.0242	9.98767	8.78768	8.68897	8.78166	8.82647	8.77774	8.76074	8.63334	8.71184
ENSG00000117533	8674	VAMP4	5.41573	5.36002	5.34198	5.28216	5.47574	5.49509	5.42316	5.37821	2.98904	2.87205	2.87139	3.22127	2.92184	2.909	2.9104	2.91038
ENSG00000010165	51603	EEF1AKNMT	6.74186	6.7518	6.68475	6.67378	6.54639	6.58673	6.50135	6.51633	5.83626	5.77974	5.85073	5.75158	5.85372	5.74581	5.81374	5.79652
ENSG00000197959	26052	DNM3	1.77104	1.4898	1.77671	1.61732	1.55441	1.49545	1.75028	1.99208	0.0703071	0.153434	-0.140912	-0.0732176	-0.279277	0.573714	-0.815619	-0.00291087
ENSG00000135845	5279	PIGC	5.91163	5.73832	5.86734	5.83895	5.82169	5.6937	5.90953	5.76505	4.76512	4.67009	4.78756	4.78764	4.88736	4.7154	4.73611	4.73333
ENSG00000094975	51430	SUCO	7.38984	7.27998	7.27027	7.13039	7.39397	7.27495	7.28989	7.20281	7.76301	7.60971	7.67935	7.72148	7.77093	7.80692	7.57859	7.61973
ENSG00000117586	7292	TNFSF4	0.351813	0.340937	0.191745	-0.150122	0.515786	-0.055962	0.193058	-0.0197617	2.56324	2.43027	2.35226	2.59634	2.65726	2.67362	2.55578	2.63555
ENSG00000203739	101928673	LOC101928673	-0.637047	-0.482185	-0.796759	-0.559766	-0.767521	-0.82648	-1.23578	-1.0357	-0.215602	-0.521471	-0.838883	-0.204462	0.232929	0.432851	0.0249028	0.14331
ENSG00000117592	9588	PRDX6	8.58238	8.49743	8.42037	8.37287	8.48697	8.44237	8.35192	8.28577	7.50081	7.45711	7.36286	7.38538	7.55309	7.56995	7.36186	7.387
ENSG00000076321	27252	KLHL20	5.85604	5.78863	5.68667	5.68674	5.83911	5.71875	5.74238	5.73248	4.53635	4.35041	4.4742	4.60698	4.57707	4.42124	4.38108	4.50721
ENSG00000120334	91687	CENPL	5.45855	5.41319	5.59747	5.47645	5.25819	5.24214	5.49179	5.41386	4.38003	4.25943	4.46935	4.5282	4.32039	4.35771	4.40647	4.3142
ENSG00000117593	55157	DARS2	7.28594	7.22156	7.45831	7.34937	7.20011	7.13874	7.40724	7.3147	6.30085	6.1196	6.38329	6.39734	6.30888	6.2575	6.27209	6.2402
ENSG00000234741	60674	GAS5	7.99012	7.97895	7.82895	7.83415	8.12243	8.01513	7.90541	7.77387	5.72868	5.65161	5.64762	5.78224	5.64134	5.58242	5.48391	5.55413
ENSG00000185278	84614	ZBTB37	4.58911	4.50177	4.63906	4.62385	4.83267	4.53245	4.89614	4.80392	4.63143	4.63219	4.60222	4.77173	4.78222	4.82399	4.66275	4.73189
ENSG00000135870	149041	RC3H1	5.51207	5.43539	5.51512	5.41615	5.60752	5.42628	5.5573	5.5069	4.81193	4.87024	4.81965	4.93135	4.8554	4.86684	4.7404	4.84842
ENSG00000152061	9910	RABGAP1L	5.75976	5.68435	5.74879	5.64765	5.79025	5.61906	5.81225	5.75813	4.34361	4.12643	4.41662	4.37764	4.44373	4.40405	4.31749	4.50383
ENSG00000116161	27101	CACYBP	7.7161	7.65729	7.83485	7.68483	7.63842	7.58632	7.70183	7.61638	6.3839	6.33148	6.4122	6.41561	6.20017	6.21421	6.20649	6.22949
ENSG00000120333	63931	MRPS14	4.98579	4.94717	5.20288	5.04436	5.04226	4.90677	5.17186	5.04751	4.17295	4.0261	4.26452	4.22871	4.25657	4.29465	4.18123	4.30063
ENSG00000235750	9674	KIAA0040	6.70184	6.58506	5.65563	5.66905	6.77032	6.71374	5.76797	5.70396	0.164429	0.0885828	-0.180989	-0.159374	0.448197	0.660518	-0.0130651	-0.16564
ENSG00000143207	64326	COP1	6.58777	6.49386	6.51958	6.39078	6.57887	6.38889	6.50931	6.39335	4.65999	4.63645	4.79015	4.84547	4.75071	4.74302	4.7275	4.65168
ENSG00000116183	60676	PAPPA2	-0.0595019	0.41431	-1.41649	-1.58146	-0.155592	0.720263	-1.87733	-1.39827	-2.94599	-2.65392	-2.8713	-3.85981	-3.04009	-2.0452	-1.84957	-3.0618
ENSG00000152092	460	ASTN1	0.61671	0.340937	0.693566	0.16856	0.559841	0.489779	0.717218	0.767064	-6.40543	-6.35436	-6.33074	-6.18174	-6.21001	-6.43751	-3.91996	-6.23173
ENSG00000242193	730102	CRYZL2P	4.65404	4.48909	4.54394	4.50664	4.63834	4.47766	4.63679	4.51752	2.56899	2.62578	2.51161	2.78115	2.5213	2.64197	2.6192	2.55291
ENSG00000224687	100302401	RASAL2-AS1	0.0548308	0.41431	0.385832	0.268962	0.191059	0.00888918	0.349178	-0.118165	-0.474689	-0.928096	-0.353456	0.261201	-0.279277	-1.01125	-0.956482	-0.39884
ENSG00000075391	9462	RASAL2	6.31518	6.17647	6.38441	6.33469	6.2659	6.17064	6.409	6.26909	5.61451	5.52024	5.62164	5.62923	5.75252	5.77163	5.56346	5.67027
ENSG00000116191	55103	RALGPS2	5.23805	5.11246	5.24659	5.13694	5.38911	5.26969	5.35033	5.25339	4.07536	4.02393	4.28673	4.38526	4.31649	4.30648	4.16432	4.31033
ENSG00000116199	9917	FAM20B	8.1112	8.01514	8.08273	8.01963	8.12495	8.01833	8.14076	8.09627	6.90817	6.81697	6.98738	7.03485	6.94401	6.99777	6.92318	6.92071
ENSG00000186283	64222	TOR3A	6.13683	6.14672	6.16499	6.13174	6.01606	6.08676	6.07244	6.00407	6.23188	6.11299	6.27821	6.27641	6.22227	6.17236	6.22598	6.18533
ENSG00000143322	27	ABL2	7.62635	7.46258	7.51994	7.56775	7.61006	7.47614	7.56884	7.51795	6.99799	6.89727	7.02365	7.08899	7.10754	7.11839	6.99159	6.9882
ENSG00000057252	6646	SOAT1	6.53026	6.48892	6.72718	6.65853	6.48915	6.43571	6.70688	6.68813	9.31479	9.09849	9.5355	9.49534	9.18529	9.17325	9.29142	9.23247
ENSG00000169905	163590	TOR1AIP2	7.40035	7.34475	7.34952	7.25612	7.47565	7.38955	7.39889	7.35824	6.47051	6.32314	6.54213	6.65135	6.44842	6.47743	6.38131	6.42313
ENSG00000143337	26092	TOR1AIP1	7.46446	7.35896	7.42064	7.35919	7.38271	7.27413	7.43328	7.33285	6.93206	6.83067	6.97262	7.03243	6.87761	6.83759	6.81662	6.81556
ENSG00000135837	9857	CEP350	7.99852	7.83704	8.01951	7.99625	8.05837	7.9132	8.18504	8.07624	6.95665	6.83654	7.12959	7.20641	6.97842	6.9651	6.96009	6.97238
ENSG00000116260	5768	QSOX1	7.16763	7.34104	7.05499	7.2473	6.9427	7.29865	6.86965	7.15225	7.65383	7.57499	7.63171	7.36069	7.55993	7.49036	7.68284	7.53387
ENSG00000121454	89884	LHX4	3.02182	3.08229	3.92727	3.82432	2.93292	2.89126	3.79056	3.76821	1.07839	1.29669	0.808815	1.07565	1.20784	1.36339	0.856148	1.09919
ENSG00000230124	84320	ACBD6	1.88362	1.80379	1.92293	2.01439	1.97623	1.83648	2.06001	2.00772	0.692606	0.825548	0.680491	0.638437	0.888018	0.742395	0.917988	1.28397
ENSG00000143324	9213	XPR1	7.3352	7.26766	7.34709	7.26184	7.30859	7.25191	7.39161	7.31784	5.63246	5.39676	5.74173	5.76334	5.55444	5.53869	5.54316	5.511
ENSG00000135835	57710	KIAA1614	1.22933	1.39631	1.26488	1.77929	1.63898	1.529	1.75958	1.58619	0.627997	0.656867	0.849173	0.851681	0.531453	0.722358	0.856148	0.663088
ENSG00000135823	10228	STX6	6.11722	6.05506	5.98938	5.90284	6.15224	6.08159	6.03076	5.91565	4.80707	4.79856	5.06104	5.16754	4.93655	4.88272	5.03366	4.94756
ENSG00000153029	3140	MR1	4.65404	4.51434	4.95175	4.85544	4.63834	4.62844	5.04914	5.05129	3.62386	3.39551	4.02792	3.94367	3.58927	3.34876	3.75105	3.74698
ENSG00000162783	51278	IER5	6.17011	6.24427	6.14799	6.23775	6.13414	6.22412	6.09053	6.19717	3.41316	3.42864	3.7817	3.63684	3.0869	3.18637	3.63923	3.65244
ENSG00000198216	777	CACNA1E	0.706908	1.21655	1.65641	1.73609	0.581374	0.935723	1.68338	1.75321	-2.70499	-1.8308	-2.8713	-2.09428	-1.16562	-1.01125	-2.54144	-2.53129
ENSG00000135821	2752	GLUL	9.28929	9.2538	9.39285	9.38338	9.30518	9.31835	9.40675	9.41864	6.25835	6.19277	6.63559	6.62662	6.38687	6.36116	6.47172	6.44312
ENSG00000135828	6041	RNASEL	3.92836	3.88454	4.00814	3.92777	3.79112	3.72871	4.15917	4.0807	3.91763	3.75808	3.87994	3.89106	3.77725	3.97294	3.75105	3.90141
ENSG00000143333	6004	RGS16	0.30637	-0.237766	-0.545221	-0.056	-0.429353	0.187595	-0.146148	-0.505189	-4.82046	-3.54701	-6.33074	-3.85981	-6.21001	-6.43751	-4.65692	-4.64677
ENSG00000135838	80896	NPL	3.25796	3.40983	3.3174	3.28554	3.18228	3.03831	3.34455	3.11088	-4.0835	-3.54701	-2.6303	-3.85981	-2.30312	-4.11559	-6.24188	-3.42437
ENSG00000135829	1660	DHX9	9.41458	9.32688	9.50181	9.45477	9.30821	9.18647	9.45253	9.36724	8.53061	8.40319	8.6341	8.66487	8.39251	8.37662	8.40203	8.43066
ENSG00000135862	3915	LAMC1	10.0619	9.98107	9.99808	10.0178	10.1008	10.0373	10.0688	10.0165	9.23609	9.07181	9.38182	9.31913	9.20589	9.18651	9.26117	9.22722
ENSG00000224468	110841583	LAMC1-AS1	-0.284375	-0.129513	-0.434189	-0.603488	-0.0197083	-0.568168	-0.0782436	-0.152517	-1.36103	-0.799772	-0.838883	-1.05246	-1.35203	-0.765088	-1.3839	-0.45037
ENSG00000058085	3918	LAMC2	4.21018	4.09815	4.19535	4.04392	4.32394	4.20932	4.23119	4.24805	-1.12002	-1.14491	-2.24327	-1.53789	-1.08073	-1.30823	-1.71832	-2.53129
ENSG00000157064	23057	NMNAT2	6.42357	6.26053	6.06615	5.9659	6.61944	6.55858	6.24182	6.1282	-3.59807	-4.7694	-4.74577	-6.18174	-6.21001	-3.63016	-4.65692	-3.0618
ENSG00000232860	284649	SMG7-AS1	-0.0895591	0.437962	0.120779	0.142329	-0.0860508	0.130451	-0.543907	-0.0197617	-1.19597	-0.739651	-0.549376	-1.05246	-1.56616	-1.22806	-2.33499	-0.677141
ENSG00000116698	9887	SMG7	8.3998	8.29427	8.32354	8.33564	8.38954	8.31081	8.38575	8.3514	6.76058	6.73294	6.84466	6.88148	6.83489	6.86755	6.74733	6.81693
ENSG00000162704	10092	ARPC5	8.23602	8.16815	8.35174	8.21792	8.24323	8.21185	8.25797	8.18083	6.68088	6.71223	6.7714	6.87269	6.68044	6.72786	6.76602	6.87532
ENSG00000143344	23179	RGL1	3.39451	3.31722	3.30944	3.25526	3.34219	3.11396	3.25195	3.22231	3.25813	3.25482	3.46855	3.60453	3.33108	3.48878	3.34496	3.4635
ENSG00000198756	23127	COLGALT2	2.58138	2.35032	2.1478	2.19751	2.4024	2.56987	2.27647	2.28943	3.52974	3.38542	3.62491	3.55466	3.51961	3.45275	3.42523	3.5348
ENSG00000198860	116461	TSEN15	6.65191	6.66522	6.50775	6.30137	6.59152	6.51808	6.47016	6.30474	4.53929	4.54121	4.45961	4.7571	4.56395	4.58416	4.53373	4.7391
ENSG00000116667	81563	C1orf21	4.44584	4.40008	4.63482	4.54094	4.50808	4.35362	4.6456	4.59462	5.08993	4.97824	5.19821	5.29348	5.07481	5.22025	5.29193	5.20029
ENSG00000116406	80267	EDEM3	7.92561	7.79516	7.54132	7.49219	7.94251	7.82872	7.60269	7.51726	6.4473	6.37079	6.37727	6.49708	6.40722	6.35954	6.20442	6.27582
ENSG00000135842	116496	NIBAN1	5.84217	5.82944	5.23123	5.24874	5.79947	5.78679	5.27526	5.2978	2.11421	2.04224	1.41746	1.84616	2.02361	2.13613	1.08903	1.2029
ENSG00000121481	6045	RNF2	5.71209	5.52646	5.59365	5.46855	5.72403	5.52658	5.57586	5.52331	3.93331	3.93451	4.08183	4.11173	3.98597	3.9856	4.04236	4.08455
ENSG00000121486	81627	TRMT1L	5.94907	5.74723	6.00137	5.89501	5.92899	5.88777	6.09007	5.92391	5.05963	4.86662	5.05459	5.16754	5.08633	4.94565	4.93989	4.96856
ENSG00000116668	54823	SWT1	3.32215	3.37962	3.36423	3.2212	3.50597	3.47694	3.58864	3.29103	2.67406	2.65966	2.68885	2.8041	2.57462	2.72488	2.56225	2.5724
ENSG00000116679	10625	IVNS1ABP	8.77362	8.71003	9.16951	9.02646	8.87997	8.76198	9.22178	9.09584	9.42417	9.36628	9.35781	9.41244	9.56336	9.5388	9.37665	9.43452
ENSG00000143341	83872	HMCN1	2.35461	2.21312	2.51828	2.57627	2.30869	2.31167	2.73856	2.60943	8.6471	8.46107	8.98062	8.9865	8.65615	8.71434	8.85742	8.87757
ENSG00000047410	7175	TPR	9.42271	9.299	9.49042	9.48823	9.552	9.38558	9.6707	9.55332	8.08398	8.04164	8.09336	8.16858	8.03353	7.9947	7.89005	7.97841
ENSG00000157181	54953	ODR4	6.55688	6.49562	6.55	6.3591	6.62852	6.51075	6.55212	6.46485	5.2568	5.18237	5.21664	5.30056	5.22409	5.19684	5.0693	5.13841
ENSG00000073756	5743	PTGS2	-1.23315	-0.62191	-0.891396	-1.34045	-0.823016	-1.14135	-0.793267	-0.505189	1.67672	1.38035	1.41746	1.55297	1.41204	1.4873	1.38017	1.50298
ENSG00000116711	5321	PLA2G4A	0.259449	0.634999	0.281243	0.339929	-0.0524982	0.0402534	0.246997	-0.337732	2.74178	2.46901	2.99794	3.11975	2.86413	2.7299	3.05961	2.98016
ENSG00000230426	104169671	LINC01036	-0.0895591	0.365812	0.483349	0.339929	0.0437171	0.0709502	0.273229	0.317934	-6.40543	-6.35436	-6.33074	-6.18174	-6.21001	-6.43751	-6.24188	-6.23173
ENSG00000090104	5996	RGS1	-6.65941	-6.50455	-5.18908	-6.62586	-6.49544	-6.49891	-6.52119	-6.52756	5.78224	5.6481	5.65901	5.67818	5.82993	5.76858	5.65785	5.73081
ENSG00000116741	5997	RGS2	1.56459	1.6902	1.88774	1.90942	1.4761	1.666	2.06001	1.70606	0.671389	0.845312	0.635048	0.447615	0.866801	1.0137	0.416328	0.536455
ENSG00000116750	51377	UCHL5	7.06158	6.97156	7.08209	6.96812	7.07714	6.95295	7.05565	6.9389	5.61451	5.57896	5.4279	5.6236	5.46462	5.57616	5.43716	5.47347
ENSG00000116747	6738	RO60	6.49935	6.4059	6.49172	6.38415	6.52779	6.42906	6.55412	6.45917	5.35654	5.21787	5.47943	5.55	5.34409	5.37667	5.33979	5.47001
ENSG00000023572	51022	GLRX2	4.20555	4.01016	4.01468	3.91427	4.11466	3.94507	3.79961	3.76592	3.11224	3.02718	2.90049	2.93979	3.10514	2.88216	2.87446	2.7767
ENSG00000134371	79577	CDC73	6.97755	6.85588	6.98969	6.91512	6.96795	6.83187	6.90048	6.84979	5.65087	5.60383	5.64619	5.736	5.5561	5.62958	5.54887	5.63902
ENSG00000000971	3075	CFH	1.60268	1.20281	2.3371	2.27199	1.60785	1.55094	2.50948	2.22399	3.52087	3.54197	3.62491	3.63684	3.44998	3.59177	3.32987	3.58045
ENSG00000066279	259266	ASPM	9.02919	8.90155	9.30488	9.2739	9.17933	9.02762	9.47022	9.37898	7.19878	7.09646	7.306	7.41247	7.32441	7.30974	7.09309	7.15992
ENSG00000177888	360023	ZBTB41	6.31733	6.19654	6.26882	6.17686	6.38357	6.26576	6.40492	6.22754	5.26302	5.14399	5.33238	5.53379	5.23552	5.27028	5.26839	5.2169
ENSG00000213047	163486	DENND1B	5.83719	5.72035	5.80504	5.68277	5.88475	5.70169	5.87675	5.75118	3.30021	3.13147	3.38179	3.43481	3.38804	3.27501	3.16113	3.31323
ENSG00000203724	388722	C1orf53	0.597973	0.861769	0.191745	0.554053	0.104471	0.159306	0.638684	0.838766	-1.04787	-0.862508	-1.12128	-1.22755	-0.852462	-0.822804	-0.627174	-0.503809
ENSG00000143355	56956	LHX9	-1.0447	-1.37527	-0.174126	-0.476109	-0.345695	-1.2135	-0.146148	-0.298738	-6.40543	-6.35436	-4.74577	-6.18174	-6.21001	-6.43751	-6.24188	-6.23173
ENSG00000151414	140609	NEK7	7.39426	7.29625	7.30919	7.1416	7.36283	7.25942	7.27211	7.19001	6.08116	6.08521	6.15886	6.31236	6.19752	6.18477	6.22445	6.18005
ENSG00000116833	2494	NR5A2	1.42273	1.38419	2.12381	1.91718	1.58671	1.12315	2.1477	1.94412	-2.31796	-4.03243	-1.37654	-1.53789	-1.8177	-3.26759	-1.99396	-2.32484
ENSG00000162702	23528	ZNF281	6.74026	6.71688	6.7403	6.62518	6.77937	6.69292	6.6951	6.67043	5.21066	5.15986	5.22337	5.37524	5.21152	5.18225	5.07722	5.18137
ENSG00000118193	9928	KIF14	7.61256	7.4364	7.70074	7.63146	7.67769	7.52077	7.81134	7.69953	6.18586	6.09659	6.38544	6.49179	6.30544	6.23557	6.19509	6.2218
ENSG00000118197	83479	DDX59	5.8795	5.83223	5.84595	5.73307	5.9057	5.82218	5.77085	5.7748	3.8672	3.76847	3.90168	4.05308	3.83847	3.77316	3.76234	3.90654
ENSG00000118200	23271	CAMSAP2	7.94948	7.76917	7.96368	7.86355	8.00322	7.82844	8.02986	7.89969	6.00741	5.9133	6.1965	6.29424	6.00096	5.95936	6.04265	6.05973
ENSG00000116852	23046	KIF21B	5.08668	5.19285	4.17506	4.32907	5.15516	5.38488	4.39693	4.57901	0.0703071	0.0206788	-0.497846	-0.400382	0.232929	-0.0624743	0.265911	-0.349087
ENSG00000116857	252839	TMEM9	5.44158	5.64361	5.44664	5.52738	5.26236	5.57356	5.26058	5.48402	6.15562	6.08832	6.25821	6.00096	6.08833	6.07251	6.24771	6.16942
ENSG00000163395	91156	IGFN1	6.27961	6.4171	5.42533	5.67935	6.37512	6.42461	5.70312	5.54826	-4.82046	-4.03243	-6.33074	-3.37439	-3.04009	-4.85255	-6.24188	-4.64677
ENSG00000174307	23612	PHLDA3	3.94143	4.16876	4.02928	4.39165	3.84552	4.36915	3.69435	4.15456	6.19565	6.29242	6.16437	5.79661	6.01006	5.9247	6.55558	6.36981
ENSG00000159176	1465	CSRP1	9.04414	9.09661	8.84684	8.8793	9.04581	9.159	8.80035	8.88934	7.98441	7.9559	7.56645	7.47747	8.08597	8.07084	7.72471	7.75545
ENSG00000134369	89796	NAV1	7.98247	7.91653	7.54005	7.7286	8.06662	7.99901	7.76631	7.78568	7.46446	7.37154	7.41483	7.38372	7.47725	7.49737	7.4456	7.47897
ENSG00000198700	55705	IPO9	8.631	8.56896	8.72658	8.72788	8.49887	8.46557	8.71942	8.65052	7.71376	7.57332	7.81305	7.79545	7.67597	7.67207	7.63933	7.69206
ENSG00000198892	149345	SHISA4	3.86708	3.9559	4.03573	4.21571	3.91924	4.0315	3.81978	4.33431	5.05041	5.04385	5.12716	4.93655	5.00005	5.0306	5.13587	5.03681
ENSG00000163431	25802	LMOD1	-0.319565	-0.396028	0.191745	-0.216465	-0.564704	-0.521626	0.49004	0.527726	-2.49854	-1.22508	-2.24327	-2.72231	-2.12255	-1.79366	-2.78245	-1.83941
ENSG00000134375	10440	TIMM17A	7.15747	7.11693	7.15568	7.09385	7.00602	6.93794	7.05754	6.89858	5.93136	5.87956	5.93576	6.05696	5.92023	5.95614	5.81306	5.90622
ENSG00000176393	6051	RNPEP	6.74346	6.78273	6.8225	6.9093	6.68556	6.74709	6.76638	6.88937	6.60072	6.55272	6.70183	6.68766	6.744	6.70858	6.73056	6.73243
ENSG00000163435	1999	ELF3	1.08878	1.04234	1.96405	2.13237	1.55441	1.64575	1.94234	2.07607	-4.0835	-6.35436	-3.52338	-3.85981	-3.88809	-4.85255	-6.24188	-4.64677
ENSG00000143862	127829	ARL8A	5.37229	5.61277	5.27683	5.43112	5.47861	5.62554	5.1339	5.36537	4.6451	4.68387	4.50294	4.42651	4.48782	4.56037	4.66726	4.60983
ENSG00000133067	59352	LGR6	1.42273	1.55614	2.50905	2.63859	1.19805	1.68597	2.58472	2.92982	-6.40543	-6.35436	-6.33074	-6.18174	-6.21001	-6.43751	-6.24188	-6.23173
ENSG00000077152	29089	UBE2T	6.67918	6.6025	6.85839	6.76794	6.55967	6.46994	6.83348	6.70501	5.4239	5.32468	5.43869	5.59181	5.50294	5.37907	5.25746	5.33955
ENSG00000077157	4660	PPP1R12B	4.8148	4.75578	4.82541	4.87847	4.85936	4.75789	5.05577	4.93443	5.30323	5.19975	5.65047	5.76041	5.3987	5.39735	5.68107	5.67253
ENSG00000117139	10765	KDM5B	7.8375	7.74182	7.72425	7.71893	7.94601	7.87756	7.9092	7.82249	6.02738	5.89919	6.14018	6.15672	6.08432	6.0858	5.97577	6.0159
ENSG00000183155	5877	RABIF	5.20051	5.05721	5.02726	4.98839	5.03545	5.02515	4.95607	4.84476	3.39061	3.52369	3.41242	3.48891	3.38431	3.35528	3.37098	3.52149
ENSG00000117153	59349	KLHL12	6.37315	6.33799	6.41594	6.29951	6.40976	6.32665	6.42627	6.37727	5.57578	5.48681	5.70372	5.68128	5.68291	5.64763	5.55213	5.68079
ENSG00000159346	51094	ADIPOR1	8.03652	8.0165	7.91252	7.89028	8.02659	7.97993	7.93125	7.89155	7.39254	7.36578	7.4969	7.42293	7.45898	7.43198	7.47504	7.55055
ENSG00000159348	51706	CYB5R1	5.21979	5.28783	5.19715	5.14357	5.14435	5.24045	5.17099	5.12394	6.37286	6.23271	6.5601	6.52195	6.31624	6.27092	6.41119	6.35112
ENSG00000163444	92703	TMEM183A	5.68071	5.76018	5.74928	5.6822	5.69284	5.67321	5.63963	5.61869	4.58255	4.50905	4.68398	4.64877	4.66266	4.61029	4.71449	4.729
ENSG00000143847	8497	PPFIA4	0.88748	1.40834	1.07771	1.57872	1.18404	1.38984	1.63363	1.72511	1.54294	1.99879	1.15308	1.21914	1.5247	1.90678	1.60987	1.66914
ENSG00000163485	134	ADORA1	6.10068	6.32537	5.73549	5.96216	6.05987	6.41305	5.70432	5.86985	-2.01311	-2.2669	-2.42385	-1.93381	-3.40266	-3.26759	-3.91996	-2.7723
ENSG00000133055	4608	MYBPH	-0.183681	-0.0951619	-0.665515	-0.476109	0.272743	0.0709502	-0.181337	-0.298738	-6.40543	-6.35436	-6.33074	-6.18174	-6.21001	-6.43751	-6.24188	-6.23173
ENSG00000133048	1116	CHI3L1	2.4307	2.24028	2.23439	2.36567	2.35943	2.31167	2.59516	2.62979	-0.677506	-1.22508	-1.57585	-2.27485	-1.45513	-0.822804	-2.78245	-2.32484
ENSG00000159388	7832	BTG2	3.39451	3.40384	3.68437	3.69269	3.28099	3.38527	3.71841	3.70726	3.61555	3.63574	3.83291	3.71459	3.56971	3.45275	3.79566	3.72101
ENSG00000058668	493	ATP2B4	9.88547	9.78523	9.74902	9.78637	9.79146	9.72568	9.75975	9.71288	7.76536	7.6041	7.80152	7.75315	7.81348	7.78037	7.6517	7.62265
ENSG00000058673	9877	ZC3H11A	8.67182	8.56486	8.66283	8.59577	8.78435	8.67668	8.7981	8.70677	7.34245	7.31242	7.30623	7.45907	7.44697	7.46401	7.25534	7.34818
ENSG00000257315	100381270	ZBED6	6.10649	5.89232	5.95664	6.01913	6.40863	6.18035	6.36126	6.24166	3.30021	3.33738	3.4457	3.48537	3.61176	3.73616	3.36729	3.52149
ENSG00000182004	6635	SNRPE	7.03375	6.91475	7.00209	6.89341	6.96027	6.853	6.94374	6.81521	5.49582	5.35602	5.51436	5.53893	5.52003	5.50243	5.42478	5.49491
ENSG00000143842	9580	SOX13	5.89541	5.98655	5.32498	5.49341	5.86184	6.09285	5.33718	5.51033	7.71732	7.79721	7.29577	7.11904	7.71229	7.68216	7.48124	7.41427
ENSG00000143845	55224	ETNK2	3.50423	3.61569	3.49859	3.62563	3.48898	3.60831	3.54893	3.69524	3.08843	3.03581	3.26732	3.11517	3.00673	3.09192	3.2155	3.33623
ENSG00000174567	127845	GOLT1A	-0.0895591	0.124804	-0.584215	-0.250816	0.0744139	0.419958	-0.111796	-0.377809	-3.2355	-3.54701	-3.16081	-3.85981	-1.8177	-3.63016	-6.24188	-2.7723
ENSG00000143850	22874	PLEKHA6	6.57346	6.67551	6.88985	7.02329	6.61716	6.75627	6.97704	7.12473	3.80524	3.91593	3.64511	3.46392	3.86814	3.64597	3.73683	3.70344
ENSG00000158615	84919	PPP1R15B	7.86715	7.79186	7.72	7.6165	7.8886	7.79694	7.77279	7.70209	7.02751	6.93148	6.97575	6.90622	6.93703	6.95064	6.82067	6.78281
ENSG00000133056	5287	PIK3C2B	4.05397	4.04908	4.33514	4.55343	4.06011	4.10194	4.39095	4.56718	5.661	5.66766	5.27798	5.24819	5.7358	5.75262	5.45117	5.43494
ENSG00000198625	4194	MDM4	5.51645	5.5726	5.60885	5.42773	5.74386	5.5955	5.74531	5.61168	4.77386	4.86904	4.65439	4.87557	5.09205	5.09728	4.71594	4.85507
ENSG00000163531	23114	NFASC	-3.85206	-4.18262	-3.60411	-4.30393	-6.49544	-4.17698	-3.71383	-6.52756	2.95432	3.04438	2.94771	2.74604	2.73543	2.76461	2.80524	2.87418
ENSG00000174529	388730	TMEM81	2.33776	2.44089	2.3423	2.29002	2.42044	2.26597	2.49283	2.30849	0.252785	0.303851	0.177059	0.87354	0.801213	0.248987	0.20106	0.276065
ENSG00000117222	5929	RBBP5	6.34252	6.24049	6.30927	6.25009	6.27129	6.21513	6.38062	6.25851	5.40555	5.36031	5.50807	5.52949	5.44954	5.42629	5.33885	5.32621
ENSG00000133059	25778	DSTYK	6.59517	6.43961	6.55028	6.54985	6.6044	6.4935	6.60761	6.55509	7.27108	7.1075	7.64036	7.71733	7.24903	7.23193	7.56678	7.62226
ENSG00000133069	9911	TMCC2	2.92367	2.9446	2.89307	3.00896	2.7643	3.01087	2.83416	2.94209	4.58255	4.61214	4.75208	4.64242	4.48956	4.58832	5.00901	4.9661
ENSG00000163545	81788	NUAK2	3.39993	3.47987	3.71078	3.88293	3.21709	3.31006	3.63742	3.74274	-0.296902	-0.204614	-0.101917	0.122039	0.0567724	0.00542977	0.061897	0.10812
ENSG00000186007	93273	LEMD1	1.10214	1.13207	1.23159	1.06763	1.35631	1.43773	1.47317	1.50035	-3.59807	-2.89493	-4.00881	-3.01182	-2.75058	-3.63016	-2.15442	-2.7723
ENSG00000117266	5129	CDK18	3.31069	3.53847	3.60858	3.94684	3.58538	3.69954	3.70883	4.00675	3.84131	3.96644	3.75805	3.50651	4.04147	3.88329	4.11237	3.98865
ENSG00000174514	148808	MFSD4A	-0.430596	-0.314728	-0.174126	0.0606449	-0.0524982	0.159306	0.193058	0.213911	0.489391	-0.204614	-0.776147	0.0470766	0.129836	0.191843	-0.0520592	-0.300992
ENSG00000158711	2005	ELK4	7.47268	7.3688	7.43275	7.28638	7.56416	7.44003	7.53824	7.41322	5.56576	5.55291	5.46327	5.61308	5.68063	5.6733	5.45812	5.63902
ENSG00000158715	85414	SLC45A3	4.52484	4.73683	4.1396	4.22667	4.66632	4.72329	4.19735	4.29182	2.14532	1.83051	1.64081	1.60616	1.78434	1.59039	1.75247	1.46176
ENSG00000069275	64710	NUCKS1	9.95987	9.79967	10.1028	10.0311	9.90918	9.81378	10.1746	10.0582	8.27828	8.18462	8.38012	8.47474	8.37407	8.34605	8.26931	8.3019
ENSG00000117280	8934	RAB29	4.88989	4.9727	4.89794	4.89722	5.00888	4.87342	4.87595	4.82835	5.03804	4.95796	5.10441	5.23241	5.22409	5.1712	5.05675	5.15575
ENSG00000133065	254428	SLC41A1	6.62642	6.60348	6.53273	6.58922	6.61781	6.61565	6.58619	6.57622	5.56144	5.40844	5.72217	5.61389	5.52258	5.49433	5.59535	5.65587
ENSG00000196550	729533	FAM72A	4.01742	4.00819	4.26967	3.99528	4.12753	3.91366	4.23119	4.11359	2.33941	2.24927	2.34522	2.33789	2.26166	2.11323	2.12006	2.06748
ENSG00000143486	1939	EIF2D	6.5511	6.55597	6.477	6.47464	6.49767	6.47855	6.46697	6.45169	5.32801	5.30786	5.38222	5.31061	5.41066	5.40444	5.39429	5.3348
ENSG00000143479	8444	DYRK3	4.26019	4.30038	4.27649	4.28629	4.36332	4.18145	4.31407	4.21644	4.74241	4.61646	4.62999	4.71988	4.61892	4.70395	4.50379	4.58125
ENSG00000162889	9261	MAPKAPK2	7.42581	7.3998	7.36751	7.37458	7.30029	7.35509	7.28969	7.32566	6.10162	6.08625	6.01162	5.86981	6.11838	6.15331	6.00989	6.03769
ENSG00000162894	9214	FCMR	-1.23315	-1.21915	-0.843302	-0.517331	-1.97188	-2.25098	-0.906477	-0.0197617	2.32589	2.15739	2.22001	1.94238	2.61971	2.81751	2.13749	2.2236
ENSG00000180667	55432	YOD1	5.5697	5.51955	5.60127	5.49146	5.64187	5.59682	5.6553	5.52671	5.16585	5.08391	5.03395	5.12489	5.1136	5.11179	4.93491	4.96364
ENSG00000123836	5208	PFKFB2	4.36918	4.16167	4.31409	4.2391	4.42566	4.24677	4.43374	4.23483	5.76168	5.70194	5.96704	6.04918	5.77048	5.8389	5.89029	5.98956
ENSG00000196352	1604	CD55	6.77065	6.66271	6.40509	6.30211	6.78199	6.70765	6.35014	6.2695	7.56979	7.46252	7.41588	7.434	7.62613	7.53735	7.35162	7.3683
ENSG00000117335	4179	CD46	8.26859	8.20867	8.2899	8.15545	8.25929	8.176	8.29044	8.20339	6.71853	6.57841	6.82487	6.88552	6.61911	6.56513	6.59239	6.59978
ENSG00000076356	5362	PLXNA2	7.91642	7.97276	7.6977	7.87131	7.86684	7.94281	7.5738	7.67434	5.67439	5.65161	4.64009	4.47915	5.80016	5.77407	4.8919	4.73044
ENSG00000196878	3914	LAMB3	7.56164	7.75055	6.81409	7.05307	7.46012	7.82267	6.57635	6.86704	3.54148	3.54801	2.99794	2.74604	3.37683	3.41267	3.02724	2.9407
ENSG00000009790	80342	TRAF3IP3	1.81226	1.59874	1.64803	1.42399	1.22566	1.64575	1.72199	1.36119	0.734125	0.491129	0.808815	1.09438	0.845268	0.946191	0.628481	0.61376
ENSG00000162757	148304	C1orf74	2.68266	2.6273	2.73177	2.67106	2.40844	2.6278	2.4984	2.60943	2.3528	2.21169	2.46043	2.18895	2.33302	2.52538	2.46892	2.31902
ENSG00000117597	27042	UTP25	6.50565	6.41487	6.30161	6.26764	6.4593	6.29855	6.30635	6.24496	4.5524	4.49504	4.54808	4.59716	4.6688	4.58138	4.43143	4.39489
ENSG00000143469	255928	SYT14	0.791796	0.181948	0.0963255	-0.436031	0.493243	0.242562	0.397676	0.367261	2.24203	2.34954	2.38007	2.72214	2.15193	2.30058	2.35431	2.40852
ENSG00000082497	56256	SERTAD4	6.36728	6.27044	6.67421	6.58284	6.46763	6.34482	6.73074	6.55409	-0.13864	0.0206788	0.269177	0.293991	0.0188045	-0.415146	0.552532	0.10812
ENSG00000054392	55733	HHAT	2.96081	2.86395	2.98252	3.11055	2.64667	2.88264	3.13166	3.15016	4.08743	3.93681	4.06694	4.09787	4.13982	4.04932	4.06986	4.12472
ENSG00000143473	3756	KCNH1	0.947916	0.614388	0.757342	0.631532	0.324737	0.101007	0.397676	0.527726	2.75696	2.65407	2.56105	2.07092	2.7928	2.64729	2.28559	2.55943
ENSG00000117625	55758	RCOR3	6.24164	6.12412	6.21162	6.10822	6.23184	6.15372	6.3123	6.1718	4.31823	4.33476	4.18988	4.35061	4.20889	4.32984	4.2669	4.26911
ENSG00000082512	7188	TRAF5	5.42639	5.47808	5.78079	5.6822	5.54176	5.36876	5.81448	5.70576	4.20098	4.34695	4.18595	4.36997	4.44552	4.51741	4.28266	4.23689
ENSG00000153363	84791	LINC00467	3.60385	3.37656	3.70068	3.49956	3.55848	3.56044	3.54356	3.46538	2.16063	2.18867	2.42749	2.58975	2.28584	2.59866	2.21344	2.46524
ENSG00000170385	7779	SLC30A1	6.35373	6.16854	6.37523	6.38415	6.28037	6.122	6.50378	6.42026	6.25212	6.18359	6.28374	6.33814	6.08202	6.03949	6.11044	6.04875
ENSG00000117650	4751	NEK2	7.42431	7.32646	7.60188	7.48911	7.40665	7.31317	7.60479	7.51059	5.26302	5.25897	5.4738	5.47602	5.36032	5.20949	5.28999	5.22719
ENSG00000123684	9926	LPGAT1	8.0453	7.91534	8.16678	8.07138	8.20277	8.06161	8.3715	8.26742	6.66587	6.57471	7.08698	7.14061	6.69631	6.69964	6.96924	6.99844
ENSG00000143493	25896	INTS7	6.9427	6.90497	7.02858	6.95711	6.73623	6.64782	6.90573	6.82656	5.47301	5.36887	5.50492	5.46166	5.37636	5.38943	5.31318	5.40172
ENSG00000143476	51514	DTL	7.64172	7.54946	7.83866	7.71976	7.42184	7.29358	7.73436	7.65041	5.87157	5.74926	5.90856	5.87591	5.6753	5.76797	5.8178	5.93788
ENSG00000066027	5525	PPP2R5A	6.43648	6.31463	6.36823	6.22726	6.41276	6.27196	6.23766	6.24826	5.53525	5.41506	5.56294	5.65943	5.58886	5.58173	5.51842	5.53107
ENSG00000065600	55248	PACC1	4.2809	4.35886	4.21536	4.12987	4.28674	4.3028	4.13434	4.077	4.41236	4.17994	4.37403	4.28688	4.39268	4.29465	4.19379	4.12252
ENSG00000117691	29937	NENF	5.64636	5.64551	5.59037	5.57902	5.43788	5.52935	5.48619	5.55559	4.99064	4.98159	5.16562	5.05726	5.06203	5.10503	5.08847	5.17713
ENSG00000162772	467	ATF3	3.01478	3.0672	3.26076	3.30044	3.12111	2.91684	3.27809	3.30691	1.28806	0.903027	0.410731	0.504758	1.25759	1.06233	0.700631	0.734055
ENSG00000123685	55509	BATF3	-0.0300581	0.69512	-0.204184	-0.118061	0.133915	0.101007	-0.848762	-0.461467	-1.76157	-1.8308	-2.08281	-1.78942	-1.96209	-2.0452	-1.1126	-1.70817
ENSG00000117697	25936	NSL1	5.68183	5.63084	5.76148	5.69692	5.59103	5.55332	5.70913	5.65204	3.68601	3.88046	3.84044	3.74752	3.71924	3.77316	3.82286	3.8113
ENSG00000203705	128387	TATDN3	4.57	4.46771	4.51771	4.28028	4.44634	4.36296	4.39245	4.24805	3.451	3.44492	3.50373	3.44214	3.5432	3.48878	3.56063	3.32478
ENSG00000198468	642946	FLVCR1-DT	-0.593326	-0.573815	-0.204184	-0.250816	-0.662552	-0.770985	-0.331362	-0.187706	1.24563	0.722455	1.36275	0.895074	1.35223	1.06233	1.38017	1.16915
ENSG00000162769	28982	FLVCR1	6.28621	6.22017	6.31425	6.23038	6.2263	6.13749	6.27668	6.29043	4.72964	4.55478	4.856	4.77754	4.57217	4.61165	4.73325	4.77319
ENSG00000143494	79805	VASH2	2.22628	2.0615	2.51828	2.29002	2.08576	1.99695	2.5368	2.44686	-2.1575	-2.2669	-1.93842	-3.37439	-2.75058	-2.97808	-2.33499	-2.32484
ENSG00000174606	90806	ANGEL2	5.98647	5.89659	6.06023	5.9584	6.05555	5.9271	6.15939	5.98888	4.45488	4.326	4.55877	4.69093	4.41661	4.46109	4.5105	4.41483
ENSG00000136643	26750	RPS6KC1	6.38002	6.27373	6.2939	6.18452	6.35338	6.28675	6.27911	6.21623	5.95405	5.82337	6.05432	6.20331	5.98751	6.04706	5.91262	6.01886
ENSG00000117707	5629	PROX1	2.6375	2.6828	1.51598	1.61732	2.8555	2.73232	2.05246	1.57573	-4.82046	-4.7694	-4.74577	-3.01182	-6.21001	-4.85255	-3.43453	-6.23173
ENSG00000143499	56950	SMYD2	6.28218	6.21676	6.44286	6.35053	6.15044	6.10217	6.31388	6.28442	4.74876	4.83485	4.8348	4.96355	4.80749	4.82517	4.78256	4.85904
ENSG00000152104	5784	PTPN14	9.9462	9.82049	9.66519	9.74543	10.0433	9.93492	9.83628	9.7953	6.39365	6.33978	6.38029	6.40908	6.46616	6.51832	6.48327	6.46241
ENSG00000117724	1063	CENPF	10.0714	9.97224	10.2832	10.2875	10.2057	10.0681	10.4651	10.3682	8.55968	8.46896	8.67476	8.75999	8.58557	8.57472	8.42306	8.48974
ENSG00000136636	51133	KCTD3	7.57757	7.44937	7.72574	7.61203	7.58246	7.46372	7.72963	7.61479	6.20491	6.19085	6.26755	6.31835	6.27355	6.29147	6.17465	6.24122
ENSG00000092978	55105	GPATCH2	5.4811	5.44564	5.49655	5.4024	5.50983	5.42924	5.56926	5.46786	3.5444	3.43191	3.535	3.6809	3.58927	3.45275	3.42877	3.5578
ENSG00000162814	128153	SPATA17	0.947916	0.675356	0.862585	0.921039	0.853286	0.849823	0.697981	0.748568	-1.36103	-2.10643	-0.904471	-0.627153	-1.25582	-1.57953	-1.487	-1.9838
ENSG00000067533	51018	RRP15	6.56534	6.41002	6.48908	6.36407	6.45457	6.33379	6.41416	6.24579	4.33857	4.15838	4.32121	4.36419	4.22982	4.41033	4.23284	4.35605
ENSG00000092969	7042	TGFB2	-2.95897	-2.80411	-3.31461	-2.71897	-2.40798	-3.69155	-3.06176	-3.06812	0.489391	0.413824	0.611778	0.784042	0.329145	-0.0281228	0.297275	0.426482
ENSG00000143353	127018	LYPLAL1	4.10629	3.97624	4.18669	4.0243	4.02714	3.99395	4.09995	4.18239	3.02293	3.22496	3.2296	3.43848	3.38057	3.19366	3.05961	3.28987
ENSG00000215817	643136	ZC3H11B	0.97721	1.0879	1.15077	0.791997	1.33111	1.15215	1.10086	1.0945	-0.850837	0.245552	-0.264647	-0.251005	0.199377	-0.709593	-1.03243	-0.25445
ENSG00000136628	2058	EPRS1	9.2605	9.17308	9.01806	8.90122	9.21974	9.13724	9.05881	8.94834	8.24467	8.09936	8.08942	8.09271	8.12461	8.12431	7.84035	7.83023
ENSG00000162813	10380	BPNT1	5.64921	5.59381	5.66605	5.47645	5.60948	5.60011	5.54255	5.51239	4.95377	4.89653	5.13738	5.04407	5.03851	5.04479	5.05446	5.08625
ENSG00000067704	55699	IARS2	8.72857	8.63879	8.79163	8.7236	8.68994	8.61414	8.77318	8.68627	8.09286	7.93371	8.19888	8.21653	8.06385	8.0064	8.0333	8.06784
ENSG00000118873	25782	RAB3GAP2	7.43722	7.35275	7.46712	7.39729	7.3913	7.31498	7.46901	7.40512	6.13494	6.04144	6.16287	6.27384	6.19964	6.15144	5.98603	6.06891
ENSG00000116141	4139	MARK1	3.20941	3.12662	3.37698	3.33559	3.16455	3.10657	3.329	3.22566	2.61416	2.24927	2.72726	3.03985	2.60056	2.52538	2.55578	2.67816
ENSG00000162817	79762	C1orf115	2.78145	2.64265	2.97248	2.91136	2.75959	2.59121	3.08799	2.99796	5.97693	5.88494	5.98583	5.99287	6.08317	6.10189	6.15499	6.23664
ENSG00000117791	54996	MARC2	0.671502	1.04234	1.06516	1.09524	0.704231	1.01679	1.33056	1.29899	-0.339337	-1.06896	-1.20145	-0.972289	-1.00056	-0.709593	-1.3839	-0.739876
ENSG00000186205	64757	MARC1	3.73398	3.823	4.05806	3.87499	3.66064	3.68721	3.89983	3.92468	1.90291	1.55853	1.62927	1.94238	1.81789	1.73741	1.85087	1.92309
ENSG00000136630	3142	HLX	2.38224	2.30602	2.41825	2.61494	2.06298	2.44654	2.23036	2.40022	-0.296902	-0.471718	-0.904471	-0.348852	-0.783749	-0.822804	-0.133359	0.211214
ENSG00000143507	11221	DUSP10	3.90569	3.88239	3.69051	3.75244	3.72977	3.71905	3.74208	3.68798	5.5914	5.61682	5.52062	5.53636	5.60176	5.599	5.48731	5.57119
ENSG00000143512	79802	HHIPL2	1.71127	1.67037	2.04294	2.17181	1.56525	1.58324	2.06753	2.15544	-2.31796	-0.799772	-1.93842	-1.42685	-0.924612	-1.30823	-2.15442	-1.47684
ENSG00000143498	9015	TAF1A	4.69979	4.63819	4.66319	4.6333	4.8009	4.63102	4.69009	4.58684	2.94992	2.62578	2.7804	3.00561	2.7644	2.72488	2.45508	2.62936
ENSG00000225265	100506161	TAF1A-AS1	0.32927	0.209693	0.445129	-0.056	0.0744139	0.159306	0.0179718	0.527726	0.102368	-0.0145106	0.564082	0.388114	-0.0201896	0.248987	0.603606	0.687134
ENSG00000154305	375056	MIA3	7.17673	7.11211	7.24442	7.20713	7.30798	7.18332	7.34542	7.28211	6.4237	6.30942	6.41094	6.41654	6.38594	6.26228	6.16246	6.21095
ENSG00000186063	64853	AIDA	6.81035	6.61811	6.8627	6.67521	6.77966	6.66992	6.81127	6.67839	4.85019	4.79475	4.96446	4.98505	4.87944	4.95104	4.879	4.93003
ENSG00000162819	148362	BROX	6.77117	6.67053	6.78498	6.71246	6.84538	6.79643	6.87073	6.77437	5.17907	5.08599	5.35182	5.3971	5.13705	5.20589	5.11512	5.14602
ENSG00000154309	84976	DISP1	4.46922	4.43869	4.32859	4.28479	4.31272	4.20413	4.26753	4.36043	3.05195	2.98771	3.00689	2.82669	2.97238	2.84557	2.67996	2.62314
ENSG00000187554	7100	TLR5	2.26836	2.15008	2.11774	2.01439	2.00041	2.14134	2.24368	1.9842	-3.2355	-3.54701	-1.37654	-2.72231	-2.50957	-4.85255	-2.78245	-3.42437
ENSG00000143502	55061	SUSD4	1.07529	1.30923	0.80339	0.493085	0.537981	0.489779	0.444597	0.461128	-1.88186	-2.44747	-2.42385	-3.37439	-2.50957	-2.73707	-2.15442	-2.14427
ENSG00000203697	388743	CAPN8	0.374008	0.733852	-0.545221	-0.397037	0.623499	0.9687	0.22028	0.632315	-6.40543	-6.35436	-6.33074	-4.59678	-4.62505	-6.43751	-6.24188	-4.64677
ENSG00000162909	824	CAPN2	11.0307	11.0196	10.7649	10.7434	10.9989	11.031	10.7197	10.7223	7.81033	7.84769	7.44559	7.37632	7.83788	7.83212	7.47461	7.47832
ENSG00000143514	7159	TP53BP2	7.20099	7.14279	7.25067	7.18301	7.19815	7.09577	7.22795	7.17212	5.66033	5.55591	5.68781	5.73376	5.67683	5.67068	5.53414	5.57119
ENSG00000143756	23219	FBXO28	7.20526	7.0621	7.07839	6.94909	7.14311	7.06774	7.07698	6.93507	5.74971	5.65722	5.81933	5.83263	5.73945	5.85854	5.65483	5.79306
ENSG00000143753	8560	DEGS1	7.62461	7.5901	7.83612	7.71379	7.55619	7.51154	7.71071	7.65056	6.8945	6.74778	7.04362	7.04873	6.80348	6.82355	6.88272	6.85225
ENSG00000143748	4931	NVL	5.94444	5.87942	6.03553	5.94139	5.87497	5.84844	6.03795	5.89056	4.54513	4.4872	4.59482	4.55719	4.44552	4.49986	4.34964	4.48509
ENSG00000143771	29097	CNIH4	6.49239	6.40215	6.43526	6.25124	6.34946	6.2843	6.38739	6.25073	5.85461	5.71811	5.8244	5.82914	5.87114	5.81367	5.69512	5.80204
ENSG00000162923	80232	WDR26	8.67503	8.56057	8.60334	8.53587	8.82568	8.68182	8.76497	8.62896	7.27482	7.28056	7.29143	7.31848	7.36257	7.38456	7.24959	7.25598
ENSG00000143786	149111	CNIH3	5.50518	5.46231	4.7549	4.70786	5.49076	5.49721	4.8544	4.76534	4.91481	4.80362	4.08183	4.03136	4.96179	4.89284	4.24696	4.21845
ENSG00000233384	102723817	CNIH3-AS2	0.10877	0.506674	-0.204184	-0.322075	0.515786	0.419958	0.193058	0.158944	-0.790717	-0.245836	-0.716026	-1.05246	-1.08073	-0.506776	-0.569458	-1.83941
ENSG00000185842	127602	DNAH14	4.07952	4.17052	4.26145	4.09439	4.34926	4.15663	4.29019	4.18926	2.73156	2.73575	2.67769	2.78692	2.75865	2.82693	2.56869	2.66005
ENSG00000143815	3930	LBR	8.27238	8.19399	8.49191	8.38008	8.1831	8.10408	8.453	8.42286	6.9462	6.78791	7.0854	7.11761	6.90714	6.82971	6.85071	6.875
ENSG00000154380	55740	ENAH	7.55665	7.42406	7.78707	7.70233	7.52371	7.42266	7.83093	7.70134	7.11482	7.07648	7.26813	7.30673	7.12858	7.1372	7.18687	7.21497
ENSG00000143742	6726	SRP9	8.14052	7.99361	8.16733	8.0202	8.10081	7.96404	8.11991	7.98857	6.54203	6.4194	6.61927	6.72496	6.5023	6.57563	6.52029	6.62916
ENSG00000143819	2052	EPHX1	6.05633	6.12503	6.19084	6.31097	5.9488	6.00616	6.1084	6.25278	6.80021	6.76215	7.08223	6.93021	6.67625	6.73257	6.98889	6.88867
ENSG00000196187	9725	TMEM63A	6.43152	6.51868	6.29121	6.45513	6.45894	6.55858	6.32411	6.46485	5.67172	5.55065	5.60701	5.48137	5.54696	5.56565	5.60557	5.54265
ENSG00000143811	29920	PYCR2	5.61525	5.72637	5.43876	5.55063	5.45256	5.68566	5.37098	5.48192	5.17625	5.13699	4.96904	4.77463	5.05032	5.05484	5.02666	5.03213
ENSG00000143751	163859	SDE2	6.7554	6.6752	6.52846	6.46541	6.75855	6.73006	6.58194	6.50363	5.14388	4.93508	4.9759	5.05487	5.04914	5.00387	5.01255	4.97345
ENSG00000163041	3020	H3-3A	7.18617	7.09757	7.27334	7.24653	7.23471	7.15114	7.27069	7.20281	4.67472	4.75351	4.86955	4.69554	4.82134	4.7967	5.00426	5.02978
ENSG00000182827	64746	ACBD3	6.79089	6.70961	6.66955	6.49422	6.75708	6.66553	6.64952	6.55143	5.60055	5.52866	5.64905	5.72327	5.54863	5.47725	5.44243	5.51856
ENSG00000183814	286826	LIN9	5.77182	5.68373	5.98855	5.81112	5.70882	5.5988	5.89429	5.78731	3.33098	3.2136	3.3749	3.48182	3.14093	3.23314	3.02256	3.34759
ENSG00000143799	142	PARP1	9.2386	9.22111	9.37466	9.44097	9.17983	9.18549	9.33551	9.34644	9.01048	8.94144	9.18234	9.16854	8.97335	8.91725	9.07309	9.11517
ENSG00000143772	3707	ITPKB	6.24992	6.3544	6.04514	6.20288	6.27005	6.45293	6.06448	6.28723	7.86055	7.8966	7.94313	7.79276	7.83532	7.83096	8.11422	7.98978
ENSG00000143801	5664	PSEN2	4.86562	5.05721	4.73326	4.88342	4.81005	4.96411	4.65062	4.84585	6.01427	5.89208	6.04675	5.87591	5.93114	5.89592	6.06047	5.92024
ENSG00000163050	56997	COQ8A	5.17466	5.29027	5.01182	5.2161	5.13072	5.28777	5.05577	5.21011	3.55891	3.74235	3.31852	3.45669	3.44998	3.48878	3.4672	3.37745
ENSG00000143776	8476	CDC42BPA	8.01461	7.87746	7.97211	7.96818	8.0634	7.97752	8.04623	8.01699	6.8752	6.79872	7.05391	7.08519	6.89671	6.95547	6.94686	7.01249
ENSG00000181450	339500	ZNF678	4.32572	4.20022	4.35975	4.26365	4.29654	4.08324	4.36375	4.42737	3.39709	3.26586	3.51004	3.78836	3.34649	3.30564	3.29145	3.3958
ENSG00000143740	116841	SNAP47	4.98309	5.12161	5.05529	5.18029	4.9303	5.13454	4.88555	4.98568	4.46262	4.46342	4.42665	4.2202	4.34745	4.33974	4.59811	4.5635
ENSG00000081692	65094	JMJD4	1.5742	1.85739	1.86621	1.76216	1.59732	2.02073	1.48444	1.77165	1.95652	1.7171	1.83417	1.51174	1.59089	1.7173	1.89254	1.92309
ENSG00000143816	7483	WNT9A	5.22895	5.25075	4.9846	5.30303	5.04032	5.378	4.82699	5.02078	-0.255679	-0.0145106	-0.140912	-0.972289	-0.537589	-0.554871	-0.0130651	-0.209362
ENSG00000143761	375	ARF1	8.47641	8.62485	8.31876	8.45567	8.32289	8.60876	8.07913	8.33552	8.21325	8.26763	8.00835	7.87176	8.13018	8.1599	8.22591	8.123
ENSG00000143793	79169	C1orf35	3.58018	3.76574	3.61935	3.79305	3.22395	3.73352	3.32587	3.67334	3.29675	3.46102	3.0202	2.94496	3.05911	3.18271	3.43935	3.25007
ENSG00000162910	128308	MRPL55	2.58614	2.86831	2.74363	2.95346	2.30222	2.90411	2.37666	2.87971	3.80037	4.11426	3.6336	3.41631	3.63391	3.6137	3.92929	3.59004
ENSG00000143774	2987	GUK1	5.36261	5.70946	5.55211	5.72702	5.28305	5.7746	5.2207	5.65017	5.24158	5.58265	5.10024	4.84961	4.97672	5.10793	5.66913	5.38711
ENSG00000198835	57165	GJC2	0.0820523	0.733852	0.520582	1.20069	0.246025	0.832011	0.467498	1.0945	-4.0835	-4.03243	-4.74577	-3.01182	-3.88809	-2.97808	-3.91996	-3.42437
ENSG00000181873	200205	IBA57	3.33918	3.34563	3.39463	3.56767	3.4573	3.45092	3.49979	3.61838	3.1083	3.10712	2.97076	2.92417	3.03554	3.02397	3.17386	3.13241
ENSG00000154358	84033	OBSCN	2.39315	2.52059	2.32662	2.83153	2.39634	2.79801	2.44748	2.89661	1.79914	2.13348	1.48305	1.46931	1.19087	1.46335	1.96269	1.82897
ENSG00000154370	81559	TRIM11	4.88217	5.13885	4.81608	4.97638	4.86156	5.16243	4.64057	4.91383	3.72772	3.71307	3.57164	3.43481	3.56313	3.60551	3.75105	3.70638
ENSG00000181218	92815	H2AW	-0.216471	0.124804	-0.796759	-0.182912	0.0744139	0.130451	-0.688297	0.0723565	0.627997	0.805511	0.437448	-0.509317	0.531453	0.595909	0.652934	0.94818
ENSG00000168159	149603	RNF187	6.80985	6.98843	6.52531	6.72384	6.75855	7.05028	6.38213	6.65437	6.10063	6.18843	5.93693	5.63164	5.97083	6.03949	6.12362	5.98714
ENSG00000116574	58480	RHOU	-1.80143	-1.8607	-0.99268	-1.01115	-2.10312	-1.64092	-1.3919	-2.44009	0.774483	1.11324	0.767296	0.663748	1.2412	1.03009	0.387473	0.588449
ENSG00000177788	105373159	LOC105373159	-0.0595019	0.00324183	0.385832	-0.0259428	0.493243	-0.023172	-0.0782436	-0.223776	-1.12002	-1.49638	-1.04533	-1.65818	-0.783749	-1.79366	-0.513963	-1.9838
ENSG00000168118	5867	RAB4A	5.72887	5.59315	5.66241	5.65346	5.63674	5.55264	5.73355	5.56223	4.23572	4.15838	4.34786	4.29298	4.13095	4.2358	4.21857	4.44863
ENSG00000154429	126731	CCSAP	6.00214	5.8778	6.05509	5.97893	6.01705	5.89368	6.06401	6.00163	5.11274	5.07243	5.45349	5.5769	5.30322	5.21578	5.29485	5.44114
ENSG00000069248	55746	NUP133	7.3079	7.22581	7.45711	7.31748	7.26829	7.18945	7.38974	7.36356	5.80433	5.70194	5.93985	6.01086	5.75252	5.73335	5.75847	5.75944
ENSG00000135776	23456	ABCB10	6.17486	6.10301	6.2599	6.18411	5.98812	5.96232	6.11204	6.06373	5.01716	4.92235	5.16861	5.09613	4.92762	4.90401	4.94732	4.99167
ENSG00000135801	27097	TAF5L	6.39739	6.33642	6.38094	6.35375	6.26839	6.21255	6.18639	6.22252	4.83953	4.8074	4.90588	4.82739	4.83779	4.83686	4.81678	4.82559
ENSG00000135763	9816	URB2	6.14935	6.09234	6.05072	6.11329	5.99716	5.98113	6.00262	5.95147	5.28675	5.25343	5.31086	5.35305	5.17423	5.18225	5.38975	5.29526
ENSG00000143641	2590	GALNT2	8.02232	8.07459	7.98142	8.05258	7.96572	8.10837	7.87147	7.96849	7.41943	7.36449	7.33049	7.18006	7.26888	7.20533	7.35512	7.24489
ENSG00000177614	79605	PGBD5	-6.65941	-4.91959	-6.77404	-6.62586	-6.49544	-6.49891	-6.52119	-6.52756	4.48256	4.56971	4.70612	4.54362	4.37213	4.26898	4.756	4.53728
ENSG00000135775	22796	COG2	6.05762	6.00547	6.05826	6.01235	6.03374	5.93024	6.02595	5.91616	5.7723	5.72012	5.79565	5.81226	5.80645	5.74767	5.63732	5.68825
ENSG00000135744	183	AGT	1.15437	1.30923	1.32925	1.72729	0.704231	0.739499	0.845135	0.907072	-4.82046	-4.7694	-4.00881	-3.37439	-3.40266	-4.11559	-3.91996	-4.64677
ENSG00000119280	84886	C1orf198	5.43829	5.44564	4.99042	5.13528	5.30344	5.40535	4.96816	5.03802	4.96035	4.94885	5.15157	5.02099	5.06785	5.05884	5.21704	5.17607
ENSG00000143643	79573	TTC13	6.11681	6.12412	6.15059	5.95652	6.14458	6.054	6.18207	6.06373	4.02398	4.06876	3.82787	3.8776	4.05326	3.97717	3.65445	3.69753
ENSG00000173409	64801	ARV1	5.39349	5.29351	5.41362	5.22784	5.34573	5.25807	5.32939	5.2978	5.07789	5.12188	5.22433	5.25028	5.13373	4.98508	5.15846	5.2138
ENSG00000182118	375061	FAM89A	3.99969	4.12024	3.96658	3.69945	4.07915	3.92841	3.85711	3.85074	4.2837	4.20502	4.2904	4.27871	4.33398	4.24986	4.3194	4.37837
ENSG00000143633	128061	C1orf131	4.78508	4.72607	4.87925	4.68191	4.69377	4.68163	4.78316	4.70306	2.95432	2.99658	3.20648	2.90837	3.0164	2.81278	2.74964	3.03271
ENSG00000116906	8443	GNPAT	6.99735	6.96674	7.06211	6.90199	6.98067	6.91088	7.03088	6.90955	5.20329	5.2423	5.40355	5.50432	5.34314	5.37827	5.32084	5.47692
ENSG00000116903	149371	EXOC8	5.61584	5.56456	5.55995	5.48626	5.60686	5.50145	5.56926	5.56949	4.68005	4.60926	4.68538	4.83018	4.65649	4.63997	4.49028	4.52733
ENSG00000010072	83932	SPRTN	5.2531	5.17096	5.28361	5.14192	5.19674	5.1454	5.28335	5.13378	3.71481	3.77878	3.77909	3.96673	3.63391	3.78286	3.79566	3.76121
ENSG00000135766	54583	EGLN1	6.7432	6.64122	6.81526	6.73759	6.73022	6.65892	6.80088	6.68995	6.97056	6.86647	7.08909	7.17595	7.01082	7.03022	7.16605	7.18836
ENSG00000116918	7257	TSNAX	6.42257	6.2626	6.31326	6.17201	6.14141	6.08723	6.19713	6.0567	6.33245	6.24299	6.25962	6.46054	6.30001	6.318	6.33531	6.42581
ENSG00000162946	27185	DISC1	4.26168	4.09257	4.23928	4.14975	4.24687	4.25515	4.30616	4.22315	3.32079	3.26952	3.46205	3.59469	3.49216	3.43747	3.44286	3.51142
ENSG00000116991	57568	SIPA1L2	5.01168	4.92328	6.27564	6.31757	4.85826	4.82471	6.1699	6.08646	6.18259	6.24857	6.20915	6.19139	6.32502	6.35792	6.15766	6.21768
ENSG00000135778	84284	NTPCR	5.49635	5.4852	5.73252	5.75433	5.49076	5.52381	5.69101	5.7254	4.20098	4.14648	4.33015	4.28688	4.32429	4.43824	4.37006	4.47477
ENSG00000135749	80003	PCNX2	5.73532	5.69174	5.59692	5.64823	5.83632	5.76583	5.75987	5.72481	3.31738	3.22496	3.25985	3.26327	3.32332	3.22604	3.22776	3.39945
ENSG00000143674	84451	MAP3K21	4.2407	4.11658	4.39776	4.25296	4.24855	4.19197	4.23953	4.21475	0.889194	0.76458	0.635048	1.11288	0.610165	0.48135	0.877057	1.02566
ENSG00000183780	148641	SLC35F3	2.86611	2.80151	4.14855	4.19033	2.92872	2.76554	4.37741	4.22482	-6.40543	-6.35436	-6.33074	-4.59678	-6.21001	-6.43751	-6.24188	-6.23173
ENSG00000231663	101927765	COA6-AS1	-1.10483	-0.949964	-1.56459	-1.34045	-1.63746	-1.64092	-1.02933	-1.0357	-0.790717	-0.0145106	-1.28634	-0.755477	-0.279277	-0.0976637	-0.956482	-0.45037
ENSG00000168275	388753	COA6	4.92226	4.97371	4.93461	4.84328	4.82818	4.8581	4.81922	4.75611	3.96417	3.89	4.09867	4.26844	4.08575	3.96443	3.99771	3.9838
ENSG00000059588	6894	TARBP1	5.88338	5.8244	5.89063	5.84658	5.9025	5.69554	5.91266	5.83576	5.27801	5.32204	5.43786	5.53807	5.49691	5.54298	5.36221	5.42782
ENSG00000168264	359948	IRF2BP2	7.05773	6.94653	7.09681	7.00657	7.02161	6.90291	7.07884	7.02739	4.75002	4.61214	4.91897	5.01977	4.86747	4.82634	4.86206	4.85241
ENSG00000228044	101927787	LOC101927787	0.135001	0.614388	0.693566	0.429427	0.559841	0.159306	0.930024	0.785327	-6.40543	-6.35436	-6.33074	-6.18174	-6.21001	-6.43751	-6.24188	-4.64677
ENSG00000227630	100506810	LINC01132	-0.392628	-1.2951	-0.331096	-0.150122	-0.714082	-0.884196	-0.292368	0.0723565	-4.82046	-6.35436	-4.74577	-6.18174	-6.21001	-3.26759	-6.24188	-6.23173
ENSG00000173726	9804	TOMM20	9.4774	9.35811	9.31622	9.21224	9.4094	9.34955	9.2882	9.18392	7.48664	7.39792	7.56701	7.60545	7.55019	7.56469	7.50453	7.60816
ENSG00000188739	23029	RBM34	0.689313	0.263632	0.0461397	0.0883899	0.246025	0.512322	0.246997	0.414958	-2.94599	-1.40016	-1.57585	-1.32376	-1.45513	-0.709593	-1.487	-1.27753
ENSG00000054267	51742	ARID4B	7.14502	6.99492	7.13726	7.06709	7.32164	7.1754	7.29069	7.20916	5.05349	5.00923	5.20794	5.25861	5.14479	5.05384	5.01137	4.98441
ENSG00000152904	9453	GGPS1	5.86586	5.79894	5.90082	5.78645	5.89768	5.80915	5.87943	5.73718	4.08743	3.94141	4.14398	4.12546	4.12649	4.16704	4.09015	4.19558
ENSG00000162885	148789	B3GALNT2	5.69676	5.57527	5.49713	5.33596	5.71979	5.62166	5.58505	5.55825	3.93108	3.83916	4.02792	4.07682	3.92313	3.93861	3.8416	3.87025
ENSG00000168243	2786	GNG4	6.69	6.64376	6.57676	6.56659	6.78982	6.79701	6.68933	6.72762	3.08442	3.06138	2.92901	2.91365	2.96241	3.05634	3.06873	2.76545
ENSG00000143669	1130	LYST	6.76488	6.62746	6.84744	6.88404	6.82268	6.73576	7.04617	6.97615	8.54845	8.4179	8.66992	8.7695	8.57712	8.55467	8.5539	8.62814
ENSG00000116962	4811	NID1	4.75474	4.77911	4.75295	4.72343	4.73638	4.7836	4.77171	4.82835	6.78856	6.73492	7.02006	6.90323	6.59432	6.58676	6.88272	6.77407
ENSG00000077585	7107	GPR137B	4.49224	4.47773	4.18669	4.17262	4.72312	4.53933	4.39095	4.16854	6.27779	6.20478	6.24457	6.16283	6.31477	6.33748	6.17781	6.23562
ENSG00000086619	56605	ERO1B	4.49983	4.45907	4.19391	4.18552	4.55236	4.43257	4.26099	4.14221	3.69917	3.6329	3.76861	3.9514	3.67416	3.70332	3.47064	3.55454
ENSG00000116977	3964	LGALS8	6.63736	6.53762	6.54521	6.39946	6.64842	6.55009	6.56379	6.42828	5.67039	5.7675	5.51671	5.59592	5.76691	5.83424	5.48306	5.51016
ENSG00000119285	55127	HEATR1	8.32656	8.22087	8.32913	8.31331	8.33423	8.19464	8.33451	8.24965	6.79256	6.63237	6.84372	6.88955	6.75847	6.71112	6.63942	6.71937
ENSG00000077522	88	ACTN2	-6.65941	-6.50455	-3.96668	-4.30393	-6.49544	-4.17698	-6.52119	-6.52756	3.52679	3.74235	2.62637	2.82669	3.92056	3.83745	2.95533	2.91038
ENSG00000116984	4548	MTR	6.90961	6.84459	7.04943	6.9931	6.93253	6.79873	7.05021	6.98901	5.92577	5.81462	5.93751	6.02191	5.97331	5.98008	5.96055	6.03359
ENSG00000133019	1131	CHRM3	-3.19998	-2.59766	-2.25048	-5.04089	-2.40798	-3.03947	-1.99763	-3.35763	1.97395	1.87926	1.29132	1.56645	1.98474	2.04227	1.5719	1.3756
ENSG00000155816	56776	FMN2	0.459526	0.263632	0.725807	0.194323	0.742963	0.0709502	0.246997	-0.461467	-6.40543	-6.35436	-6.33074	-6.18174	-6.21001	-6.43751	-6.24188	-6.23173
ENSG00000091483	2271	FH	7.28301	7.16378	7.38323	7.25822	7.1004	6.97645	7.25473	7.10533	5.76794	5.6467	5.78398	5.86299	5.65301	5.703	5.67288	5.72065
ENSG00000117009	8564	KMO	0.824401	0.209693	1.23159	0.825355	0.374923	0.489779	0.896665	0.729832	-4.82046	-4.03243	-6.33074	-4.59678	-6.21001	-4.11559	-6.24188	-3.9098
ENSG00000054277	23596	OPN3	2.03755	2.0615	2.07458	2.35428	1.97623	2.01285	2.10452	1.96028	1.27405	1.38035	1.32032	1.51174	1.36741	1.21354	1.20933	1.63246
ENSG00000203668	1122	CHML	7.42382	7.28325	7.5617	7.50576	7.5341	7.36808	7.61171	7.48986	4.53195	4.45219	4.67979	4.69247	4.56888	4.7154	4.64305	4.69827
ENSG00000174371	9156	EXO1	6.74852	6.71477	7.00064	6.85683	6.6021	6.39534	6.80004	6.75278	5.53672	5.42001	5.51671	5.48759	5.27632	5.30522	5.33034	5.2884
ENSG00000143702	9859	CEP170	7.44935	7.30953	7.27419	7.21679	7.52961	7.41744	7.39907	7.25534	6.39082	6.33323	6.36949	6.45239	6.3994	6.41677	6.25572	6.33027
ENSG00000054282	10806	SDCCAG8	5.00903	4.91383	5.07184	5.00031	5.06728	4.94559	5.09398	5.06723	3.81011	3.79919	3.70131	3.63044	3.7687	3.6433	3.61143	3.5578
ENSG00000117020	10000	AKT3	7.88138	7.71726	7.76409	7.69163	7.97146	7.83934	7.90724	7.80441	6.05221	5.96107	6.06078	6.12574	6.20335	6.15564	6.04669	6.12884
ENSG00000179456	10472	ZBTB18	5.73532	5.76194	5.81631	5.78486	5.82056	5.69923	5.85195	5.81591	4.77262	4.75743	4.74942	4.74678	4.76941	4.72676	4.62153	4.73478
ENSG00000035687	159	ADSS2	7.01091	6.87685	6.97069	6.78526	6.92202	6.82429	6.87822	6.75423	5.93136	5.83639	5.81679	5.87862	5.889	5.87111	5.68552	5.82525
ENSG00000121644	51029	DESI2	7.60451	7.47728	7.48416	7.3465	7.52719	7.44517	7.46776	7.33905	5.32377	5.34651	5.56219	5.6547	5.45843	5.51341	5.44855	5.51352
ENSG00000203667	116228	COX20	-0.0595019	-0.0951619	0.592283	-0.517331	0.104471	0.321274	0.298992	0.317934	-0.677506	0.215495	-0.0269554	-0.0732176	-0.10149	0.191843	0.327972	0.0720512
ENSG00000153187	3192	HNRNPU	9.70897	9.61732	9.91108	9.81817	9.72026	9.63598	9.93396	9.84974	8.58259	8.56771	8.56838	8.64981	8.50943	8.50239	8.48268	8.51389
ENSG00000203666	84288	EFCAB2	4.42074	4.43429	4.49099	4.30562	4.47251	4.32367	4.47811	4.40244	2.89607	2.78775	2.58514	2.84893	2.78717	2.72488	2.63156	2.57884
ENSG00000162849	55083	KIF26B	2.00236	2.29311	2.34749	2.0501	2.00041	2.0823	1.69313	1.84313	2.41794	2.6873	2.60295	2.52216	2.49389	2.67883	2.92553	2.67816
ENSG00000185420	64754	SMYD3	4.50612	4.46051	4.47092	4.38886	4.32713	4.25348	4.29179	4.2982	3.62937	3.72112	3.81774	3.84201	3.7222	3.67753	3.6331	3.76121
ENSG00000162851	64216	TFB2M	5.82365	5.76136	5.7483	5.64122	5.78039	5.62101	5.54927	5.53954	4.27141	4.27226	4.37749	4.45216	4.44014	4.22515	4.26095	4.3839
ENSG00000162852	163882	CNST	5.78896	5.73475	5.69484	5.70926	5.86623	5.76642	5.6843	5.60783	5.32292	5.24695	5.46652	5.50957	5.39963	5.33439	5.29193	5.29232
ENSG00000143653	51097	SCCPDH	4.6642	4.59677	4.69408	4.55592	4.51648	4.437	4.5775	4.45044	6.44574	6.36353	6.39356	6.39592	6.42094	6.4066	6.29897	6.38551
ENSG00000153207	25909	AHCTF1	8.34028	8.23127	8.37718	8.26255	8.33274	8.20419	8.36931	8.24646	6.72208	6.62988	6.75888	6.83141	6.67129	6.66331	6.55881	6.70215
ENSG00000135747	100533111	ZNF670-ZNF695	3.18136	2.95283	3.38204	3.2212	3.20326	2.97885	3.21183	3.1431	1.99118	1.7384	1.86402	2.03258	1.80679	1.96763	1.74111	2.20706
ENSG00000188295	79862	ZNF669	3.58257	3.70368	3.68846	3.53275	3.66317	3.47981	3.83086	3.64612	1.67672	1.80046	1.75141	1.86811	1.59089	1.83395	1.64686	1.91293
ENSG00000196418	7678	ZNF124	3.37263	3.17317	3.51483	3.40894	3.41295	3.11764	3.51086	3.41642	1.24563	1.20788	1.41746	1.36515	1.32137	1.03009	1.4376	1.28397
ENSG00000162714	84838	ZNF496	6.78728	6.7615	6.68219	6.70576	6.70346	6.78201	6.63252	6.68266	4.76763	4.95227	4.80818	4.74678	4.73323	4.76277	4.89703	4.88006
ENSG00000162722	25893	TRIM58	5.25609	5.27804	5.30844	5.30155	5.37145	5.21834	5.27931	5.24517	0.194486	0.184798	0.437448	-0.299099	-0.143925	0.407976	0.387473	-0.209362
ENSG00000238243	343171	OR2W3	1.61205	1.70977	1.7138	1.93257	1.41745	1.63552	1.31802	1.47807	-3.59807	-4.7694	-4.74577	-3.85981	-4.62505	-3.26759	-6.24188	-3.42437
ENSG00000175137	80851	SH3BP5L	5.90259	6.08486	5.67588	5.82767	5.84802	6.05448	5.58439	5.79803	5.63246	5.6467	5.40524	5.17636	5.47166	5.42163	5.5234	5.42871
ENSG00000171161	79894	ZNF672	4.84391	4.8403	4.76075	4.93686	4.6987	4.76964	4.78658	4.79943	5.41276	5.49934	5.29452	5.08563	5.40883	5.35974	5.46763	5.30209
ENSG00000171163	55657	ZNF692	4.45498	4.74515	4.45658	4.63212	4.57535	4.56382	4.58799	4.70306	4.12107	4.5397	3.6336	3.83088	4.20889	4.40719	3.7311	3.9294
ENSG00000185220	267002	PGBD2	3.17821	3.20797	3.29876	3.20862	3.40089	3.49968	3.26835	3.15016	3.91988	4.03258	3.8775	3.96164	3.87612	3.9877	3.76794	3.74698
ENSG00000015171	10771	ZMYND11	7.36009	7.23702	7.36751	7.27435	7.33418	7.2357	7.3606	7.25616	5.73381	5.68901	5.80786	5.91201	5.65146	5.62149	5.69512	5.70307
ENSG00000151240	22982	DIP2C	4.98939	4.91488	4.85759	4.94637	4.84608	4.99745	4.94998	4.8813	8.16247	8.17647	8.10174	8.00213	8.29437	8.27367	8.31612	8.3222
ENSG00000225140	101930421	LOC101930421	-6.65941	-4.91959	-6.77404	-6.62586	-3.32552	-6.49891	-4.93622	-3.7202	0.0703071	-0.0145106	-0.497846	-0.89634	-0.0201896	0.162399	0.167507	0.244004
ENSG00000180525	414235	PRR26	-6.65941	-6.50455	-6.77404	-6.62586	-6.49544	-4.17698	-6.52119	-6.52756	0.38899	0.303851	0.489443	0.193297	0.55817	0.893403	0.20106	0.663088
ENSG00000107929	23185	LARP4B	6.59162	6.58639	6.54775	6.557	6.54981	6.509	6.49126	6.5129	6.48769	6.45239	6.44714	6.46684	6.48717	6.42299	6.4058	6.46719
ENSG00000107937	23560	GTPBP4	7.71719	7.64353	7.68469	7.5823	7.64307	7.5893	7.57956	7.51812	7.00304	6.94299	7.00172	7.00669	6.96631	6.92292	6.84043	6.85722
ENSG00000067064	3422	IDI1	5.73906	5.66067	6.01529	5.83024	5.66915	5.57758	5.82948	5.74886	5.71902	5.55215	6.60645	6.67137	5.67987	5.64563	6.47086	6.48873
ENSG00000047056	22884	WDR37	5.5424	5.54291	5.35942	5.44124	5.43567	5.46146	5.297	5.38496	4.22666	4.20884	4.15207	4.03136	4.22982	4.21623	4.26888	4.2081
ENSG00000067057	5214	PFKP	7.1708	7.25627	7.09198	7.23765	6.95048	7.19752	6.88276	7.07989	8.16093	8.30156	8.01529	7.82134	7.94441	7.92915	8.19606	8.0401
ENSG00000107959	10531	PITRM1	5.9463	5.94949	5.97269	5.95887	5.88961	5.85617	5.92719	5.89582	6.62265	6.55909	6.76186	6.77808	6.58298	6.59814	6.67082	6.73784
ENSG00000237399	100507034	PITRM1-AS1	-0.878055	-0.396028	-0.843302	-1.2683	-0.714082	-0.568168	-0.688297	-0.337732	-0.176608	0.215495	0.144997	0.227649	-0.595304	-0.328989	-0.0130651	-0.25445
ENSG00000067082	1316	KLF6	7.44919	7.42035	7.47352	7.37035	7.39378	7.40413	7.34735	7.29412	6.61989	6.60329	6.76647	6.76644	6.68878	6.77938	6.73056	6.75607
ENSG00000165568	83592	AKR1E2	-6.65941	-6.50455	-6.77404	-6.62586	-6.49544	-6.49891	-6.52119	-6.52756	1.86604	1.87926	1.48305	1.51174	1.55154	1.92443	1.68293	1.65701
ENSG00000187134	1645	AKR1C1	0.500457	0.437962	0.40587	0.0883899	-0.228655	-0.0895145	0.0787258	-0.152517	-0.522783	-0.799772	-0.973184	-1.53789	-0.655425	-0.765088	-1.99396	-1.27753
ENSG00000196139	8644	AKR1C3	4.47822	4.49333	4.32333	4.20149	4.30303	4.3028	4.04201	4.15982	-1.88186	-1.96204	-0.549376	-0.509317	-1.68645	-1.01125	-0.956482	-0.874178
ENSG00000173848	10276	NET1	9.46517	9.38493	9.11924	9.03795	9.4815	9.42245	9.15876	9.0761	5.14676	5.08703	5.16362	5.20142	5.13262	5.1498	5.17333	5.17288
ENSG00000242147	105376382	LINC02657	3.09714	3.15901	2.97918	2.83562	3.13209	2.92945	2.93619	2.88819	-6.40543	-6.35436	-6.33074	-6.18174	-4.62505	-4.85255	-6.24188	-6.23173
ENSG00000196372	79754	ASB13	4.31285	4.40309	4.30611	4.2391	4.12203	4.3028	4.05341	4.19098	4.07334	4.09788	4.08183	3.98693	4.04383	4.13519	4.26492	4.11146
ENSG00000108021	54906	TASOR2	7.69339	7.56599	7.59672	7.60934	7.68455	7.56777	7.67503	7.54215	7.14832	6.99174	7.07054	7.10986	7.11599	7.12174	7.01683	7.0352
ENSG00000057608	2665	GDI2	8.34748	8.2611	8.28146	8.14713	8.31357	8.21045	8.23375	8.12602	7.83246	7.74507	7.79266	7.828	7.76736	7.77946	7.66247	7.7015
ENSG00000134461	54522	ANKRD16	2.28016	2.52611	2.51367	2.29002	2.26278	2.46399	2.13345	2.18325	2.31225	2.49426	2.27289	1.95268	2.178	2.1882	2.33932	2.23995
ENSG00000134452	84893	FBH1	5.86243	5.8439	5.80457	5.8572	5.85135	5.89368	5.79255	5.72718	5.47071	5.47892	5.4738	5.46437	5.43609	5.4675	5.4301	5.44555
ENSG00000134470	3601	IL15RA	3.21249	3.36735	3.09478	3.18311	2.95783	3.16109	2.99254	3.20885	1.36936	0.94026	0.489443	0.476469	1.39732	0.946191	0.769344	0.907822
ENSG00000134453	84991	RBM17	6.5596	6.50055	6.66254	6.5752	6.55933	6.59104	6.6134	6.53094	5.83029	5.9296	5.73636	5.80517	5.81409	5.78075	5.7221	5.69123
ENSG00000170525	5209	PFKFB3	7.42747	7.47693	7.14641	7.26488	7.39321	7.48168	7.1748	7.22472	7.00992	6.96545	6.82582	6.70795	6.83694	6.87097	6.87657	6.81522
ENSG00000238266	100507127	LINC00707	1.07529	0.437962	1.42072	1.44561	0.350048	0.321274	1.24036	1.10907	-6.40543	-6.35436	-6.33074	-6.18174	-6.21001	-6.43751	-6.24188	-6.23173
ENSG00000151657	22944	KIN	4.1129	4.16167	4.35717	4.24989	4.28181	4.17793	4.38194	4.208	5.07789	4.93854	5.08764	5.30157	4.95678	4.93481	5.10186	5.05771
ENSG00000165629	509	ATP5F1C	7.256	7.16953	7.2562	7.13995	7.1127	7.03601	7.12796	7.04503	7.00038	6.86466	7.13521	7.15936	7.0487	7.0647	7.11937	7.13418
ENSG00000165632	83860	TAF3	4.6642	4.60984	4.66735	4.63094	4.60981	4.53383	4.53613	4.55526	3.93998	3.95739	4.13381	4.09322	3.95866	3.89452	3.92428	3.8113
ENSG00000107485	2625	GATA3	3.94514	3.9518	3.99662	4.08925	3.90437	4.08135	3.92072	4.11359	-6.40543	-6.35436	-6.33074	-6.18174	-6.21001	-6.43751	-6.24188	-6.23173
ENSG00000048740	10659	CELF2	-6.65941	-4.91959	-6.77404	-6.62586	-6.49544	-6.49891	-6.52119	-6.52756	5.63246	5.58705	5.90617	5.92972	5.81824	5.72015	5.85714	5.82389
ENSG00000148429	9712	USP6NL	4.32998	4.14919	4.26557	4.10121	4.17078	4.21276	4.37136	4.09358	5.20514	5.22919	5.32345	5.43985	5.35366	5.31612	5.34542	5.33385
ENSG00000134463	79746	ECHDC3	-6.65941	-6.50455	-6.77404	-6.62586	-6.49544	-6.49891	-6.52119	-6.52756	2.51045	2.7775	2.53035	2.49421	2.65107	2.54833	2.85351	2.70196
ENSG00000148426	254427	PROSER2	0.597973	0.390265	0.281243	0.472176	-0.0197083	0.130451	0.137024	0.461128	0.794246	0.564503	0.269177	0.261201	0.635476	0.303953	0.387473	0.454771
ENSG00000151461	26019	UPF2	5.80539	5.64042	5.83445	5.73746	5.84858	5.73262	5.87461	5.85318	5.79333	5.7746	5.87902	5.98536	5.78328	5.69466	5.69733	5.74734
ENSG00000181192	55526	DHTKD1	5.74493	5.75666	6.02261	6.03169	5.70944	5.61776	5.97891	5.99036	6.66251	6.56506	6.69492	6.68341	6.57401	6.57947	6.65426	6.66517
ENSG00000065665	55176	SEC61A2	2.26836	2.32517	2.26213	2.01439	2.00041	2.10472	2.2503	2.43534	4.47798	4.40968	4.65297	4.46482	4.60937	4.60893	4.49536	4.57159
ENSG00000165609	11164	NUDT5	5.17308	5.14066	5.09208	5.02295	5.16322	5.09682	5.0764	4.9688	5.01821	4.92815	5.02186	5.15309	5.11585	5.08065	5.04986	5.10533
ENSG00000151465	8872	CDC123	5.65148	5.62247	5.62176	5.49665	5.54929	5.4542	5.50014	5.47842	5.41754	5.38246	5.48745	5.49113	5.43879	5.38306	5.44418	5.45433
ENSG00000183049	57118	CAMK1D	2.53288	2.51504	2.6585	2.52643	2.62609	2.29226	2.54221	2.53584	-6.40543	-6.35436	-6.33074	-4.59678	-6.21001	-4.11559	-4.65692	-6.23173
ENSG00000123240	10133	OPTN	5.386	5.33819	5.60181	5.52421	5.38452	5.37184	5.5486	5.4742	5.3373	5.3034	5.56749	5.57606	5.4655	5.41774	5.55699	5.64133
ENSG00000065328	55388	MCM10	5.38053	5.37158	5.59201	5.57412	5.09748	5.03686	5.41582	5.36081	5.2125	5.14598	5.14652	5.2186	4.93145	4.89955	4.98031	5.05771
ENSG00000107537	5264	PHYH	2.40398	2.48129	2.75148	2.55156	2.63126	2.68349	2.60552	2.70366	4.06726	4.03473	4.18595	4.23716	4.15303	4.17443	4.42434	4.37653
ENSG00000086475	22929	SEPHS1	5.82314	5.79036	5.96806	5.94376	5.65843	5.65813	5.91942	5.90577	6.14508	6.10737	6.20089	6.17608	6.05707	6.12925	6.10546	6.11949
ENSG00000165626	222389	BEND7	3.12685	2.9933	2.89307	3.17989	3.21019	3.13953	3.20162	3.09266	2.91425	2.9517	3.22577	3.17361	3.17585	3.21891	3.0823	3.24198
ENSG00000165630	8559	PRPF18	1.82037	1.90908	2.03653	1.92489	2.05531	1.93155	1.95049	2.07607	2.35945	2.11731	2.28029	2.32208	2.19513	2.20994	2.21344	2.06748
ENSG00000151474	55691	FRMD4A	4.57361	4.58622	4.1321	4.1999	4.69623	4.7269	4.26427	4.2398	6.14171	6.3271	5.97447	6.05875	6.10088	6.17926	6.12908	6.05627
ENSG00000065809	83641	FAM107B	5.68183	5.69481	5.42839	5.22081	5.73608	5.65306	5.47846	5.25749	3.72514	3.75808	3.57465	3.60779	4.0176	3.94078	3.62694	3.57079
ENSG00000187522	51182	HSPA14	4.83894	4.78719	4.90324	4.79252	4.7134	4.66034	4.7671	4.8184	4.98957	4.9095	5.0908	5.17746	4.98043	4.88498	4.95718	5.02389
ENSG00000152455	79723	SUV39H2	3.58018	3.40983	3.58241	3.43078	3.44854	3.38832	3.53545	3.38084	4.07536	3.78647	4.04539	4.27666	3.9257	3.91674	3.86533	4.12252
ENSG00000152457	64421	DCLRE1C	3.67262	3.51365	3.71882	3.62563	3.55848	3.53038	3.82643	3.72865	5.51083	5.39509	5.58178	5.73152	5.51066	5.48915	5.42921	5.52107
ENSG00000176244	414149	ACBD7	2.36572	2.19241	2.42808	2.52643	2.42044	2.16998	2.6311	2.61965	-0.474689	-0.739651	-0.602816	-0.400382	-0.428654	-0.247689	-0.513963	-0.677141
ENSG00000152464	10557	RPP38	1.96629	1.96712	1.94364	1.75352	1.94335	1.71541	1.88395	1.74391	2.72128	2.56152	2.53654	2.52216	2.61971	2.39221	2.44811	2.62936
ENSG00000152465	9397	NMT2	4.74093	4.63692	5.25628	5.2587	4.70729	4.59583	5.24741	5.17332	2.59175	2.37015	2.7804	2.65431	2.74127	2.58763	2.63156	2.89497
ENSG00000148468	221061	FAM171A1	3.88652	3.9059	3.96658	4.07198	3.71279	3.89234	4.02088	4.08439	-2.31796	-2.44747	-1.93842	-4.59678	-1.68645	-2.18959	-2.78245	-2.7723
ENSG00000148481	80013	MINDY3	3.41071	3.40384	3.46794	3.41717	3.67323	3.41249	3.41103	3.35049	5.85167	5.78359	6.06292	6.10626	5.8698	5.86141	5.97152	6.023
ENSG00000165983	9317	PTER	3.325	3.40083	3.45117	3.35571	3.40693	3.41847	3.44892	3.42227	4.2102	4.12036	4.23055	4.25184	4.14424	4.12186	3.92428	4.10478
ENSG00000148484	6251	RSU1	5.40027	5.35692	5.49772	5.34748	5.32434	5.32566	5.42096	5.29541	5.39183	5.29085	5.34301	5.38479	5.37166	5.33521	5.33413	5.32046
ENSG00000107611	8029	CUBN	1.04794	1.23016	1.15077	1.1357	1.16989	0.952306	0.862517	1.15192	3.15872	2.83299	3.16712	3.26327	3.18445	3.0075	3.0412	3.04672
ENSG00000107614	1787	TRDMT1	2.47244	2.45834	2.69967	2.48528	2.74057	2.53727	2.91968	2.54122	1.79914	2.23435	2.35926	2.33001	2.11642	2.25248	2.22979	2.30355
ENSG00000229124	100507347	VIM-AS1	0.72429	0.675356	0.191745	0.493085	0.399376	0.660966	0.512236	0.240628	0.164429	0.540457	0.29862	0.357417	0.660351	0.617769	0.700631	0.734055
ENSG00000026025	7431	VIM	10.4438	10.3758	10.1675	10.0982	10.4413	10.3367	10.1817	10.0824	9.7678	9.65872	9.68191	9.67417	9.78056	9.80861	9.52767	9.56657
ENSG00000148488	338596	ST8SIA6	-6.65941	-6.50455	-6.77404	-6.62586	-6.49544	-6.49891	-6.52119	-6.52756	2.74686	2.73575	2.84668	2.91892	2.56148	2.62588	2.6377	2.72537
ENSG00000165996	9200	HACD1	2.10546	1.9259	2.27853	2.41032	1.82197	1.81851	2.26345	2.35814	4.62731	4.6179	4.96216	5.00127	4.62367	4.69884	4.88288	4.82152
ENSG00000136738	8027	STAM	4.73665	4.5915	4.73227	4.67278	4.58604	4.64512	4.65187	4.65546	6.2445	6.2086	6.3326	6.38693	6.24351	6.31967	6.2716	6.32358
ENSG00000241058	221078	NSUN6	1.85234	1.77622	1.98418	1.76216	1.8129	1.8003	1.99845	1.95222	1.81858	1.8404	2.14094	1.96292	1.74999	2.1512	1.87186	1.91293
ENSG00000165997	221079	ARL5B	5.22895	5.0553	5.10516	4.99848	5.2607	5.08653	5.11135	5.00236	5.24428	5.21881	5.26312	5.31561	5.35842	5.34344	5.16273	5.1579
ENSG00000204682	399726	MIR1915HG	-0.392628	-0.949964	-0.470258	-0.517331	-0.266623	-1.2135	-0.37144	-0.419032	1.04578	0.722455	1.39036	0.978129	0.845268	0.946191	1.69475	1.48937
ENSG00000078403	8028	MLLT10	4.97766	4.97067	4.96532	4.90699	4.98181	4.8415	5.0829	4.9688	5.11568	5.08391	5.13534	5.22499	5.11585	5.13092	4.93367	5.14927
ENSG00000136770	64215	DNAJC1	3.45302	3.54666	3.66579	3.56026	3.43677	3.4392	3.30695	3.49342	4.96144	4.85935	5.06426	4.96228	4.71554	4.67948	4.81678	4.8188
ENSG00000148444	23412	COMMD3	1.31213	1.28335	1.60534	1.34569	1.34376	1.15215	1.19991	1.29899	1.64442	1.8404	1.95928	2.19764	2.06145	1.86169	1.69475	2.23995
ENSG00000168283	648	BMI1	4.24221	4.25117	4.42133	4.41375	4.29328	4.2024	4.2966	4.25298	4.77137	4.49504	4.85847	4.99256	4.78646	4.77498	4.756	4.81744
ENSG00000150867	5305	PIP4K2A	5.10587	5.02537	5.12343	5.02025	5.06154	5.04171	4.99796	4.9698	6.11347	6.05211	6.28925	6.34157	6.21756	6.1359	6.21729	6.24223
ENSG00000148450	22921	MSRB2	2.82238	2.69757	2.62897	2.81501	2.4847	2.44654	2.78031	2.67457	3.64578	3.32688	4.19185	4.29703	3.70437	3.64862	4.16857	4.24096
ENSG00000165312	220213	OTUD1	1.64892	1.72907	1.68949	1.43484	1.87525	1.63552	1.60293	1.48925	2.32589	2.3216	2.42081	2.40697	2.23707	2.26639	2.39836	2.35699
ENSG00000120549	56243	KIAA1217	5.98917	5.93865	5.87184	5.99414	5.99866	5.96895	5.96288	5.96955	-6.40543	-4.7694	-4.74577	-4.59678	-3.88809	-6.43751	-4.65692	-3.9098
ENSG00000107863	57584	ARHGAP21	6.72954	6.63035	6.69827	6.71497	6.83253	6.70245	6.86535	6.73645	6.64255	6.62381	6.74591	6.8491	6.74109	6.65673	6.68014	6.65492
ENSG00000185875	79896	THNSL1	2.78145	2.6828	2.88952	2.7073	2.67699	2.77954	2.74326	2.78306	4.53489	4.41134	4.5124	4.56896	4.40562	4.52031	4.33837	4.35792
ENSG00000151025	57512	GPR158	3.35321	3.19762	3.39964	3.32689	3.34848	3.12863	3.49979	3.50449	4.97341	4.87866	5.09815	5.03924	4.87014	4.82399	4.90086	4.89948
ENSG00000148459	23590	PDSS1	3.26391	3.04812	3.13135	3.06239	2.83323	2.95848	2.83416	2.85399	2.82579	2.90538	2.63216	2.93979	2.91152	3.01987	2.61298	2.76545
ENSG00000136754	10006	ABI1	5.17703	5.13795	5.17761	5.08796	5.12248	5.07616	5.19863	5.0691	5.68898	5.58044	5.70647	5.84097	5.74091	5.71065	5.67063	5.72065
ENSG00000107890	22852	ANKRD26	3.22476	3.15187	3.46078	3.3034	3.35475	3.29063	3.51361	3.21222	4.50071	4.50595	4.44652	4.76736	4.47911	4.4626	4.49874	4.46263
ENSG00000136758	10730	YME1L1	7.04243	6.93619	7.0629	6.92501	7.05735	6.92565	7.05848	6.95311	7.84879	7.76044	7.89575	7.93355	7.82968	7.80722	7.79986	7.8035
ENSG00000120539	84930	MASTL	4.8036	4.68218	4.92075	4.88441	4.59268	4.52831	4.89719	4.81507	5.86282	5.75188	5.81806	5.9991	5.704	5.60859	5.71049	5.76933
ENSG00000107897	91452	ACBD5	4.89373	4.89259	4.89085	4.82174	4.9303	4.86359	4.90979	4.79381	6.03985	5.97291	6.19307	6.25939	6.09633	6.073	6.18674	6.21974
ENSG00000230445	387646	LRRC37A6P	-0.392628	-0.723193	-0.470258	-0.322075	-0.714082	-0.717546	0.0486686	-0.118165	-1.27614	-0.928096	-1.68688	-0.755477	-1.00056	-1.01125	-1.03243	-1.27753
ENSG00000099246	22931	RAB18	5.19272	5.08931	5.13172	5.04966	5.12248	5.08277	4.96816	4.92417	5.84458	5.80835	5.92754	5.93623	5.87579	5.85049	5.82185	5.90686
ENSG00000150054	143098	MPP7	-6.65941	-4.91959	-6.77404	-6.62586	-6.49544	-6.49891	-6.52119	-6.52756	1.35612	1.14549	0.888432	1.07565	1.5247	1.16982	0.856148	0.866303
ENSG00000095787	51322	WAC	6.98681	6.89004	6.94053	6.79028	6.97484	6.86098	6.93478	6.83151	7.46311	7.38658	7.48675	7.54203	7.45343	7.40061	7.35256	7.44368
ENSG00000095739	25805	BAMBI	1.16713	0.80833	1.1147	0.936387	0.780683	0.489779	0.946418	0.907072	8.1993	8.13943	8.33809	8.31779	8.1888	8.22577	8.26647	8.19001
ENSG00000224597	102724316	SVIL-AS1	3.36711	3.25866	3.08239	3.13403	3.28756	3.22048	2.96866	3.06303	4.71805	4.63929	4.74675	4.71837	4.75505	4.7554	4.66876	4.7477
ENSG00000197321	6840	SVIL	5.97381	5.97346	5.68514	5.78857	6.01409	6.07545	5.67879	5.65391	7.49893	7.4162	7.47249	7.44659	7.47594	7.46024	7.47182	7.46295
ENSG00000165757	57608	JCAD	2.17664	2.15723	2.43785	2.49049	2.24939	2.23241	2.73856	2.61455	1.45876	1.2381	1.69717	1.56645	1.79561	1.42667	1.77492	1.46176
ENSG00000107951	55149	MTPAP	4.24973	4.15633	4.28057	4.16937	4.17433	4.01581	4.17317	4.04514	5.4875	5.36117	5.47541	5.60657	5.44864	5.45313	5.40062	5.37883
ENSG00000107968	1326	MAP3K8	-3.19998	-3.04512	-1.81984	-2.23354	-3.68809	-4.17698	-2.12887	-2.82712	0.925491	1.16134	0.788205	1.23611	0.845268	0.781655	1.32036	0.823553
ENSG00000183621	220929	ZNF438	1.41205	1.322	1.44996	1.52896	1.46456	1.58324	1.64372	1.53314	4.01769	3.96192	4.13585	4.2052	4.01278	4.00647	3.98573	4.22051
ENSG00000237036	220930	ZEB1-AS1	0.840431	0.9133	0.891297	1.01077	1.29246	0.935723	0.913441	0.691612	1.71869	1.87926	1.70818	1.64481	1.88274	2.19548	1.92302	2.01144
ENSG00000148516	6935	ZEB1	6.63822	6.48395	6.15799	6.11919	6.67025	6.55993	6.27465	6.16789	5.09193	4.93162	4.91422	5.01117	5.2293	5.09436	4.81543	4.91102
ENSG00000165322	94134	ARHGAP12	5.78119	5.69481	5.86236	5.80695	5.94465	5.78447	6.00898	5.88686	5.49355	5.35602	5.57728	5.69439	5.52934	5.40837	5.4805	5.52691
ENSG00000170759	3799	KIF5B	8.35883	8.20598	8.40801	8.3451	8.29557	8.18151	8.41034	8.29606	8.63593	8.53652	8.71293	8.77013	8.58831	8.58741	8.54923	8.55561
ENSG00000120616	80314	EPC1	4.12276	4.06435	4.20967	4.13153	4.12935	3.89448	4.15741	4.0048	3.84842	3.87085	3.88722	3.96419	3.81651	3.70587	3.67549	3.75837
ENSG00000216937	79741	CCDC7	-0.826525	-1.0127	-0.941149	-0.897935	-0.564704	-0.82648	-0.966598	-1.24215	0.336041	0.274996	0.680491	-0.0732176	0.448197	0.276732	0.358029	-0.0819824
ENSG00000150093	3688	ITGB1	9.82687	9.74465	9.76837	9.66299	9.77885	9.68351	9.75095	9.64676	8.95243	8.82131	8.94295	8.93277	8.85864	8.82263	8.74062	8.72169
ENSG00000099250	8829	NRP1	8.22795	8.1993	7.48018	7.4425	8.23964	8.2215	7.50161	7.4482	4.03024	3.90185	3.1711	3.11975	4.12872	4.02499	2.98453	3.22975
ENSG00000148498	56288	PARD3	5.40903	5.34681	5.45868	5.45263	5.35201	5.33912	5.47564	5.41459	5.14195	4.96136	5.29634	5.3066	5.1023	5.09728	5.11732	5.15035
ENSG00000108094	8453	CUL2	5.29078	5.1885	5.33677	5.21374	5.22865	5.15797	5.35187	5.22106	6.15036	6.04785	6.16087	6.2242	6.12621	6.11923	5.9581	5.99318
ENSG00000095794	1390	CREM	2.26836	2.23354	2.32136	2.13237	2.12294	2.02857	2.00629	2.23732	4.81556	4.68935	4.56181	4.62158	4.70959	4.7455	4.5918	4.61611
ENSG00000108100	219771	CCNY	5.87513	5.82664	5.8409	5.8012	5.8109	5.75583	5.78687	5.84231	5.45682	5.3646	5.55	5.43894	5.44864	5.57546	5.5234	5.56715
ENSG00000177283	8325	FZD8	2.44649	2.60658	1.01386	0.84175	2.50737	2.56449	1.04106	0.907072	-3.2355	-6.35436	-3.52338	-4.59678	-3.04009	-3.63016	-3.91996	-2.7723
ENSG00000198105	57209	ZNF248	2.7773	2.70246	2.96911	2.93065	2.7643	2.71784	3.13881	2.68919	3.17011	3.15541	3.02461	3.17361	3.13206	3.15307	2.99891	3.04672
ENSG00000175395	219749	ZNF25	2.17664	1.90908	1.89485	1.77929	2.07061	2.05952	1.82311	2.06863	3.24023	3.13549	3.16312	3.42003	3.06378	3.25074	3.18228	3.38482
ENSG00000189180	7581	ZNF33A	4.75051	4.60854	4.83837	4.71455	4.8834	4.694	4.9408	4.85236	3.9772	3.90421	3.95813	4.19003	3.9761	4.02294	3.93429	3.9838
ENSG00000075407	7587	ZNF37A	5.26947	5.16566	5.30977	5.1714	5.52311	5.30482	5.39581	5.25994	5.06676	5.04492	5.00074	5.0903	5.11922	5.02652	4.98031	4.98804
ENSG00000099251	158160	HSD17B7P2	-0.931494	-1.2951	-0.796759	-0.603488	-0.518162	-1.28945	-0.966598	-0.461467	0.194486	0.121373	0.724546	0.586442	0.199377	-0.170727	0.552532	0.397627
ENSG00000185904	84856	LINC00839	1.22933	1.16078	1.26488	0.981475	1.52137	1.09355	1.22701	0.956259	0.440064	0.722455	0.327475	0.663748	0.129836	-0.170727	0.167507	0.536455
ENSG00000234420	100129482	ZNF37BP	4.4194	4.2495	4.39526	4.2997	4.70729	4.42813	4.71781	4.55792	3.42904	3.55703	3.42248	3.64957	3.47473	3.4947	3.33743	3.56431
ENSG00000196693	7582	ZNF33B	4.68654	4.4763	4.80103	4.6785	4.88988	4.64256	5.06331	4.88977	2.21296	2.17312	2.36623	2.6917	2.06145	2.29381	2.26987	2.50636
ENSG00000233515	101929397	LINC01518	-6.65941	-6.50455	-6.77404	-6.62586	-6.49544	-6.49891	-6.52119	-6.52756	-0.0303869	-0.331993	-0.308368	-0.115653	0.165025	-0.0976637	-0.133359	-0.25445
ENSG00000165733	9790	BMS1	7.39663	7.32666	7.44928	7.38755	7.42891	7.30391	7.43183	7.29153	6.48275	6.38605	6.42018	6.49267	6.4223	6.43881	6.23258	6.32358
ENSG00000165731	5979	RET	-3.85206	-6.50455	-6.77404	-6.62586	-6.49544	-4.17698	-4.19926	-6.52756	0.960896	1.09685	2.42749	2.21486	0.866801	0.781655	2.24596	1.98259
ENSG00000169826	55454	CSGALNACT2	6.19565	6.04403	6.04674	5.85317	6.18821	6.08817	5.99722	5.88051	5.81586	5.66835	5.67102	5.79446	5.74309	5.75632	5.59535	5.69716
ENSG00000198915	221002	RASGEF1A	-6.65941	-6.50455	-5.18908	-5.04089	-6.49544	-6.49891	-4.93622	-6.52756	3.26169	3.25851	3.19478	3.02038	3.12761	3.23668	3.30308	3.10589
ENSG00000169813	3185	HNRNPF	8.5557	8.60311	8.58355	8.58911	8.50698	8.56731	8.50477	8.58395	8.47171	8.41728	8.54208	8.46476	8.39379	8.36899	8.54841	8.54033
ENSG00000243660	642819	ZNF487	0.635206	0.896327	0.741661	0.85796	0.780683	0.758482	0.658722	0.367261	0.362758	0.153434	0.680491	0.476469	0.55817	0.101645	0.526301	0.588449
ENSG00000196793	8187	ZNF239	2.75633	2.62215	2.58571	2.35428	2.52415	2.67352	2.60035	2.57311	-6.40543	-4.7694	-6.33074	-3.85981	-6.21001	-6.43751	-6.24188	-4.64677
ENSG00000198298	220992	ZNF485	2.73933	2.63244	2.6247	2.50085	2.87306	2.46976	2.67603	2.79662	-2.70499	-2.2669	-2.8713	-2.09428	-3.88809	-3.63016	-2.15442	-1.83941
ENSG00000169740	7580	ZNF32	3.94699	3.91435	3.79106	3.75893	3.88502	3.9073	3.95556	3.75205	0.537088	0.611424	0.611778	0.713076	0.75577	0.800891	1.0155	0.845086
ENSG00000107551	83937	RASSF4	2.76895	2.58026	2.59447	2.75135	2.56795	2.6483	2.55295	2.66966	0.537088	0.864808	0.327475	0.806943	0.684804	0.330671	0.856148	0.663088
ENSG00000165507	11067	DEPP1	4.23009	4.48768	4.15003	4.37766	4.39102	4.60241	4.25935	4.45615	-6.40543	-3.54701	-2.6303	-3.01182	-3.88809	-4.11559	-4.65692	-3.9098
ENSG00000165512	7570	ZNF22	3.36434	3.04427	3.28801	3.20228	3.32633	3.28409	3.31644	3.29422	2.31909	2.21929	2.33104	2.40697	2.33302	2.42357	2.33176	2.3113
ENSG00000012779	240	ALOX5	0.395868	0.365812	1.26488	1.0815	-0.120402	0.419958	0.736201	1.1798	-4.82046	-4.03243	-4.74577	-6.18174	-6.21001	-4.85255	-4.65692	-4.64677
ENSG00000165406	220972	MARCHF8	5.73049	5.73534	5.78701	5.77369	5.71979	5.767	5.70673	5.7662	4.56396	4.57119	4.70612	4.68322	4.63626	4.66512	4.72462	4.70711
ENSG00000172671	93550	ZFAND4	3.26984	3.10093	3.2907	3.33559	3.3006	3.24088	3.37515	3.28462	0.537088	0.387106	0.829135	1.11288	1.02839	0.505001	0.416328	0.663088
ENSG00000172661	253725	WASHC2C	5.16832	5.05052	5.23614	5.27086	5.28058	5.18716	5.2573	5.2802	4.24652	4.18383	4.5171	4.48093	4.2131	4.26032	4.2748	4.40761
ENSG00000188234	119016	AGAP4	1.25347	1.27023	1.17433	1.33415	1.3933	1.04799	1.30536	1.1798	-0.0303869	0.303851	0.00911387	0.418171	0.0937666	0.00542977	0.297275	0.211214
ENSG00000204176	83849	SYT15	0.0820523	0.263632	0.987512	0.889844	0.0744139	-0.0895145	0.678485	0.570476	0.671389	0.921764	0.788205	0.447615	0.708849	0.722358	0.746801	1.09919
ENSG00000204174	5540	NPY4R	-1.16756	-0.832127	0.0461397	0.362829	-1.45105	-0.770985	0.273229	0.130655	-4.0835	-6.35436	-4.74577	-3.37439	-6.21001	-6.43751	-4.65692	-3.9098
ENSG00000107643	5599	MAPK8	5.50329	5.43466	5.3893	5.2889	5.38682	5.25723	5.40548	5.31283	4.81314	4.64916	4.73871	4.80623	4.81858	4.81928	4.70575	4.83369
ENSG00000128805	58504	ARHGAP22	2.26243	2.29958	1.84435	1.87797	2.24265	2.2119	1.47317	1.5652	-0.733001	-0.331993	-2.24327	-1.78942	-1.8177	-0.945661	-1.71832	-1.9838
ENSG00000225830	2074	ERCC6	5.52081	5.3024	5.66813	5.60206	5.42677	5.31688	5.71093	5.66566	3.81253	3.77105	3.95119	4.17691	3.76009	3.89004	3.88869	3.88591
ENSG00000197444	55753	OGDHL	-2.95897	-3.6972	-3.0736	-6.62586	-4.17351	-4.17698	-3.35126	-3.35763	6.41734	6.41692	6.29429	6.13142	6.34912	6.42415	6.4219	6.43649
ENSG00000227345	8505	PARG	4.81683	4.76048	4.87387	4.75515	4.8293	4.71481	4.88236	4.74682	4.0029	3.85874	3.97646	4.12546	3.98597	4.01473	3.83092	3.94942
ENSG00000178440	113218477	LINC00843	0.480137	0.9133	0.725807	0.362829	0.537981	0.640646	0.0787258	0.591385	-0.383059	0.0206788	0.00911387	-0.115653	-0.279277	0.101645	-0.408994	-0.39884
ENSG00000204149	414189	AGAP6	2.93491	2.72186	2.77863	2.73828	3.04565	2.79342	2.97267	2.69886	2.90064	3.1234	2.50531	2.70395	2.94227	2.99085	2.76654	2.74841
ENSG00000099290	387680	WASHC2A	4.39519	4.33701	4.41146	4.39998	4.4107	4.37223	4.56429	4.37708	2.1982	2.10097	2.46693	2.05188	2.32526	2.10552	2.28559	2.03973
ENSG00000188611	56624	ASAH2	-1.0447	-0.832127	-1.81984	-1.07127	-0.823016	-0.717546	-0.412663	-1.39827	0.0703071	0.274996	-0.353456	-0.299099	-0.783749	-0.0624743	0.0979663	-0.45037
ENSG00000198964	259230	SGMS1	4.57	4.43723	4.44331	4.43146	4.37877	4.49049	4.3668	4.39503	3.58751	3.42207	3.34346	3.52389	3.4248	3.64862	3.38929	3.30937
ENSG00000204147	653308	ASAH2B	3.17506	2.94046	2.80528	2.67106	3.07631	2.78881	2.68583	2.61455	1.32928	1.67355	1.85414	1.932	1.87213	1.84326	1.67101	1.76262
ENSG00000185532	5592	PRKG1	-3.19998	-6.50455	-6.77404	-4.30393	-3.68809	-4.17698	-4.93622	-4.94259	0.440064	0.805511	0.410731	0.612674	0.778671	0.432851	0.652934	0.823553
ENSG00000177613	23283	CSTF2T	6.19019	6.23291	6.26402	6.26498	6.08033	6.1031	6.23224	6.15478	6.38431	6.35967	6.5348	6.47937	6.49064	6.42027	6.39088	6.49428
ENSG00000107984	22943	DKK1	1.22933	1.38419	2.26213	2.0216	0.853286	0.98491	1.98264	1.57573	0.252785	0.359885	0.208423	0.261201	-0.232734	0.432851	0.472362	0.61376
ENSG00000122952	11130	ZWINT	6.61773	6.66396	6.83502	6.78923	6.44359	6.44672	6.69844	6.64846	6.83432	6.83253	6.83621	6.9019	6.78769	6.72031	6.62906	6.73712
ENSG00000151151	253430	IPMK	4.3979	4.15633	4.404	4.24065	4.38184	4.2434	4.37439	4.35432	3.40354	3.25851	3.51632	3.71761	3.46418	3.42512	3.46029	3.4635
ENSG00000122873	55847	CISD1	4.87245	4.66098	4.92162	4.73773	4.78126	4.67664	4.70221	4.65918	4.21937	4.21264	4.33371	4.41724	4.31844	4.37386	4.39565	4.47822
ENSG00000072401	7321	UBE2D1	4.88893	4.92328	4.79249	4.54845	4.85605	4.78476	4.5307	4.64675	3.90177	3.83175	3.97646	4.09555	3.84391	3.90567	3.91673	3.89884
ENSG00000108064	7019	TFAM	6.72091	6.54852	6.67627	6.59286	6.68338	6.52051	6.64858	6.55576	5.76981	5.61251	5.84075	5.93947	5.77262	5.75447	5.83326	5.8953
ENSG00000122870	80114	BICC1	3.67709	3.75872	4.00157	3.85089	3.80262	3.70199	4.14326	4.0009	4.77635	4.67837	4.79661	4.88502	4.97052	4.96176	4.85153	4.84442
ENSG00000108091	8030	CCDC6	6.64707	6.55462	6.59542	6.49292	6.63239	6.55621	6.63569	6.50673	5.29024	5.21597	5.44199	5.55762	5.3335	5.38943	5.40152	5.42067
ENSG00000151150	288	ANK3	-0.319565	-0.671663	-0.298306	-0.436031	-0.518162	-1.2135	-0.181337	-0.461467	-0.0303869	-0.125542	0.489443	0.713076	0.476486	0.762159	0.358029	0.307429
ENSG00000170312	983	CDK1	7.2874	7.17987	7.47188	7.23727	7.15078	7.08922	7.41499	7.28271	7.02463	6.8713	7.07427	7.20452	7.05164	6.95091	6.88756	6.98304
ENSG00000072422	9886	RHOBTB1	2.39858	2.18545	2.45237	2.43754	2.45	2.28573	2.6907	2.50311	4.31139	4.21455	4.36188	4.38336	4.55403	4.49839	4.3571	4.50044
ENSG00000150347	84159	ARID5B	4.71291	4.74278	4.86123	4.78724	4.83939	4.71359	4.97017	4.91487	4.31823	4.22023	4.47097	4.55888	4.4473	4.54334	4.19795	4.37837
ENSG00000182010	219790	RTKN2	4.23616	4.22252	4.3915	4.27577	4.16188	3.90942	4.36527	4.28382	2.70571	2.44977	3.08501	3.13341	2.50766	2.55967	2.7094	2.85308
ENSG00000234756	105378325	LINC02621	-6.65941	-6.50455	-6.77404	-6.62586	-6.49544	-6.49891	-6.52119	-6.52756	2.16822	2.37696	1.79339	2.13567	2.16067	2.25248	2.12006	2.2721
ENSG00000138311	22891	ZNF365	4.27058	4.1402	3.99662	3.85695	4.24011	4.10194	3.77688	3.72629	4.75255	4.78199	4.30679	4.51783	4.95678	4.98718	4.36822	4.34475
ENSG00000181915	84890	ADO	5.53627	5.4184	5.34587	5.17787	5.50209	5.38183	5.2614	5.29621	5.39345	5.35343	5.44693	5.52086	5.4995	5.49137	5.45378	5.46741
ENSG00000122877	1959	EGR2	0.259449	0.52887	-0.751671	-0.648576	-0.120402	0.159306	-0.146148	-0.337732	3.6016	3.35472	3.25985	3.05427	3.55982	3.50353	3.518	3.43538
ENSG00000148572	29982	NRBF2	4.68099	4.58754	4.60913	4.55219	4.63062	4.71481	4.69738	4.50793	4.57543	4.53057	4.59333	4.66766	4.70213	4.57021	4.49536	4.63786
ENSG00000171988	221037	JMJD1C	7.15967	7.04968	7.02494	6.98067	7.2455	7.13148	7.15289	7.03528	6.39689	6.37717	6.2993	6.40016	6.53923	6.52448	6.26665	6.32836
ENSG00000165476	221035	REEP3	6.42656	6.31662	6.2599	6.19013	6.32773	6.19523	6.27749	6.14199	5.96825	5.90803	5.94044	6.06648	5.92922	5.98901	5.9183	5.96764
ENSG00000108176	56521	DNAJC12	1.20477	0.995293	0.80339	1.32251	1.33111	1.10842	1.31802	1.23399	0.692606	0.215495	0.680491	0.978129	0.531453	0.528271	0.996521	0.638635
ENSG00000096717	23411	SIRT1	5.76921	5.66067	5.69586	5.62592	5.82733	5.71511	5.81001	5.63641	4.37018	4.21264	4.53731	4.57231	4.35699	4.393	4.43672	4.39489
ENSG00000148634	26091	HERC4	5.83669	5.88481	6.01651	5.89403	5.89338	5.84122	6.00115	5.87732	5.82489	5.73608	5.75905	5.86368	5.84764	5.8237	5.76479	5.76085
ENSG00000138347	84665	MYPN	-0.0300581	0.390265	0.80339	1.09524	-0.564704	-0.309081	0.10817	0.729832	-2.31796	-2.89493	-2.24327	-3.01182	-2.75058	-3.63016	-2.78245	-3.0618
ENSG00000108187	64081	PBLD	1.95161	1.83084	2.08083	1.98517	1.70913	1.75376	2.19649	2.04609	2.0984	2.18867	2.63793	2.49421	2.25351	2.02601	2.33176	2.40852
ENSG00000096746	3189	HNRNPH3	7.33856	7.20054	7.43488	7.40179	7.24781	7.18156	7.36689	7.27264	7.01519	6.95013	7.04199	7.05143	6.95505	6.91439	6.81357	6.9371
ENSG00000204130	55680	RUFY2	4.57241	4.53505	4.58626	4.46094	4.73997	4.56786	4.68155	4.58553	4.09542	4.03042	4.03449	4.03864	3.96366	3.96656	3.83627	3.86235
ENSG00000138346	1763	DNA2	5.14512	5.0553	5.34263	5.1194	4.87361	4.7836	5.21648	5.11495	4.77759	4.56525	4.54194	4.63604	4.76512	4.6559	4.55334	4.62547
ENSG00000122912	8034	SLC25A16	3.17506	2.78777	3.22173	2.81916	3.03399	2.97074	3.14592	2.90916	3.89264	3.90185	3.91838	4.12546	3.9486	4.00647	4.07666	4.03154
ENSG00000138336	80312	TET1	3.91896	3.65658	4.0309	3.98055	4.02321	3.80145	4.21944	4.12618	1.98259	2.07609	2.28029	2.32208	2.14313	2.34712	2.36174	2.47908
ENSG00000060339	55749	CCAR1	7.56451	7.44664	7.72313	7.64699	7.60793	7.49624	7.71953	7.63617	6.85476	6.81572	6.74223	6.77808	6.66708	6.66397	6.54418	6.57904
ENSG00000165730	219736	STOX1	2.66926	2.55884	2.90015	2.83971	2.64667	2.36837	2.83856	2.81452	2.09043	1.74893	1.59408	1.68244	1.74999	1.69691	1.54602	1.26812
ENSG00000107625	79009	DDX50	6.0529	5.93813	6.07751	5.96497	5.97801	5.9987	6.09007	5.97054	5.37962	5.32644	5.39761	5.52605	5.28734	5.37024	5.31893	5.38711
ENSG00000165732	9188	DDX21	9.24468	9.16414	9.17444	9.07266	9.18115	9.07838	9.08009	9.00963	7.66176	7.56199	7.62664	7.67147	7.52924	7.53627	7.48295	7.50414
ENSG00000198954	26128	KIFBP	5.58525	5.47165	5.57828	5.51657	5.41408	5.29429	5.46998	5.32926	5.39991	5.35257	5.43869	5.52259	5.41432	5.34344	5.36035	5.35088
ENSG00000122862	5552	SRGN	-6.65941	-6.50455	-6.77404	-6.62586	-6.49544	-6.49891	-6.52119	-4.94259	2.58042	2.24183	2.44075	2.38431	2.67568	2.62048	2.32417	2.45827
ENSG00000122958	9559	VPS26A	6.56805	6.39575	6.55981	6.44544	6.48559	6.45802	6.50135	6.45633	6.22689	6.21526	6.21688	6.3347	6.19433	6.10914	6.10324	6.18639
ENSG00000156502	6832	SUPV3L1	5.49951	5.43392	5.3111	5.21532	5.39975	5.39553	5.25154	5.162	5.11666	5.04918	4.95524	5.0868	5.07481	5.07769	4.95226	5.00369
ENSG00000156510	80201	HKDC1	5.29296	5.29594	4.63057	4.69551	5.42974	5.44104	4.88555	4.93034	-1.27614	-1.7105	-2.08281	-0.972289	-1.56616	-1.48332	-1.28769	-1.37375
ENSG00000156515	3098	HK1	7.07286	7.10151	7.14007	7.20792	7.12627	7.1419	7.1101	7.13255	7.28839	7.27397	7.23758	7.131	7.30038	7.31393	7.27492	7.24362
ENSG00000075073	6865	TACR2	-2.13585	-2.41709	-2.52611	-1.87097	-1.45105	-1.74402	-1.87733	-2.00399	0.336041	-0.423623	-0.0269554	-0.689889	-0.595304	-0.287767	-0.0520592	-0.16564
ENSG00000099282	23555	TSPAN15	5.28347	5.35148	5.23123	5.35464	5.22694	5.40611	5.1177	5.28903	2.19076	1.52216	2.14904	2.03258	1.49734	1.28359	2.08455	2.03973
ENSG00000171224	219738	FAM241B	2.09213	2.19241	1.68129	1.76216	1.9097	2.1268	1.78715	2.00772	2.55168	2.64282	2.58514	2.38431	2.38618	2.42977	2.62539	2.5131
ENSG00000197467	1305	COL13A1	5.3282	5.59381	4.58186	4.81968	5.43714	5.81256	4.53206	4.82614	0.583258	0.958522	0.0443033	-0.159374	0.684804	0.407976	0.265911	0.14331
ENSG00000099284	55506	MACROH2A2	3.69704	3.68404	3.90983	3.85291	3.67824	3.80373	3.81532	3.91642	3.6485	3.73972	3.69579	3.68708	3.49562	3.33563	3.7021	3.65853
ENSG00000042286	84883	AIFM2	4.31572	4.41952	4.22385	4.35642	4.133	4.29795	4.03052	4.2315	5.83983	5.90509	5.83071	5.76041	5.75829	5.74271	6.00575	5.95593
ENSG00000156521	219743	TYSND1	3.33635	3.57626	3.31475	3.53528	3.44561	3.66474	3.28133	3.61072	4.34695	4.43762	4.48545	4.20304	4.34169	4.29296	4.5775	4.39307
ENSG00000079332	56681	SAR1A	7.15987	7.06945	7.00824	6.85253	7.09737	6.9767	6.91981	6.86302	6.65172	6.54896	6.70733	6.80641	6.64622	6.62335	6.58248	6.66328
ENSG00000180817	5464	PPA1	6.75249	6.67209	6.82808	6.65158	6.68524	6.56937	6.73251	6.58178	5.49053	5.43802	5.48904	5.54064	5.40516	5.43015	5.40422	5.40897
ENSG00000172731	55222	LRRC20	1.22933	1.24364	1.32925	1.75352	1.14118	1.16643	1.15829	1.34896	4.88286	4.8447	4.87078	4.65194	4.90047	4.88385	4.91483	4.89304
ENSG00000148730	1979	EIF4EBP2	7.3061	7.19013	7.37959	7.24557	7.29806	7.18486	7.40872	7.258	6.20675	6.1665	6.4101	6.42997	6.27153	6.27909	6.34096	6.42537
ENSG00000138316	140766	ADAMTS14	-6.65941	-4.91959	-3.96668	-6.62586	-3.32552	-4.17698	-3.35126	-3.7202	-0.339337	0.153434	0.0443033	0.158108	-0.428654	-0.287767	0.265911	0.276065
ENSG00000166224	8879	SGPL1	5.95276	5.8713	5.73351	5.67364	5.83239	5.83285	5.80945	5.74944	6.52808	6.33891	6.68938	6.70909	6.58298	6.61997	6.59476	6.6061
ENSG00000166228	5092	PCBD1	4.44059	4.55682	4.57192	4.52326	4.31433	4.44727	4.32509	4.40392	4.81676	4.72579	4.79015	4.65194	4.91734	4.75786	4.87771	4.86301
ENSG00000107731	219699	UNC5B	1.71127	1.95897	1.5879	1.82947	1.51018	1.95642	1.24036	1.79887	0.308819	0.387106	0.208423	0.122039	0.0567724	0.00542977	0.652934	0.426482
ENSG00000198246	55315	SLC29A3	1.34621	1.30923	1.29742	1.5689	1.48755	1.78187	1.21352	1.6672	3.34779	3.34781	3.33282	3.15588	3.25963	3.26466	3.38929	3.31323
ENSG00000107736	64072	CDH23	-5.07445	-6.50455	-5.18908	-4.30393	-6.49544	-6.49891	-6.52119	-6.52756	-0.0655763	0.516004	-0.776147	-1.05246	-0.327371	0.191843	-0.569458	-0.45037
ENSG00000107738	64115	VSIR	2.81023	3.02097	2.59883	2.85594	2.81971	3.24425	2.4301	2.8924	3.67272	3.62435	2.74341	2.5698	3.58278	3.48581	3.12662	2.86367
ENSG00000197746	5660	PSAP	9.00311	9.09266	8.99779	9.07277	8.88843	9.06217	8.89683	9.01278	12.1455	12.0078	12.1782	11.9786	12.0957	12.0192	12.0932	12.009
ENSG00000122863	9469	CHST3	5.16753	5.10416	5.08666	5.1386	4.93239	5.12086	5.03676	5.11495	3.33773	3.16331	3.7367	3.61754	3.05911	3.03213	3.45682	3.33623
ENSG00000138303	51008	ASCC1	4.38703	4.35886	4.4164	4.25908	4.30788	4.27011	4.40288	4.18926	4.82519	4.74301	4.99288	4.99755	4.973	4.94241	4.77979	4.92372
ENSG00000166295	119504	ANAPC16	5.54912	5.4236	5.48952	5.46591	5.51544	5.43515	5.50499	5.46856	5.2253	5.22071	5.41955	5.39048	5.39129	5.42008	5.3256	5.48466
ENSG00000168209	54541	DDIT4	2.85036	3.1375	2.62042	2.87996	2.59467	3.55773	2.0972	2.94209	3.75822	4.04117	2.96618	2.3061	3.31942	3.30227	3.88869	3.34381
ENSG00000148719	54788	DNAJB12	5.54973	5.66944	5.40494	5.57351	5.54313	5.698	5.36718	5.56156	6.30258	6.25228	6.25774	6.17773	6.25223	6.23557	6.29218	6.22949
ENSG00000107745	10367	MICU1	6.07127	5.99355	6.08647	6.05076	5.99916	5.95462	6.04653	6.05058	6.01005	5.94799	6.12895	6.13086	6.15767	6.1302	6.04265	6.05742
ENSG00000156026	90550	MCU	4.69097	4.66098	4.90852	4.72232	4.7801	4.62715	4.78088	4.81062	4.0344	3.98215	4.12356	4.30107	4.17477	4.16704	4.08342	4.29281
ENSG00000122884	5033	P4HA1	6.00348	5.99803	6.0626	5.87524	6.02837	5.94585	5.96891	5.86019	7.049	6.84362	7.14993	7.15435	6.99746	7.03683	7.01329	6.97147
ENSG00000166321	25961	NUDT13	1.59325	1.6902	2.01712	1.57872	1.56525	1.57256	1.90088	1.87759	0.734125	0.540457	0.0786548	0.418171	0.7325	0.382665	0.444617	0.244004
ENSG00000122882	11319	ECD	6.19292	6.20733	6.19301	6.10185	6.13095	6.083	6.14792	6.10794	6.33583	6.20907	6.3043	6.32531	6.23681	6.21421	6.14425	6.22591
ENSG00000138286	317662	FAM149B1	5.04492	4.89366	5.08821	4.93017	5.00987	4.84816	5.07267	5.07839	4.31994	4.16429	4.34257	4.4004	4.41661	4.43054	4.3571	4.45565
ENSG00000213551	23234	DNAJC9	3.67486	3.54666	3.73078	3.35571	3.4689	3.37608	3.58603	3.4962	2.78193	2.47536	2.60295	2.54958	2.5213	2.58763	2.52299	2.67816
ENSG00000182180	51021	MRPS16	5.9546	5.88588	5.88841	5.8567	5.86842	5.87205	5.87569	5.81368	6.30172	6.32358	6.34235	6.25315	6.36529	6.39042	6.44746	6.45936
ENSG00000227540	414245	DNAJC9-AS1	-1.37401	-1.55036	-1.48864	-1.01115	-1.28599	-1.45451	-1.56699	-1.39827	0.102368	-0.0145106	-0.353456	-0.567032	-0.0602671	-0.208695	-0.513963	0.0720512
ENSG00000138279	310	ANXA7	6.25926	6.19437	6.2166	6.13964	6.08976	6.03856	6.05601	6.03731	6.32949	6.17775	6.40334	6.34891	6.35056	6.24833	6.37352	6.42134
ENSG00000166343	118490	MSS51	0.0820523	0.41431	0.502085	0.407567	0.493243	0.187595	0.444597	0.414958	-0.790717	-0.377081	-1.47276	-1.53789	-0.482094	-0.287767	-0.884332	-0.805465
ENSG00000107758	5532	PPP3CB	5.75236	5.60756	5.71355	5.60806	5.80919	5.61971	5.82505	5.64518	5.19774	5.0891	5.1179	5.32457	5.29629	5.29593	5.1995	5.16541
ENSG00000221817	101929145	PPP3CB-AS1	0.962637	1.02683	1.05251	1.0252	0.853286	0.700767	1.21352	1.00383	0.414753	0.656867	0.680491	0.388114	0.635476	0.407976	0.387473	0.756955
ENSG00000166348	159195	USP54	5.51894	5.5133	5.42287	5.4973	5.51962	5.42554	5.58832	5.5355	6.15562	6.12163	6.23651	6.27281	6.14451	6.22982	6.09434	6.125
ENSG00000250959	2749	GLUD1P3	-0.120256	0.034606	0.0714508	-0.436031	0.374923	-0.023172	0.246997	-0.223776	-0.255679	-0.125542	-0.264647	-0.400382	-0.0201896	0.00542977	-0.0921366	-0.45037
ENSG00000176986	9632	SEC24C	7.3491	7.30069	7.18895	7.20515	7.25767	7.28358	7.15378	7.18293	7.46907	7.39854	7.4458	7.39131	7.31856	7.36025	7.36487	7.36969
ENSG00000196968	170384	FUT11	4.31285	4.26115	4.27921	4.22979	4.31754	4.32685	4.32509	4.3077	5.06472	5.08183	5.12716	5.07506	5.00248	5.0173	4.98754	4.99769
ENSG00000172586	118487	CHCHD1	4.08458	4.06435	4.10171	4.1282	3.81857	4.06238	3.97167	3.89135	4.03233	4.00649	4.0562	4.24976	4.04619	4.05534	4.16645	4.11146
ENSG00000214655	23053	ZSWIM8	5.04751	5.26405	4.98959	5.22628	5.07868	5.36412	4.97117	5.23773	6.19425	6.2834	6.03913	5.85615	6.03999	6.05008	6.31103	6.15332
ENSG00000148660	818	CAMK2G	4.90235	4.93891	4.81233	4.84328	4.87579	4.79858	4.8413	4.79719	4.10534	4.13849	4.23246	4.15699	4.09491	4.00854	4.15151	4.18084
ENSG00000122861	5328	PLAU	9.09048	9.10032	8.66368	8.68245	8.78254	8.85372	8.49436	8.54805	-6.40543	-6.35436	-6.33074	-3.85981	-6.21001	-6.43751	-6.24188	-6.23173
ENSG00000222047	414236	C10orf55	0.902828	1.1175	1.05251	1.16205	1.0668	1.00094	0.717218	0.632315	-6.40543	-6.35436	-6.33074	-6.18174	-6.21001	-6.43751	-6.24188	-6.23173
ENSG00000035403	7414	VCL	9.40598	9.39996	9.7838	9.77641	9.32381	9.3186	9.68535	9.70331	7.28184	7.15504	7.44127	7.42824	7.22214	7.17363	7.32999	7.30852
ENSG00000185009	26985	AP3M1	6.94502	6.86627	6.8903	6.76257	6.87565	6.77504	6.89337	6.78462	6.64289	6.51581	6.72912	6.78566	6.67854	6.62672	6.61785	6.7095
ENSG00000156110	132	ADK	5.01875	4.90537	5.19786	4.98286	4.73638	4.62844	4.96916	4.91798	3.7044	3.66384	3.74207	3.81967	3.73397	3.76093	3.71957	3.93443
ENSG00000156650	23522	KAT6B	5.72402	5.53676	5.65981	5.69127	5.75752	5.65116	5.80159	5.69675	3.94882	3.87326	3.97874	3.9514	4.10173	4.04126	3.78187	3.87549
ENSG00000156671	142891	SAMD8	5.96149	5.85931	5.87229	5.76189	6.15583	5.9947	5.96288	5.91565	5.57364	5.43721	5.569	5.62521	5.60657	5.62014	5.47536	5.53356
ENSG00000165637	7417	VDAC2	6.83881	6.73191	6.76306	6.66229	6.75944	6.66018	6.75334	6.58211	6.76997	6.74712	6.81121	6.84634	6.80523	6.79296	6.74591	6.78595
ENSG00000165644	118881	COMTD1	-0.986989	-0.832127	-0.70795	-0.476109	-1.54125	-0.390381	-0.739827	-0.419032	0.832978	1.17702	0.269177	-0.031995	0.389899	0.162399	0.917988	0.756955
ENSG00000165655	84858	ZNF503	1.4954	1.37196	1.24277	1.23833	1.02026	1.41398	1.2536	1.31165	2.6417	2.80299	2.55496	2.55635	2.74127	2.52538	2.69181	2.7767
ENSG00000237149	100131213	ZNF503-AS2	-0.46959	-0.482185	-0.624292	-0.792966	-0.880732	-0.309081	-1.09492	-0.377809	1.35612	1.52216	1.47016	1.44031	1.62919	1.40169	1.51967	1.78508
ENSG00000148655	83938	LRMDA	1.93678	2.31881	2.21748	2.06414	2.11558	2.11948	2.23704	2.17635	1.85667	1.94485	2.28029	2.13567	1.91411	1.90678	2.06646	2.1819
ENSG00000156113	3778	KCNMA1	7.23607	7.20507	7.16269	7.15684	7.151	7.13352	7.14869	7.08081	-1.19597	-1.40016	-1.68688	-1.22755	-1.00056	-1.07996	-1.28769	-1.83941
ENSG00000151208	9231	DLG5	6.62005	6.71598	6.38662	6.5807	6.65033	6.92224	6.37533	6.61439	4.37839	4.47615	4.33015	4.23294	4.211	4.11612	4.48689	4.26313
ENSG00000148606	11128	POLR3A	6.25628	6.22188	6.10075	6.09802	6.1987	6.16843	6.03652	6.06046	6.12229	5.99851	6.15182	6.21084	6.00946	6.04201	5.98904	6.00039
ENSG00000138326	6229	RPS24	10.0479	10.0167	10.1031	9.91713	10.1771	10.0934	10.0927	9.96513	7.86742	7.91396	7.9254	7.94068	7.89368	7.95299	7.94276	8.00286
ENSG00000224596	283050	ZMIZ1-AS1	1.08878	0.861769	0.385832	0.219634	1.35631	0.952306	0.49004	0.342808	0.0375171	0.845312	-1.37654	-1.32376	0.888018	1.16982	-0.750031	-0.349087
ENSG00000108175	57178	ZMIZ1	7.31795	7.40168	7.12258	7.42663	7.39587	7.57966	7.24586	7.46051	8.92818	9.06174	8.44965	8.33007	8.85956	8.88191	8.74542	8.66276
ENSG00000108179	10105	PPIF	6.30475	6.32339	6.24085	6.33722	6.12684	6.11833	6.13054	6.11517	7.53057	7.50411	7.95503	7.85709	7.47287	7.44542	7.88313	7.91125
ENSG00000165424	219654	ZCCHC24	7.07052	7.11027	6.59815	6.72853	7.1363	7.26628	6.69177	6.81799	6.02998	6.02149	5.93517	5.79661	6.10825	6.11299	6.15606	6.13049
ENSG00000253626	143244	EIF5AL1	3.1431	2.98128	2.87522	3.0162	2.85107	2.84761	2.77113	2.87971	2.52235	2.50673	2.59704	2.56309	2.69387	2.62048	2.58784	2.59164
ENSG00000225484	101060691	NUTM2B-AS1	1.86806	1.6902	1.7456	1.70057	1.90116	1.69585	1.85819	1.69645	1.92996	1.85996	1.62927	1.90041	2.13428	1.84326	1.69475	2.03973
ENSG00000242600	8512	MBL1P	-1.90453	-2.59766	-2.01915	-1.982	-1.45105	-2.79847	-1.56699	-1.77267	0.583258	0.491129	0.269177	0.00808247	0.75577	0.762159	-0.0921366	-0.0819824
ENSG00000133678	80195	TMEM254	3.93211	3.83863	3.98668	3.89869	3.77252	3.75966	3.88289	3.88077	4.49921	4.31541	4.5739	4.51609	4.41112	4.40719	4.30405	4.39307
ENSG00000189129	219348	PLAC9	-0.319565	-0.482185	-0.364648	-0.322075	0.0123529	-0.232119	-0.181337	0.186689	-4.82046	-3.54701	-6.33074	-3.85981	-3.04009	-2.53062	-3.91996	-4.64677
ENSG00000122359	311	ANXA11	7.64415	7.68874	7.57628	7.64159	7.67566	7.83306	7.62052	7.70449	7.52707	7.60808	7.33671	7.23782	7.60687	7.64422	7.63415	7.55219
ENSG00000237523	439990	LINC00857	3.0938	2.88991	3.12834	3.14398	2.94957	3.06143	3.10635	3.1181	-6.40543	-6.35436	-6.33074	-6.18174	-6.21001	-4.85255	-6.24188	-6.23173
ENSG00000151224	4143	MAT1A	-1.30186	-1.74967	-1.34777	-1.07127	-1.28599	-0.666015	-0.966598	-1.48316	5.57721	5.58999	5.93341	5.72252	5.5285	5.50683	5.91515	5.89981
ENSG00000133665	84332	DYDC2	-6.65941	-6.50455	-6.77404	-6.62586	-6.49544	-6.49891	-6.52119	-6.52756	4.02398	3.94828	4.02351	4.00685	4.15958	4.11227	3.87576	3.92182
ENSG00000122378	84293	PRXL2A	6.79373	6.74885	6.93515	6.95146	6.99754	6.95501	7.07954	7.05306	6.63435	6.50653	6.91823	6.88418	6.66516	6.62099	6.78031	6.87402
ENSG00000108219	81619	TSPAN14	7.24776	7.31193	7.1203	7.18562	7.22063	7.36402	7.04926	7.13567	9.64108	9.55307	9.71522	9.57672	9.68165	9.67042	9.78332	9.74392
ENSG00000185737	10718	NRG3	-6.65941	-6.50455	-6.77404	-5.04089	-6.49544	-6.49891	-6.52119	-6.52756	4.81676	4.81368	4.65582	4.62642	4.76081	4.83919	4.77144	4.79687
ENSG00000165678	27069	GHITM	7.94032	7.90119	7.87089	7.73039	7.87939	7.81971	7.74172	7.67953	7.56872	7.46811	7.68651	7.76635	7.63263	7.61395	7.55932	7.58355
ENSG00000107771	54462	CCSER2	6.13723	5.97851	6.12021	6.0613	6.10191	5.9967	6.14881	6.03969	5.14388	5.18043	5.42039	5.51131	5.30124	5.27458	5.35663	5.3405
ENSG00000062650	23063	WAPL	7.10162	6.94343	7.1129	7.04535	7.1413	6.97315	7.12188	7.05188	6.58308	6.48425	6.64206	6.7332	6.5455	6.57074	6.46569	6.53418
ENSG00000122367	11155	LDB3	-1.10483	-1.147	-1.15933	-1.01115	-0.345695	-1.00705	-0.638544	-0.596819	4.31823	4.25759	4.46774	4.43756	4.45265	4.47762	4.69843	4.7027
ENSG00000107779	657	BMPR1A	5.65545	5.51608	5.6223	5.54188	5.51893	5.49651	5.70131	5.58325	5.79884	5.62756	5.97789	6.03288	5.85776	5.85106	5.86501	5.96149
ENSG00000173269	79812	MMRN2	3.81733	3.91435	3.93935	3.96754	3.82536	3.93885	4.08337	4.1668	-1.76157	-1.22508	-1.68688	-1.22755	-1.8177	-1.48332	-2.15442	-2.14427
ENSG00000173267	6623	SNCG	5.20748	5.45436	5.28226	5.4973	5.40957	5.82161	5.17882	5.63452	-0.339337	-0.204614	-1.68688	-1.05246	-0.924612	-0.882925	-1.3839	-1.27753
ENSG00000148672	2746	GLUD1	7.97896	7.90755	7.8367	7.71518	7.88738	7.84324	7.79318	7.69471	6.29132	6.19085	6.4063	6.39261	6.24454	6.21556	6.23055	6.32884
ENSG00000122376	54537	SHLD2	5.55763	5.53471	5.66968	5.52294	5.59566	5.49297	5.63078	5.47912	4.75885	4.71375	4.93664	5.0271	4.82134	4.80029	4.67772	4.8065
ENSG00000223482	728190	NUTM2A-AS1	4.30131	4.17229	4.00978	4.05977	4.31754	4.11304	3.93517	3.98913	3.83417	3.9322	3.83543	3.83088	3.83847	3.89004	3.89895	3.9294
ENSG00000224914	439994	LINC00863	0.540258	0.484132	0.643813	0.791997	0.723727	0.660966	0.896665	0.672116	0.889194	0.679062	0.829135	1.30207	0.929537	0.573714	1.03424	0.907822
ENSG00000214562	728130	NUTM2D	-0.216471	-0.0616093	-0.470258	-0.250816	-0.564704	-0.159055	-0.331362	-0.337732	-0.790717	-0.681935	-0.308368	-0.689889	-0.852462	-1.22806	-0.311146	-0.503809
ENSG00000107789	9562	MINPP1	5.48173	5.4788	5.44362	5.31189	5.53557	5.49084	5.46501	5.33779	6.20121	6.07374	6.09001	6.12745	6.16312	6.12687	6.0988	6.05107
ENSG00000198682	9060	PAPSS2	-1.10483	-1.0127	-1.21945	-1.67166	-0.345695	-1.14135	-1.02933	-1.57336	3.88574	3.72912	3.99906	3.96419	3.79139	3.6879	3.79841	3.77249
ENSG00000138138	84896	ATAD1	6.97369	6.8279	6.89518	6.79028	6.86883	6.78751	6.8894	6.82103	7.01782	6.90671	7.07534	7.11159	6.99318	6.96003	6.90357	6.96164
ENSG00000227268	100144748	KLLN	-1.90453	-1.07829	-0.665515	-0.559766	-1.28599	-0.666015	-0.37144	-0.223776	-0.13864	-0.739651	0.437448	0.00808247	0.389899	0.303953	0.938025	0.368183
ENSG00000171862	5728	PTEN	6.66096	6.52732	6.78761	6.61925	6.66301	6.58374	6.87448	6.74347	5.34486	5.24323	5.6668	5.72176	5.38571	5.35243	5.52837	5.58965
ENSG00000184719	55328	RNLS	-6.65941	-6.50455	-5.18908	-5.04089	-6.49544	-4.91394	-6.52119	-6.52756	3.41953	3.39886	3.8152	3.85306	3.5365	3.63529	3.76234	3.70344
ENSG00000138134	57559	STAMBPL1	4.16952	4.09443	4.18958	4.17262	4.00141	3.96155	4.18531	4.0677	4.44554	4.43924	4.39463	4.4467	4.57053	4.51596	4.31175	4.32765
ENSG00000107796	59	ACTA2	-2.57195	-0.832127	-1.34777	-1.134	-1.54125	-2.10659	-0.688297	-1.24215	2.80159	2.80803	2.80112	2.83228	2.91669	2.81751	2.92051	2.85308
ENSG00000026103	355	FAS	2.15757	2.19935	2.38835	2.37696	2.1448	2.04413	2.16881	2.21054	4.21937	4.00649	4.3408	4.24557	4.16828	4.15588	4.09462	4.14657
ENSG00000107798	3988	LIPA	6.54989	6.45563	6.7616	6.70071	6.41013	6.33813	6.74896	6.66612	7.84109	7.692	7.87131	7.90049	7.82298	7.77961	7.68302	7.69076
ENSG00000119922	3433	IFIT2	4.49477	4.38799	4.89263	4.81346	4.42566	4.48052	5.08568	5.04656	2.46185	2.19639	2.18102	2.28178	2.28584	2.37947	2.44111	2.2721
ENSG00000119917	3437	IFIT3	5.3024	5.31203	5.76923	5.55685	5.33626	5.23623	5.68613	5.57933	4.62179	4.56525	4.73871	4.88098	4.82959	4.7554	4.71594	4.70417
ENSG00000185745	3434	IFIT1	3.6062	3.55479	4.40525	4.19033	3.86979	3.56853	4.54557	4.48017	2.45566	2.53134	2.62637	3.17801	2.98228	2.80804	2.58148	2.71371
ENSG00000152778	24138	IFIT5	5.20671	5.10601	5.36263	5.18752	5.2037	5.06953	5.35341	5.27456	4.14243	3.98883	4.12356	4.44305	4.12202	4.10648	4.09015	4.13569
ENSG00000152782	53354	PANK1	3.28457	3.33623	3.54224	3.38117	3.36409	3.24088	3.60423	3.37482	2.45566	2.44977	2.55496	2.99568	2.40101	2.7889	2.56869	2.76545
ENSG00000138182	9585	KIF20B	7.41045	7.34201	7.74443	7.6638	7.56331	7.35762	7.80166	7.70868	6.69178	6.57915	6.70389	6.80072	6.65823	6.66725	6.48242	6.57058
ENSG00000148680	3363	HTR7	2.99701	2.79694	2.33187	2.19751	2.78301	2.74665	2.02956	2.09815	2.94551	2.73045	2.3239	2.51523	2.92184	2.86398	2.54928	2.38666
ENSG00000148688	10556	RPP30	5.01345	4.95026	5.12796	5.04701	4.97776	4.83927	5.05009	5.05129	4.61069	4.64352	4.57841	4.84824	4.43113	4.56178	4.49367	4.66385
ENSG00000148677	27063	ANKRD1	2.53288	2.49826	2.71581	2.50085	2.13027	2.205	2.65623	2.54659	-4.0835	-6.35436	-6.33074	-3.85981	-6.21001	-4.85255	-6.24188	-6.23173
ENSG00000180628	84333	PCGF5	6.20342	6.09513	6.27121	6.16225	6.18206	6.00119	6.25751	6.14906	5.31951	5.21027	5.43869	5.54745	5.47955	5.48693	5.40062	5.49321
ENSG00000165338	143279	HECTD2	3.98534	3.92485	3.93935	3.85493	4.10354	3.83983	4.06471	3.84857	3.2898	3.10712	3.20259	3.31611	3.16285	3.13424	3.11787	3.14114
ENSG00000107854	80351	TNKS2	7.00448	6.91922	6.92173	6.87635	7.0226	6.88034	6.96074	6.85655	7.31535	7.18831	7.3992	7.42917	7.26483	7.27254	7.22483	7.26
ENSG00000174721	143282	FGFBP3	0.775214	0.593479	0.643813	0.705061	0.191059	0.443609	0.512236	0.710848	-0.913573	-1.49638	-0.904471	-1.13735	-1.45513	-0.604624	-0.815619	-0.559304
ENSG00000095564	9044	BTAF1	6.4787	6.42674	6.44256	6.39703	6.48702	6.37588	6.56046	6.48734	5.84576	5.84255	5.75905	5.92122	5.8313	5.7994	5.61649	5.69938
ENSG00000107864	22849	CPEB3	0.947916	0.844175	0.833291	0.791997	0.922411	0.556377	0.930024	0.923655	2.27757	2.16528	2.28765	2.2234	2.08	2.41735	2.2379	2.2721
ENSG00000198060	54708	MARCHF5	5.50957	5.42655	5.58708	5.39686	5.48005	5.43515	5.49806	5.31125	5.11666	5.11172	5.31267	5.40087	5.18926	5.22204	5.17016	5.27755
ENSG00000119912	3416	IDE	6.09943	5.99952	6.06023	5.96169	6.00814	5.89583	6.05884	6.00504	6.03674	5.88494	6.08474	6.2178	5.98135	6.02678	5.92647	5.86795
ENSG00000138160	3832	KIF11	7.90694	7.81914	8.21965	8.11924	7.90817	7.78165	8.2374	8.16348	7.27746	7.20561	7.40429	7.48991	7.1819	7.17524	7.13817	7.18915
ENSG00000152804	3087	HHEX	3.40533	3.31722	3.32794	3.20862	3.35162	3.16465	3.31328	2.99796	0.281074	0.359885	0.208423	0.326053	0.265719	0.248987	0.265911	0.035057
ENSG00000138190	54536	EXOC6	4.69318	4.52266	4.79344	4.58299	4.57401	4.42961	4.65062	4.59462	3.97936	3.86843	3.66503	3.74159	3.98597	4.13329	3.70794	3.73838
ENSG00000138119	26509	MYOF	10.2653	10.198	10.4567	10.4508	10.3221	10.2445	10.5179	10.4438	3.96199	3.92525	4.27937	4.45216	3.88142	3.89676	3.96635	3.93192
ENSG00000138180	55165	CEP55	7.44756	7.38562	7.74431	7.60244	7.41604	7.32416	7.71864	7.6379	6.49789	6.52388	6.6503	6.71478	6.51301	6.47182	6.44221	6.46154
ENSG00000148690	118924	FRA10AC1	4.15837	4.12935	4.30478	4.04569	4.35709	4.17617	4.30457	4.1528	4.34863	4.26678	4.16811	4.38145	4.34169	4.45806	4.22878	4.29085
ENSG00000176273	159371	SLC35G1	3.75738	3.78892	3.8471	3.80564	3.74654	3.66474	3.80187	3.62346	4.31139	4.15838	4.6169	4.5385	4.19193	4.10068	4.30405	4.34286
ENSG00000180764	266971	PIPSL	1.94421	1.83974	1.82959	2.08495	2.00838	2.02857	2.01409	2.18325	0.832978	1.08027	0.945388	0.937199	0.75577	1.19911	1.08903	0.687134
ENSG00000138193	51196	PLCE1	3.40802	3.38571	3.76415	3.66762	3.39178	3.30684	3.73502	3.70486	0.832978	0.440055	1.18496	1.49774	0.949857	0.702038	0.628481	0.823553
ENSG00000173145	64318	NOC3L	6.21768	6.19437	6.32777	6.14336	6.2	6.09705	6.26488	6.11878	5.30064	5.15986	5.25282	5.46886	5.26014	5.30184	5.11732	5.23842
ENSG00000108239	23232	TBC1D12	4.3441	4.22931	4.37253	4.24374	4.52623	4.22816	4.54557	4.29979	2.83536	2.79792	3.10598	3.04948	3.09148	2.84557	2.84823	3.01857
ENSG00000119969	3070	HELLS	4.94282	4.88937	5.36583	5.18913	4.89848	4.74129	5.35264	5.2369	5.037	5.08183	5.04376	5.22606	5.10003	5.06681	5.06589	5.20654
ENSG00000107438	9124	PDLIM1	5.61758	5.57593	5.45748	5.47842	5.5897	5.65623	5.44207	5.3455	-1.36103	-1.40016	-0.776147	-1.05246	-2.30312	-2.0452	-1.3839	-1.9838
ENSG00000095637	10580	SORBS1	1.96629	2.26694	2.08705	1.91718	2.00041	1.93989	2.00629	1.96028	2.78193	2.72512	3.2561	3.21272	2.93209	2.93535	2.87446	3.3016
ENSG00000059573	5832	ALDH18A1	6.55597	6.52629	6.51526	6.51322	6.41651	6.41567	6.41232	6.41477	6.22734	6.07531	6.25117	6.21887	6.16909	6.15377	6.09323	6.06433
ENSG00000119977	26123	TCTN3	5.58465	5.50632	5.62551	5.51785	5.41857	5.35791	5.53104	5.44435	6.29956	6.17434	6.4541	6.40392	6.27002	6.28465	6.25721	6.32214
ENSG00000138185	953	ENTPD1	4.93817	4.81455	4.86756	4.81864	4.82592	4.75671	4.85765	4.78249	5.12644	5.05874	5.1825	5.14525	5.15685	5.12806	5.04641	5.01085
ENSG00000226688	728558	ENTPD1-AS1	0.459526	0.0653028	0.344902	0.385372	-0.0860508	-0.159055	-0.146148	0.213911	0.560358	0.785191	0.680491	0.638437	0.448197	0.617769	0.652934	0.663088
ENSG00000107443	54619	CCNJ	4.67318	4.53093	4.57414	4.44628	4.6524	4.46904	4.57619	4.54458	3.53855	3.5749	3.47501	3.65589	3.69537	3.65656	3.47408	3.52816
ENSG00000177853	9849	ZNF518A	5.9412	5.83335	6.08452	5.93089	6.01359	5.83955	6.19026	6.02391	5.29631	5.18431	5.26312	5.39993	5.30716	5.33108	5.06247	5.16434
ENSG00000077147	56889	TM9SF3	8.6845	8.58113	8.63492	8.53137	8.68396	8.60098	8.67084	8.57692	8.4806	8.29394	8.59579	8.60468	8.41815	8.38042	8.37977	8.39746
ENSG00000155629	118788	PIK3AP1	-5.07445	-6.50455	-6.77404	-6.62586	-4.91048	-4.91394	-3.71383	-6.52756	5.79025	5.67596	5.62818	5.56351	5.92986	5.9065	5.69733	5.79514
ENSG00000236552	728658	RPL13AP5	6.29496	6.46501	6.13529	6.34802	6.27378	6.72404	5.90691	6.38215	5.6995	5.83082	5.51515	5.3186	5.55693	5.62824	5.98001	5.84609
ENSG00000196233	84458	LCOR	5.96515	5.88588	5.80126	5.76727	6.0313	5.91816	5.90061	5.78844	5.02555	4.91418	4.89868	5.13511	5.05267	5.09143	4.90086	4.94007
ENSG00000213390	84986	ARHGAP19	4.98219	4.88293	5.02241	5.00122	4.89634	4.8603	5.05388	5.05317	4.50971	4.44411	4.79403	4.88502	4.64095	4.67036	4.67325	4.7434
ENSG00000165879	10023	FRAT1	0.671502	0.461231	0.302776	0.407567	0.581374	0.901974	0.80973	0.1018	0.649856	1.06349	0.702687	0.937199	0.801213	0.928808	0.834932	0.756955
ENSG00000181274	23401	FRAT2	3.58257	3.47416	3.41702	3.32397	3.40089	3.44214	3.38721	3.431	3.10039	3.13949	3.10598	3.035	3.0777	3.01163	2.92051	2.95562
ENSG00000052749	23223	RRP12	5.90925	6.10116	5.77502	5.89893	5.72946	6.01606	5.47846	5.726	6.03778	6.0166	5.86802	5.58106	5.78186	5.76369	5.92585	5.78055
ENSG00000171314	5223	PGAM1	6.62382	6.61065	6.70864	6.65796	6.42324	6.43571	6.46661	6.47368	7.21193	7.1075	7.23282	7.25093	7.30285	7.24888	7.22381	7.19807
ENSG00000171311	51013	EXOSC1	4.48843	4.54189	4.48864	4.41238	4.43751	4.5018	4.32978	4.29342	4.83119	4.92235	4.75208	4.75416	4.89655	4.78226	4.71739	4.76757
ENSG00000171307	84287	ZDHHC16	5.34094	5.2764	5.31309	5.26022	5.11328	5.24467	5.20886	5.23441	5.58503	5.52024	5.72421	5.66414	5.50122	5.49137	5.46504	5.49406
ENSG00000155229	64210	MMS19	6.06702	6.03194	5.93095	6.02811	5.93475	6.05592	5.84267	5.91668	7.64195	7.59117	7.52287	7.44705	7.6792	7.68992	7.53095	7.47574
ENSG00000165886	80019	UBTD1	1.89133	2.21996	1.56135	1.77075	1.8129	2.51512	1.1723	2.00772	4.40434	4.68524	3.63071	3.35548	4.12202	4.18545	4.42789	4.24299
ENSG00000241935	112817	HOGA1	-0.593326	-0.237766	-0.0875387	-0.517331	-0.880732	-0.195125	-0.331362	-0.0846128	2.18329	2.0677	2.08289	2.23189	1.98474	1.91563	1.97244	2.08568
ENSG00000155252	55361	PI4K2A	4.7558	4.82356	4.6048	4.61791	4.59533	4.71237	4.3668	4.58814	5.77168	5.76685	5.8851	5.79088	5.82993	5.80238	5.83993	5.86663
ENSG00000171160	118812	MORN4	3.74679	3.79351	3.69051	3.55032	3.83211	3.86194	3.65748	3.54256	3.62937	3.68867	3.68189	3.74752	3.85203	3.86055	3.74538	3.7181
ENSG00000119986	60370	AVPI1	2.29769	2.44673	2.43298	2.60537	2.23588	2.36837	2.26998	2.58358	5.02346	5.14399	4.80945	4.57898	4.98166	5.00698	5.1786	5.01323
ENSG00000155254	83742	MARVELD1	5.58287	5.62505	5.63296	5.70422	5.44744	5.51825	5.47846	5.60269	6.49789	6.45521	6.81281	6.70453	6.53797	6.53744	6.77892	6.73928
ENSG00000155256	118813	ZFYVE27	4.76002	4.95129	4.65484	4.70114	4.68011	4.93416	4.47811	4.69705	6.10311	6.11554	5.97846	5.76553	5.99242	5.91701	5.93273	5.82525
ENSG00000120057	6425	SFRP5	-6.65941	-6.50455	-6.77404	-6.62586	-6.49544	-6.49891	-6.52119	-4.20563	6.55729	6.6782	6.59278	6.25158	6.4141	6.43843	6.85533	6.73856
ENSG00000155265	401647	GOLGA7B	2.73933	3.00917	2.73969	2.74701	2.83323	2.97885	2.44171	2.61455	5.71059	5.77717	5.46814	5.49289	5.74018	5.71255	5.55537	5.60708
ENSG00000095713	55118	CRTAC1	-6.65941	-6.50455	-5.18908	-5.04089	-6.49544	-6.49891	-6.52119	-6.52756	5.74082	5.67596	5.6583	5.41025	5.54779	5.49359	5.82185	5.66574
ENSG00000166024	27291	R3HCC1L	4.95391	5.01656	5.05846	4.90699	4.95731	4.94663	5.02523	5.00626	5.15156	5.02664	5.33327	5.42235	5.13484	5.09825	5.25447	5.23231
ENSG00000138131	84171	LOXL4	2.59088	2.58026	2.5901	2.61494	2.47897	2.41697	2.80299	2.54122	-1.65054	-2.10643	-1.93842	-3.01182	-1.8177	-2.18959	-2.78245	-1.47684
ENSG00000119943	84795	PYROXD2	1.25347	1.40834	1.66475	1.67335	1.25275	1.32764	1.68338	1.54391	3.51195	3.76847	3.60148	3.51349	3.75721	3.76093	3.91925	3.87025
ENSG00000107521	3257	HPS1	4.49224	4.52818	4.54168	4.74101	4.42417	4.55026	4.51567	4.59333	5.10978	5.19494	5.32524	5.15085	5.03018	5.09533	5.42123	5.43405
ENSG00000119946	26507	CNNM1	4.60209	4.6007	4.63482	4.65665	4.54553	4.54617	4.64309	4.68372	0.0703071	0.274996	0.410731	0.227649	-0.143925	0.0382197	0.133156	0.426482
ENSG00000120053	2805	GOT1	7.02369	7.03787	6.93817	6.87461	6.83869	6.87545	6.80763	6.81854	6.78979	6.73592	6.93707	6.88047	6.99776	6.95386	6.87981	6.91086
ENSG00000155287	81894	SLC25A28	4.08289	4.18806	4.11698	4.20941	4.07346	3.97581	4.14326	4.07885	3.40996	3.42207	3.3077	3.31611	3.26774	3.3257	3.37467	3.31323
ENSG00000198018	57089	ENTPD7	3.95069	3.77041	3.62577	3.56026	3.91501	3.82415	3.73973	3.61072	4.64374	4.5397	4.64869	4.70472	4.5656	4.58693	4.49874	4.50213
ENSG00000119929	51076	CUTC	4.20709	4.15277	4.23789	4.21098	4.24518	4.11304	4.31407	3.95525	3.87418	3.89	4.03011	3.98943	4.0272	3.93861	3.82286	3.99348
ENSG00000014919	1355	COX15	5.59177	5.46447	5.55492	5.44594	5.50632	5.3925	5.5593	5.52263	5.81646	5.79189	5.97732	5.97529	5.86044	5.88639	5.91008	5.97131
ENSG00000023839	1244	ABCC2	7.12777	7.06281	7.24546	7.25555	7.05181	6.96347	7.37069	7.2801	4.96472	4.93739	5.26125	5.36274	4.79771	4.87026	4.94113	5.01204
ENSG00000107554	23268	DNMBP	7.98405	7.94208	7.52381	7.53315	8.06148	7.96008	7.64333	7.57925	4.72836	4.83361	4.702	4.79339	4.86078	4.77498	4.73038	4.58285
ENSG00000120054	1369	CPN1	-6.65941	-6.50455	-6.77404	-6.62586	-6.49544	-6.49891	-6.52119	-6.52756	4.05503	3.81932	4.10909	4.06024	4.3047	4.27415	4.16645	4.23077
ENSG00000107566	10613	ERLIN1	6.76436	6.68913	6.79665	6.67034	6.52883	6.51982	6.66817	6.58178	6.67156	6.49602	6.68694	6.68959	6.58257	6.54566	6.51821	6.53583
ENSG00000213341	1147	CHUK	5.95368	5.7637	5.80079	5.77476	5.84302	5.76348	5.84814	5.68098	5.86165	5.7161	5.84824	5.90738	5.82444	5.79461	5.72137	5.7373
ENSG00000095485	55280	CWF19L1	5.11907	5.0865	5.17907	5.01665	4.92188	4.95488	4.98908	5.02367	4.79363	4.68661	4.82977	4.88098	4.71554	4.70651	4.75459	4.75198
ENSG00000196072	282991	BLOC1S2	5.03538	4.91277	4.89883	4.84531	4.95525	4.93729	4.92124	4.73395	5.04424	4.98159	4.86587	5.06559	5.03851	5.11564	4.89575	5.01679
ENSG00000099194	6319	SCD	8.57671	8.49655	8.86906	8.82416	8.47345	8.43262	8.81249	8.83552	10.0994	9.94476	10.6058	10.5313	10.004	10.0243	10.3887	10.3468
ENSG00000235823	90271	OLMALINC	2.98624	3.05195	3.022	3.08667	3.18228	3.22731	3.41986	3.31636	1.75948	1.92641	1.81392	1.73115	2.24531	2.17351	2.33932	2.41573
ENSG00000075826	25956	SEC31B	1.89133	2.13569	1.76899	2.21649	2.33428	2.10472	2.65124	2.44111	0.943302	1.53438	0.564082	0.829485	0.929537	1.24197	0.628481	0.638635
ENSG00000166136	4714	NDUFB8	1.86022	1.95897	1.90192	1.35714	1.64922	1.43773	1.57157	1.47807	2.24921	2.07609	2.3239	2.24032	2.40837	2.23137	2.18018	2.13021
ENSG00000166135	55662	HIF1AN	6.59369	6.5287	6.51497	6.48805	6.58454	6.55349	6.59564	6.54273	6.69737	6.6994	6.80961	6.81914	6.83079	6.80313	6.68608	6.77617
ENSG00000119906	55719	SLF2	6.87038	6.77114	6.93515	6.82162	6.92702	6.77387	7.0457	6.85196	6.52068	6.41816	6.60351	6.72346	6.378	6.46956	6.39088	6.51037
ENSG00000055950	84545	MRPL43	4.1096	4.19849	4.16774	4.09268	4.09608	4.31407	4.0401	4.0009	4.96689	5.03312	4.81073	4.73488	4.84323	4.92498	5.21704	4.98077
ENSG00000095539	57715	SEMA4G	0.559754	0.365812	0.609665	0.668765	0.60259	0.867417	0.913441	1.38533	3.95542	3.91593	3.96274	3.81967	3.94607	4.05734	3.96146	4.00787
ENSG00000107815	56652	TWNK	5.90259	5.83669	5.73598	5.78804	5.73548	5.80858	5.68857	5.59365	5.22074	5.0598	5.24716	5.14749	5.07712	5.0367	5.00782	4.97345
ENSG00000107816	84445	LZTS2	4.85283	5.21355	4.88729	5.20109	4.97369	5.29997	4.90874	5.24435	6.20167	6.45199	5.78073	5.6244	5.90925	5.97214	6.31773	6.03066
ENSG00000186862	79955	PDZD7	0.438617	0.675356	0.302776	0.513696	0.493243	0.660966	0.193058	0.729832	0.649856	0.215495	-0.549376	0.227649	0.199377	-0.287767	0.061897	0.588449
ENSG00000107819	81855	SFXN3	6.78599	6.83377	6.67524	6.78101	6.8019	6.81327	6.68476	6.6975	6.03466	6.07426	6.17632	6.16283	6.26293	6.2169	6.21319	6.28766
ENSG00000107821	81621	KAZALD1	2.32072	2.35032	2.21748	2.39928	2.04759	2.34344	2.28294	2.42955	4.0632	4.04331	3.62491	3.4995	3.89196	3.85596	3.93429	3.72972
ENSG00000166167	8945	BTRC	5.5152	5.45581	5.54366	5.44527	5.56289	5.43368	5.44496	5.47068	4.8022	4.74433	4.9895	4.96864	4.80331	4.80626	4.82622	4.79687
ENSG00000166171	25911	DPCD	3.74466	3.51365	3.51252	3.61851	3.6196	3.61614	3.30695	3.3928	3.1279	3.10302	3.00689	2.99069	3.18445	3.37787	3.17808	3.11921
ENSG00000166169	27343	POLL	3.25497	3.5948	3.27717	3.47612	3.47754	3.61874	3.14237	3.66843	3.79302	3.75286	3.51318	3.55127	3.7687	3.75847	3.86533	3.6916
ENSG00000107829	6468	FBXW4	4.68544	4.69328	4.73623	4.84226	4.47538	4.70628	4.51292	4.73864	4.46417	4.58154	4.62709	4.57731	4.55403	4.56037	4.88804	4.7434
ENSG00000107833	10360	NPM3	4.4973	4.70429	4.27785	4.33921	4.2076	4.51302	4.05151	4.26929	4.88286	4.82244	4.69924	4.56393	4.77654	4.82634	4.80456	4.86433
ENSG00000198408	10724	OGA	8.06334	7.94878	8.10147	8.01411	8.16227	8.04104	8.23678	8.12445	6.19146	6.11197	6.05701	6.14553	6.15494	6.21735	6.11979	6.21716
ENSG00000120049	30819	KCNIP2	-1.16756	-1.147	-0.115828	0.0323558	-0.940853	-0.195125	-0.543907	-0.0197617	3.64578	3.95739	4.15005	4.02161	3.8054	3.96869	4.11677	4.18296
ENSG00000120029	79591	ARMH3	4.94838	4.87428	4.82727	4.88738	4.75308	4.73651	4.82588	4.81285	5.28413	5.22919	5.52062	5.58354	5.28134	5.2823	5.33507	5.39444
ENSG00000166189	79803	HPS6	3.71888	3.87591	3.59556	3.92777	3.53108	3.91155	3.55963	3.83548	4.34361	4.25943	4.16212	3.91497	4.15521	4.09679	4.39746	4.3839
ENSG00000198728	8861	LDB1	5.10918	5.29432	5.22842	5.43383	5.14073	5.34148	5.28737	5.47068	5.57364	5.71677	5.68572	5.56519	5.49259	5.50756	5.72858	5.73008
ENSG00000148840	23082	PPRC1	6.43483	6.49668	6.34149	6.48675	6.31774	6.41865	6.21754	6.33411	6.40454	6.35019	6.19943	6.11775	6.29555	6.23204	6.29752	6.23307
ENSG00000166197	9221	NOLC1	8.323	8.30225	8.27704	8.23091	8.15858	8.12217	8.13764	8.08099	7.76458	7.72237	7.69207	7.71014	7.5926	7.57973	7.52992	7.58795
ENSG00000107862	8729	GBF1	6.84205	6.86872	6.85566	7.0601	6.85453	6.85576	6.87929	6.94552	7.38584	7.32237	7.42884	7.34145	7.30458	7.31455	7.28229	7.26625
ENSG00000077150	4791	NFKB2	5.53257	5.68063	5.60507	5.74019	5.60226	5.78852	5.40103	5.65577	5.16869	5.28362	4.78626	4.65667	5.15685	5.0255	5.02783	5.00369
ENSG00000107872	79176	FBXL15	-0.637047	-0.396028	-1.10161	-0.603488	-0.767521	-0.023172	-0.848762	-0.694666	0.22393	0.359885	-0.0639496	-0.299099	-0.187646	0.00542977	0.552532	0.338126
ENSG00000107874	79004	CUEDC2	4.58078	4.64963	4.60263	4.75839	4.54004	4.84372	4.42059	4.7316	4.66402	4.79602	4.75871	4.6551	4.81305	4.82869	5.01374	4.92246
ENSG00000269609	100505761	RPARP-AS1	1.44387	1.80379	1.93677	1.93257	1.59732	1.35284	2.04487	1.68676	1.94772	2.08443	1.85414	1.97308	2.14313	2.14369	1.99174	1.93318
ENSG00000138111	79847	MFSD13A	1.45433	1.33465	1.27581	1.4669	0.972164	1.49545	1.33056	1.20715	2.75696	2.76717	2.62055	2.35353	2.69988	2.60415	2.65596	2.61689
ENSG00000138107	10121	ACTR1A	6.60253	6.62005	6.52417	6.55016	6.41351	6.57138	6.35437	6.425	6.78671	6.73061	6.88465	6.81455	6.83523	6.83059	6.87397	6.8602
ENSG00000107882	51684	SUFU	5.09171	5.22634	4.73919	4.8665	5.1142	5.28859	4.80917	4.90237	4.17106	4.21074	4.17607	3.98693	4.17045	4.08703	4.16857	4.12692
ENSG00000171206	81603	TRIM8	6.47292	6.52663	6.25335	6.35625	6.52952	6.68829	6.23433	6.348	4.23933	4.46662	3.97419	3.82248	4.22148	4.12759	4.25697	4.18928
ENSG00000138175	403	ARL3	4.55065	4.44454	4.71229	4.66128	4.41969	4.45456	4.65561	4.51615	3.09243	3.18286	3.39548	3.47468	3.193	3.25771	3.39293	3.37745
ENSG00000156398	118980	SFXN2	3.22781	3.16964	3.27172	3.17666	3.17875	2.9748	3.03915	2.98222	3.02293	3.24741	3.02901	3.234	3.20995	3.16426	3.01786	3.18401
ENSG00000166272	54838	WBP1L	5.83869	5.82552	5.85737	5.92128	5.71614	5.86824	5.83003	5.94386	5.71514	5.61826	5.78463	5.68438	5.60977	5.63294	5.76969	5.68378
ENSG00000148795	1586	CYP17A1	-3.19998	-2.41709	-3.31461	-3.45593	-4.91048	-2.79847	-2.43372	-2.44009	-0.572536	-1.40016	-0.308368	-0.299099	-0.595304	-1.22806	0.20106	-0.041905
ENSG00000166275	119032	BORCS7	3.6202	3.4569	3.59338	3.62799	3.6377	3.63937	3.75377	3.56388	2.6417	2.45621	2.65511	2.87083	2.53482	2.55401	2.74964	2.77109
ENSG00000148842	54805	CNNM2	4.01742	3.9518	3.96321	4.05274	4.16188	4.15484	4.08892	4.1668	4.16727	4.18964	4.3086	4.31711	4.04147	4.11803	4.22266	4.19349
ENSG00000076685	22978	NT5C2	5.64807	5.56791	5.85144	5.67878	5.71188	5.58557	5.88475	5.77365	4.50222	4.3693	4.62854	4.68476	4.41661	4.37867	4.41006	4.58445
ENSG00000156374	84108	PCGF6	4.45368	4.31163	4.47803	4.29375	4.38338	4.26514	4.22617	4.18067	3.47262	3.3616	3.37835	3.44943	3.35032	3.39062	3.33366	3.36632
ENSG00000148835	6877	TAF5	4.71399	4.6007	4.77044	4.53591	4.58471	4.53795	4.71543	4.52297	2.63075	2.68181	2.87139	2.64798	2.60056	2.80804	2.59417	2.75979
ENSG00000173915	84833	ATP5MD	5.82314	5.68125	5.68821	5.75812	5.65017	5.57758	5.62634	5.41606	5.43417	5.28	5.45267	5.49818	5.45132	5.52213	5.41588	5.50594
ENSG00000148843	22984	PDCD11	7.54432	7.51199	7.43549	7.53268	7.48139	7.53787	7.41186	7.426	7.1953	7.07465	7.17892	7.10554	6.99196	6.99202	7.02827	6.96993
ENSG00000138172	51063	CALHM2	4.44976	4.68465	4.45418	4.61434	4.40769	4.78129	4.32352	4.58684	-0.101646	0.0885828	0.00911387	-0.400382	-0.143925	0.0702809	-0.0520592	-0.559304
ENSG00000183128	119395	CALHM3	3.71018	3.70124	3.65327	3.87299	3.4689	3.82865	3.39619	3.85938	-6.40543	-6.35436	-6.33074	-6.18174	-6.21001	-6.43751	-6.24188	-6.23173
ENSG00000107957	9644	SH3PXD2A	8.7326	8.69009	8.12272	8.23042	8.75186	8.78624	8.18612	8.25539	8.52859	8.54344	8.63013	8.62476	8.58334	8.58698	8.72854	8.68466
ENSG00000107960	79991	STN1	5.55034	5.42803	5.04414	5.01303	5.721	5.63134	5.17708	5.06723	3.42271	3.51754	3.45553	3.36708	3.60857	3.62992	3.42523	3.49789
ENSG00000065613	9748	SLK	9.47315	9.31535	9.07837	8.98675	9.65849	9.51221	9.24298	9.14434	6.49185	6.40532	6.43434	6.53743	6.49151	6.4923	6.31821	6.40013
ENSG00000065618	1308	COL17A1	4.46017	4.48484	3.4727	3.71733	4.25694	4.52831	3.47175	3.70965	-4.82046	-4.03243	-4.00881	-6.18174	-3.40266	-4.11559	-3.91996	-3.9098
ENSG00000156384	119392	SFR1	3.92084	3.99629	3.55576	3.5652	3.89365	3.85093	3.6222	3.49064	2.84487	2.51292	2.55496	2.69784	2.67568	2.59315	2.39836	2.63555
ENSG00000197748	80217	CFAP43	0.0820523	-0.0288194	0.120779	-0.603488	-0.120402	0.0709502	0.597754	0.186689	0.362758	-0.0145106	0.539629	0.737121	-0.0201896	0.617769	0.327972	0.307429
ENSG00000148834	9446	GSTO1	6.25441	6.23923	6.12248	6.02945	6.15404	6.10773	6.03412	5.96955	8.28113	8.19861	8.3292	8.32413	8.39656	8.36263	8.31719	8.35658
ENSG00000148841	85450	ITPRIP	6.36797	6.54342	5.90874	5.99414	6.16344	6.36741	5.80159	5.94488	4.67339	4.60347	3.97419	3.81967	4.46682	4.36581	4.00248	4.00787
ENSG00000120051	159686	CFAP58	0.61671	0.771572	0.848013	0.573817	1.33111	1.20845	0.678485	0.956259	-1.36103	-1.40016	-1.80717	-1.32376	-1.96209	-2.35005	-3.07196	-1.83941
ENSG00000108039	7511	XPNPEP1	5.92484	5.79494	5.91224	5.86173	5.79314	5.85065	5.82726	5.81813	6.70326	6.5832	6.78804	6.79893	6.6345	6.59643	6.66256	6.70987
ENSG00000148700	120	ADD3	5.96789	5.88266	6.30261	6.17484	6.00714	5.93233	6.381	6.37388	6.23459	6.11604	6.57183	6.64778	6.30642	6.25837	6.44571	6.45761
ENSG00000119950	4601	MXI1	4.0227	3.80492	3.66579	3.61135	4.05627	4.10008	3.81085	3.6904	5.29804	5.27636	5.35094	5.49642	5.30815	5.40994	5.43804	5.51856
ENSG00000119953	10285	SMNDC1	5.45855	5.36079	5.47122	5.32069	5.49502	5.35946	5.44928	5.36764	5.66033	5.50245	5.58253	5.62118	5.6201	5.57616	5.43979	5.52524
ENSG00000138166	1847	DUSP5	6.95794	7.01815	5.82564	5.8567	7.08352	7.14213	5.93542	5.92237	6.72627	6.55309	5.74307	5.62199	6.8383	6.77817	5.8117	5.83133
ENSG00000108055	9126	SMC3	7.90301	7.77933	8.14785	8.0202	7.95776	7.80709	8.20029	8.03379	6.97192	6.91579	6.94582	7.04211	6.91524	6.88568	6.76181	6.86284
ENSG00000203867	282996	RBM20	2.76895	2.74575	2.44271	2.33125	2.67198	2.69831	2.56893	2.55725	1.68733	1.54651	1.61763	1.60616	1.6665	1.68661	1.81881	1.81812
ENSG00000150593	27250	PDCD4	5.88965	5.7672	5.68052	5.70142	6.06942	5.91446	5.95733	5.87092	5.2253	5.14996	5.18841	5.19275	5.27431	5.23712	5.11512	5.11645
ENSG00000214413	92482	BBIP1	3.5267	3.48271	3.4727	3.31225	3.61178	3.41249	3.49144	3.38683	3.37101	3.48327	3.18299	3.41258	3.43204	3.27845	3.09127	3.34759
ENSG00000108061	8036	SHOC2	6.16256	5.9628	6.10918	6.00282	6.13004	6.01062	6.13188	5.94488	5.16205	5.08495	5.22241	5.43527	5.21677	5.23535	5.1456	5.27259
ENSG00000119927	57678	GPAM	5.48046	5.40271	5.44543	5.31115	5.42081	5.26555	5.38608	5.357	5.23437	5.16183	5.47863	5.46976	5.29629	5.28572	5.30356	5.25158
ENSG00000197142	51703	ACSL5	2.22017	2.12116	2.55014	2.36567	2.03204	1.99695	2.53138	2.48646	-1.19597	-0.799772	-2.08281	-1.53789	-1.96209	-1.57953	-1.99396	-1.70817
ENSG00000023041	64429	ZDHHC6	5.53688	5.61795	5.64144	5.57902	5.59765	5.4958	5.67326	5.5382	5.65426	5.57156	5.73434	5.74936	5.57666	5.51559	5.55294	5.61101
ENSG00000151532	143187	VTI1A	5.01168	4.95231	4.93289	4.783	5.01483	4.91842	4.85657	4.80504	4.54659	4.55178	4.50925	4.5823	4.71406	4.52899	4.45942	4.54717
ENSG00000260917	103344931	LOC103344931	2.95345	3.04041	2.67923	2.86399	2.77835	2.96257	2.74326	2.79212	1.2019	1.01196	1.32032	1.23611	1.36741	1.25597	1.159	1.21948
ENSG00000148737	6934	TCF7L2	4.73558	4.65847	4.80951	4.81657	4.76371	4.74843	4.86629	4.91176	3.78316	3.91827	3.71775	3.80836	3.95866	4.09094	3.84955	3.92435
ENSG00000165806	840	CASP7	4.73022	4.67722	4.84481	4.70562	4.68385	4.62457	4.85331	4.67027	4.18235	4.1061	4.20551	4.26637	3.98597	4.05334	4.1013	4.11368
ENSG00000198924	9937	DCLRE1A	5.56368	5.45073	5.68974	5.54813	5.53626	5.37107	5.68308	5.43426	5.14002	5.04705	5.0887	5.19709	5.03851	5.08163	4.99473	5.03447
ENSG00000196865	374354	NHLRC2	5.99141	5.9183	5.99931	5.91983	6.05314	5.93076	6.11702	5.99674	5.5765	5.51021	5.50334	5.64917	5.53356	5.63294	5.46072	5.5484
ENSG00000165813	55088	CCDC186	4.92131	4.77796	4.91202	4.85645	4.99891	4.83816	5.00678	4.99845	4.01559	4.03903	3.99006	4.065	4.11529	3.97082	3.82016	3.98137
ENSG00000169129	84632	AFAP1L2	7.40406	7.47049	7.56072	7.61053	7.5157	7.60758	7.55153	7.64776	-1.76157	-1.14491	-1.47276	-1.78942	-0.718161	-1.79366	-1.28769	-1.58787
ENSG00000099204	3983	ABLIM1	5.68238	5.5299	5.87499	5.75108	5.573	5.54788	5.90691	5.84013	3.38411	3.35127	3.63937	3.69631	3.58278	3.60278	3.85219	3.67366
ENSG00000151553	57700	FAM160B1	5.05182	4.82916	4.86846	4.80198	5.04614	4.80659	5.03771	4.89082	6.08367	5.95937	6.13458	6.31636	6.13067	6.15237	6.00753	6.16139
ENSG00000165832	142940	TRUB1	5.54607	5.3662	5.43328	5.25334	5.30586	5.21233	5.30417	5.24187	5.27888	5.09634	5.24716	5.32556	5.08633	5.20137	5.1074	5.19506
ENSG00000107518	26033	ATRNL1	-0.55089	-0.275734	-0.399	0.316659	-0.662552	-1.14135	0.137024	-0.746197	2.65797	2.55553	2.86156	3.02527	2.64485	2.43593	2.84292	2.7767
ENSG00000203837	119548	PNLIPRP3	-6.65941	-6.50455	-6.77404	-6.62586	-6.49544	-6.49891	-6.52119	-6.52756	2.31909	2.18867	1.94073	2.03258	2.27783	2.33398	2.16326	2.28002
ENSG00000165868	259217	HSPA12A	3.23389	3.33308	3.26076	3.30931	3.31674	3.21018	3.21859	3.21222	4.49166	4.58154	4.87567	4.94432	4.51535	4.53331	4.75176	4.7802
ENSG00000187164	57698	SHTN1	4.71291	4.56355	4.83837	4.82071	4.70852	4.65275	5.01749	4.89923	7.12242	7.13762	7.05957	7.21687	7.23228	7.22415	7.06375	7.18097
ENSG00000148704	11023	VAX1	-6.65941	-6.50455	-6.77404	-6.62586	-6.49544	-6.49891	-6.52119	-6.52756	0.583258	0.94026	0.489443	0.612674	0.929537	0.928808	0.813399	0.14331
ENSG00000165646	6571	SLC18A2	3.54882	3.46843	3.52173	3.34999	3.71035	3.45965	3.45466	3.49897	2.33267	2.17312	2.35226	2.19764	2.15193	2.287	2.06646	2.23995
ENSG00000165650	118987	PDZD8	6.36624	6.21462	6.2166	6.16714	6.37589	6.22965	6.31782	6.2499	5.60335	5.48995	5.63541	5.69209	5.54027	5.51049	5.4132	5.4587
ENSG00000107560	22841	RAB11FIP2	5.70554	5.55242	5.60885	5.49923	5.6854	5.50847	5.59873	5.5301	4.74496	4.84101	4.75606	4.96355	4.78646	4.7116	4.69549	4.79272
ENSG00000177640	255082	CASC2	1.2171	0.946658	1.09015	0.84175	0.853286	0.9687	1.11544	1.10907	1.27405	1.58228	1.61763	1.21914	1.53818	1.45123	1.60987	1.54306
ENSG00000165669	63877	FAM204A	5.10006	4.96865	5.14817	4.85241	5.1371	4.96001	4.96414	4.82835	4.14628	4.15838	4.20357	4.34084	4.3047	4.28102	4.00248	4.27706
ENSG00000151893	143384	CACUL1	6.82755	6.72231	6.83318	6.74442	6.81588	6.70643	6.84964	6.72998	6.1262	6.01496	6.22313	6.2993	6.14561	6.12067	6.10823	6.14032
ENSG00000188613	340719	NANOS1	5.38737	5.22634	5.6877	5.56551	5.38605	5.19327	5.80271	5.55626	3.35446	3.37865	3.56257	3.69324	3.36553	3.37145	3.60517	3.6646
ENSG00000107581	8661	EIF3A	9.54514	9.46796	9.52171	9.50606	9.58519	9.56468	9.53611	9.50412	9.30492	9.27218	9.34976	9.36494	9.26746	9.25	9.25612	9.25016
ENSG00000119979	404636	DENND10	4.49224	4.27106	4.43114	4.28928	4.44487	4.55026	4.49074	4.43751	4.42192	4.35041	4.52023	4.56729	4.52723	4.42435	4.53537	4.60983
ENSG00000183605	119559	SFXN4	3.96355	4.02585	3.8975	3.92969	3.85439	3.85314	3.75842	3.69765	4.83953	4.77942	4.94481	4.80196	4.87147	4.89732	4.87771	4.88006
ENSG00000165672	10935	PRDX3	7.40861	7.36263	7.43061	7.3059	7.28459	7.24834	7.31378	7.22702	7.76692	7.6908	7.85747	7.94165	7.84417	7.88533	7.86214	7.92885
ENSG00000198873	2869	GRK5	4.23767	4.18632	4.10478	4.1332	4.17078	4.11488	4.0401	4.21307	3.1434	3.22872	3.28581	3.26741	3.06378	3.05634	3.22368	3.26213
ENSG00000148908	6001	RGS10	4.9456	4.92851	4.81702	4.69664	4.85715	4.79514	4.66431	4.61263	5.66033	5.6614	5.86802	5.91002	5.69349	5.69531	5.92082	5.94413
ENSG00000151923	7073	TIAL1	6.55869	6.42822	6.50165	6.45046	6.50931	6.39496	6.52508	6.40742	6.41455	6.454	6.34279	6.42304	6.41775	6.33253	6.25422	6.36469
ENSG00000151929	9531	BAG3	7.38182	7.42812	7.32029	7.42408	7.2455	7.40695	7.22879	7.3456	6.35092	6.42022	6.27127	6.10164	6.268	6.24263	6.36244	6.19427
ENSG00000198825	22876	INPP5F	6.10566	5.96076	5.91879	5.89255	6.09398	5.97607	5.94412	5.83247	7.0908	7.04077	7.19589	7.26444	7.22422	7.23745	7.21921	7.30342
ENSG00000197771	79892	MCMBP	7.5976	7.51565	7.65896	7.5064	7.40136	7.26025	7.50213	7.39735	6.84354	6.79141	6.88707	6.91974	6.79614	6.76323	6.77753	6.80118
ENSG00000107651	11196	SEC23IP	7.00114	6.95859	7.02251	6.92116	6.93043	6.85521	6.95872	6.8949	6.84739	6.72862	6.89553	6.94254	6.79473	6.79146	6.75794	6.82033
ENSG00000203805	196051	PLPP4	2.55733	2.24699	2.04294	2.0216	2.12294	2.36837	1.84076	2.01548	0.832978	0.903027	1.27659	0.91629	0.504231	0.356902	0.834932	1.06289
ENSG00000120008	55717	WDR11	6.39026	6.35634	6.45313	6.36691	6.36079	6.30583	6.47193	6.3345	6.65138	6.5736	6.71007	6.76279	6.67282	6.66856	6.56366	6.68247
ENSG00000107669	11101	ATE1	5.88676	5.81031	5.73499	5.62059	5.86184	5.71632	5.69889	5.5956	5.50709	5.46701	5.67874	5.73675	5.59694	5.59143	5.50673	5.52524
ENSG00000107672	54780	NSMCE4A	5.12645	5.15143	5.24729	5.05758	5.09748	5.07142	5.13836	5.10134	3.6072	3.65547	3.56257	3.62722	3.55651	3.52683	3.55091	3.56431
ENSG00000138162	10579	TACC2	5.56127	5.65626	5.37666	5.42161	5.68664	5.71024	5.45645	5.48262	4.25724	4.23903	4.01023	3.98191	4.13095	4.20544	3.91167	3.95438
ENSG00000107679	59338	PLEKHA1	5.43301	5.33976	5.35041	5.2889	5.44744	5.36953	5.437	5.24187	4.64374	4.62935	4.64869	4.79625	4.7303	4.74674	4.63233	4.65625
ENSG00000166033	5654	HTRA1	5.38053	5.38761	5.04734	5.09567	5.26652	5.36799	5.00286	5.03421	7.99031	7.85242	8.21875	8.1322	7.91451	7.89333	8.07532	7.98585
ENSG00000119965	80007	C10orf88	4.18529	4.13298	4.24207	4.17424	4.27192	4.26514	4.17839	4.09175	3.7354	3.59255	3.63649	3.84201	3.69537	3.65392	3.76234	3.8222
ENSG00000179988	118672	PSTK	1.24145	1.51226	1.13885	1.0252	1.45293	1.06334	1.19991	1.50035	0.440064	0.387106	0.926652	0.91629	0.823409	0.660518	0.813399	0.734055
ENSG00000095574	64376	IKZF5	4.19155	4.06055	4.04214	4.05626	4.21278	4.17264	4.19563	4.00675	3.43535	3.3616	3.62782	3.57481	3.5365	3.54975	3.41811	3.4739
ENSG00000196177	36	ACADSB	5.48874	5.38152	5.60073	5.49471	5.5335	5.38106	5.73532	5.54558	4.93164	4.94656	5.15358	5.19926	4.95175	4.94565	5.03715	5.13514
ENSG00000154473	9184	BUB3	7.72665	7.71499	7.76506	7.66294	7.58279	7.5718	7.7065	7.60743	6.73907	6.643	6.80225	6.85151	6.71201	6.71271	6.68014	6.73207
ENSG00000182022	51363	CHST15	5.21364	5.03703	4.93461	5.04878	5.24981	5.23623	5.23495	5.16026	-0.0655763	0.303851	-0.399999	-0.627153	0.29778	0.303953	-0.750031	-1.10245
ENSG00000065154	4942	OAT	6.88398	6.79365	6.92803	6.81385	6.79817	6.71981	6.90704	6.82766	7.53571	7.43894	7.61388	7.71544	7.57268	7.56222	7.5328	7.55403
ENSG00000107902	64077	LHPP	1.95161	2.31881	2.27308	2.34856	2.01631	2.31808	2.14059	2.44111	3.20005	3.05715	2.90049	2.6917	3.11866	3.26812	3.33366	3.10143
ENSG00000189319	9679	FAM53B	3.40533	3.60789	3.53544	3.70394	3.3103	3.5739	3.41103	3.60559	5.93415	5.96446	6.04186	5.7959	5.7712	5.84065	6.355	6.14141
ENSG00000203791	399818	EEF1AKMT2	3.00414	2.95283	3.12834	2.75135	3.03399	2.92526	2.85602	2.99404	1.48332	0.94026	1.34874	1.39569	1.33688	1.33727	1.25796	1.36073
ENSG00000165660	23172	ABRAXAS2	5.48556	5.46807	5.50063	5.36673	5.43714	5.35167	5.4114	5.29541	4.90348	4.7124	4.80176	4.71383	4.69311	4.69241	4.47665	4.66989
ENSG00000019995	54764	ZRANB1	5.98917	5.90722	6.04953	5.90089	6.08882	5.87912	6.00507	5.89056	5.28675	5.22919	5.36144	5.36563	5.32088	5.2468	5.19847	5.28938
ENSG00000175029	1488	CTBP2	6.25329	6.26673	6.33921	6.28422	6.1396	6.25911	6.22175	6.25483	6.18165	6.24253	6.345	6.25939	6.18364	6.13258	6.36105	6.35675
ENSG00000107938	26098	EDRF1	4.88989	4.85135	4.88818	4.81761	4.99491	4.83593	4.97517	4.82062	4.63692	4.55778	4.57691	4.61511	4.45265	4.48952	4.39746	4.38757
ENSG00000188690	7390	UROS	5.51956	5.41319	5.49363	5.36176	5.37916	5.33359	5.41361	5.30573	4.66537	4.677	4.66856	4.84961	4.57053	4.54191	4.76444	4.7477
ENSG00000107949	56647	BCCIP	6.17486	6.09094	6.19193	6.07956	6.06513	6.01507	6.10201	5.99233	5.3582	5.30964	5.27335	5.32059	5.24274	5.29338	5.21806	5.24451
ENSG00000089876	55760	DHX32	6.2884	6.2291	6.17342	6.08086	6.33051	6.22454	6.15323	6.0961	6.03259	5.94227	6.03367	6.03167	6.10088	6.10576	5.88127	5.89852
ENSG00000203780	92565	FANK1	0.520494	0.733852	0.281243	0.472176	1.0668	1.06334	0.638684	0.691612	-0.572536	-0.0875741	-0.776147	-0.627153	-0.852462	-1.01125	-1.19749	-0.559304
ENSG00000148848	8038	ADAM12	6.08983	6.01385	6.16609	6.20407	5.79544	5.77693	6.05128	6.08001	2.68997	2.53742	2.62055	2.58313	2.54153	2.54833	2.32417	2.43005
ENSG00000235180	101101772	LINC00601	-0.0895591	-0.438464	-0.331096	-0.182912	-0.305617	-0.309081	0.165313	-0.461467	-0.383059	0.0206788	-0.716026	-0.0732176	0.0188045	-0.0281228	-0.0921366	-0.0819824
ENSG00000154493	118611	C10orf90	0.871967	0.593479	0.0203766	-0.118061	0.761946	0.187595	-0.181337	-0.187706	6.44065	6.4366	6.58496	6.62178	6.52575	6.51614	6.63713	6.64919
ENSG00000150760	1793	DOCK1	6.93386	6.86163	6.98678	7.01269	6.93148	6.91168	7.09088	6.98728	7.00489	6.95213	6.94786	6.95541	7.00567	6.97307	6.93476	6.92261
ENSG00000132334	5791	PTPRE	2.94236	2.84196	2.42808	2.55156	2.75011	2.95437	2.67111	2.61455	4.14436	4.04759	3.39548	3.38621	4.16611	4.14839	3.44286	3.53811
ENSG00000148773	4288	MKI67	9.96297	9.85133	10.2187	10.303	9.94739	9.81297	10.3732	10.3299	9.37929	9.29251	9.4578	9.4922	9.403	9.36891	9.15194	9.18008
ENSG00000170430	4255	MGMT	1.15437	1.47844	1.52517	1.52896	1.29246	1.529	0.862517	1.60687	0.00396458	0.359885	0.00911387	-0.0732176	-0.327371	0.191843	0.526301	-0.00291087
ENSG00000108001	253738	EBF3	0.520494	0.506674	0.302776	0.293008	0.581374	0.512322	-0.37144	0.461128	-6.40543	-4.03243	-6.33074	-4.59678	-3.88809	-4.85255	-6.24188	-6.23173
ENSG00000108010	10539	GLRX3	6.80781	6.77288	6.68578	6.55079	6.6899	6.61076	6.56246	6.53331	5.77168	5.75971	5.72421	5.82423	5.75757	5.78438	5.62424	5.68751
ENSG00000175470	55844	PPP2R2D	4.86366	4.82131	4.82912	4.89034	4.8146	4.83816	4.83361	4.8415	4.3352	4.34521	4.25329	4.27461	4.2152	4.27759	4.36267	4.36911
ENSG00000176171	664	BNIP3	5.14351	5.06293	5.29642	5.10249	4.94802	4.95591	5.10589	5.0323	3.79547	3.71844	3.79209	3.883	3.90243	3.97294	3.98091	4.08907
ENSG00000188385	282973	JAKMIP3	-0.593326	-0.0288194	-0.434189	0.219634	-0.305617	-0.309081	-0.848762	-0.337732	-2.94599	-2.65392	-3.52338	-2.4813	-3.40266	-4.11559	-4.65692	-3.9098
ENSG00000165752	282974	STK32C	2.43598	2.75989	2.68334	2.89574	2.43825	2.97074	2.54221	2.81896	3.54731	3.71038	3.18693	2.94496	3.4571	3.47687	3.59574	3.49789
ENSG00000148814	80313	LRRC27	2.34901	2.50388	2.31607	2.26593	2.35943	2.52069	2.52047	2.54659	0.907457	0.679062	0.680491	1.09438	0.55817	0.946191	1.03424	0.482516
ENSG00000171813	170394	PWWP2B	0.597973	0.946658	1.03974	1.42399	0.704231	1.41398	0.618364	1.42081	0.851961	1.63999	0.849173	0.447615	0.823409	0.660518	1.17597	1.09919
ENSG00000068383	3632	INPP5A	3.63865	3.66412	3.60858	3.60176	3.61178	3.68968	3.45179	3.60559	2.81616	3.0401	2.96618	2.98568	3.05443	3.04429	3.0412	3.06519
ENSG00000151651	101	ADAM8	1.22933	1.95077	1.03974	1.3685	1.42937	1.92316	0.994513	1.38533	0.22393	0.491129	-0.497846	-0.82419	0.232929	0.191843	-0.133359	0.536455
ENSG00000130640	10844	TUBGCP2	5.82868	5.98102	5.73895	5.80329	5.75338	5.93181	5.50014	5.66628	5.57935	5.61539	5.4304	5.32853	5.41066	5.48544	5.5985	5.52358
ENSG00000198546	118472	ZNF511	2.60503	2.9853	2.79392	3.04126	2.58404	2.98289	2.53138	2.81896	2.82099	2.73575	2.70544	2.27359	2.5213	2.69434	2.85351	2.74841
ENSG00000148803	282969	FUOM	0.871967	1.257	1.01386	1.50857	0.905438	1.49545	0.879692	1.37331	3.77075	4.00868	3.46205	3.24242	3.47824	3.54975	3.98091	3.72972
ENSG00000127884	1892	ECHS1	6.10317	6.15254	6.10918	6.15817	5.98711	6.10588	6.04558	6.09701	6.3896	6.37802	6.43019	6.3562	6.36529	6.40385	6.49895	6.49214
ENSG00000148832	196743	PAOX	-2.57195	-2.11224	-2.25048	-2.71897	-3.03601	-2.79847	-3.06176	-2.44009	-0.13864	-0.423623	-0.0269554	-0.509317	-0.655425	-0.208695	-0.175795	-0.0819824
ENSG00000148824	92170	MTG1	-0.216471	-0.0288194	0.281243	-0.056	-0.191661	0.269279	-0.0133924	0.292623	2.0581	2.48799	1.37662	1.69477	1.89327	2.23137	1.49283	1.56917
ENSG00000203772	503542	SPRN	-0.00120322	0.124804	-0.266245	0.219634	-0.0197083	0.159306	0.10817	0.186689	0.925491	0.491129	0.514754	0.0850445	0.531453	0.595909	0.472362	0.866303
ENSG00000214279	619207	SCART1	-0.0595019	0.263632	0.281243	0.16856	0.515786	0.57791	0.193058	0.391307	0.995453	1.53438	0.29862	0.713076	1.19087	1.47538	0.897668	0.397627
ENSG00000225899	441581	FRG2B	-6.65941	-6.50455	-6.77404	-3.8185	-4.91048	-6.49891	-6.52119	-4.94259	0.0703071	0.303851	-1.12128	-0.972289	0.0567724	-0.287767	-0.956482	-0.559304
ENSG00000177951	51272	BET1L	4.14229	4.27763	3.95643	4.1282	4.01927	4.18847	3.95353	4.00285	3.89493	3.77878	3.78431	3.69937	3.76583	3.83278	3.68144	3.74984
ENSG00000177963	60626	RIC8A	6.26112	6.42156	6.2804	6.44443	6.15134	6.4029	6.08915	6.34223	5.91057	5.89208	5.87047	5.77935	5.79104	5.69209	5.86893	5.82118
ENSG00000142082	23410	SIRT3	3.61787	3.53025	3.59556	3.63976	3.57199	3.65465	3.63742	3.59527	3.01453	2.98326	3.02461	2.77536	3.01157	3.06432	3.07779	3.14981
ENSG00000185627	5719	PSMD13	7.24795	7.24647	7.20548	7.13995	7.08964	7.13602	7.05895	7.06502	6.58698	6.48307	6.71962	6.65845	6.63253	6.57284	6.54009	6.52044
ENSG00000142102	80162	PGGHG	2.13175	2.48129	2.23439	2.38257	2.4264	2.79342	2.40065	2.70846	1.01243	1.60564	1.01799	0.87354	0.969895	1.09387	1.17597	1.18612
ENSG00000185201	10581	IFITM2	5.20206	5.31603	5.32037	5.53874	5.13982	5.47372	5.25401	5.66319	4.43928	4.38458	4.4183	4.21165	4.32623	4.37547	4.43319	4.51394
ENSG00000185885	8519	IFITM1	2.46212	2.61698	2.79771	2.93448	2.59467	2.82977	2.84732	3.08899	2.24921	2.46262	2.18102	2.03258	2.47298	2.287	2.60674	2.40127
ENSG00000142089	10410	IFITM3	6.38276	6.55631	6.60222	6.76472	6.33091	6.65417	6.4818	6.80238	5.82729	6.02907	5.91214	5.64917	5.79666	5.74457	6.22954	6.14575
ENSG00000182272	338707	B4GALNT4	0.259449	0.263632	0.660589	0.194323	0.399376	0.599127	-0.111796	0.26686	1.56612	1.58228	1.26172	1.07565	1.02839	1.09387	1.75247	1.23588
ENSG00000184363	11187	PKP3	3.13987	3.31083	3.44149	3.69269	3.04178	3.57657	2.96866	3.59268	-4.82046	-3.54701	-6.33074	-6.18174	-4.62505	-4.11559	-6.24188	-3.0618
ENSG00000185187	59307	SIGIRR	2.47244	2.91119	2.38331	2.84785	2.73578	3.35752	2.28938	2.87119	1.66604	1.9171	1.34874	1.05666	1.04737	1.33727	1.97244	1.81812
ENSG00000174915	81490	PTDSS2	3.53657	3.92066	3.74658	3.70842	3.76077	3.99994	3.43446	3.84857	4.08542	4.26127	4.12356	3.84201	3.74273	3.76338	4.29824	3.9838
ENSG00000023191	6050	RNH1	4.48078	4.85684	4.4421	4.84531	4.28346	5.0074	4.09444	4.77451	6.15515	6.43945	5.95957	5.58189	5.92794	5.91204	6.4161	6.17633
ENSG00000174775	3265	HRAS	3.82138	3.82524	3.77189	4.01349	3.63255	4.07569	3.32273	3.78646	3.26877	3.43517	3.12664	3.04467	3.00673	3.12664	3.29921	3.282
ENSG00000099849	8045	RASSF7	0.671502	1.38419	1.1147	1.31078	0.623499	1.49545	0.845135	1.29899	0.794246	1.01196	-0.448093	0.0470766	-0.0602671	0.276732	0.917988	0.710785
ENSG00000070047	57661	PHRF1	4.85776	5.079	4.80008	5.17302	4.81233	5.16954	4.72852	5.03802	5.03181	5.33869	4.68955	4.48626	4.63469	4.67427	5.04986	4.82559
ENSG00000185507	3665	IRF7	-0.931494	-0.237766	-0.545221	0.0883899	-0.823016	-0.055962	-0.59045	0.158944	1.57757	2.18091	1.08712	0.784042	1.51109	1.4873	1.84027	1.43361
ENSG00000177030	10522	DEAF1	3.86708	4.06815	3.85441	4.05274	3.72009	4.15841	3.5273	3.97528	2.98474	3.11935	2.64368	2.25705	2.66957	2.7889	2.88997	2.87941
ENSG00000177106	64787	EPS8L2	1.22933	1.96712	1.75344	2.06414	1.70913	1.84539	1.36756	1.94412	-3.59807	-1.7105	-3.52338	-2.72231	-2.50957	-3.26759	-2.54144	-3.0618
ENSG00000177042	283232	TMEM80	1.95897	2.32517	2.11166	2.30784	2.36565	2.39894	2.32116	2.23067	2.70571	2.82306	2.5911	2.47289	2.59412	2.52538	2.88482	2.61689
ENSG00000177156	6888	TALDO1	6.26818	6.42082	6.19084	6.36301	6.08033	6.27031	5.97941	6.12103	6.16087	6.24346	6.27451	6.09816	6.10542	6.09557	6.30284	6.24628
ENSG00000177225	347862	GATD1	4.30853	4.64456	4.53828	4.60116	4.28674	4.59847	4.34377	4.69101	4.20652	4.37101	4.05836	3.89641	4.11304	4.24811	4.33649	4.36166
ENSG00000255284	171391	LOC171391	1.07529	1.13207	1.22031	1.52896	0.988374	1.18057	1.50672	1.34896	0.164429	0.440055	-0.308368	-0.82419	-0.10149	0.0382197	0.23385	-0.123205
ENSG00000177542	79751	SLC25A22	3.4214	3.62859	3.32004	3.84277	3.25778	3.87939	2.88608	3.57704	3.49996	3.82181	2.91956	2.48714	3.11866	3.21891	3.68441	3.39215
ENSG00000177595	55367	PIDD1	1.12849	1.9259	1.3397	2.16531	1.25275	1.62522	1.43881	1.69645	3.27229	3.87566	2.68328	2.54958	2.84798	3.08801	3.40377	3.27011
ENSG00000177600	6181	RPLP2	7.69944	7.83119	7.59522	7.79575	7.6485	7.98296	7.3627	7.71048	6.49789	6.63875	6.46915	6.28917	6.49583	6.51577	6.74982	6.6663
ENSG00000177666	57104	PNPLA2	4.30997	4.52818	4.33383	4.50793	4.28674	4.70138	4.19392	4.63042	4.43614	4.47457	4.14601	3.85855	4.17477	4.20904	4.21036	4.1638
ENSG00000177697	977	CD151	5.57091	5.87618	5.55548	5.81475	5.28715	5.77693	5.21986	5.66072	6.79409	6.76928	6.61306	6.32184	6.58135	6.57179	6.90421	6.62099
ENSG00000177700	5441	POLR2L	4.1293	4.43135	4.23088	4.71455	3.9691	4.64001	4.00922	4.46609	5.49355	5.84746	5.15157	4.7319	5.26623	5.34262	5.7836	5.541
ENSG00000214063	7106	TSPAN4	3.79899	4.27599	3.929	4.38047	3.76783	4.44873	3.5081	4.32497	6.42647	6.63486	6.22217	5.84236	6.24608	6.23159	6.85071	6.53128
ENSG00000177830	66005	CHID1	4.69428	4.87861	4.62203	4.88045	4.49962	4.94663	4.48092	4.79155	5.96226	5.89801	5.83386	5.63884	5.79806	5.81249	6.09657	5.98289
ENSG00000183020	161	AP2A2	5.42174	5.55242	5.66085	5.70142	5.49573	5.69431	5.56063	5.71115	4.78748	4.86662	4.66997	4.51609	4.56724	4.6559	4.92867	4.82152
ENSG00000117983	727897	MUC5B	-6.65941	-6.50455	-6.77404	-6.62586	-4.91048	-4.17698	-6.52119	-4.94259	0.605801	1.38035	0.29862	0.447615	0.504231	0.0382197	0.652934	0.801693
ENSG00000078902	54472	TOLLIP	3.92461	4.17052	3.7128	3.95817	3.8072	4.26181	3.52184	3.85723	5.14195	5.27818	4.97247	4.70166	4.87679	4.97664	5.25547	5.10422
ENSG00000174672	9024	BRSK2	-2.95897	-1.46016	-2.13018	-1.67166	-2.10312	-2.25098	-2.43372	-1.57336	1.24563	1.74893	0.788205	0.532503	0.929537	0.819874	0.938025	1.09919
ENSG00000182208	81532	MOB2	3.29914	3.37043	3.18451	3.35856	2.95783	3.49686	2.89877	3.02511	2.99332	2.96531	2.92429	2.64798	2.83164	2.8594	3.16963	2.97528
ENSG00000244242	402778	IFITM10	-0.776772	-0.776632	-1.34777	-0.844496	-0.662552	-0.82648	-1.3919	-0.972967	2.52826	2.68181	2.31672	2.24032	2.26166	2.34056	2.5751	2.19034
ENSG00000117984	1509	CTSD	4.79128	5.11154	4.78199	5.13445	4.54964	5.42405	4.50049	5.04751	9.51732	9.72802	9.2201	8.74996	9.20206	9.21872	9.74118	9.41739
ENSG00000214026	6150	MRPL23	3.94514	4.19675	4.16333	4.27426	3.88502	4.22134	3.95353	4.10816	3.59034	3.71576	3.59556	3.71156	3.55651	3.48284	3.90405	3.74125
ENSG00000130600	283120	H19	-3.85206	-4.91959	-3.96668	-4.30393	-4.91048	-4.17698	-6.52119	-4.94259	4.33351	4.52752	4.54194	4.2828	4.19193	4.23932	4.90214	4.76333
ENSG00000110651	975	CD81	7.21085	7.4131	7.30436	7.56003	7.19576	7.61622	7.14226	7.55235	8.97723	8.90586	8.96004	8.67279	8.7405	8.75135	9.13156	8.99223
ENSG00000184281	10078	TSSC4	2.65573	3.24532	2.82773	3.16693	2.81517	3.54138	2.48163	2.92982	3.38736	3.60419	3.04647	2.52216	3.0164	3.06432	3.62694	3.30549
ENSG00000269821	10984	KCNQ1OT1	1.10214	1.20281	1.24277	1.44561	1.3933	1.43773	1.89244	1.71562	-6.40543	-6.35436	-6.33074	-6.18174	-6.21001	-6.43751	-6.24188	-6.23173
ENSG00000254827	5003	SLC22A18AS	0.459526	0.572263	-0.584215	-0.056	0.324737	0.489779	-0.181337	0.0116025	-1.12002	-0.521471	-2.08281	-2.72231	-1.45513	-1.48332	-0.884332	-1.18734
ENSG00000110628	5002	SLC22A18	0.559754	1.05769	0.425633	1.18793	0.374923	1.50672	0.246997	1.01934	3.6485	4.06455	3.22193	2.89774	3.62129	3.39062	3.98332	3.70049
ENSG00000181649	7262	PHLDA2	3.83744	4.27435	2.77863	3.30931	3.62739	4.47479	2.48724	3.18153	3.61555	4.30653	2.67208	2.33001	2.94733	3.16054	4.01196	3.41753
ENSG00000205531	4676	NAP1L4	7.30754	7.2691	7.3445	7.23067	7.25265	7.23443	7.27597	7.22284	7.16644	7.14511	7.18804	7.20829	7.11571	7.09496	7.16711	7.22885
ENSG00000110619	833	CARS1	6.60106	6.63452	6.15762	6.18492	6.57418	6.67618	6.15102	6.24579	6.6832	6.65599	6.59686	6.58168	6.63998	6.65607	6.56446	6.62722
ENSG00000021762	114879	OSBPL5	3.24898	3.52473	3.37951	3.64444	3.16812	3.70444	3.20503	3.60044	3.33098	3.59838	3.13074	2.9346	3.23913	3.26812	3.52465	3.42112
ENSG00000005801	7748	ZNF195	4.49097	4.53231	4.49567	4.32178	4.60456	4.41772	4.57223	4.46467	3.38736	3.64986	3.26732	3.49598	3.4571	3.55259	3.35244	3.37745
ENSG00000223756	650368	TSSC2	-6.65941	-4.91959	-6.77404	-6.62586	-6.49544	-6.49891	-6.52119	-6.52756	3.25813	3.17897	2.95235	2.7984	2.97734	3.08409	2.94547	2.92562
ENSG00000189398	10821	OR7E12P	-6.65941	-6.50455	-6.77404	-6.62586	-6.49544	-6.49891	-6.52119	-6.52756	0.583258	0.679062	0.208423	0.261201	0.684804	1.0137	0.297275	0.536455
ENSG00000129749	57053	CHRNA10	-0.392628	0.00324183	-0.0325722	0.339929	-0.120402	-0.476538	-0.181337	-0.0197617	-0.913573	-1.22508	-1.57585	-2.27485	-2.12255	-1.91395	-1.84957	-2.14427
ENSG00000110713	4928	NUP98	8.05724	7.9715	8.06058	8.04297	7.9499	7.84032	8.03166	7.99913	7.24641	7.11031	7.32669	7.30673	7.26964	7.248	7.14708	7.15508
ENSG00000148985	27315	PGAP2	3.61322	3.80946	3.63217	3.77609	3.54485	3.61093	3.46608	3.63861	4.09939	4.25019	4.42499	4.24347	4.2131	4.30311	4.32131	4.34664
ENSG00000177105	391	RHOG	4.57839	4.69818	4.46973	4.74973	4.33824	4.65021	4.32195	4.56982	3.94662	4.16232	4.0648	3.82809	4.00066	3.9299	4.26095	4.07547
ENSG00000167323	6786	STIM1	5.32891	5.48022	5.41609	5.49406	5.20889	5.32327	5.26549	5.39614	5.73381	5.62685	5.87841	5.67663	5.77832	5.72582	5.80558	5.73945
ENSG00000167325	6240	RRM1	7.56843	7.5106	7.77038	7.64743	7.37483	7.27948	7.66516	7.60743	7.0526	6.96008	7.11415	7.11646	6.95474	7.00089	6.85038	6.92198
ENSG00000132109	6737	TRIM21	4.62887	4.64963	4.84572	4.74864	4.66506	4.67165	4.88661	4.83055	2.15299	2.40386	2.40058	2.66061	2.5145	2.21712	2.33176	2.43716
ENSG00000167333	55128	TRIM68	4.41673	4.39102	4.45418	4.37203	4.29001	4.30764	4.34995	4.40687	3.22575	3.34087	3.39207	3.37859	3.17585	3.14557	3.32607	3.26213
ENSG00000121236	117854	TRIM6	4.35251	4.33229	4.79819	4.67735	4.22309	4.25515	4.79566	4.73982	0.133732	0.564503	0.724546	0.559725	-0.143925	0.220698	0.167507	0.0720512
ENSG00000132256	85363	TRIM5	3.4373	3.30119	3.44876	3.43619	3.46311	3.30684	3.66987	3.626	3.80281	3.8243	3.89447	3.94109	3.8867	3.8421	3.87576	3.94444
ENSG00000132274	10346	TRIM22	4.31572	4.20367	4.97876	4.97173	4.3319	4.34737	5.14459	5.06537	-2.70499	-2.65392	-1.93842	-1.93381	-2.12255	-2.73707	-2.54144	-2.7723
ENSG00000051009	84067	FAM160A2	4.31715	4.49615	4.29541	4.355	4.36176	4.48907	4.22449	4.41716	4.12498	4.38795	3.96503	3.8558	4.30864	4.28615	4.1917	4.05714
ENSG00000170955	112464	CAVIN3	4.24823	4.33071	3.94449	3.95252	3.92977	4.28655	3.75144	3.91642	2.28457	2.76198	2.11635	1.85718	2.26166	2.19548	2.41275	2.33432
ENSG00000166311	6609	SMPD1	4.53473	4.72246	4.72032	4.81138	4.45366	4.64001	4.5307	4.65049	5.56719	5.52484	5.80913	5.50957	5.36789	5.41541	5.83727	5.72356
ENSG00000166313	322	APBB1	4.26614	4.56758	4.46138	4.60477	4.34612	4.68038	4.23119	4.60494	3.54731	3.73178	3.58962	3.33199	3.5432	3.65392	3.82555	3.74412
ENSG00000110171	10612	TRIM3	3.52917	3.59742	3.54902	3.64677	3.43677	3.7263	3.62475	3.77508	3.01453	3.28769	2.97076	3.11975	2.83711	2.94403	3.14829	2.96549
ENSG00000132254	23647	ARFIP2	5.05182	5.19372	5.14296	5.12108	5.07962	5.09775	4.99106	5.08945	4.61069	4.57119	4.52957	4.42651	4.6205	4.46561	4.44549	4.52566
ENSG00000132286	26515	TIMM10B	5.12071	5.06388	5.00609	4.85241	5.15067	4.98843	4.97117	4.84694	4.04062	4.07505	4.42499	4.46482	4.19832	4.24109	4.28657	4.41663
ENSG00000179532	144132	DNHD1	2.72213	3.13388	2.81655	2.92297	2.99841	2.95024	2.80749	2.87546	1.71869	1.87926	1.47016	1.80125	1.62919	1.51085	1.2895	1.51646
ENSG00000132275	23378	RRP8	4.36087	4.14201	4.32728	4.20466	4.3319	4.30925	4.2934	4.24146	3.59879	3.51446	3.4588	3.37476	3.54654	3.22604	3.60517	3.4247
ENSG00000166333	3611	ILK	-0.931494	-1.21915	-1.10161	-0.648576	-0.266623	-0.521626	-0.111796	-0.26077	-2.70499	-2.44747	-2.42385	-2.27485	-2.50957	-2.18959	-3.07196	-2.32484
ENSG00000166337	6881	TAF10	4.79437	4.80094	4.66423	4.74538	4.72796	4.7257	4.51567	4.69584	4.51864	4.70701	4.57239	4.43756	4.59169	4.69627	4.62771	4.7477
ENSG00000166340	1200	TPP1	7.6347	7.57785	7.67052	7.70345	7.65311	7.62756	7.73583	7.73476	7.52633	7.40937	7.66618	7.54309	7.55786	7.56011	7.50872	7.53262
ENSG00000166341	8642	DCHS1	-5.07445	-4.91959	-6.77404	-5.04089	-4.17351	-6.49891	-4.93622	-4.20563	0.00396458	-0.125542	-0.716026	-1.32376	0.0937666	0.00542977	-0.627174	-0.209362
ENSG00000158042	63875	MRPL17	5.50329	5.59381	5.30711	5.37731	5.25819	5.44178	5.09398	5.25912	4.82038	4.93969	4.73468	4.54873	4.8241	4.73804	4.81678	4.78577
ENSG00000149054	7762	ZNF215	-6.65941	-6.50455	-6.77404	-6.62586	-6.49544	-6.49891	-6.52119	-6.52756	1.27405	1.01196	1.15308	1.44031	1.41204	1.36339	0.628481	1.26812
ENSG00000149050	7761	ZNF214	-6.65941	-6.50455	-6.77404	-6.62586	-6.49544	-6.49891	-6.52119	-6.52756	-0.474689	-0.164536	0.29862	0.227649	-0.10149	0.220698	0.603606	0.307429
ENSG00000251364	100506258	LOC100506258	-5.07445	-6.50455	-6.77404	-3.8185	-4.91048	-3.69155	-2.82075	-4.94259	-0.296902	-0.0145106	-0.353456	0.388114	0.199377	-0.287767	-0.0520592	-0.559304
ENSG00000166387	8495	PPFIBP2	0.918014	1.05769	1.03974	1.16205	1.18404	1.27588	1.19991	1.39726	2.74178	2.69821	3.13891	3.078	2.86947	2.60415	3.0412	3.03271
ENSG00000175390	8665	EIF3F	7.40001	7.38429	7.29801	7.2645	7.3564	7.32018	7.31713	7.22493	5.72932	5.65512	5.84575	5.84305	5.78044	5.83191	5.85318	5.81642
ENSG00000166402	7275	TUB	-6.65941	-6.50455	-6.77404	-6.62586	-6.49544	-6.49891	-6.52119	-6.52756	4.1405	4.02826	4.23627	4.25393	4.03197	3.91894	4.13641	4.29672
ENSG00000130413	65975	STK33	1.97358	1.70977	1.70574	1.75352	1.64922	1.7251	1.88395	1.71562	-2.94599	-2.89493	-3.16081	-6.18174	-3.88809	-3.26759	-3.91996	-3.42437
ENSG00000166436	9866	TRIM66	2.93864	3.00917	2.90368	2.88392	2.94957	2.85203	3.13881	3.1431	1.31567	1.82057	1.65226	1.85718	1.78434	1.95909	1.65898	1.76262
ENSG00000166441	6157	RPL27A	9.17033	9.17847	9.12473	9.04356	9.24658	9.23752	9.10996	9.07957	6.93595	7.00443	6.92621	6.81597	6.91621	6.92922	7.0629	7.06102
ENSG00000166444	6764	DENND2B	4.24522	4.38343	4.34425	4.48854	4.39254	4.51302	4.43664	4.61008	5.55639	5.6197	5.5175	5.41584	5.5561	5.53941	5.64267	5.63362
ENSG00000166452	56672	AKIP1	4.11784	4.08884	4.12758	4.10121	3.91289	4.04509	4.02281	4.03373	3.73285	3.71038	3.64797	3.60453	3.71628	3.8421	3.6083	3.79479
ENSG00000175348	56674	TMEM9B	5.35565	5.27147	5.34523	5.25793	5.32912	5.24803	5.26386	5.22691	5.0119	4.96022	5.09291	5.11115	5.06669	5.1089	4.93989	5.04265
ENSG00000175352	56675	NRIP3	5.75817	5.72577	5.34587	5.28666	5.60489	5.54515	5.32783	5.18023	-0.296902	0.0550303	-0.0269554	0.0470766	-0.482094	0.681427	0.061897	-0.123205
ENSG00000175356	57758	SCUBE2	-2.95897	-2.11224	-2.68658	-3.45593	-1.85159	-2.79847	-2.6143	-2.44009	2.73156	2.50051	3.03777	2.81544	2.85876	2.7597	2.95533	3.0374
ENSG00000184014	23258	DENND5A	6.03385	6.12001	6.14576	6.0856	5.97242	6.0434	6.03699	6.10294	6.02372	5.93652	6.07148	6.14665	5.99669	6.02882	5.96177	6.01768
ENSG00000166471	440026	TMEM41B	4.70308	4.69818	4.76366	4.66819	4.70729	4.5489	4.81588	4.81618	4.00078	3.77878	4.22097	4.19221	3.96366	3.80447	3.93678	4.02919
ENSG00000205339	10527	IPO7	9.36232	9.21513	9.27242	9.16579	9.32187	9.21247	9.28267	9.18494	7.98064	7.89023	7.95777	8.03129	7.93137	7.95688	7.85211	7.86128
ENSG00000166478	7702	ZNF143	4.85579	4.70063	4.76269	4.6274	4.74714	4.70505	4.76479	4.63421	3.7044	3.62435	3.61909	3.65589	3.58927	3.62723	3.54111	3.59641
ENSG00000166483	7465	WEE1	6.20883	6.0844	6.44951	6.33686	6.17189	6.0126	6.49301	6.34877	5.44202	5.30251	5.47057	5.72252	5.52681	5.49802	5.51842	5.58805
ENSG00000133789	23075	SWAP70	5.95736	5.89499	6.00424	6.00555	5.96476	5.94585	6.0322	6.04538	7.17023	7.15133	7.39175	7.42014	7.33169	7.33119	7.3333	7.40818
ENSG00000245522	440028	LINC02709	0.351813	0.09536	0.323993	0.612549	-0.0860508	0.269279	0.273229	0.391307	-0.255679	-0.0145106	-0.497846	0.0850445	-0.10149	-0.0976637	-0.0130651	-0.559304
ENSG00000246273	283104	SBF2-AS1	0.775214	0.289863	0.757342	0.889844	0.972164	0.935723	1.22701	0.652353	0.414753	0.743671	0.410731	0.586442	1.10287	1.0137	0.723901	0.710785
ENSG00000133812	81846	SBF2	6.30979	6.23037	6.29927	6.22179	6.38968	6.2288	6.31269	6.298	4.99705	4.82368	5.0813	5.15421	5.22826	5.08065	5.11732	5.15143
ENSG00000148926	133	ADM	-5.07445	-3.33463	-3.60411	-3.16642	-3.32552	-3.03947	-3.35126	-3.7202	5.54695	5.64388	5.09291	4.90107	5.26115	5.20949	5.40512	5.19506
ENSG00000133805	272	AMPD3	4.53226	4.49333	4.00978	3.8346	4.53591	4.63231	3.9596	3.84857	1.0292	1.36674	1.53345	1.41071	1.42661	1.46335	1.80796	1.91293
ENSG00000110315	50862	RNF141	5.18725	5.03218	5.15411	5.08882	5.2063	5.14179	5.26386	5.08208	4.48712	4.36588	4.62128	4.73936	4.56724	4.65194	4.49198	4.62392
ENSG00000198730	9646	CTR9	6.8278	6.75328	6.9117	6.86862	6.89862	6.80872	6.97504	6.88011	5.92185	5.84255	6.07094	6.12745	5.91508	5.87054	5.80149	5.93412
ENSG00000110321	1982	EIF4G2	10.5284	10.4033	10.5079	10.4163	10.3859	10.3008	10.4378	10.3377	9.34573	9.27485	9.57585	9.63176	9.30467	9.31175	9.42803	9.44954
ENSG00000236287	58486	ZBED5	5.63089	5.59249	5.86054	5.76834	5.73127	5.69923	5.85954	5.86503	4.7751	4.70566	4.82218	4.81332	4.74345	4.74053	4.64152	4.68788
ENSG00000247271	729013	ZBED5-AS1	1.04794	1.10278	1.36039	1.32251	1.23927	1.00094	1.07127	0.97229	1.729	1.43354	2.24291	2.28178	1.8289	1.87083	1.96269	2.13896
ENSG00000110328	374378	GALNT18	1.28895	1.9913	1.76124	1.90162	1.12661	1.57256	1.30536	1.64737	2.0499	2.0677	2.29497	1.94238	1.62919	1.74736	2.14613	1.9432
ENSG00000254598	283106	CSNK2A3	1.95897	1.95897	1.70574	1.75352	1.85771	2.04413	1.57157	1.73454	1.54294	1.19253	1.40397	1.67001	1.56477	1.16982	1.071	1.09919
ENSG00000170242	55031	USP47	7.01952	6.9473	7.11309	7.02621	7.1004	6.97923	7.17393	7.08105	5.76919	5.75122	5.86125	5.96832	5.81131	5.81012	5.78775	5.78264
ENSG00000133816	9645	MICAL2	7.3813	7.35002	7.22499	7.24171	7.29968	7.31297	7.19467	7.19664	2.93665	2.94256	3.20259	3.10597	3.28384	3.16426	3.18228	3.31709
ENSG00000197702	55742	PARVA	6.75435	6.59759	6.81877	6.79765	6.66143	6.59435	6.83595	6.76088	6.01848	6.00127	6.32725	6.3263	5.97579	6.0005	6.16139	6.2218
ENSG00000187079	7003	TEAD1	7.88198	7.69704	7.8939	7.88695	7.8597	7.72894	7.98469	7.90113	7.85601	7.82516	7.86564	7.99576	7.96593	8.00847	7.88361	7.9481
ENSG00000133794	406	ARNTL	3.86317	3.86504	3.95303	3.94305	3.70055	3.68473	3.79509	3.78646	3.27581	3.23996	3.04213	3.13793	3.19725	3.34876	2.99891	2.94569
ENSG00000148925	84280	BTBD10	5.65489	5.5612	5.66501	5.55188	5.51194	5.46001	5.5486	5.49169	5.75791	5.68353	5.96302	5.96514	5.69274	5.72708	5.82723	5.93223
ENSG00000197601	84188	FAR1	7.09995	7.02402	7.05201	6.95499	7.03874	6.88844	7.05116	6.92739	6.02842	5.95369	5.90916	6.00777	5.92345	5.90261	5.81847	5.92593
ENSG00000133818	22800	RRAS2	5.51769	5.37004	5.57331	5.43383	5.39368	5.37184	5.41949	5.35011	3.7174	3.59255	3.72047	3.64322	3.69537	3.58624	3.6635	3.72101
ENSG00000129083	1315	COPB1	7.84956	7.75129	7.839	7.71601	7.77726	7.6803	7.73185	7.6751	7.01071	6.88837	7.12292	7.1256	6.96226	6.94983	6.89879	6.89997
ENSG00000129084	5682	PSMA1	3.40263	3.68404	3.35396	3.55032	3.57736	3.46832	3.48584	3.42518	3.75822	3.78135	3.63649	3.90969	3.7281	3.75601	3.71086	3.64632
ENSG00000152270	5140	PDE3B	-0.250024	0.41431	0.741661	0.631532	0.423422	0.512322	0.444597	0.505867	6.59651	6.44836	6.73855	6.74214	6.51173	6.52629	6.54418	6.59064
ENSG00000186104	120227	CYP2R1	2.98984	2.88562	2.9177	2.83153	3.06871	2.94196	2.89032	2.83658	2.83059	2.64282	2.54271	2.50125	2.82616	2.92224	2.50295	2.5131
ENSG00000110693	55553	SOX6	-0.15162	-0.275734	-0.0325722	-0.286006	-0.0197083	-0.432816	0.22028	-0.187706	3.97936	3.82181	4.36188	4.56057	4.06495	4.08114	4.35337	4.34853
ENSG00000110696	10944	C11orf58	7.75995	7.63348	7.76118	7.66783	7.70676	7.6711	7.69412	7.62052	6.36957	6.32622	6.39143	6.50059	6.35675	6.31883	6.28486	6.37814
ENSG00000110700	6207	RPS13	8.66431	8.56091	8.52999	8.50604	8.57698	8.55752	8.44788	8.34978	6.66989	6.53799	6.63775	6.69765	6.71721	6.67834	6.64248	6.66024
ENSG00000272034	26822	SNORD14A	0.0548308	0.236914	0.237188	0.0606449	0.423422	-0.055962	0.576845	0.1018	-1.65054	-2.89493	-1.93842	-1.65818	-2.50957	-1.79366	-2.15442	-2.14427
ENSG00000011405	5286	PIK3C2A	6.57675	6.47291	6.68629	6.66258	6.69454	6.57038	6.81908	6.68418	5.06167	5.02122	5.23864	5.25549	5.04442	5.12711	5.08959	5.15467
ENSG00000070081	4925	NUCB2	6.77925	6.652	6.8602	6.73046	6.79328	6.74203	6.86696	6.85817	5.88488	5.76361	5.86433	5.9153	5.80016	5.75878	5.61493	5.73658
ENSG00000188211	374383	NCR3LG1	2.72645	2.68774	2.76318	2.51625	2.77368	2.77489	2.97666	2.82338	1.35612	1.33913	1.26172	1.48359	1.04737	1.25597	1.159	1.47563
ENSG00000129158	26297	SERGEF	2.25646	2.23354	2.23998	2.36567	2.37184	2.34344	2.27647	2.23067	3.03129	3.00099	2.71092	2.66061	3.00187	3.20454	3.07327	3.06977
ENSG00000166788	113174	SAAL1	5.02752	5.09582	5.12645	5.00941	5.00091	4.86578	5.07454	4.9837	4.15204	4.0261	4.07972	4.06974	4.17908	3.99607	3.99293	4.05483
ENSG00000179817	117196	MRGPRX4	-6.65941	-6.50455	-6.77404	-6.62586	-6.49544	-6.49891	-6.52119	-6.52756	2.46802	2.07609	1.29132	1.25289	2.43744	2.23137	1.4376	1.55617
ENSG00000110756	11234	HPS5	5.52143	5.37618	5.45087	5.31703	5.40731	5.36257	5.42316	5.31361	6.11593	6.00237	6.32502	6.3625	6.14726	6.1221	6.24218	6.23664
ENSG00000110768	2965	GTF2H1	6.17486	6.10624	6.1019	5.97661	6.10238	6.0463	6.10749	5.94132	5.24248	5.23763	5.36753	5.46347	5.26825	5.24416	5.28706	5.36679
ENSG00000134333	3939	LDHA	10.9056	10.798	10.9828	10.8643	10.8205	10.738	10.9173	10.827	8.61212	8.56352	8.73741	8.7508	8.69043	8.6881	8.65988	8.72515
ENSG00000166796	3948	LDHC	0.791796	0.461231	0.592283	0.687027	0.684467	0.419958	1.07127	0.367261	-6.40543	-6.35436	-6.33074	-6.18174	-6.21001	-6.43751	-6.24188	-6.23173
ENSG00000074319	7251	TSG101	6.68641	6.62554	6.53074	6.45579	6.67213	6.60258	6.48707	6.4549	5.29111	5.34043	5.45103	5.45352	5.36505	5.39023	5.40692	5.47001
ENSG00000151116	55293	UEVLD	5.16832	5.04764	5.31376	5.25104	5.25736	5.03588	5.24576	5.21011	4.57543	4.4872	4.50452	4.68631	4.56724	4.54762	4.5105	4.61454
ENSG00000179119	144108	SPTY2D1	5.53811	5.47523	5.43206	5.36602	5.49147	5.35869	5.37779	5.34627	4.96035	4.94313	4.94713	5.04166	4.89786	4.92826	4.87381	4.92499
ENSG00000151117	144110	TMEM86A	0.438617	0.614388	0.556878	0.87399	0.972164	1.01679	0.49004	0.414958	2.78687	2.69821	3.14297	2.92417	2.72957	2.71983	3.13966	3.19244
ENSG00000177054	54503	ZDHHC13	5.30457	5.2127	5.30645	5.16164	5.15337	5.07048	5.28012	5.20842	4.529	4.52752	4.5542	4.61997	4.35318	4.50866	4.36637	4.38022
ENSG00000129173	79733	E2F8	5.04232	4.98278	5.23194	5.16001	4.73278	4.71359	5.05104	5.04182	3.45411	3.41217	3.48144	3.52734	3.50251	3.48284	3.18648	3.48766
ENSG00000166833	89797	NAV2	6.80602	6.80535	6.63363	6.93651	6.83029	6.90929	6.87153	7.00906	7.40805	7.32918	7.6409	7.56928	7.43192	7.4116	7.66867	7.59194
ENSG00000109854	10553	HTATIP2	4.61729	4.4763	4.54733	4.52453	4.68757	4.64129	4.53748	4.43751	-6.40543	-6.35436	-6.33074	-6.18174	-6.21001	-6.43751	-6.24188	-6.23173
ENSG00000185238	10196	PRMT3	5.46115	5.33504	5.43328	5.34461	5.35435	5.30563	5.38533	5.2978	4.03648	3.90421	3.88237	4.11403	3.85742	3.94943	3.75952	3.91675
ENSG00000183161	2188	FANCF	3.50172	3.53025	3.54902	3.55032	3.51159	3.41249	3.44604	3.52637	3.37429	3.3163	3.36101	3.42744	3.27582	3.44054	3.39655	3.51478
[truncated: 11,261 more rows]
