# Supplementary material for: Dynamic transcriptome analysis reveals signatures of paradoxical effect of vemurafenib on human dermal fibroblasts
Source: Cell Commun Signal. 2021 Dec 20;19:123. doi: 10.1186/s12964-021-00801-3 (PMC8686565; doi:10.1186/s12964-021-00801-3)
Supplement: Supplementary file 5 — Additional file 4: Tables S4A–C. Differentially expressed genes in HDF treated with 2 µM of vemurafenib, in comparison to the corresponding time-matched DMSO control. [file 12964_2021_801_MOESM5_ESM.xlsx]

## Sheet: DEG HDF PLX vs. DMSO (4 h)
Supplementary table S4A: Differentially expressed genes in HDF treated with 2µM of vemurafenib for 4 h in comparison to the corresponding time-matched DMSO control
Threshold: adjusted p-value <0.05 (q-value)
ENSEMBL	ENTREZ	symbol	gene name	mean expression	log2 FC	t	p-value	q-value
ENSG00000163659	25976	TIPARP	TCDD inducible poly(ADP-ribose) polymerase	6.23007	-1.43855	-19.3735	2.67873e-20	3.44618e-16
ENSG00000185112	131583	FAM43A	family with sequence similarity 43 member A	6.58203	-0.985642	-11.4573	2.1269e-13	1.36813e-09
ENSG00000138061	1545	CYP1B1	cytochrome P450 family 1 subfamily B member 1	4.71668	-1.4586	-11.2164	3.83362e-13	1.64399e-09
ENSG00000143878	388	RHOB	ras homolog family member B	7.28461	-0.805031	-10.2947	3.9115e-12	1.25804e-08
ENSG00000137727	57569	ARHGAP20	Rho GTPase activating protein 20	2.56389	-0.884169	-8.58097	3.93671e-10	1.01292e-06
ENSG00000063438	57491	AHRR	aryl-hydrocarbon receptor repressor	6.56604	-0.607605	-8.26366	9.63337e-10	2.06556e-06
ENSG00000128272	468	ATF4	activating transcription factor 4	9.02644	0.417561	7.18813	2.17915e-08	4.00497e-05
ENSG00000101255	57761	TRIB3	tribbles pseudokinase 3	7.64684	0.701418	7.02945	3.48703e-08	5.60758e-05
ENSG00000166123	84706	GPT2	glutamic--pyruvic transaminase 2	6.08087	0.554942	6.98639	3.96302e-08	5.66492e-05
ENSG00000101871	4281	MID1	midline 1	5.14282	-0.394771	-6.59149	1.29028e-07	0.000165994
ENSG00000138639	83478	ARHGAP24	Rho GTPase activating protein 24	4.10027	0.398522	6.31963	2.92634e-07	0.000342249
ENSG00000165175	58526	MID1IP1	MID1 interacting protein 1	5.67346	0.443446	6.2905	3.19547e-07	0.000342581
ENSG00000127528	10365	KLF2	Kruppel like factor 2	4.16858	-0.710139	-6.24317	3.68691e-07	0.000364863
ENSG00000116584	9181	ARHGEF2	Rho/Rac guanine nucleotide exchange factor 2	8.17779	0.368645	6.18284	4.42503e-07	0.000406629
ENSG00000125347	3659	IRF1	interferon regulatory factor 1	5.0415	0.421808	6.14116	5.02011e-07	0.000430558
ENSG00000171206	81603	TRIM8	tripartite motif containing 8	7.23542	0.3704	5.48896	3.63667e-06	0.00271599
ENSG00000173334	10221	TRIB1	tribbles pseudokinase 1	4.03713	0.52666	5.47962	3.74142e-06	0.00271599
ENSG00000085433	22911	WDR47	WD repeat domain 47	4.30673	-0.357987	-5.4745	3.80006e-06	0.00271599
ENSG00000071575	28951	TRIB2	tribbles pseudokinase 2	5.53142	0.447892	5.44638	4.13898e-06	0.00280252
ENSG00000186480	3638	INSIG1	insulin induced gene 1	3.96595	-0.747056	-5.3921	4.88088e-06	0.0030371
ENSG00000153234	4929	NR4A2	nuclear receptor subfamily 4 group A member 2	1.07332	-1.20193	-5.38697	4.95757e-06	0.0030371
ENSG00000137203	7020	TFAP2A	transcription factor AP-2 alpha	5.48903	-0.314731	-5.24542	7.61814e-06	0.00445488
ENSG00000171617	8507	ENC1	ectodermal-neural cortex 1	5.28797	0.410292	5.22912	8.00434e-06	0.00447721
ENSG00000065911	10797	MTHFD2	methylenetetrahydrofolate dehydrogenase (NADP+ dependent) 2, methenyltetrahydrofolate cyclohydrolase	7.51313	0.327566	5.17593	9.40471e-06	0.00488286
ENSG00000084112	54434	SSH1	slingshot protein phosphatase 1	7.38525	-0.300322	-5.173	9.48865e-06	0.00488286
ENSG00000115363	84141	EVA1A	eva-1 homolog A, regulator of programmed cell death	5.38692	0.313517	5.11013	1.1479e-05	0.00564985
ENSG00000087589	57091	CASS4	Cas scaffold protein family member 4	2.5336	0.831928	5.09111	1.21593e-05	0.00564985
ENSG00000130164	3949	LDLR	low density lipoprotein receptor	4.98317	-0.739865	-5.0874	1.22966e-05	0.00564985
ENSG00000110619	833	CARS	cysteinyl-tRNA synthetase	7.37073	0.253757	5.04946	1.37921e-05	0.00611846
ENSG00000204103	9935	MAFB	MAF bZIP transcription factor B	2.11413	-0.675789	-4.93191	1.96714e-05	0.00807316
ENSG00000106948	80709	AKNA	AT-hook transcription factor	5.76962	0.42304	4.93115	1.97165e-05	0.00807316
ENSG00000180660	4081	MAB21L1	mab-21 like 1	5.84766	-0.4401	-4.92508	2.00809e-05	0.00807316
ENSG00000128165	79924	ADM2	adrenomedullin 2	6.40483	0.430655	4.8826	2.28246e-05	0.00871935
ENSG00000128965	79094	CHAC1	ChaC glutathione specific gamma-glutamylcyclotransferase 1	6.58462	0.528316	4.87056	2.36679e-05	0.00871935
ENSG00000181634	9966	TNFSF15	TNF superfamily member 15	-0.608661	1.51325	4.86981	2.37215e-05	0.00871935
ENSG00000117425	8643	PTCH2	patched 2	-0.830825	-1.0791	-4.85027	2.51592e-05	0.00876295
ENSG00000163661	5806	PTX3	pentraxin 3	7.42751	0.574969	4.8497	2.52024e-05	0.00876295
ENSG00000130513	9518	GDF15	growth differentiation factor 15	4.6307	0.546343	4.82014	2.75471e-05	0.00897888
ENSG00000120053	2805	GOT1	glutamic-oxaloacetic transaminase 1	6.29186	0.353528	4.81962	2.75901e-05	0.00897888
ENSG00000104081	90427	BMF	Bcl2 modifying factor	2.95641	-0.798164	-4.80983	2.84149e-05	0.00897888
ENSG00000106415	113263	GLCCI1	glucocorticoid induced 1	2.0023	-0.515421	-4.80509	2.88229e-05	0.00897888
ENSG00000175040	9435	CHST2	carbohydrate sulfotransferase 2	4.86208	0.528855	4.79691	2.95402e-05	0.00897888
ENSG00000138135	9023	CH25H	cholesterol 25-hydroxylase	3.28796	0.504524	4.7895	3.02054e-05	0.00897888
ENSG00000169184	4330	MN1	MN1 proto-oncogene, transcriptional regulator	6.40557	-0.437177	-4.784	3.0709e-05	0.00897888
ENSG00000179314	23302	WSCD1	WSC domain containing 1	1.06468	0.77033	4.75776	3.32278e-05	0.00949945
ENSG00000111252	10019	SH2B3	SH2B adaptor protein 3	6.68893	0.389992	4.74324	3.47084e-05	0.00970702
ENSG00000139318	1848	DUSP6	dual specificity phosphatase 6	5.25024	0.681932	4.70218	3.92567e-05	0.0107455
ENSG00000176971	387758	FIBIN	fin bud initiation factor homolog	4.1949	0.477975	4.63835	4.75253e-05	0.0125218
ENSG00000117586	7292	TNFSF4	TNF superfamily member 4	3.60865	0.457667	4.63717	4.7693e-05	0.0125218
ENSG00000177374	3090	HIC1	HIC ZBTB transcriptional repressor 1	5.29361	0.384344	4.62568	4.93607e-05	0.0127005
ENSG00000026559	3755	KCNG1	potassium voltage-gated channel modifier subfamily G member 1	5.69098	0.505898	4.60407	5.26543e-05	0.0132823
ENSG00000011454	2844	GPR21	G protein-coupled receptor 21	5.94806	-0.245984	-4.59629	5.38921e-05	0.0133331
ENSG00000134686	1912	PHC2	polyhomeotic homolog 2	7.08077	0.348182	4.58936	5.50186e-05	0.013355
ENSG00000116285	54206	ERRFI1	ERBB receptor feedback inhibitor 1	5.84881	0.59829	4.55513	6.09339e-05	0.0143348
ENSG00000162599	4774	NFIA	nuclear factor I A	2.67716	-0.435687	-4.55321	6.12835e-05	0.0143348
ENSG00000142149	30811	HUNK	hormonally up-regulated Neu-associated kinase	3.06803	-0.429016	-4.53563	6.45814e-05	0.0147671
ENSG00000100092	23616	SH3BP1	SH3 domain binding protein 1	3.30714	0.429247	4.53126	6.54275e-05	0.0147671
ENSG00000179604	23580	CDC42EP4	CDC42 effector protein 4	6.21569	0.310215	4.52105	6.74469e-05	0.0149604
ENSG00000134138	4212	MEIS2	Meis homeobox 2	5.88008	-0.319796	-4.51275	6.91344e-05	0.0150748
ENSG00000150594	150	ADRA2A	adrenoceptor alpha 2A	3.4038	0.530717	4.48731	7.45688e-05	0.0159001
ENSG00000119408	10783	NEK6	NIMA related kinase 6	5.91315	-0.308901	-4.47896	7.6443e-05	0.0159001
ENSG00000125538	3553	IL1B	interleukin 1 beta	2.89188	-0.774047	-4.47816	7.66269e-05	0.0159001
ENSG00000168916	57507	ZNF608	zinc finger protein 608	3.56703	-0.555867	-4.45763	8.14458e-05	0.0166317
ENSG00000244405	2119	ETV5	ETS variant 5	5.79995	0.396369	4.44988	8.33421e-05	0.0167531
ENSG00000196526	60312	AFAP1	actin filament associated protein 1	8.13403	0.31797	4.37243	0.000104842	0.019969
ENSG00000183779	80139	ZNF703	zinc finger protein 703	6.41837	0.427411	4.37198	0.000104981	0.019969
ENSG00000130766	83667	SESN2	sestrin 2	6.88693	0.384833	4.37142	0.000105156	0.019969
ENSG00000183696	7378	UPP1	uridine phosphorylase 1	4.51725	0.521339	4.36173	0.00010821	0.019969
ENSG00000028277	5452	POU2F2	POU class 2 homeobox 2	3.47312	0.673087	4.36164	0.000108241	0.019969
ENSG00000221963	80830	APOL6	apolipoprotein L6	6.11143	0.303053	4.36035	0.000108654	0.019969
ENSG00000136997	4609	MYC	MYC proto-oncogene, bHLH transcription factor	6.03835	0.323091	4.34733	0.000112915	0.02044
ENSG00000119138	687	KLF9	Kruppel like factor 9	5.25819	-0.46424	-4.34292	0.000114394	0.02044
ENSG00000142599	473	RERE	arginine-glutamic acid dipeptide repeats	6.84302	0.286346	4.33279	0.000117868	0.0207722
ENSG00000145675	5295	PIK3R1	phosphoinositide-3-kinase regulatory subunit 1	5.97298	-0.381704	-4.30844	0.000126647	0.0220177
ENSG00000177283	8325	FZD8	frizzled class receptor 8	4.2737	0.580487	4.3006	0.000129609	0.0222323
ENSG00000107968	1326	MAP3K8	mitogen-activated protein kinase kinase kinase 8	1.74604	-0.706741	-4.2886	0.000134275	0.0227296
ENSG00000131634	79652	TMEM204	transmembrane protein 204	5.19298	0.340692	4.27331	0.000140457	0.0234672
ENSG00000176532	222171	PRR15	proline rich 15	1.77579	0.72696	4.26718	0.000143013	0.023588
ENSG00000134684	8565	YARS	tyrosyl-tRNA synthetase	8.07403	0.24881	4.26207	0.00014518	0.0236422
ENSG00000146232	4794	NFKBIE	NFKB inhibitor epsilon	3.40269	0.391529	4.25355	0.000148863	0.023939
ENSG00000212719	339263	C17orf51	chromosome 17 open reading frame 51	4.25203	0.243828	4.20825	0.000170039	0.0270068
ENSG00000165323	120114	FAT3	FAT atypical cadherin 3	0.903539	1.03038	4.19769	0.00017538	0.0275155
ENSG00000133121	90627	STARD13	StAR related lipid transfer domain containing 13	5.38864	-0.224345	-4.19274	0.000177945	0.0275815
ENSG00000106105	2617	GARS	glycyl-tRNA synthetase	9.11405	0.216203	4.17511	0.000187372	0.028444
ENSG00000132669	54453	RIN2	Ras and Rab interactor 2	5.84642	0.256146	4.17409	0.000187932	0.028444
ENSG00000113739	8614	STC2	stanniocalcin 2	8.80643	-0.337884	-4.15871	0.000196578	0.0294067
ENSG00000136869	7099	TLR4	toll like receptor 4	3.54833	0.420675	4.13244	0.000212257	0.0309305
ENSG00000130844	55422	ZNF331	zinc finger protein 331	3.73613	-0.452944	-4.12808	0.00021498	0.0309305
ENSG00000137825	3706	ITPKA	inositol-trisphosphate 3-kinase A	0.871983	0.748195	4.12778	0.000215165	0.0309305
ENSG00000076356	5362	PLXNA2	plexin A2	5.66508	0.391375	4.12585	0.000216381	0.0309305
ENSG00000134531	2012	EMP1	epithelial membrane protein 1	8.49156	0.340243	4.11965	0.000220329	0.0311488
ENSG00000113494	5618	PRLR	prolactin receptor	2.38065	0.475312	4.10873	0.000227457	0.0318069
ENSG00000205710	100130311	C17orf107	chromosome 17 open reading frame 107	2.04368	0.693911	4.09704	0.000235342	0.0323591
ENSG00000165029	19	ABCA1	ATP binding cassette subfamily A member 1	6.00415	0.414607	4.09544	0.000236436	0.0323591
ENSG00000146733	5723	PSPH	phosphoserine phosphatase	4.99428	0.363199	4.08875	0.000241091	0.0324342
ENSG00000198369	200734	SPRED2	sprouty related EVH1 domain containing 2	5.8999	0.270251	4.08742	0.000242027	0.0324342
ENSG00000168264	359948	IRF2BP2	interferon regulatory factor 2 binding protein 2	5.74697	0.23846	4.07421	0.000251505	0.0333568
ENSG00000174032	253512	SLC25A30	solute carrier family 25 member 30	3.66947	-0.275799	-4.04876	0.000270811	0.0355106
ENSG00000147894	203228	C9orf72	chromosome 9 open reading frame 72	1.06509	-0.675929	-4.04566	0.000273265	0.0355106
ENSG00000106070	2887	GRB10	growth factor receptor bound protein 10	6.4378	0.18998	4.03059	0.000285477	0.0364267
ENSG00000125089	54436	SH3TC1	SH3 domain and tetratricopeptide repeats 1	0.551504	0.690928	4.02735	0.00028817	0.0364267
ENSG00000113369	57561	ARRDC3	arrestin domain containing 3	5.99765	-0.43643	-4.02658	0.000288809	0.0364267
ENSG00000165886	80019	UBTD1	ubiquitin domain containing 1	5.2949	0.394163	4.01658	0.000297304	0.0367507
ENSG00000065717	7089	TLE2	transducin like enhancer of split 2	3.82875	0.343595	4.01344	0.000300018	0.0367507
ENSG00000176678	2300	FOXL1	forkhead box L1	3.78977	0.261417	4.01069	0.000302423	0.0367507
ENSG00000185262	283991	UBALD2	UBA like domain containing 2	4.8258	0.415567	4.01025	0.000302804	0.0367507
ENSG00000135540	57224	NHSL1	NHS like 1	3.81669	0.343306	3.99407	0.000317324	0.0381531
ENSG00000153976	9955	HS3ST3A1	heparan sulfate-glucosamine 3-sulfotransferase 3A1	4.50798	0.462282	3.98536	0.000325418	0.0387639
ENSG00000116717	1647	GADD45A	growth arrest and DNA damage inducible alpha	5.72164	0.254001	3.97962	0.00033086	0.0390506
ENSG00000185808	51227	PIGP	phosphatidylinositol glycan anchor biosynthesis class P	2.14917	-0.422235	-3.96071	0.000349426	0.040867
ENSG00000176401	126272	EID2B	EP300 interacting inhibitor of differentiation 2B	0.196609	-0.616544	-3.92873	0.000383172	0.0442658
ENSG00000164347	84340	GFM2	G elongation factor mitochondrial 2	4.1517	-0.330498	-3.92674	0.000385369	0.0442658
ENSG00000168685	3575	IL7R	interleukin 7 receptor	5.3719	0.359153	3.92114	0.000391639	0.0445879
ENSG00000121361	3764	KCNJ8	potassium voltage-gated channel subfamily J member 8	1.33956	-0.596976	-3.90923	0.000405284	0.0457367
ENSG00000100647	9766	SUSD6	sushi domain containing 6	5.71395	0.269037	3.89381	0.000423636	0.0465873
ENSG00000168621	2668	GDNF	glial cell derived neurotrophic factor	1.46211	-0.86004	-3.89312	0.000424475	0.0465873
ENSG00000156453	5097	PCDH1	protocadherin 1	2.23796	0.624417	3.89248	0.000425264	0.0465873
ENSG00000145241	1060	CENPC	centromere protein C	3.16474	-0.4707	-3.89081	0.000427307	0.0465873
ENSG00000188785	147694	ZNF548	zinc finger protein 548	2.96763	-0.37494	-3.88551	0.000433858	0.046904
ENSG00000147324	9258	MFHAS1	malignant fibrous histiocytoma amplified sequence 1	4.73212	0.262795	3.88079	0.00043977	0.047147
ENSG00000164074	80167	ABHD18	abhydrolase domain containing 18	2.20488	-0.529433	-3.8653	0.000459745	0.0488811
ENSG00000111276	1027	CDKN1B	cyclin dependent kinase inhibitor 1B	5.27669	-0.26451	-3.86109	0.000465316	0.049068

## Sheet: DEG HDF PLX vs. DMSO (8 h)
Supplementary table S4B: Differentially expressed genes in HDF treated with 2µM of vemurafenib for 8 h in comparison to the corresponding time-matched DMSO control
Threshold: adjusted p-value <0.05 (q-value)
ENSEMBL	ENTREZ	symbol	gene name	mean expression	log2 FC	t	p-value	q-value
ENSG00000138061	1545	CYP1B1	cytochrome P450 family 1 subfamily B member 1	4.71668	-2.53876	-19.5227	2.09349e-20	2.69327e-16
ENSG00000130164	3949	LDLR	low density lipoprotein receptor	4.98317	-2.43243	-16.7257	2.82227e-18	1.81543e-14
ENSG00000163659	25976	TIPARP	TCDD inducible poly(ADP-ribose) polymerase	6.23007	-0.992417	-13.3653	2.57107e-15	1.10256e-11
ENSG00000186480	3638	INSIG1	insulin induced gene 1	3.96595	-1.72452	-12.4472	2.03836e-14	6.55587e-11
ENSG00000143878	388	RHOB	ras homolog family member B	7.28461	-0.858214	-10.9748	6.97374e-13	1.79434e-09
ENSG00000165029	19	ABCA1	ATP binding cassette subfamily A member 1	6.00415	1.0745	10.6138	1.72871e-12	3.70665e-09
ENSG00000127528	10365	KLF2	Kruppel like factor 2	4.16858	-1.12693	-9.90739	1.07266e-11	1.9714e-08
ENSG00000185112	131583	FAM43A	family with sequence similarity 43 member A	6.58203	-0.838807	-9.75048	1.62328e-11	2.61043e-08
ENSG00000063438	57491	AHRR	aryl-hydrocarbon receptor repressor	6.56604	-0.584034	-7.94309	2.4083e-09	3.44253e-06
ENSG00000145860	153830	RNF145	ring finger protein 145	6.54094	0.433976	7.74204	4.30412e-09	5.53725e-06
ENSG00000101265	9770	RASSF2	Ras association domain family member 2	3.36566	-0.859665	-7.5079	8.51083e-09	9.9538e-06
ENSG00000099194	6319	SCD	stearoyl-CoA desaturase	5.5732	-0.727443	-6.91085	4.96228e-08	5.31998e-05
ENSG00000149485	3992	FADS1	fatty acid desaturase 1	6.08673	-0.389704	-6.87096	5.58904e-08	5.47117e-05
ENSG00000082482	3776	KCNK2	potassium two pore domain channel subfamily K member 2	4.30924	-0.520253	-6.84977	5.95386e-08	5.47117e-05
ENSG00000113739	8614	STC2	stanniocalcin 2	8.80643	-0.539725	-6.64298	1.10549e-07	9.48144e-05
ENSG00000067064	3422	IDI1	isopentenyl-diphosphate delta isomerase 1	3.96676	-0.618982	-6.45704	1.93345e-07	0.000155462
ENSG00000117228	2633	GBP1	guanylate binding protein 1	5.21661	-0.568381	-6.31128	3.00105e-07	0.000227109
ENSG00000052802	6307	MSMO1	methylsterol monooxygenase 1	4.00842	-0.790576	-6.08623	5.929e-07	0.000423759
ENSG00000176771	344148	NCKAP5	NCK associated protein 5	2.24887	-0.87892	-6.00982	7.47451e-07	0.000506103
ENSG00000102755	2321	FLT1	fms related tyrosine kinase 1	6.60074	0.475144	5.9251	9.66536e-07	0.000621724
ENSG00000133703	3845	KRAS	KRAS proto-oncogene, GTPase	5.12467	-0.414894	-5.83614	1.26627e-06	0.000745412
ENSG00000169933	9758	FRMPD4	FERM and PDZ domain containing 4	0.419296	-0.961664	-5.83395	1.2747e-06	0.000745412
ENSG00000146197	222663	SCUBE3	signal peptide, CUB domain and EGF like domain containing 3	5.06441	0.867133	5.81062	1.36833e-06	0.000755477
ENSG00000153395	79888	LPCAT1	lysophosphatidylcholine acyltransferase 1	6.22156	0.294487	5.80089	1.40936e-06	0.000755477
ENSG00000101871	4281	MID1	midline 1	5.14282	-0.344228	-5.74758	1.65719e-06	0.00085279
ENSG00000142149	30811	HUNK	hormonally up-regulated Neu-associated kinase	3.06803	-0.532693	-5.63172	2.35659e-06	0.00116606
ENSG00000103196	83716	CRISPLD2	cysteine rich secretory protein LCCL domain containing 2	8.22246	-0.55303	-5.58657	2.70322e-06	0.00128803
ENSG00000151693	8853	ASAP2	ArfGAP with SH3 domain, ankyrin repeat and PH domain 2	5.60263	0.42648	5.56429	2.89261e-06	0.00132394
ENSG00000198911	6721	SREBF2	sterol regulatory element binding transcription factor 2	6.89169	-0.445082	-5.55401	2.98441e-06	0.00132394
ENSG00000134824	9415	FADS2	fatty acid desaturase 2	6.58083	-0.497255	-5.48713	3.65701e-06	0.00156825
ENSG00000150510	220108	FAM124A	family with sequence similarity 124 member A	0.646177	-0.967696	-5.3996	4.77098e-06	0.00197995
ENSG00000213626	81606	LBH	limb bud and heart development	4.70832	-0.541787	-5.29469	6.56054e-06	0.00263754
ENSG00000069702	7049	TGFBR3	transforming growth factor beta receptor 3	3.12314	-0.634757	-5.27265	7.01429e-06	0.00273451
ENSG00000113161	3156	HMGCR	3-hydroxy-3-methylglutaryl-CoA reductase	5.3253	-0.402406	-5.23326	7.90431e-06	0.00299085
ENSG00000126562	65266	WNK4	WNK lysine deficient protein kinase 4	4.09981	0.525926	5.19943	8.75818e-06	0.00319232
ENSG00000004660	84254	CAMKK1	calcium/calmodulin dependent protein kinase kinase 1	3.98693	0.510317	5.19139	8.97442e-06	0.00319232
ENSG00000071054	9448	MAP4K4	mitogen-activated protein kinase kinase kinase kinase 4	8.75435	0.287544	5.18387	9.18117e-06	0.00319232
ENSG00000172893	1717	DHCR7	7-dehydrocholesterol reductase	4.55325	-0.607818	-5.16807	9.63139e-06	0.00326073
ENSG00000085117	3732	CD82	CD82 molecule	3.63643	0.492633	5.13049	1.07929e-05	0.00356026
ENSG00000175745	7025	NR2F1	nuclear receptor subfamily 2 group F member 1	5.43393	0.51331	5.11027	1.14742e-05	0.00369039
ENSG00000204103	9935	MAFB	MAF bZIP transcription factor B	2.11413	-0.697405	-5.08967	1.22126e-05	0.00381067
ENSG00000163661	5806	PTX3	pentraxin 3	7.42751	0.602694	5.08355	1.24406e-05	0.00381067
ENSG00000128272	468	ATF4	activating transcription factor 4	9.02644	0.294545	5.07045	1.29437e-05	0.00387257
ENSG00000178919	2304	FOXE1	forkhead box E1	-0.500223	-1.3003	-5.03484	1.44154e-05	0.00421486
ENSG00000119899	26503	SLC17A5	solute carrier family 17 member 5	4.40453	-0.362518	-5.01661	1.52321e-05	0.00427839
ENSG00000123095	79365	BHLHE41	basic helix-loop-helix family member e41	2.63814	0.488744	5.01519	1.52978e-05	0.00427839
ENSG00000172403	171024	SYNPO2	synaptopodin 2	5.81156	-0.590524	-4.98888	1.65632e-05	0.00453374
ENSG00000166923	26585	GREM1	gremlin 1, DAN family BMP antagonist	11.0891	-0.471747	-4.93906	1.92518e-05	0.00515987
ENSG00000163431	25802	LMOD1	leiomodin 1	5.91454	-0.576604	-4.90574	2.12871e-05	0.00558896
ENSG00000143333	6004	RGS16	regulator of G protein signaling 16	-0.564558	0.989585	4.89002	2.23202e-05	0.00571097
ENSG00000011454	2844	GPR21	G protein-coupled receptor 21	5.94806	-0.261451	-4.8853	2.26397e-05	0.00571097
ENSG00000104549	6713	SQLE	squalene epoxidase	5.72739	-0.324393	-4.87221	2.35505e-05	0.00582649
ENSG00000177570	401474	SAMD12	sterile alpha motif domain containing 12	2.12457	-0.70629	-4.84068	2.58959e-05	0.00613196
ENSG00000137672	7225	TRPC6	transient receptor potential cation channel subfamily C member 6	2.99686	-0.774108	-4.832	2.65817e-05	0.00613196
ENSG00000143850	22874	PLEKHA6	pleckstrin homology domain containing A6	4.99667	0.451081	4.82984	2.67546e-05	0.00613196
ENSG00000103888	57214	CEMIP	cell migration inducing hyaluronidase 1	9.06847	-0.488571	-4.81942	2.7607e-05	0.00613196
ENSG00000162692	7412	VCAM1	vascular cell adhesion molecule 1	0.745101	1.07578	4.8157	2.79178e-05	0.00613196
ENSG00000028277	5452	POU2F2	POU class 2 homeobox 2	3.47312	0.74273	4.81293	2.8151e-05	0.00613196
ENSG00000152953	55351	STK32B	serine/threonine kinase 32B	4.01271	-0.436048	-4.81165	2.82599e-05	0.00613196
ENSG00000162520	81493	SYNC	syncoilin, intermediate filament protein	4.56131	-0.456066	-4.80769	2.85983e-05	0.00613196
ENSG00000196781	7088	TLE1	transducin like enhancer of split 1	4.61517	-0.356969	-4.78854	3.02934e-05	0.00638893
ENSG00000071575	28951	TRIB2	tribbles pseudokinase 2	5.53142	0.387158	4.70785	3.85952e-05	0.0080085
ENSG00000103647	10391	CORO2B	coronin 2B	5.63081	0.476539	4.70163	3.93225e-05	0.0080299
ENSG00000240875	730091	LINC00886	long intergenic non-protein coding RNA 886	1.26684	-0.763322	-4.65436	4.53027e-05	0.00910654
ENSG00000164211	134429	STARD4	StAR related lipid transfer domain containing 4	2.82211	-0.943848	-4.64252	4.69362e-05	0.00928975
ENSG00000149633	85449	KIAA1755	KIAA1755	4.73701	0.498319	4.62984	4.8751e-05	0.00950274
ENSG00000173641	27129	HSPB7	heat shock protein family B (small) member 7	5.62111	-0.527487	-4.60817	5.20121e-05	0.00984193
ENSG00000176595	9920	KBTBD11	kelch repeat and BTB domain containing 11	3.35074	-0.520162	-4.60811	5.20211e-05	0.00984193
ENSG00000135540	57224	NHSL1	NHS like 1	3.81669	0.394788	4.59302	5.44201e-05	0.0101161
ENSG00000136997	4609	MYC	MYC proto-oncogene, bHLH transcription factor	6.03835	0.340519	4.58184	5.62671e-05	0.0101161
ENSG00000177283	8325	FZD8	frizzled class receptor 8	4.2737	0.618441	4.58178	5.62773e-05	0.0101161
ENSG00000129048	51554	ACKR4	atypical chemokine receptor 4	3.28697	-0.800556	-4.57977	5.66153e-05	0.0101161
ENSG00000076356	5362	PLXNA2	plexin A2	5.66508	0.432923	4.56384	5.93717e-05	0.0104632
ENSG00000134440	4677	NARS	asparaginyl-tRNA synthetase	7.94095	0.164339	4.51712	6.824e-05	0.011836
ENSG00000117758	23673	STX12	syntaxin 12	5.42944	-0.288198	-4.5134	6.90014e-05	0.011836
ENSG00000136153	4008	LMO7	LIM domain 7	8.89831	0.221561	4.49309	7.32991e-05	0.0124078
ENSG00000166272	54838	WBP1L	WW domain binding protein 1 like	6.37969	-0.261148	-4.48091	7.60025e-05	0.012589
ENSG00000260910	100861555	LINC00565	long intergenic non-protein coding RNA 565	1.57562	0.564178	4.47948	7.63265e-05	0.012589
ENSG00000079459	2222	FDFT1	farnesyl-diphosphate farnesyltransferase 1	6.04606	-0.280722	-4.47074	7.83347e-05	0.0126766
ENSG00000138639	83478	ARHGAP24	Rho GTPase activating protein 24	4.10027	0.281796	4.46862	7.88287e-05	0.0126766
ENSG00000007237	8522	GAS7	growth arrest specific 7	5.84424	0.548199	4.4335	8.74927e-05	0.0138962
ENSG00000185630	5087	PBX1	PBX homeobox 1	7.72865	-0.287178	-4.4183	9.15243e-05	0.0143593
ENSG00000166986	4141	MARS	methionyl-tRNA synthetase	8.38126	0.247722	4.40567	9.50175e-05	0.0147277
ENSG00000164983	157378	TMEM65	transmembrane protein 65	3.12112	-0.335449	-4.39974	9.66999e-05	0.0147861
ENSG00000149798	10435	CDC42EP2	CDC42 effector protein 2	5.05105	-0.406141	-4.39629	9.76931e-05	0.0147861
ENSG00000128245	7533	YWHAH	tyrosine 3-monooxygenase/tryptophan 5-monooxygenase activation protein eta	7.26866	-0.299443	-4.39072	9.93167e-05	0.0148571
ENSG00000156453	5097	PCDH1	protocadherin 1	2.23796	0.702539	4.37947	0.000102678	0.0151834
ENSG00000145390	54532	USP53	ubiquitin specific peptidase 53	6.5197	-0.412396	-4.3719	0.000105004	0.0153509
ENSG00000137502	27314	RAB30	RAB30, member RAS oncogene family	4.06271	-0.489618	-4.33341	0.000117654	0.0170069
ENSG00000149781	83706	FERMT3	fermitin family member 3	1.7224	0.507854	4.32339	0.000121185	0.0173227
ENSG00000072042	51109	RDH11	retinol dehydrogenase 11	5.33797	-0.2229	-4.31623	0.000123772	0.0174036
ENSG00000183696	7378	UPP1	uridine phosphorylase 1	4.51725	0.515677	4.31436	0.000124456	0.0174036
ENSG00000197183	140688	NOL4L	nucleolar protein 4 like	4.9092	0.304769	4.28577	0.000135398	0.0186668
ENSG00000115648	79083	MLPH	melanophilin	4.54943	0.5585	4.28023	0.000137625	0.0186668
ENSG00000137267	7280	TUBB2A	tubulin beta 2A class IIa	5.77636	-0.389815	-4.27969	0.000137843	0.0186668
ENSG00000113013	3313	HSPA9	heat shock protein family A (Hsp70) member 9	8.46818	0.193349	4.27219	0.000140921	0.0188849
ENSG00000073792	10644	IGF2BP2	insulin like growth factor 2 mRNA binding protein 2	6.66111	0.225271	4.25078	0.000150077	0.0199045
ENSG00000130775	9473	THEMIS2	thymocyte selection associated family member 2	1.38335	0.502719	4.24252	0.000153764	0.0201435
ENSG00000174437	488	ATP2A2	ATPase sarcoplasmic/endoplasmic reticulum Ca2+ transporting 2	9.29124	-0.29031	-4.23978	0.00015501	0.0201435
ENSG00000135723	29109	FHOD1	formin homology 2 domain containing 1	5.22626	0.39796	4.20482	0.000171758	0.0220966
ENSG00000182463	128553	TSHZ2	teashirt zinc finger homeobox 2	0.709843	-0.819352	-4.18384	0.000182644	0.0231435
ENSG00000005100	56919	DHX33	DEAH-box helicase 33	5.06529	0.261058	4.18226	0.000183493	0.0231435
ENSG00000141052	93649	MYOCD	myocardin	2.78298	-0.68451	-4.17806	0.000185759	0.0232018
ENSG00000100003	23541	SEC14L2	SEC14 like lipid binding 2	5.00404	0.421069	4.16214	0.000194619	0.0239079
ENSG00000172164	6641	SNTB1	syntrophin beta 1	4.50747	-0.3613	-4.15786	0.000197066	0.0239079
ENSG00000078018	4133	MAP2	microtubule associated protein 2	3.53285	0.476548	4.15567	0.000198335	0.0239079
ENSG00000155324	65983	GRAMD2B	GRAM domain containing 2B	6.52762	-0.293457	-4.15479	0.000198846	0.0239079
ENSG00000154319	83648	FAM167A	family with sequence similarity 167 member A	6.19964	-0.408601	-4.12847	0.000214733	0.0255791
ENSG00000164761	4982	TNFRSF11B	TNF receptor superfamily member 11b	7.12085	-0.334566	-4.12291	0.000218244	0.0257589
ENSG00000149596	57158	JPH2	junctophilin 2	4.46841	-0.493366	-4.09852	0.000234329	0.0274059
ENSG00000111252	10019	SH2B3	SH2B adaptor protein 3	6.68893	0.33615	4.08839	0.000241341	0.0279716
ENSG00000121068	6909	TBX2	T-box 2	5.43008	0.315294	4.07291	0.000252462	0.0289994
ENSG00000170873	9788	MTSS1	MTSS1, I-BAR domain containing	2.97546	0.663347	4.06543	0.000258015	0.0293748
ENSG00000116133	1718	DHCR24	24-dehydrocholesterol reductase	6.47421	-0.438756	-4.04637	0.000272701	0.0307746
ENSG00000179051	55920	RCC2	regulator of chromosome condensation 2	6.96981	0.18871	4.03882	0.000278743	0.0311385
ENSG00000161791	91010	FMNL3	formin like 3	5.59608	0.294772	4.03632	0.000280767	0.0311385
ENSG00000150630	7424	VEGFC	vascular endothelial growth factor C	6.57633	0.290536	4.03202	0.000284292	0.03126
ENSG00000166833	89797	NAV2	neuron navigator 2	6.9711	0.36324	4.02445	0.000290601	0.0316829
ENSG00000128482	7732	RNF112	ring finger protein 112	0.264267	1.05348	4.01999	0.000294386	0.0318035
ENSG00000120333	63931	MRPS14	mitochondrial ribosomal protein S14	3.80719	-0.275223	-4.01734	0.000296651	0.0318035
ENSG00000087253	54947	LPCAT2	lysophosphatidylcholine acyltransferase 2	5.30653	-0.277313	-4.00454	0.000307852	0.0327315
ENSG00000138944	85352	SHISAL1	shisa like 1	5.3539	-0.453204	-3.99973	0.000312167	0.0328575
ENSG00000156026	90550	MCU	mitochondrial calcium uniporter	4.97713	-0.279924	-3.99755	0.000314145	0.0328575
ENSG00000164171	3673	ITGA2	integrin subunit alpha 2	5.45437	0.666686	3.99053	0.000320589	0.0332611
ENSG00000106070	2887	GRB10	growth factor receptor bound protein 10	6.4378	0.186418	3.95501	0.000355223	0.0365595
ENSG00000182575	11248	NXPH3	neurexophilin 3	4.1412	-0.492666	-3.94554	0.000365055	0.0372733
ENSG00000109929	6309	SC5D	sterol-C5-desaturase	3.83367	-0.418014	-3.93285	0.000378654	0.0383573
ENSG00000119138	687	KLF9	Kruppel like factor 9	5.25819	-0.418867	-3.91846	0.000394665	0.039629
ENSG00000070371	8218	CLTCL1	clathrin heavy chain like 1	4.59424	0.284592	3.91609	0.000397369	0.039629
ENSG00000197046	284266	SIGLEC15	sialic acid binding Ig like lectin 15	-0.487893	0.860998	3.90892	0.000405646	0.0401434
ENSG00000123595	9367	RAB9A	RAB9A, member RAS oncogene family	3.53639	-0.36106	-3.90617	0.000408857	0.0401523
ENSG00000180660	4081	MAB21L1	mab-21 like 1	5.84766	-0.348661	-3.9018	0.000414031	0.0402803
ENSG00000143753	8560	DEGS1	delta 4-desaturase, sphingolipid 1	6.8984	-0.256796	-3.89979	0.000416423	0.0402803
ENSG00000119408	10783	NEK6	NIMA related kinase 6	5.91315	-0.268437	-3.89224	0.000425548	0.0408558
ENSG00000026559	3755	KCNG1	potassium voltage-gated channel modifier subfamily G member 1	5.69098	0.426851	3.88468	0.000434894	0.0414438
ENSG00000006062	9020	MAP3K14	mitogen-activated protein kinase kinase kinase 14	3.43513	0.591728	3.88198	0.00043827	0.0414584
ENSG00000164283	11082	ESM1	endothelial cell specific molecule 1	3.19933	1.13472	3.87916	0.000441833	0.0414904
ENSG00000114251	7474	WNT5A	Wnt family member 5A	9.46928	-0.307108	-3.87407	0.00044833	0.0417632
ENSG00000168234	125488	TTC39C	tetratricopeptide repeat domain 39C	5.60943	-0.382628	-3.87107	0.000452194	0.0417632
ENSG00000103978	25963	TMEM87A	transmembrane protein 87A	5.37816	-0.214793	-3.86932	0.000454477	0.0417632
ENSG00000175040	9435	CHST2	carbohydrate sulfotransferase 2	4.86208	0.425628	3.8606	0.000465965	0.0422003
ENSG00000111666	56994	CHPT1	choline phosphotransferase 1	4.1954	-0.257233	-3.85874	0.000468455	0.0422003
ENSG00000035664	23604	DAPK2	death associated protein kinase 2	3.91637	0.295734	3.85792	0.000469556	0.0422003
ENSG00000205593	414918	DENND6B	DENN domain containing 6B	2.83758	0.491297	3.85585	0.000472354	0.0422003
ENSG00000118689	2309	FOXO3	forkhead box O3	6.54473	-0.214483	-3.83714	0.000498323	0.0442133
ENSG00000175183	1466	CSRP2	cysteine and glycine rich protein 2	4.58088	-0.420395	-3.8298	0.00050889	0.0447791
ENSG00000197442	4217	MAP3K5	mitogen-activated protein kinase kinase kinase 5	3.65141	0.393823	3.8279	0.000511662	0.0447791
ENSG00000167103	138429	PIP5KL1	phosphatidylinositol-4-phosphate 5-kinase like 1	0.924488	0.701883	3.82008	0.00052321	0.0454804
ENSG00000154678	5137	PDE1C	phosphodiesterase 1C	5.12432	0.248191	3.80826	0.000541154	0.0467244
ENSG00000153317	50807	ASAP1	ArfGAP with SH3 domain, ankyrin repeat and PH domain 1	7.06951	0.267498	3.80545	0.000545512	0.0467299
ENSG00000175137	80851	SH3BP5L	SH3 binding domain protein 5 like	7.05782	0.313471	3.8028	0.000549655	0.0467299
ENSG00000106799	7046	TGFBR1	transforming growth factor beta receptor 1	6.83425	-0.301871	-3.80123	0.000552114	0.0467299
ENSG00000134531	2012	EMP1	epithelial membrane protein 1	8.49156	0.31368	3.79804	0.000557165	0.0468492
ENSG00000126016	154796	AMOT	angiomotin	2.30322	-0.415088	-3.7944	0.000562972	0.0470234
ENSG00000019549	6591	SNAI2	snail family transcriptional repressor 2	6.39907	0.251603	3.79217	0.000566547	0.0470234
ENSG00000136111	9882	TBC1D4	TBC1 domain family member 4	4.50871	0.26272	3.78775	0.000573732	0.0473145
ENSG00000089159	5829	PXN	paxillin	7.66703	0.353254	3.78125	0.000584445	0.047891
ENSG00000205090	339453	TMEM240	transmembrane protein 240	1.70296	-0.476232	-3.77379	0.000596979	0.0486084
ENSG00000178026	388886	LRRC75B	leucine rich repeat containing 75B	2.52289	0.48397	3.76447	0.000613003	0.0495993

## Sheet: DEG HDF PLX vs. DMSO (18 h)
Supplementary table S4C: Differentially expressed genes in HDF treated with 2µM of vemurafenib for 18 h in comparison to the corresponding time-matched DMSO control
Threshold: adjusted p-value <0.05 (q-value)
ENSEMBL	ENTREZ	symbol	gene name	mean expression	log2 FC	t	p-value	q-value
ENSG00000153395	79888	LPCAT1	lysophosphatidylcholine acyltransferase 1	6.22156	0.819299	16.1388	8.57404e-18	1.10305e-13
ENSG00000138061	1545	CYP1B1	cytochrome P450 family 1 subfamily B member 1	4.71668	-1.90807	-14.6727	1.5849e-16	1.01949e-12
ENSG00000145860	153830	RNF145	ring finger protein 145	6.54094	0.771048	13.7553	1.09824e-15	4.70961e-12
ENSG00000163659	25976	TIPARP	TCDD inducible poly(ADP-ribose) polymerase	6.23007	-0.950893	-12.806	8.96929e-15	2.88475e-11
ENSG00000134824	9415	FADS2	fatty acid desaturase 2	6.58083	-1.13097	-12.4801	1.88953e-14	4.86177e-11
ENSG00000101265	9770	RASSF2	Ras association domain family member 2	3.36566	-1.28706	-11.2405	3.61279e-13	7.28268e-10
ENSG00000149485	3992	FADS1	fatty acid desaturase 1	6.08673	-0.635405	-11.203	3.9626e-13	7.28268e-10
ENSG00000198911	6721	SREBF2	sterol regulatory element binding transcription factor 2	6.89169	-0.800778	-9.9926	8.5769e-12	1.37927e-08
ENSG00000185112	131583	FAM43A	family with sequence similarity 43 member A	6.58203	-0.835783	-9.71532	1.78198e-11	2.54724e-08
ENSG00000172893	1717	DHCR7	7-dehydrocholesterol reductase	4.55325	-1.08086	-9.19024	7.31496e-11	9.28301e-08
ENSG00000143878	388	RHOB	ras homolog family member B	7.28461	-0.716324	-9.16028	7.93728e-11	9.28301e-08
ENSG00000099194	6319	SCD	stearoyl-CoA desaturase	5.5732	-0.950751	-9.03232	1.12641e-10	1.20761e-07
ENSG00000173641	27129	HSPB7	heat shock protein family B (small) member 7	5.62111	-0.999456	-8.73134	2.58734e-10	2.56047e-07
ENSG00000081923	5205	ATP8B1	ATPase phospholipid transporting 8B1	6.61379	-0.505157	-8.41663	6.24812e-10	5.74158e-07
ENSG00000115461	3488	IGFBP5	insulin like growth factor binding protein 5	11.6505	-0.775798	-8.15197	1.32382e-09	1.1354e-06
ENSG00000127528	10365	KLF2	Kruppel like factor 2	4.16858	-0.920172	-8.08968	1.58161e-09	1.27171e-06
ENSG00000113739	8614	STC2	stanniocalcin 2	8.80643	-0.651871	-8.02329	1.91276e-09	1.44751e-06
ENSG00000149798	10435	CDC42EP2	CDC42 effector protein 2	5.05105	-0.691783	-7.48823	9.01497e-09	6.4432e-06
ENSG00000143367	7286	TUFT1	tuftelin 1	3.91944	-0.739519	-7.46144	9.75037e-09	6.60203e-06
ENSG00000155324	65983	GRAMD2B	GRAM domain containing 2B	6.52762	-0.521352	-7.38134	1.23326e-08	7.93295e-06
ENSG00000172403	171024	SYNPO2	synaptopodin 2	5.81156	-0.85561	-7.22839	1.93482e-08	1.11415e-05
ENSG00000103196	83716	CRISPLD2	cysteine rich secretory protein LCCL domain containing 2	8.22246	-0.715393	-7.22672	1.94437e-08	1.11415e-05
ENSG00000052802	6307	MSMO1	methylsterol monooxygenase 1	4.00842	-0.937659	-7.21855	1.99187e-08	1.11415e-05
ENSG00000063438	57491	AHRR	aryl-hydrocarbon receptor repressor	6.56604	-0.527841	-7.17884	2.2398e-08	1.19359e-05
ENSG00000213626	81606	LBH	limb bud and heart development	4.70832	-0.733377	-7.16702	2.31946e-08	1.19359e-05
ENSG00000118263	8609	KLF7	Kruppel like factor 7	6.10424	-0.512624	-7.11786	2.68273e-08	1.30418e-05
ENSG00000103888	57214	CEMIP	cell migration inducing hyaluronidase 1	9.06847	-0.719963	-7.10194	2.81233e-08	1.30418e-05
ENSG00000106772	158471	PRUNE2	prune homolog 2	3.94103	-1.03565	-7.09881	2.83849e-08	1.30418e-05
ENSG00000138119	26509	MYOF	myoferlin	9.95869	-0.335466	-7.00873	3.7084e-08	1.64512e-05
ENSG00000163017	72	ACTG2	actin, gamma 2, smooth muscle, enteric	4.37918	-0.937791	-6.97533	4.09562e-08	1.71167e-05
ENSG00000110906	83892	KCTD10	potassium channel tetramerization domain containing 10	6.79606	-0.30976	-6.97296	4.12451e-08	1.71167e-05
ENSG00000105339	22898	DENND3	DENN domain containing 3	4.24787	-0.528936	-6.93425	4.62823e-08	1.86069e-05
ENSG00000103175	58189	WFDC1	WAP four-disulfide core domain 1	4.23004	-0.851412	-6.90538	5.04392e-08	1.96636e-05
ENSG00000141232	10140	TOB1	transducer of ERBB2, 1	4.59316	-0.39607	-6.86908	5.62042e-08	2.12667e-05
ENSG00000130713	23404	EXOSC2	exosome component 2	4.56759	0.428338	6.81922	6.52248e-08	2.39748e-05
ENSG00000065308	9697	TRAM2	translocation associated membrane protein 2	8.64799	-0.366856	-6.75722	7.85066e-08	2.80552e-05
ENSG00000179820	91663	MYADM	myeloid associated differentiation marker	8.44554	-0.618933	-6.72652	8.6063e-08	2.99243e-05
ENSG00000145390	54532	USP53	ubiquitin specific peptidase 53	6.5197	-0.632077	-6.7008	9.29552e-08	3.14702e-05
ENSG00000107796	59	ACTA2	actin, alpha 2, smooth muscle, aorta	6.62542	-0.987145	-6.69108	9.57014e-08	3.15692e-05
ENSG00000139211	347902	AMIGO2	adhesion molecule with Ig like domain 2	6.74727	-0.655473	-6.67508	1.00402e-07	3.22918e-05
ENSG00000168575	6575	SLC20A2	solute carrier family 20 member 2	6.01712	-0.500514	-6.61728	1.19412e-07	3.74692e-05
ENSG00000119280	84886	C1orf198	chromosome 1 open reading frame 198	8.19151	-0.609392	-6.57897	1.33974e-07	4.08482e-05
ENSG00000170522	79071	ELOVL6	ELOVL fatty acid elongase 6	3.71604	0.655338	6.57268	1.36531e-07	4.08482e-05
ENSG00000182606	22906	TRAK1	trafficking kinesin protein 1	5.69665	-0.324757	-6.5649	1.39762e-07	4.08645e-05
ENSG00000114251	7474	WNT5A	Wnt family member 5A	9.46928	-0.51772	-6.53087	1.54819e-07	4.42609e-05
ENSG00000105088	93145	OLFM2	olfactomedin 2	6.79731	-0.790002	-6.43743	2.05112e-07	5.73644e-05
ENSG00000162104	115	ADCY9	adenylate cyclase 9	6.83428	-0.48659	-6.35072	2.66416e-07	7.29243e-05
ENSG00000084112	54434	SSH1	slingshot protein phosphatase 1	7.38525	-0.367299	-6.32666	2.86484e-07	7.67837e-05
ENSG00000186480	3638	INSIG1	insulin induced gene 1	3.96595	-0.874235	-6.31005	3.01223e-07	7.90863e-05
ENSG00000152953	55351	STK32B	serine/threonine kinase 32B	4.01271	-0.569023	-6.27898	3.30867e-07	8.5132e-05
ENSG00000013619	10046	MAMLD1	mastermind like domain containing 1	5.15238	-0.477648	-6.26535	3.44777e-07	8.61316e-05
ENSG00000162692	7412	VCAM1	vascular cell adhesion molecule 1	0.745101	1.3989	6.26214	3.48142e-07	8.61316e-05
ENSG00000166923	26585	GREM1	gremlin 1, DAN family BMP antagonist	11.0891	-0.592835	-6.20681	4.11544e-07	9.98965e-05
ENSG00000169991	126917	IFFO2	intermediate filament family orphan 2	4.92037	-0.427709	-6.19932	4.20979e-07	0.000100294
ENSG00000008256	9265	CYTH3	cytohesin 3	6.66338	-0.369611	-6.19025	4.32697e-07	0.000101212
ENSG00000138944	85352	SHISAL1	shisa like 1	5.3539	-0.698406	-6.16375	4.68831e-07	0.000106041
ENSG00000130176	1264	CNN1	calponin 1	6.96976	-0.672969	-6.16096	4.72801e-07	0.000106041
ENSG00000130164	3949	LDLR	low density lipoprotein receptor	4.98317	-0.895463	-6.1573	4.78069e-07	0.000106041
ENSG00000011454	2844	GPR21	G protein-coupled receptor 21	5.94806	-0.324784	-6.0687	6.25262e-07	0.000136339
ENSG00000116117	117583	PARD3B	par-3 family cell polarity regulator beta	4.80809	-0.48988	-6.02283	7.18549e-07	0.000154069
ENSG00000169604	84168	ANTXR1	ANTXR cell adhesion molecule 1	8.68447	-0.345814	-6.00796	7.51695e-07	0.000158534
ENSG00000182022	51363	CHST15	carbohydrate sulfotransferase 15	5.20877	-0.353015	-5.98696	8.01134e-07	0.000166235
ENSG00000151690	54842	MFSD6	major facilitator superfamily domain containing 6	3.90206	-0.500786	-5.92802	9.58009e-07	0.000195303
ENSG00000163431	25802	LMOD1	leiomodin 1	5.91454	-0.696215	-5.92339	9.71581e-07	0.000195303
ENSG00000173706	57493	HEG1	heart development protein with EGF like domains 1	8.60698	-0.514469	-5.89134	1.07085e-06	0.000211945
ENSG00000174437	488	ATP2A2	ATPase sarcoplasmic/endoplasmic reticulum Ca2+ transporting 2	9.29124	-0.402162	-5.8733	1.13114e-06	0.000220354
ENSG00000137124	219	ALDH1B1	aldehyde dehydrogenase 1 family member B1	5.90583	-0.533401	-5.86855	1.14759e-06	0.000220354
ENSG00000123643	206358	SLC36A1	solute carrier family 36 member 1	5.34877	-0.340264	-5.85581	1.19284e-06	0.000225675
ENSG00000104549	6713	SQLE	squalene epoxidase	5.72739	-0.389107	-5.84417	1.23575e-06	0.000230404
ENSG00000151729	291	SLC25A4	solute carrier family 25 member 4	4.01634	-0.430541	-5.83505	1.27046e-06	0.000230981
ENSG00000163827	79442	LRRC2	leucine rich repeat containing 2	2.65066	-0.692256	-5.83394	1.27475e-06	0.000230981
ENSG00000153904	23576	DDAH1	dimethylarginine dimethylaminohydrolase 1	7.43624	-0.396714	-5.71115	1.85119e-06	0.000326531
ENSG00000117525	2152	F3	coagulation factor III, tissue factor	5.58714	-0.736779	-5.71085	1.85284e-06	0.000326531
ENSG00000022267	2273	FHL1	four and a half LIM domains 1	8.80538	-0.61438	-5.69596	1.93859e-06	0.000337027
ENSG00000112079	11329	STK38	serine/threonine kinase 38	6.47743	-0.330024	-5.68936	1.9779e-06	0.000339276
ENSG00000068305	4205	MEF2A	myocyte enhancer factor 2A	5.56373	-0.415677	-5.64126	2.28925e-06	0.000384212
ENSG00000074527	59277	NTN4	netrin 4	5.96523	-0.72664	-5.63977	2.2996e-06	0.000384212
ENSG00000142149	30811	HUNK	hormonally up-regulated Neu-associated kinase	3.06803	-0.532266	-5.6272	2.38919e-06	0.000394064
ENSG00000133703	3845	KRAS	KRAS proto-oncogene, GTPase	5.12467	-0.39721	-5.58739	2.69646e-06	0.000439113
ENSG00000167460	7171	TPM4	tropomyosin 4	10.8468	-0.25041	-5.57291	2.81782e-06	0.000451227
ENSG00000163734	2921	CXCL3	C-X-C motif chemokine ligand 3	-0.36462	1.48718	5.57021	2.84099e-06	0.000451227
ENSG00000044115	1495	CTNNA1	catenin alpha 1	9.16579	-0.209358	-5.51461	3.36404e-06	0.000527786
ENSG00000104881	10848	PPP1R13L	protein phosphatase 1 regulatory subunit 13 like	5.11933	-0.452523	-5.49445	3.57652e-06	0.00055436
ENSG00000134243	6272	SORT1	sortilin 1	5.92179	-0.411001	-5.48172	3.71761e-06	0.000569369
ENSG00000158270	81035	COLEC12	collectin subfamily member 12	8.42325	-0.581941	-5.4578	3.99789e-06	0.000605093
ENSG00000099337	9424	KCNK6	potassium two pore domain channel subfamily K member 6	4.26264	-0.520284	-5.44888	4.10766e-06	0.000614478
ENSG00000205726	6453	ITSN1	intersectin 1	6.57788	-0.292205	-5.41579	4.54205e-06	0.000671649
ENSG00000159251	70	ACTC1	actin, alpha, cardiac muscle 1	3.1936	-1.05076	-5.3965	4.81607e-06	0.00069806
ENSG00000162520	81493	SYNC	syncoilin, intermediate filament protein	4.56131	-0.51183	-5.39554	4.8302e-06	0.00069806
ENSG00000117228	2633	GBP1	guanylate binding protein 1	5.21661	-0.485586	-5.39193	4.88343e-06	0.00069806
ENSG00000072163	55679	LIMS2	LIM zinc finger domain containing 2	6.2273	-0.634331	-5.36698	5.26788e-06	0.00074474
ENSG00000196116	23424	TDRD7	tudor domain containing 7	3.78487	-0.335861	-5.35597	5.44685e-06	0.000760895
ENSG00000221852	83895	KRTAP1-5	keratin associated protein 1-5	3.91535	-0.618332	-5.35275	5.50044e-06	0.000760895
ENSG00000072952	10335	MRVI1	murine retrovirus integration site 1 homolog	6.61387	-0.508885	-5.34473	5.63599e-06	0.000771352
ENSG00000117394	6513	SLC2A1	solute carrier family 2 member 1	7.47027	-0.48179	-5.31415	6.18428e-06	0.000837481
ENSG00000171385	3752	KCND3	potassium voltage-gated channel subfamily D member 3	3.67587	-0.662531	-5.30537	6.35124e-06	0.00085034
ENSG00000164002	64789	EXO5	exonuclease 5	2.10209	0.56184	5.30226	6.41143e-06	0.00085034
ENSG00000149596	57158	JPH2	junctophilin 2	4.46841	-0.637463	-5.29556	6.54313e-06	0.000850687
ENSG00000153976	9955	HS3ST3A1	heparan sulfate-glucosamine 3-sulfotransferase 3A1	4.50798	0.614241	5.2954	6.54629e-06	0.000850687
ENSG00000157110	11030	RBPMS	RNA binding protein, mRNA processing factor	6.4126	-0.344891	-5.2848	6.7604e-06	0.000869725
ENSG00000085117	3732	CD82	CD82 molecule	3.63643	0.506012	5.26983	7.0745e-06	0.000901123
ENSG00000109079	7126	TNFAIP1	TNF alpha induced protein 1	6.21602	-0.272473	-5.26177	7.24951e-06	0.000914362
ENSG00000107798	3988	LIPA	lipase A, lysosomal acid type	5.62846	-0.487976	-5.25801	7.33267e-06	0.000915872
ENSG00000168685	3575	IL7R	interleukin 7 receptor	5.3719	0.4805	5.24596	7.60575e-06	0.000940845
ENSG00000182575	11248	NXPH3	neurexophilin 3	4.1412	-0.653672	-5.23497	7.86354e-06	0.000957335
ENSG00000111913	9750	RIPOR2	RHO family interacting cell polarization regulator 2	6.10368	-0.427319	-5.23395	7.88788e-06	0.000957335
ENSG00000176595	9920	KBTBD11	kelch repeat and BTB domain containing 11	3.35074	-0.590061	-5.22735	8.0474e-06	0.000967568
ENSG00000100439	63874	ABHD4	abhydrolase domain containing 4	6.10485	-0.547614	-5.21943	8.24291e-06	0.000981898
ENSG00000077420	54518	APBB1IP	amyloid beta precursor protein binding family B member 1 interacting protein	4.02402	-0.368392	-5.20122	8.7109e-06	0.00102813
ENSG00000163002	129401	NUP35	nucleoporin 35	2.93079	0.500698	5.1737	9.46847e-06	0.00110172
ENSG00000134313	57498	KIDINS220	kinase D interacting substrate 220	7.0753	-0.281045	-5.17241	9.50571e-06	0.00110172
ENSG00000101911	5634	PRPS2	phosphoribosyl pyrophosphate synthetase 2	4.33518	0.283464	5.16711	9.65947e-06	0.00110904
ENSG00000185499	4582	MUC1	mucin 1, cell surface associated	4.19017	-0.539061	-5.16433	9.7413e-06	0.00110904
ENSG00000153179	283349	RASSF3	Ras association domain family member 3	4.46783	-0.377385	-5.14303	1.03904e-05	0.00117257
ENSG00000169184	4330	MN1	MN1 proto-oncogene, transcriptional regulator	6.40557	-0.469477	-5.13746	1.05672e-05	0.00118215
ENSG00000188112	647024	C6orf132	chromosome 6 open reading frame 132	3.78677	-0.466096	-5.11963	1.11535e-05	0.00123451
ENSG00000122786	800	CALD1	caldesmon 1	9.98067	-0.349188	-5.11746	1.12272e-05	0.00123451
ENSG00000107372	7763	ZFAND5	zinc finger AN1-type containing 5	7.8279	-0.356472	-5.1036	1.17083e-05	0.00127651
ENSG00000168994	221749	PXDC1	PX domain containing 1	6.51618	-0.37022	-5.06845	1.30222e-05	0.00139778
ENSG00000206538	389136	VGLL3	vestigial like family member 3	7.66934	-0.422224	-5.06805	1.30379e-05	0.00139778
ENSG00000143801	5664	PSEN2	presenilin 2	4.05752	-0.472886	-5.05642	1.35047e-05	0.00143585
ENSG00000011347	9066	SYT7	synaptotagmin 7	0.762403	1.44179	5.05366	1.3618e-05	0.00143603
ENSG00000129474	84962	AJUBA	ajuba LIM protein	6.63595	-0.412426	-5.04568	1.39507e-05	0.00145915
ENSG00000156113	3778	KCNMA1	potassium calcium-activated channel subfamily M alpha 1	5.47378	0.48558	5.0415	1.41283e-05	0.00146581
ENSG00000184602	8303	SNN	stannin	3.57557	0.420498	5.01534	1.5291e-05	0.00157375
ENSG00000100644	3091	HIF1A	hypoxia inducible factor 1 subunit alpha	9.03941	-0.43291	-5.0099	1.55441e-05	0.0015871
ENSG00000197594	5167	ENPP1	ectonucleotide pyrophosphatase/phosphodiesterase 1	5.81151	0.729358	4.99455	1.62822e-05	0.00164937
ENSG00000107833	10360	NPM3	nucleophosmin/nucleoplasmin 3	4.38416	0.309265	4.97109	1.74774e-05	0.00173952
ENSG00000180660	4081	MAB21L1	mab-21 like 1	5.84766	-0.444162	-4.97054	1.75069e-05	0.00173952
ENSG00000111452	283383	ADGRD1	adhesion G protein-coupled receptor D1	4.8612	-0.560033	-4.9692	1.75777e-05	0.00173952
ENSG00000078804	58476	TP53INP2	tumor protein p53 inducible nuclear protein 2	5.36149	-0.444018	-4.96568	1.77654e-05	0.00174467
ENSG00000117155	117178	SSX2IP	SSX family member 2 interacting protein	4.94409	0.44148	4.95831	1.81652e-05	0.00177042
ENSG00000058668	493	ATP2B4	ATPase plasma membrane Ca2+ transporting 4	9.86639	-0.335701	-4.94189	1.90883e-05	0.00184639
ENSG00000035403	7414	VCL	vinculin	9.39908	-0.308572	-4.89949	2.16916e-05	0.00208256
ENSG00000008118	57172	CAMK1G	calcium/calmodulin dependent protein kinase IG	0.068293	0.84	4.87726	2.3195e-05	0.0022104
ENSG00000170915	85315	PAQR8	progestin and adipoQ receptor family member 8	3.26912	0.387441	4.87262	2.35217e-05	0.00222154
ENSG00000163249	151195	CCNYL1	cyclin Y like 1	3.63639	-0.387289	-4.87071	2.36573e-05	0.00222154
ENSG00000064012	841	CASP8	caspase 8	3.75857	0.321686	4.83037	2.6712e-05	0.00249022
ENSG00000182771	2894	GRID1	glutamate ionotropic receptor delta type subunit 1	0.363888	-0.863911	-4.81076	2.83351e-05	0.00262252
ENSG00000119138	687	KLF9	Kruppel like factor 9	5.25819	-0.509097	-4.76255	3.27528e-05	0.00299515
ENSG00000006451	5898	RALA	RAS like proto-oncogene A	5.99458	0.274397	4.76146	3.28605e-05	0.00299515
ENSG00000079459	2222	FDFT1	farnesyl-diphosphate farnesyltransferase 1	6.04606	-0.298851	-4.75945	3.30596e-05	0.00299515
ENSG00000180914	5021	OXTR	oxytocin receptor	9.50335	-0.433058	-4.74595	3.44273e-05	0.00307026
ENSG00000163171	10602	CDC42EP3	CDC42 effector protein 3	7.38186	-0.329088	-4.74496	3.45294e-05	0.00307026
ENSG00000141574	6398	SECTM1	secreted and transmembrane 1	5.05488	-0.700429	-4.74424	3.46046e-05	0.00307026
ENSG00000166398	9710	KIAA0355	KIAA0355	5.62286	-0.23366	-4.72843	3.6285e-05	0.00319731
ENSG00000142871	3491	CYR61	cysteine rich angiogenic inducer 61	9.89633	-0.336503	-4.69787	3.97675e-05	0.00348034
ENSG00000198561	1500	CTNND1	catenin delta 1	8.00985	-0.198005	-4.69398	4.02336e-05	0.00349734
ENSG00000102359	27286	SRPX2	sushi repeat containing protein X-linked 2	4.36136	0.354228	4.69104	4.05899e-05	0.00350463
ENSG00000166272	54838	WBP1L	WW domain binding protein 1 like	6.37969	-0.272279	-4.67189	4.29861e-05	0.00368678
ENSG00000157483	4643	MYO1E	myosin IE	6.28159	-0.297309	-4.6689	4.33731e-05	0.00369533
ENSG00000205403	3426	CFI	complement factor I	1.74316	-0.500193	-4.6614	4.43581e-05	0.00375439
ENSG00000112297	202	CRYBG1	crystallin beta-gamma domain containing 1	1.94777	0.546469	4.65648	4.50163e-05	0.0037852
ENSG00000183160	338773	TMEM119	transmembrane protein 119	7.01471	-0.654412	-4.65223	4.55928e-05	0.00380877
ENSG00000237515	729993	SHISA9	shisa family member 9	1.2168	-0.79346	-4.64544	4.65276e-05	0.00386179
ENSG00000156875	64645	MFSD14A	major facilitator superfamily domain containing 14A	5.61305	-0.405323	-4.64201	4.70076e-05	0.00387662
ENSG00000132824	10955	SERINC3	serine incorporator 3	7.6485	-0.253618	-4.63835	4.75256e-05	0.00389437
ENSG00000169271	8988	HSPB3	heat shock protein family B (small) member 3	-0.349547	-1.37297	-4.6268	4.91957e-05	0.00400571
ENSG00000135446	1019	CDK4	cyclin dependent kinase 4	6.15553	0.34582	4.62151	4.99801e-05	0.00404399
ENSG00000188783	5549	PRELP	proline and arginine rich end leucine rich repeat protein	5.78126	-0.498608	-4.61806	5.04983e-05	0.0040455
ENSG00000133789	23075	SWAP70	switching B cell complex subunit SWAP70	6.31779	-0.275341	-4.6172	5.06277e-05	0.0040455
ENSG00000077514	10714	POLD3	DNA polymerase delta 3, accessory subunit	4.38685	0.381062	4.61015	5.17063e-05	0.00410618
ENSG00000172164	6641	SNTB1	syntrophin beta 1	4.50747	-0.400243	-4.60603	5.23466e-05	0.00413153
ENSG00000126785	57381	RHOJ	ras homolog family member J	4.16376	-0.353143	-4.60082	5.31679e-05	0.00417076
ENSG00000133985	23508	TTC9	tetratricopeptide repeat domain 9	1.42361	-0.76149	-4.59524	5.40612e-05	0.00421513
ENSG00000118523	1490	CTGF	connective tissue growth factor	8.78803	-0.527865	-4.5868	5.54409e-05	0.00429667
ENSG00000116133	1718	DHCR24	24-dehydrocholesterol reductase	6.47421	-0.496385	-4.57784	5.69426e-05	0.00436944
ENSG00000165029	19	ABCA1	ATP binding cassette subfamily A member 1	6.00415	0.463373	4.57716	5.70592e-05	0.00436944
ENSG00000126603	84662	GLIS2	GLIS family zinc finger 2	5.54654	-0.47744	-4.57242	5.78721e-05	0.00440547
ENSG00000109881	91057	CCDC34	coiled-coil domain containing 34	2.97333	0.570892	4.56303	5.95163e-05	0.00450312
ENSG00000144476	57007	ACKR3	atypical chemokine receptor 3	4.08616	-0.588581	-4.56049	5.99689e-05	0.00450312
ENSG00000165092	216	ALDH1A1	aldehyde dehydrogenase 1 family member A1	8.98689	-0.482455	-4.55917	6.0205e-05	0.00450312
ENSG00000154122	56172	ANKH	ANKH inorganic pyrophosphate transport regulator	7.2515	-0.484728	-4.55368	6.11977e-05	0.00455091
ENSG00000070778	11099	PTPN21	protein tyrosine phosphatase, non-receptor type 21	6.31368	-0.290126	-4.54703	6.24245e-05	0.00461547
ENSG00000165891	144455	E2F7	E2F transcription factor 7	4.1603	0.814801	4.5379	6.4145e-05	0.00471557
ENSG00000137203	7020	TFAP2A	transcription factor AP-2 alpha	5.48903	-0.272048	-4.53406	6.48829e-05	0.00473776
ENSG00000146122	23500	DAAM2	dishevelled associated activator of morphogenesis 2	6.46804	-0.537704	-4.53251	6.51833e-05	0.00473776
ENSG00000138442	55759	WDR12	WD repeat domain 12	4.82575	0.274872	4.51337	6.90069e-05	0.0049875
ENSG00000165996	9200	HACD1	3-hydroxyacyl-CoA dehydratase 1	3.98003	-0.423894	-4.51027	6.96474e-05	0.00499862
ENSG00000110042	23220	DTX4	deltex E3 ubiquitin ligase 4	3.45331	-0.520186	-4.50858	6.99988e-05	0.00499862
ENSG00000121152	23397	NCAPH	non-SMC condensin I complex subunit H	4.52285	0.84241	4.50701	7.03265e-05	0.00499862
ENSG00000110090	1374	CPT1A	carnitine palmitoyltransferase 1A	6.36294	-0.219084	-4.50348	7.10681e-05	0.00502357
ENSG00000101335	10398	MYL9	myosin light chain 9	8.42865	-0.357504	-4.4962	7.26235e-05	0.00510547
ENSG00000170779	55038	CDCA4	cell division cycle associated 4	4.47112	0.531326	4.49385	7.31344e-05	0.00511345
ENSG00000153993	223117	SEMA3D	semaphorin 3D	5.51757	-0.485235	-4.48404	7.52985e-05	0.0052363
ENSG00000049541	5982	RFC2	replication factor C subunit 2	4.53616	0.59874	4.4797	7.62766e-05	0.0052758
ENSG00000080573	50509	COL5A3	collagen type V alpha 3 chain	8.3254	-0.534161	-4.47021	7.84576e-05	0.00539763
ENSG00000054598	2296	FOXC1	forkhead box C1	4.38048	-0.440582	-4.46734	7.91308e-05	0.0054139
ENSG00000153820	80309	SPHKAP	SPHK1 interactor, AKAP domain containing	3.14186	0.548233	4.46562	7.95357e-05	0.0054139
ENSG00000197461	5154	PDGFA	platelet derived growth factor subunit A	4.23316	-0.40944	-4.44738	8.39607e-05	0.00568502
ENSG00000138316	140766	ADAMTS14	ADAM metallopeptidase with thrombospondin type 1 motif 14	3.27487	-0.880227	-4.43767	8.64152e-05	0.00582059
ENSG00000139132	121512	FGD4	FYVE, RhoGEF and PH domain containing 4	2.68899	-0.612581	-4.43375	8.74262e-05	0.00585801
ENSG00000168077	51435	SCARA3	scavenger receptor class A member 3	6.28467	0.386301	4.42837	8.8833e-05	0.00592143
ENSG00000087116	9509	ADAMTS2	ADAM metallopeptidase with thrombospondin type 1 motif 2	8.98707	-0.310764	-4.42314	9.02228e-05	0.00598307
ENSG00000164761	4982	TNFRSF11B	TNF receptor superfamily member 11b	7.12085	-0.358714	-4.4205	9.09314e-05	0.00599894
ENSG00000033627	535	ATP6V0A1	ATPase H+ transporting V0 subunit a1	4.92824	-0.323368	-4.41814	9.1568e-05	0.00599894
ENSG00000112078	222658	KCTD20	potassium channel tetramerization domain containing 20	7.3117	-0.306622	-4.41707	9.18609e-05	0.00599894
ENSG00000076513	88455	ANKRD13A	ankyrin repeat domain 13A	6.96658	-0.224634	-4.4068	9.46979e-05	0.00614884
ENSG00000148484	6251	RSU1	Ras suppressor protein 1	7.08524	-0.217224	-4.40533	9.51122e-05	0.00614884
ENSG00000196586	4646	MYO6	myosin VI	5.32179	-0.235557	-4.4006	9.64526e-05	0.00620431
ENSG00000162614	91624	NEXN	nexilin F-actin binding protein	6.09119	-0.382717	-4.39175	9.90142e-05	0.0063374
ENSG00000128050	10606	PAICS	phosphoribosylaminoimidazole carboxylase and phosphoribosylaminoimidazolesuccinocarboxamide synthase	6.66182	0.350332	4.38822	0.000100054	0.00637226
ENSG00000131737	3885	KRT34	keratin 34	6.20225	-0.533041	-4.37382	0.000104412	0.00659014
ENSG00000006625	79017	GGCT	gamma-glutamylcyclotransferase	4.14052	0.296381	4.37353	0.0001045	0.00659014
ENSG00000154736	11096	ADAMTS5	ADAM metallopeptidase with thrombospondin type 1 motif 5	2.99269	-0.743329	-4.36899	0.000105913	0.00664666
ENSG00000070404	10272	FSTL3	follistatin like 3	6.81732	-0.507543	-4.35947	0.000108938	0.00676519
ENSG00000177570	401474	SAMD12	sterile alpha motif domain containing 12	2.12457	-0.636028	-4.35913	0.000109047	0.00676519
ENSG00000102554	688	KLF5	Kruppel like factor 5	4.0109	-0.319715	-4.3581	0.000109379	0.00676519
ENSG00000198722	10497	UNC13B	unc-13 homolog B	5.61642	-0.266937	-4.35463	0.000110507	0.00680228
ENSG00000122778	57670	KIAA1549	KIAA1549	5.70716	-0.303504	-4.34916	0.000112306	0.00688006
ENSG00000198853	9853	RUSC2	RUN and SH3 domain containing 2	6.91784	-0.313148	-4.34404	0.000114017	0.0069518
ENSG00000068383	3632	INPP5A	inositol polyphosphate-5-phosphatase A	5.85616	-0.251493	-4.34123	0.000114969	0.00697678
ENSG00000173207	1163	CKS1B	CDC28 protein kinase regulatory subunit 1B	4.22633	0.686584	4.33604	0.000116744	0.00705123
ENSG00000150510	220108	FAM124A	family with sequence similarity 124 member A	0.646177	-0.776573	-4.33316	0.00011774	0.00707815
ENSG00000132646	5111	PCNA	proliferating cell nuclear antigen	5.93362	0.544661	4.32384	0.000121025	0.00724182
ENSG00000111799	1303	COL12A1	collagen type XII alpha 1 chain	12.094	-0.358825	-4.31947	0.000122593	0.00730167
ENSG00000112972	3157	HMGCS1	3-hydroxy-3-methylglutaryl-CoA synthase 1	3.90426	-0.454926	-4.31703	0.000123481	0.00732064
ENSG00000052795	57600	FNIP2	folliculin interacting protein 2	4.60385	-0.334954	-4.31503	0.00012421	0.00733009
ENSG00000099901	5902	RANBP1	RAN binding protein 1	6.01891	0.395136	4.30679	0.000127265	0.0074761
ENSG00000168234	125488	TTC39C	tetratricopeptide repeat domain 39C	5.60943	-0.425427	-4.30407	0.000128289	0.00750198
ENSG00000087495	116154	PHACTR3	phosphatase and actin regulator 3	-0.307994	-1.20352	-4.29953	0.000130019	0.00756874
ENSG00000107968	1326	MAP3K8	mitogen-activated protein kinase kinase kinase 8	1.74604	-0.705591	-4.28162	0.000137064	0.00794291
ENSG00000164099	8492	PRSS12	serine protease 12	7.47956	-0.360111	-4.27103	0.000141401	0.00815087
ENSG00000112186	10486	CAP2	cyclase associated actin cytoskeleton regulatory protein 2	4.96509	-0.295701	-4.26978	0.000141922	0.00815087
ENSG00000139428	326625	MMAB	metabolism of cobalamin associated B	3.14321	-0.361186	-4.266	0.000143509	0.00815087
ENSG00000075624	60	ACTB	actin beta	12.2977	-0.367719	-4.26534	0.000143788	0.00815087
ENSG00000112290	8936	WASF1	WAS protein family member 1	4.53156	-0.271547	-4.26527	0.00014382	0.00815087
ENSG00000176928	51301	GCNT4	glucosaminyl (N-acetyl) transferase 4, core 2	1.27946	-0.864927	-4.25519	0.000148145	0.00835916
ENSG00000112902	9037	SEMA5A	semaphorin 5A	8.70523	-0.319565	-4.25254	0.000149303	0.0083877
ENSG00000053372	51154	MRTO4	MRT4 homolog, ribosome maturation factor	5.86937	0.30056	4.24841	0.000151129	0.00845338
ENSG00000182985	23705	CADM1	cell adhesion molecule 1	5.85629	-0.417144	-4.24043	0.000154715	0.00861647
ENSG00000197451	3182	HNRNPAB	heterogeneous nuclear ribonucleoprotein A/B	7.3512	0.300985	4.23731	0.000156135	0.0086581
ENSG00000102755	2321	FLT1	fms related tyrosine kinase 1	6.60074	0.339347	4.2317	0.000158732	0.00876431
ENSG00000126803	3306	HSPA2	heat shock protein family A (Hsp70) member 2	5.54306	-0.408952	-4.21803	0.000165227	0.00908396
ENSG00000122707	8434	RECK	reversion inducing cysteine rich protein with kazal motifs	7.53829	-0.320609	-4.21344	0.000167468	0.00916801
ENSG00000183688	359845	RFLNB	refilin B	8.36077	-0.28945	-4.20972	0.000169307	0.00919856
ENSG00000111371	81539	SLC38A1	solute carrier family 38 member 1	7.7399	-0.28893	-4.2081	0.000170112	0.00919856
ENSG00000148019	84131	CEP78	centrosomal protein 78	4.83758	0.349781	4.20798	0.000170172	0.00919856
ENSG00000122367	11155	LDB3	LIM domain binding 3	0.0770624	-0.81772	-4.20549	0.000171416	0.00922704
ENSG00000137502	27314	RAB30	RAB30, member RAS oncogene family	4.06271	-0.474868	-4.20286	0.000172744	0.00924039
ENSG00000149968	4314	MMP3	matrix metallopeptidase 3	8.96781	0.519717	4.202	0.000173179	0.00924039
ENSG00000144063	7851	MALL	mal, T cell differentiation protein like	2.83198	0.736662	4.20075	0.000173819	0.00924039
ENSG00000132613	92154	MTSS1L	MTSS1L, I-BAR domain containing	5.63961	-0.310048	-4.19617	0.000176167	0.00931248
ENSG00000183570	54039	PCBP3	poly(rC) binding protein 3	3.79257	-0.390844	-4.19522	0.000176654	0.00931248
ENSG00000146197	222663	SCUBE3	signal peptide, CUB domain and EGF like domain containing 3	5.06441	0.625695	4.19275	0.000177938	0.00931248
ENSG00000162522	57648	KIAA1522	KIAA1522	4.74124	-0.402796	-4.1925	0.00017807	0.00931248
ENSG00000075223	10512	SEMA3C	semaphorin 3C	7.52977	-0.272595	-4.1872	0.000180858	0.00938274
ENSG00000064666	1265	CNN2	calponin 2	8.87593	-0.384249	-4.18717	0.000180872	0.00938274
ENSG00000187239	23048	FNBP1	formin binding protein 1	6.19123	-0.235226	-4.18018	0.000184612	0.00953827
ENSG00000158470	9334	B4GALT5	beta-1,4-galactosyltransferase 5	6.13413	0.316375	4.17645	0.000186637	0.00960432
ENSG00000075240	23151	GRAMD4	GRAM domain containing 4	4.38536	0.395362	4.17044	0.00018995	0.00973589
ENSG00000113494	5618	PRLR	prolactin receptor	2.38065	0.48144	4.1617	0.000194866	0.00994821
ENSG00000157514	1831	TSC22D3	TSC22 domain family member 3	5.31256	-0.403667	-4.15862	0.000196632	0.00996517
ENSG00000186868	4137	MAPT	microtubule associated protein tau	1.83159	-0.588797	-4.15775	0.000197131	0.00996517
ENSG00000144036	23233	EXOC6B	exocyst complex component 6B	5.64822	-0.231663	-4.15624	0.000198004	0.00996517
ENSG00000166619	10904	BLCAP	BLCAP, apoptosis inducing factor	5.98282	-0.217203	-4.15574	0.000198296	0.00996517
ENSG00000138162	10579	TACC2	transforming acidic coiled-coil containing protein 2	4.88562	-0.246916	-4.14983	0.000201751	0.0100993
ENSG00000025772	10953	TOMM34	translocase of outer mitochondrial membrane 34	5.84287	0.350182	4.14685	0.000203515	0.010115
ENSG00000171345	3880	KRT19	keratin 19	7.5457	-0.549148	-4.14644	0.000203759	0.010115
ENSG00000162458	54751	FBLIM1	filamin binding LIM protein 1	7.84516	-0.358392	-4.14532	0.000204423	0.010115
ENSG00000246430	100507632	LINC00968	long intergenic non-protein coding RNA 968	3.72295	-0.438157	-4.14034	0.000207419	0.0102239
ENSG00000077348	56915	EXOSC5	exosome component 5	3.36826	0.511621	4.13316	0.000211815	0.0104007
ENSG00000150764	85458	DIXDC1	DIX domain containing 1	5.29313	-0.276166	-4.13045	0.000213495	0.0104049
ENSG00000177839	56127	PCDHB9	protocadherin beta 9	1.34297	-0.572896	-4.13042	0.000213517	0.0104049
ENSG00000137267	7280	TUBB2A	tubulin beta 2A class IIa	5.77636	-0.375843	-4.1263	0.000216098	0.010491
ENSG00000122335	84947	SERAC1	serine active site containing 1	3.30035	-0.425859	-4.12273	0.000218359	0.010513
ENSG00000076067	5939	RBMS2	RNA binding motif single stranded interacting protein 2	5.36375	-0.233361	-4.12163	0.000219064	0.010513
ENSG00000143382	54507	ADAMTSL4	ADAMTS like 4	5.68721	-0.36773	-4.12152	0.000219133	0.010513
ENSG00000082701	2932	GSK3B	glycogen synthase kinase 3 beta	6.40655	-0.237119	-4.12045	0.00021982	0.010513
ENSG00000160285	4047	LSS	lanosterol synthase	6.10937	-0.282914	-4.11668	0.000222245	0.01058
ENSG00000026559	3755	KCNG1	potassium voltage-gated channel modifier subfamily G member 1	5.69098	0.452239	4.11573	0.000222867	0.01058
ENSG00000081041	2920	CXCL2	C-X-C motif chemokine ligand 2	-1.01581	1.63754	4.11024	0.000226463	0.0107112
ENSG00000085999	8438	RAD54L	RAD54 like	2.91988	0.898082	4.10624	0.000229118	0.0107971
ENSG00000151503	23310	NCAPD3	non-SMC condensin II complex subunit D3	5.09674	0.52407	4.09594	0.000236098	0.0110854
ENSG00000095637	10580	SORBS1	sorbin and SH3 domain containing 1	3.05952	-0.563042	-4.08473	0.000243929	0.0114114
ENSG00000119314	9991	PTBP3	polypyrimidine tract binding protein 3	5.65282	-0.328179	-4.07683	0.000249601	0.0116345
ENSG00000064042	22998	LIMCH1	LIM and calponin homology domains 1	5.84607	-0.270441	-4.07311	0.000252317	0.0117186
ENSG00000169926	51621	KLF13	Kruppel like factor 13	6.84462	-0.295862	-4.07085	0.000253974	0.0117532
ENSG00000040275	54908	SPDL1	spindle apparatus coiled-coil protein 1	6.20295	0.443242	4.06804	0.000256058	0.0118071
ENSG00000133142	79921	TCEAL4	transcription elongation factor A like 4	6.1813	-0.241507	-4.06616	0.000257465	0.0118222
ENSG00000129028	56906	THAP10	THAP domain containing 10	1.80475	0.64121	4.06515	0.000258224	0.0118222
ENSG00000093217	9942	XYLB	xylulokinase	2.35806	0.467339	4.05337	0.000267212	0.0121904
ENSG00000162062	80178	TEDC2	tubulin epsilon and delta complex 2	2.24829	0.804082	4.04567	0.000273253	0.0122882
ENSG00000158555	81544	GDPD5	glycerophosphodiester phosphodiesterase domain containing 5	4.09254	-0.462707	-4.04502	0.000273769	0.0122882
ENSG00000153071	1601	DAB2	DAB2, clathrin adaptor protein	8.00891	-0.188706	-4.04436	0.000274292	0.0122882
ENSG00000177169	8408	ULK1	unc-51 like autophagy activating kinase 1	6.66109	-0.266853	-4.04432	0.00027433	0.0122882
ENSG00000053747	3909	LAMA3	laminin subunit alpha 3	4.41402	-0.340059	-4.04369	0.000274832	0.0122882
ENSG00000172548	348938	NIPAL4	NIPA like domain containing 4	-0.439009	-0.98785	-4.04336	0.000275088	0.0122882
ENSG00000166803	9768	PCLAF	PCNA clamp associated factor	2.55904	0.777526	4.03984	0.000277916	0.0123716
ENSG00000060688	9410	SNRNP40	small nuclear ribonucleoprotein U5 subunit 40	5.26845	0.237046	4.03379	0.000282835	0.0125471
ENSG00000106799	7046	TGFBR1	transforming growth factor beta receptor 1	6.83425	-0.320191	-4.03193	0.000284371	0.0125719
ENSG00000185761	339366	ADAMTSL5	ADAMTS like 5	4.54279	-0.314211	-4.02303	0.000291797	0.012834
ENSG00000164418	2898	GRIK2	glutamate ionotropic receptor kainate type subunit 2	5.19991	-0.454203	-4.02245	0.000292293	0.012834
ENSG00000108370	8787	RGS9	regulator of G protein signaling 9	0.526876	-0.840696	-4.02099	0.000293529	0.0128444
ENSG00000025423	8630	HSD17B6	hydroxysteroid 17-beta dehydrogenase 6	1.27998	-0.553476	-4.01284	0.000300546	0.0131069
ENSG00000175274	9537	TP53I11	tumor protein p53 inducible protein 11	7.35711	-0.426994	-4.01024	0.000302813	0.0131174
ENSG00000122952	11130	ZWINT	ZW10 interacting kinetochore protein	4.53095	0.722319	4.01023	0.000302828	0.0131174
ENSG00000175899	2	A2M	alpha-2-macroglobulin	7.08048	-0.252654	-4.00886	0.000304023	0.013125
ENSG00000107562	6387	CXCL12	C-X-C motif chemokine ligand 12	8.55451	0.190225	4.00669	0.000305941	0.0131459
ENSG00000168393	1841	DTYMK	deoxythymidylate kinase	5.07626	0.50977	4.006	0.000306551	0.0131459
ENSG00000119899	26503	SLC17A5	solute carrier family 17 member 5	4.40453	-0.289399	-4.00477	0.00030765	0.0131492
ENSG00000137309	3159	HMGA1	high mobility group AT-hook 1	8.93127	0.506482	4.00036	0.0003116	0.013274
ENSG00000130826	1736	DKC1	dyskerin pseudouridine synthase 1	6.10818	0.261014	3.99756	0.000314138	0.0133095
ENSG00000148358	57720	GPR107	G protein-coupled receptor 107	7.22697	-0.202267	-3.99662	0.000314995	0.0133095
ENSG00000113578	2246	FGF1	fibroblast growth factor 1	2.66962	-0.540028	-3.99602	0.000315538	0.0133095
ENSG00000198830	3151	HMGN2	high mobility group nucleosomal binding domain 2	7.61287	0.338255	3.99407	0.000317324	0.0133344
ENSG00000118515	6446	SGK1	serum/glucocorticoid regulated kinase 1	6.18029	-0.404482	-3.99311	0.000318202	0.0133344
ENSG00000187189	23270	TSPYL4	TSPY like 4	5.3079	-0.181167	-3.98506	0.000325696	0.0136042
ENSG00000137962	9411	ARHGAP29	Rho GTPase activating protein 29	7.29599	-0.311462	-3.98363	0.000327045	0.0136163
ENSG00000159055	54069	MIS18A	MIS18 kinetochore protein A	2.74671	0.645342	3.98189	0.000328701	0.0136411
ENSG00000076706	4162	MCAM	melanoma cell adhesion molecule	4.76509	-0.301678	-3.97635	0.000334001	0.0138165
ENSG00000143398	8394	PIP5K1A	phosphatidylinositol-4-phosphate 5-kinase type 1 alpha	6.45677	-0.152533	-3.97219	0.000338043	0.0139037
ENSG00000079435	3991	LIPE	lipase E, hormone sensitive type	1.87929	0.502162	3.97195	0.000338271	0.0139037
ENSG00000176771	344148	NCKAP5	NCK associated protein 5	2.24887	-0.580418	-3.96874	0.000341421	0.0139569
ENSG00000261609	8139	GAN	gigaxonin	3.51674	-0.294937	-3.96842	0.000341735	0.0139569
ENSG00000178752	151176	ERFE	erythroferrone	1.88423	0.53492	3.96465	0.000345478	0.0140651
ENSG00000100206	11144	DMC1	DNA meiotic recombinase 1	0.139934	1.01251	3.96321	0.00034692	0.0140793
ENSG00000131016	9590	AKAP12	A-kinase anchoring protein 12	7.23304	-0.494682	-3.96068	0.00034946	0.0140955
ENSG00000007866	7005	TEAD3	TEA domain transcription factor 3	6.37233	-0.302968	-3.96063	0.000349511	0.0140955
ENSG00000175040	9435	CHST2	carbohydrate sulfotransferase 2	4.86208	0.436025	3.95491	0.000355326	0.0142705
ENSG00000154511	388650	DIPK1A	divergent protein kinase domain 1A	4.06069	-0.45469	-3.95403	0.000356227	0.0142705
ENSG00000267321	105371743	LINC02001	long intergenic non-protein coding RNA 2001	0.900776	0.653468	3.95207	0.000358252	0.0142705
ENSG00000167186	10229	COQ7	coenzyme Q7, hydroxylase	3.55197	0.277191	3.95203	0.000358287	0.0142705
ENSG00000256268	105369807	LINC02454	long intergenic non-protein coding RNA 2454	-0.716275	1.07873	3.9487	0.000361746	0.0143638
ENSG00000103257	8140	SLC7A5	solute carrier family 7 member 5	9.81167	-0.41276	-3.94634	0.000364222	0.0143977
ENSG00000173517	79834	PEAK1	pseudopodium enriched atypical kinase 1	7.87576	-0.270107	-3.94556	0.00036504	0.0143977
ENSG00000162595	9077	DIRAS3	DIRAS family GTPase 3	2.17214	0.827305	3.94468	0.000365959	0.0143977
ENSG00000111331	4940	OAS3	2'-5'-oligoadenylate synthetase 3	4.1656	0.372622	3.94197	0.00036883	0.0144665
ENSG00000174099	253827	MSRB3	methionine sulfoxide reductase B3	7.39527	-0.219689	-3.93737	0.000373754	0.0146095
ENSG00000100823	328	APEX1	apurinic/apyrimidinic endodeoxyribonuclease 1	6.95359	0.20071	3.93645	0.000374749	0.0146095
ENSG00000196730	1612	DAPK1	death associated protein kinase 1	3.65453	-0.532159	-3.93426	0.000377116	0.0146215
ENSG00000167747	84798	C19orf48	chromosome 19 open reading frame 48	5.49516	0.505435	3.93407	0.00037733	0.0146215
ENSG00000253368	388610	TRNP1	TMF1-regulated nuclear protein 1	7.39474	0.260895	3.93072	0.000380981	0.0147187
ENSG00000144034	51002	TPRKB	TP53RK binding protein	2.97099	0.5115	3.92619	0.000385978	0.0148671
ENSG00000173757	6777	STAT5B	signal transducer and activator of transcription 5B	5.84102	-0.244472	-3.92152	0.00039121	0.0150236
ENSG00000131620	55107	ANO1	anoctamin 1	-0.984538	1.41809	3.91293	0.000400989	0.015311
ENSG00000117758	23673	STX12	syntaxin 12	5.42944	-0.249852	-3.91286	0.000401072	0.015311
ENSG00000113013	3313	HSPA9	heat shock protein family A (Hsp70) member 9	8.46818	0.176875	3.90819	0.0004065	0.0154284
ENSG00000221829	2189	FANCG	FA complementation group G	4.48216	0.575433	3.90815	0.000406547	0.0154284
ENSG00000157766	176	ACAN	aggrecan	7.21483	-0.438122	-3.90306	0.000412534	0.0156095
ENSG00000167797	10263	CDK2AP2	cyclin dependent kinase 2 associated protein 2	5.37081	0.382224	3.89428	0.000423066	0.0159206
ENSG00000185567	113146	AHNAK2	AHNAK nucleoprotein 2	7.38207	-0.327796	-3.89415	0.000423229	0.0159206
ENSG00000167641	94274	PPP1R14A	protein phosphatase 1 regulatory inhibitor subunit 14A	3.30756	-0.507259	-3.89278	0.000424889	0.0159364
ENSG00000166508	4176	MCM7	minichromosome maintenance complex component 7	6.94116	0.643617	3.89079	0.000427331	0.0159814
ENSG00000141376	54828	BCAS3	BCAS3, microtubule associated cell migration factor	4.31817	-0.337939	-3.88523	0.0004342	0.0161913
ENSG00000105011	55723	ASF1B	anti-silencing function 1B histone chaperone	4.51893	0.775718	3.87838	0.000442817	0.0164648
ENSG00000106211	3315	HSPB1	heat shock protein family B (small) member 1	9.3065	-0.401393	-3.87276	0.000450014	0.0166842
ENSG00000171889	554202	MIR31HG	MIR31 host gene	1.85558	0.666697	3.87165	0.000451449	0.0166846
ENSG00000160193	10785	WDR4	WD repeat domain 4	3.96978	0.388417	3.87075	0.000452617	0.0166846
ENSG00000107036	57589	RIC1	RIC1 homolog, RAB6A GEF complex partner 1	6.19306	-0.247626	-3.8669	0.000457635	0.0167985
ENSG00000173801	3728	JUP	junction plakoglobin	5.79809	-0.403628	-3.86638	0.000458318	0.0167985
ENSG00000148175	2040	STOM	stomatin	6.98571	-0.272405	-3.86311	0.000462627	0.0169082
ENSG00000139112	23710	GABARAPL1	GABA type A receptor associated protein like 1	7.14091	-0.265956	-3.861	0.000465437	0.0169627
ENSG00000163661	5806	PTX3	pentraxin 3	7.42751	0.457346	3.85759	0.000470009	0.017081
ENSG00000185652	4908	NTF3	neurotrophin 3	2.71723	-0.444745	-3.85617	0.000471922	0.0171022
ENSG00000101811	1478	CSTF2	cleavage stimulation factor subunit 2	4.34014	0.253105	3.85162	0.000478109	0.0172777
ENSG00000150630	7424	VEGFC	vascular endothelial growth factor C	6.57633	0.277238	3.84748	0.000483809	0.0174348
ENSG00000185008	6092	ROBO2	roundabout guidance receptor 2	5.11384	-0.440548	-3.83937	0.000495154	0.0177937
ENSG00000186340	7058	THBS2	thrombospondin 2	11.113	-0.322474	-3.83585	0.000500162	0.0179236
ENSG00000143515	57198	ATP8B2	ATPase phospholipid transporting 8B2	7.41901	-0.247031	-3.82643	0.000513809	0.0183452
ENSG00000198056	5557	PRIM1	DNA primase subunit 1	2.27649	0.793928	3.82577	0.000514778	0.0183452
ENSG00000141279	9520	NPEPPS	aminopeptidase puromycin sensitive	6.22172	-0.203243	-3.82195	0.000520431	0.0184954
ENSG00000035499	55789	DEPDC1B	DEP domain containing 1B	1.78269	0.825067	3.82092	0.000521953	0.0184984
ENSG00000082512	7188	TRAF5	TNF receptor associated factor 5	4.21494	-0.472356	-3.81647	0.000528626	0.0185909
ENSG00000090339	3383	ICAM1	intercellular adhesion molecule 1	5.55433	-0.429514	-3.8164	0.000528732	0.0185909
ENSG00000035862	7077	TIMP2	TIMP metallopeptidase inhibitor 2	10.2621	-0.240936	-3.81629	0.000528898	0.0185909
ENSG00000175984	163259	DENND2C	DENN domain containing 2C	1.8316	-0.660758	-3.81359	0.000532994	0.0186838
ENSG00000185215	7127	TNFAIP2	TNF alpha induced protein 2	5.19723	-0.261709	-3.80959	0.000539115	0.0188125
ENSG00000112118	4172	MCM3	minichromosome maintenance complex component 3	6.3757	0.55462	3.80928	0.00053959	0.0188125
ENSG00000175063	11065	UBE2C	ubiquitin conjugating enzyme E2 C	5.40392	0.767204	3.80639	0.000544046	0.0189166
ENSG00000162105	22941	SHANK2	SH3 and multiple ankyrin repeat domains 2	2.10247	-0.545489	-3.80535	0.000545669	0.0189219
ENSG00000166224	8879	SGPL1	sphingosine-1-phosphate lyase 1	6.61082	-0.211048	-3.80381	0.000548071	0.0189541
ENSG00000173926	115123	MARCH3	membrane associated ring-CH-type finger 3	2.72863	0.509567	3.80066	0.000553009	0.0190538
ENSG00000120699	11340	EXOSC8	exosome component 8	4.40641	0.412693	3.80009	0.000553916	0.0190538
ENSG00000131351	93323	HAUS8	HAUS augmin like complex subunit 8	3.01826	0.57097	3.79851	0.000556405	0.0190627
ENSG00000163602	23429	RYBP	RING1 and YY1 binding protein	5.08457	-0.308932	-3.79805	0.000557139	0.0190627
ENSG00000169813	3185	HNRNPF	heterogeneous nuclear ribonucleoprotein F	7.62023	0.195407	3.79603	0.000560361	0.0191192
ENSG00000164087	25886	POC1A	POC1 centriolar protein A	4.39275	0.651222	3.79515	0.000561761	0.0191192
ENSG00000197415	79674	VEPH1	ventricular zone expressed PH domain containing 1	4.24627	0.422697	3.79318	0.000564929	0.0191325
ENSG00000021355	1992	SERPINB1	serpin family B member 1	4.2038	-0.338627	-3.79306	0.000565125	0.0191325
ENSG00000102606	8874	ARHGEF7	Rho guanine nucleotide exchange factor 7	6.01285	-0.153232	-3.78957	0.00057077	0.0192679
ENSG00000103423	9093	DNAJA3	DnaJ heat shock protein family (Hsp40) member A3	5.75052	0.17855	3.78874	0.000572122	0.0192679
ENSG00000161217	5130	PCYT1A	phosphate cytidylyltransferase 1, choline, alpha	6.3557	-0.163364	-3.78527	0.000577789	0.019408
ENSG00000119927	57678	GPAM	glycerol-3-phosphate acyltransferase, mitochondrial	4.40129	0.343819	3.78371	0.000580371	0.019444
ENSG00000144218	3899	AFF3	AF4/FMR2 family member 3	6.43765	-0.285267	-3.78082	0.000585157	0.0195534
ENSG00000188064	7477	WNT7B	Wnt family member 7B	0.960714	0.71829	3.77581	0.000593554	0.0197826
ENSG00000163918	5984	RFC4	replication factor C subunit 4	3.5492	0.586082	3.77311	0.000598135	0.0198837
ENSG00000212719	339263	C17orf51	chromosome 17 open reading frame 51	4.25203	0.21845	3.77024	0.000603042	0.0199952
ENSG00000131236	10487	CAP1	cyclase associated actin cytoskeleton regulatory protein 1	9.0299	-0.181059	-3.76662	0.000609265	0.0201197
ENSG00000164211	134429	STARD4	StAR related lipid transfer domain containing 4	2.82211	-0.765664	-3.76609	0.000610199	0.0201197
ENSG00000069431	10060	ABCC9	ATP binding cassette subfamily C member 9	2.51291	-0.547299	-3.76534	0.000611488	0.0201197
ENSG00000130939	10277	UBE4B	ubiquitination factor E4B	6.48003	-0.211725	-3.76071	0.000619595	0.0203344
ENSG00000104738	4173	MCM4	minichromosome maintenance complex component 4	6.32497	0.600157	3.75759	0.000625098	0.0204628
ENSG00000112378	64065	PERP	PERP, TP53 apoptosis effector	6.88422	-0.241818	-3.75586	0.000628182	0.020502
ENSG00000148459	23590	PDSS1	decaprenyl diphosphate synthase subunit 1	1.83655	0.544145	3.75494	0.000629836	0.020502
ENSG00000164976	57462	MYORG	myogenesis regulating glycosidase (putative)	2.72583	-0.380093	-3.75424	0.000631075	0.020502
ENSG00000163328	151556	GPR155	G protein-coupled receptor 155	1.77488	-0.537447	-3.75293	0.00063343	0.0205266
ENSG00000135074	8728	ADAM19	ADAM metallopeptidase domain 19	7.46717	-0.336026	-3.75064	0.000637565	0.020572
ENSG00000117139	10765	KDM5B	lysine demethylase 5B	7.3302	-0.228199	-3.75038	0.000638027	0.020572
ENSG00000159423	8659	ALDH4A1	aldehyde dehydrogenase 4 family member A1	3.71138	-0.416914	-3.74869	0.000641102	0.0205934
ENSG00000154146	4900	NRGN	neurogranin	0.22032	0.758059	3.74826	0.000641893	0.0205934
ENSG00000107819	81855	SFXN3	sideroflexin 3	6.02793	-0.264159	-3.74389	0.000649898	0.0207984
ENSG00000079101	27098	CLUL1	clusterin like 1	1.64997	-0.567952	-3.74008	0.00065696	0.0208643
ENSG00000068831	10235	RASGRP2	RAS guanyl releasing protein 2	-0.437688	-1.05924	-3.73967	0.000657725	0.0208643
ENSG00000140526	11057	ABHD2	abhydrolase domain containing 2	6.99137	0.257284	3.73955	0.000657937	0.0208643
ENSG00000129353	57153	SLC44A2	solute carrier family 44 member 2	7.73294	-0.281461	-3.73928	0.000658446	0.0208643
ENSG00000047644	55841	WWC3	WWC family member 3	5.63959	-0.222919	-3.73626	0.0006641	0.0209686
ENSG00000115363	84141	EVA1A	eva-1 homolog A, regulator of programmed cell death	5.38692	0.229198	3.73579	0.000664998	0.0209686
ENSG00000115163	1058	CENPA	centromere protein A	3.48967	0.646402	3.73331	0.000669689	0.0210649
ENSG00000187514	5757	PTMA	prothymosin alpha	9.23147	0.287004	3.73082	0.00067443	0.0211426
ENSG00000145349	817	CAMK2D	calcium/calmodulin dependent protein kinase II delta	5.98702	-0.227034	-3.73028	0.000675449	0.0211426
ENSG00000172020	2596	GAP43	growth associated protein 43	2.75148	0.807386	3.72943	0.000677088	0.0211426
ENSG00000118689	2309	FOXO3	forkhead box O3	6.54473	-0.208088	-3.72273	0.000690063	0.0214955
ENSG00000149781	83706	FERMT3	fermitin family member 3	1.7224	0.43714	3.7214	0.00069266	0.0215243
ENSG00000129116	23022	PALLD	palladin, cytoskeletal associated protein	7.19487	-0.286659	-3.71703	0.000701273	0.0217395
ENSG00000146376	93663	ARHGAP18	Rho GTPase activating protein 18	5.1526	0.298949	3.71396	0.000707404	0.0218211
ENSG00000093009	8318	CDC45	cell division cycle 45	3.16019	0.9208	3.71358	0.000708169	0.0218211
ENSG00000150051	283078	MKX	mohawk homeobox	7.11758	-0.296933	-3.71246	0.000710412	0.0218211
ENSG00000075420	64778	FNDC3B	fibronectin type III domain containing 3B	7.7536	-0.228468	-3.71219	0.00071095	0.0218211
ENSG00000100345	4627	MYH9	myosin heavy chain 9	12.121	-0.291959	-3.71148	0.000712388	0.0218211
ENSG00000165895	143872	ARHGAP42	Rho GTPase activating protein 42	1.01399	-0.557945	-3.70019	0.000735492	0.0224647
ENSG00000104889	10535	RNASEH2A	ribonuclease H2 subunit A	4.5767	0.712244	3.69951	0.000736891	0.0224647
ENSG00000116675	9829	DNAJC6	DnaJ heat shock protein family (Hsp40) member C6	3.67127	-0.273225	-3.6872	0.000762959	0.0232044
ENSG00000124212	5740	PTGIS	prostaglandin I2 synthase	8.716	-0.379434	-3.68237	0.000773438	0.0234676
ENSG00000134030	9811	CTIF	cap binding complex dependent translation initiation factor	7.16478	-0.271816	-3.68113	0.000776142	0.0234943
ENSG00000138796	3033	HADH	hydroxyacyl-CoA dehydrogenase	4.64722	0.262043	3.68023	0.000778128	0.0234991
ENSG00000107104	23189	KANK1	KN motif and ankyrin repeat domains 1	6.24664	-0.245308	-3.67875	0.000781365	0.0235416
ENSG00000163950	7884	SLBP	stem-loop binding protein	5.53876	0.255729	3.67649	0.00078638	0.0235881
ENSG00000165480	221150	SKA3	spindle and kinetochore associated complex subunit 3	3.75636	0.762053	3.67497	0.000789741	0.0235881
ENSG00000169583	9022	CLIC3	chloride intracellular channel 3	1.89847	-0.648019	-3.674	0.000791902	0.0235881
ENSG00000119630	5228	PGF	placental growth factor	2.53481	0.494874	3.67315	0.000793805	0.0235881
ENSG00000131941	85415	RHPN2	rhophilin Rho GTPase binding protein 2	2.77621	-0.273449	-3.67313	0.000793858	0.0235881
ENSG00000172379	9915	ARNT2	aryl hydrocarbon receptor nuclear translocator 2	5.13982	-0.244094	-3.67311	0.00079391	0.0235881
ENSG00000163378	285203	EOGT	EGF domain specific O-linked N-acetylglucosamine transferase	5.36301	-0.291894	-3.66797	0.000805481	0.0238767
ENSG00000013588	9052	GPRC5A	G protein-coupled receptor class C group 5 member A	5.56937	-0.388473	-3.66248	0.000818028	0.0241929
ENSG00000145495	10299	MARCH6	membrane associated ring-CH-type finger 6	7.18998	-0.256722	-3.65845	0.000827369	0.0243398
ENSG00000079335	8556	CDC14A	cell division cycle 14A	1.9668	-0.395146	-3.65845	0.000827381	0.0243398
ENSG00000115468	80303	EFHD1	EF-hand domain family member D1	6.08564	-0.478953	-3.65789	0.000828669	0.0243398
ENSG00000130402	81	ACTN4	actinin alpha 4	10.2255	-0.284221	-3.65297	0.000840234	0.0245684
ENSG00000100479	5427	POLE2	DNA polymerase epsilon 2, accessory subunit	1.43821	0.88755	3.65161	0.000843457	0.0245684
ENSG00000115091	10096	ACTR3	ARP3 actin related protein 3 homolog	8.2401	-0.212901	-3.65105	0.000844771	0.0245684
ENSG00000145012	4026	LPP	LIM domain containing preferred translocation partner in lipoma	7.22669	-0.319109	-3.65095	0.000845008	0.0245684
ENSG00000206190	57194	ATP10A	ATPase phospholipid transporting 10A (putative)	6.91668	-0.368513	-3.64981	0.000847735	0.0245684
ENSG00000125384	5732	PTGER2	prostaglandin E receptor 2	1.73892	0.729342	3.64974	0.000847909	0.0245684
ENSG00000140443	3480	IGF1R	insulin like growth factor 1 receptor	7.70261	-0.282792	-3.64851	0.000850836	0.024597
ENSG00000006607	9855	FARP2	FERM, ARH/RhoGEF and pleckstrin domain protein 2	5.802	-0.277026	-3.64711	0.00085419	0.024597
ENSG00000141753	3487	IGFBP4	insulin like growth factor binding protein 4	11.014	-0.370792	-3.64613	0.000856543	0.024597
ENSG00000128016	7538	ZFP36	ZFP36 ring finger protein	5.18142	-0.284274	-3.64613	0.000856547	0.024597
ENSG00000131470	29893	PSMC3IP	PSMC3 interacting protein	1.92512	0.766044	3.64336	0.00086324	0.024734
ENSG00000143621	3608	ILF2	interleukin enhancer binding factor 2	7.30773	0.244815	3.64177	0.000867118	0.0247899
ENSG00000158169	2176	FANCC	FA complementation group C	3.26292	0.435654	3.63704	0.000878713	0.0250657
ENSG00000197694	6709	SPTAN1	spectrin alpha, non-erythrocytic 1	9.59141	-0.241161	-3.63558	0.000882323	0.0250701
ENSG00000087258	2775	GNAO1	G protein subunit alpha o1	1.15768	-0.644995	-3.63499	0.000883793	0.0250701
ENSG00000038427	1462	VCAN	versican	7.58858	-0.302295	-3.63462	0.000884713	0.0250701
ENSG00000204176	83849	SYT15	synaptotagmin 15	4.80528	-0.294552	-3.63372	0.000886951	0.0250783
ENSG00000148835	6877	TAF5	TATA-box binding protein associated factor 5	2.63593	0.298279	3.63164	0.000892138	0.0251548
ENSG00000117308	2582	GALE	UDP-galactose-4-epimerase	3.89608	0.413672	3.63107	0.000893568	0.0251548
ENSG00000184678	8349	HIST2H2BE	histone cluster 2 H2B family member e	1.42476	-0.506376	-3.62934	0.000897924	0.0252223
ENSG00000179104	160335	TMTC2	transmembrane and tetratricopeptide repeat containing 2	3.78207	-0.362111	-3.62726	0.000903187	0.0253148
ENSG00000171208	81831	NETO2	neuropilin and tolloid like 2	3.55062	0.476283	3.62586	0.00090674	0.0253592
ENSG00000147416	526	ATP6V1B2	ATPase H+ transporting V1 subunit B2	6.46839	-0.236165	-3.61319	0.000939528	0.0262122
ENSG00000164032	3015	H2AFZ	H2A histone family member Z	6.61368	0.50254	3.61137	0.000944355	0.0262122
ENSG00000112183	221662	RBM24	RNA binding motif protein 24	3.60257	-0.30099	-3.61051	0.000946624	0.0262122
ENSG00000128923	54629	MINDY2	MINDY lysine 48 deubiquitinase 2	4.60482	-0.334721	-3.6104	0.000946909	0.0262122
ENSG00000130204	10452	TOMM40	translocase of outer mitochondrial membrane 40	5.99827	0.349553	3.61021	0.000947428	0.0262122
ENSG00000127191	7186	TRAF2	TNF receptor associated factor 2	4.33816	0.334575	3.60793	0.000953488	0.0263232
ENSG00000144381	3329	HSPD1	heat shock protein family D (Hsp60) member 1	7.78335	0.251663	3.60565	0.000959604	0.0263897
ENSG00000164125	51313	FAM198B	family with sequence similarity 198 member B	2.58414	-0.592942	-3.6055	0.000959998	0.0263897
ENSG00000074071	65993	MRPS34	mitochondrial ribosomal protein S34	5.81252	0.280076	3.59623	0.000985255	0.0270262
ENSG00000171823	144699	FBXL14	F-box and leucine rich repeat protein 14	3.35286	0.329697	3.59442	0.000990241	0.0271052
ENSG00000111445	5985	RFC5	replication factor C subunit 5	3.64912	0.427782	3.59365	0.000992398	0.0271066
ENSG00000080815	5663	PSEN1	presenilin 1	6.35596	-0.213253	-3.59072	0.00100055	0.0272209
ENSG00000110917	9761	MLEC	malectin	7.80283	0.216688	3.59063	0.00100081	0.0272209
ENSG00000224877	284184	NDUFAF8	NADH:ubiquinone oxidoreductase complex assembly factor 8	4.59833	0.390524	3.58814	0.00100781	0.0273532
ENSG00000133083	9201	DCLK1	doublecortin like kinase 1	3.25228	-0.458431	-3.58486	0.00101709	0.027547
ENSG00000179051	55920	RCC2	regulator of chromosome condensation 2	6.96981	0.167404	3.58283	0.00102287	0.0275778
ENSG00000176697	627	BDNF	brain derived neurotrophic factor	5.34965	-0.269104	-3.58223	0.00102459	0.0275778
ENSG00000107771	54462	CCSER2	coiled-coil serine rich protein 2	5.36844	-0.307914	-3.58109	0.00102785	0.0275778
ENSG00000134986	9315	NREP	neuronal regeneration related protein	8.62509	-0.340013	-3.58089	0.00102842	0.0275778
ENSG00000171960	10465	PPIH	peptidylprolyl isomerase H	3.98789	0.332606	3.58056	0.00102939	0.0275778
ENSG00000123689	50486	G0S2	G0/G1 switch 2	3.93332	0.609484	3.57997	0.00103109	0.0275778
ENSG00000164104	3148	HMGB2	high mobility group box 2	5.98369	0.630216	3.57713	0.0010393	0.0276766
ENSG00000109929	6309	SC5D	sterol-C5-desaturase	3.83367	-0.380165	-3.57675	0.00104039	0.0276766
ENSG00000160606	116238	TLCD1	TLC domain containing 1	1.60066	0.480435	3.57646	0.00104123	0.0276766
ENSG00000125675	2892	GRIA3	glutamate ionotropic receptor AMPA type subunit 3	5.53452	-0.281888	-3.57376	0.00104912	0.0278287
ENSG00000069482	51083	GAL	galanin and GMAP prepropeptide	3.42179	0.589886	3.57234	0.0010533	0.027882
ENSG00000071127	9948	WDR1	WD repeat domain 1	9.65884	-0.222101	-3.57135	0.00105619	0.0279012
ENSG00000152380	167555	FAM151B	family with sequence similarity 151 member B	0.575662	-0.709324	-3.57046	0.00105883	0.0279069
ENSG00000092820	7430	EZR	ezrin	7.4269	-0.327099	-3.56981	0.00106074	0.0279069
ENSG00000162704	10092	ARPC5	actin related protein 2/3 complex subunit 5	7.28956	-0.222675	-3.56754	0.0010675	0.0280274
ENSG00000100162	79019	CENPM	centromere protein M	3.04796	0.799979	3.5663	0.00107119	0.0280608
ENSG00000175183	1466	CSRP2	cysteine and glycine rich protein 2	4.58088	-0.391399	-3.56565	0.00107314	0.0280608
ENSG00000108639	9144	SYNGR2	synaptogyrin 2	5.20274	-0.361215	-3.56466	0.00107612	0.0280817
ENSG00000115295	79745	CLIP4	CAP-Gly domain containing linker protein family member 4	5.51977	-0.224405	-3.56343	0.00107981	0.0281211
ENSG00000150938	51232	CRIM1	cysteine rich transmembrane BMP regulator 1	9.8695	-0.237737	-3.56055	0.00108851	0.0282903
ENSG00000147536	84296	GINS4	GINS complex subunit 4	2.89878	0.700632	3.55607	0.00110219	0.0285881
ENSG00000087303	22795	NID2	nidogen 2	7.47886	-0.210743	-3.55531	0.00110453	0.0285911
ENSG00000196923	9260	PDLIM7	PDZ and LIM domain 7	8.45459	-0.258724	-3.55285	0.00111212	0.0287297
ENSG00000065357	1606	DGKA	diacylglycerol kinase alpha	5.26776	-0.223288	-3.55114	0.00111744	0.028795
ENSG00000132003	65249	ZSWIM4	zinc finger SWIM-type containing 4	4.5662	-0.410082	-3.5506	0.00111912	0.028795
ENSG00000172927	26579	MYEOV	myeloma overexpressed	0.00157349	0.938354	3.54825	0.00112649	0.0288299
ENSG00000168386	11259	FILIP1L	filamin A interacting protein 1 like	5.6586	-0.306613	-3.54824	0.00112651	0.0288299
ENSG00000100647	9766	SUSD6	sushi domain containing 6	5.71395	-0.245124	-3.54772	0.00112814	0.0288299
ENSG00000005189	81691	REXO5	RNA exonuclease 5	1.84912	0.672145	3.5473	0.00112944	0.0288299
ENSG00000053254	1112	FOXN3	forkhead box N3	6.34971	-0.252315	-3.54405	0.00113971	0.0289961
ENSG00000136378	11173	ADAMTS7	ADAM metallopeptidase with thrombospondin type 1 motif 7	5.71797	-0.313725	-3.54382	0.00114046	0.0289961
ENSG00000104419	10397	NDRG1	N-myc downstream regulated 1	7.78648	-0.260977	-3.54006	0.00115246	0.0292435
ENSG00000129195	54478	PIMREG	PICALM interacting mitotic regulator	5.11245	0.570843	3.53912	0.00115546	0.0292618
ENSG00000197381	104	ADARB1	adenosine deaminase, RNA specific B1	4.47123	-0.291647	-3.53783	0.00115961	0.0293092
ENSG00000168291	5162	PDHB	pyruvate dehydrogenase E1 beta subunit	5.56005	-0.155698	-3.53631	0.00116454	0.0293761
ENSG00000168610	6774	STAT3	signal transducer and activator of transcription 3	7.97976	-0.204553	-3.53245	0.00117712	0.0296084
ENSG00000123562	9643	MORF4L2	mortality factor 4 like 2	8.10431	-0.160595	-3.53207	0.00117835	0.0296084
ENSG00000091651	23594	ORC6	origin recognition complex subunit 6	3.04676	0.786916	3.53072	0.00118279	0.029662
ENSG00000165175	58526	MID1IP1	MID1 interacting protein 1	5.67346	0.248688	3.52776	0.00119257	0.0298445
ENSG00000167333	55128	TRIM68	tripartite motif containing 68	3.89259	0.231552	3.52564	0.0011996	0.0298445
ENSG00000112367	9896	FIG4	FIG4 phosphoinositide 5-phosphatase	4.12585	-0.273028	-3.5254	0.0012004	0.0298445
ENSG00000073060	949	SCARB1	scavenger receptor class B member 1	4.64626	-0.283076	-3.52533	0.00120063	0.0298445
ENSG00000115540	25843	MOB4	MOB family member 4, phocein	3.44002	-0.318046	-3.52502	0.00120167	0.0298445
ENSG00000134882	337867	UBAC2	UBA domain containing 2	5.54264	-0.221795	-3.52396	0.00120522	0.0298601
ENSG00000147274	27316	RBMX	RNA binding motif protein X-linked	6.99896	0.270585	3.52339	0.00120712	0.0298601
ENSG00000198176	7027	TFDP1	transcription factor Dp-1	6.79488	0.20383	3.52276	0.00120926	0.0298601
ENSG00000121211	84057	MND1	meiotic nuclear divisions 1	1.19582	0.747712	3.51998	0.00121863	0.0300161
ENSG00000048707	55187	VPS13D	vacuolar protein sorting 13 homolog D	6.84545	-0.202872	-3.51894	0.00122213	0.0300161
ENSG00000163638	56999	ADAMTS9	ADAM metallopeptidase with thrombospondin type 1 motif 9	1.7351	-0.448212	-3.51881	0.00122257	0.0300161
ENSG00000122687	29960	MRM2	mitochondrial rRNA methyltransferase 2	5.0871	0.251854	3.5145	0.0012373	0.0303196
ENSG00000139174	144165	PRICKLE1	prickle planar cell polarity protein 1	2.99971	-0.35579	-3.51256	0.001244	0.0304259
ENSG00000104731	54758	KLHDC4	kelch domain containing 4	3.33228	0.341011	3.50981	0.00125352	0.030516
ENSG00000001561	22875	ENPP4	ectonucleotide pyrophosphatase/phosphodiesterase 4	1.37414	-0.577444	-3.50966	0.00125404	0.030516
ENSG00000109846	1410	CRYAB	crystallin alpha B	5.70054	-0.35822	-3.50944	0.0012548	0.030516
ENSG00000120899	2185	PTK2B	protein tyrosine kinase 2 beta	3.49431	-0.375376	-3.50504	0.0012702	0.0308323
ENSG00000132423	51805	COQ3	coenzyme Q3, methyltransferase	2.37035	0.332138	3.50272	0.0012784	0.0309342
ENSG00000178035	3615	IMPDH2	inosine monophosphate dehydrogenase 2	7.69755	0.1964	3.50226	0.00128005	0.0309342
ENSG00000136542	11227	GALNT5	polypeptide N-acetylgalactosaminyltransferase 5	5.71929	-0.258339	-3.5016	0.00128237	0.0309342
ENSG00000168264	359948	IRF2BP2	interferon regulatory factor 2 binding protein 2	5.74697	0.204919	3.50114	0.00128402	0.0309342
ENSG00000170624	6444	SGCD	sarcoglycan delta	7.00575	-0.350246	-3.50019	0.0012874	0.0309578
ENSG00000186603	84842	HPDL	4-hydroxyphenylpyruvate dioxygenase like	0.330684	0.76704	3.49918	0.00129099	0.0309839
ENSG00000111602	8914	TIMELESS	timeless circadian regulator	5.3781	0.550291	3.49854	0.00129331	0.0309839
ENSG00000154864	63895	PIEZO2	piezo type mechanosensitive ion channel component 2	4.57843	-0.433788	-3.49711	0.00129845	0.0310106
ENSG00000094804	990	CDC6	cell division cycle 6	4.01896	0.755658	3.49661	0.00130021	0.0310106
ENSG00000237649	3833	KIFC1	kinesin family member C1	5.43774	0.650705	3.49622	0.00130165	0.0310106
ENSG00000142910	64129	TINAGL1	tubulointerstitial nephritis antigen like 1	4.46451	-0.569797	-3.49532	0.00130488	0.0310301
ENSG00000253161	100507420	LINC01605	long intergenic non-protein coding RNA 1605	0.285597	0.778148	3.494	0.00130966	0.0310663
ENSG00000138685	2247	FGF2	fibroblast growth factor 2	8.36263	-0.33589	-3.49355	0.00131131	0.0310663
ENSG00000075218	51512	GTSE1	G2 and S-phase expressed 1	5.02983	0.713095	3.49204	0.00131681	0.0310663
ENSG00000138735	8654	PDE5A	phosphodiesterase 5A	5.32487	-0.391368	-3.4912	0.00131986	0.0310663
ENSG00000100596	9517	SPTLC2	serine palmitoyltransferase long chain base subunit 2	7.05396	0.222963	3.49111	0.0013202	0.0310663
ENSG00000037897	4234	METTL1	methyltransferase like 1	3.60438	0.358727	3.49035	0.00132298	0.0310663
ENSG00000162545	55450	CAMK2N1	calcium/calmodulin dependent protein kinase II inhibitor 1	6.36395	-0.279446	-3.49026	0.00132331	0.0310663
ENSG00000145685	10184	LHFPL2	LHFPL tetraspan subfamily member 2	5.19275	0.254214	3.48771	0.00133267	0.0312292
ENSG00000123975	1164	CKS2	CDC28 protein kinase regulatory subunit 2	4.6298	0.517268	3.48648	0.00133723	0.0312612
ENSG00000140682	7041	TGFB1I1	transforming growth factor beta 1 induced transcript 1	7.44242	-0.297093	-3.48603	0.0013389	0.0312612
ENSG00000171608	5293	PIK3CD	phosphatidylinositol-4,5-bisphosphate 3-kinase catalytic subunit delta	5.46856	-0.25405	-3.48329	0.00134906	0.0314413
ENSG00000115053	4691	NCL	nucleolin	9.39733	0.17812	3.47844	0.0013673	0.0318088
ENSG00000108179	10105	PPIF	peptidylprolyl isomerase F	5.23195	0.291789	3.47725	0.0013718	0.0318559
ENSG00000139370	121260	SLC15A4	solute carrier family 15 member 4	4.91639	-0.196851	-3.47137	0.00139429	0.0322481
ENSG00000105186	84079	ANKRD27	ankyrin repeat domain 27	5.41351	-0.165751	-3.47131	0.0013945	0.0322481
ENSG00000197614	8076	MFAP5	microfibril associated protein 5	7.38644	-0.304151	-3.47087	0.00139621	0.0322481
ENSG00000170498	3814	KISS1	KiSS-1 metastasis suppressor	2.06605	0.914556	3.46873	0.00140449	0.0323812
ENSG00000125868	11034	DSTN	destrin, actin depolymerizing factor	8.346	-0.371561	-3.46705	0.00141101	0.0324059
ENSG00000182378	55344	PLCXD1	phosphatidylinositol specific phospholipase C X domain containing 1	3.51402	0.366201	3.46702	0.00141114	0.0324059
ENSG00000128805	58504	ARHGAP22	Rho GTPase activating protein 22	5.03747	0.470043	3.46651	0.00141311	0.0324059
ENSG00000128059	5471	PPAT	phosphoribosyl pyrophosphate amidotransferase	3.03342	0.357951	3.4628	0.00142768	0.0326816
ENSG00000070614	3340	NDST1	N-deacetylase and N-sulfotransferase 1	8.67886	-0.251468	-3.46201	0.0014308	0.032695
ENSG00000103647	10391	CORO2B	coronin 2B	5.63081	0.350664	3.45972	0.00143987	0.0327647
ENSG00000142945	11004	KIF2C	kinesin family member 2C	5.48092	0.634576	3.45944	0.00144098	0.0327647
ENSG00000196867	140612	ZFP28	ZFP28 zinc finger protein	3.23256	-0.294788	-3.45931	0.00144149	0.0327647
ENSG00000137266	63027	SLC22A23	solute carrier family 22 member 23	2.81462	-0.356808	-3.45851	0.00144468	0.0327792
ENSG00000243137	5672	PSG4	pregnancy specific beta-1-glycoprotein 4	7.5514	-0.240512	-3.45713	0.00145017	0.0327857
ENSG00000051596	84321	THOC3	THO complex 3	3.44259	0.295786	3.45678	0.00145157	0.0327857
ENSG00000105855	3696	ITGB8	integrin subunit beta 8	2.44426	-0.451069	-3.45652	0.00145261	0.0327857
ENSG00000153250	5937	RBMS1	RNA binding motif single stranded interacting protein 1	6.53493	-0.279892	-3.45498	0.00145883	0.0328684
ENSG00000181026	64782	AEN	apoptosis enhancing nuclease	5.35157	0.177923	3.45377	0.00146369	0.0329202
ENSG00000140092	10516	FBLN5	fibulin 5	8.90569	-0.302633	-3.45008	0.00147866	0.0331806
ENSG00000111897	57515	SERINC1	serine incorporator 1	8.02751	-0.270531	-3.44958	0.00148072	0.0331806
ENSG00000188486	3014	H2AFX	H2A histone family member X	6.65847	0.526552	3.4487	0.00148428	0.0331806
ENSG00000010404	3423	IDS	iduronate 2-sulfatase	5.73871	-0.209586	-3.44839	0.00148558	0.0331806
ENSG00000184349	1946	EFNA5	ephrin A5	0.285337	-0.756164	-3.44408	0.00150332	0.0334848
ENSG00000132470	3691	ITGB4	integrin subunit beta 4	3.83661	-0.452032	-3.44382	0.00150441	0.0334848
ENSG00000175792	8607	RUVBL1	RuvB like AAA ATPase 1	5.92028	0.204925	3.44222	0.00151102	0.033495
ENSG00000134318	9475	ROCK2	Rho associated coiled-coil containing protein kinase 2	7.07164	-0.280321	-3.44122	0.00151521	0.033495
ENSG00000166582	201161	CENPV	centromere protein V	2.42245	0.440614	3.44078	0.00151703	0.033495
ENSG00000135318	4907	NT5E	5'-nucleotidase ecto	6.93859	0.418093	3.44035	0.00151884	0.033495
ENSG00000084676	8648	NCOA1	nuclear receptor coactivator 1	5.6656	-0.207281	-3.44024	0.0015193	0.033495
ENSG00000176619	84823	LMNB2	lamin B2	7.98668	0.374614	3.43996	0.00152049	0.033495
ENSG00000135486	3178	HNRNPA1	heterogeneous nuclear ribonucleoprotein A1	9.2956	0.170018	3.43901	0.00152444	0.0334978
ENSG00000221955	84561	SLC12A8	solute carrier family 12 member 8	2.30963	-0.395254	-3.4384	0.00152701	0.0334978
ENSG00000138336	80312	TET1	tet methylcytosine dioxygenase 1	2.17862	-0.470802	-3.43551	0.00153921	0.0334978
ENSG00000174371	9156	EXO1	exonuclease 1	3.41814	0.813882	3.43544	0.00153951	0.0334978
ENSG00000132383	6117	RPA1	replication protein A1	6.69432	0.244084	3.43543	0.00153957	0.0334978
ENSG00000076382	10615	SPAG5	sperm associated antigen 5	5.41209	0.667556	3.43484	0.00154204	0.0334978
ENSG00000167088	6632	SNRPD1	small nuclear ribonucleoprotein D1 polypeptide	5.08137	0.233493	3.43453	0.00154336	0.0334978
ENSG00000106829	7091	TLE4	transducin like enhancer of split 4	6.69686	-0.222193	-3.43422	0.0015447	0.0334978
ENSG00000112144	22858	ICK	intestinal cell kinase	4.71167	-0.274262	-3.43416	0.00154494	0.0334978
ENSG00000106591	64983	MRPL32	mitochondrial ribosomal protein L32	4.35742	0.220806	3.43376	0.00154665	0.0334978
ENSG00000123219	64105	CENPK	centromere protein K	2.01385	0.690494	3.43249	0.00155206	0.0335585
ENSG00000118762	5311	PKD2	polycystin 2, transient receptor potential cation channel	6.72669	-0.212294	-3.4313	0.00155714	0.0335768
ENSG00000184162	126382	NR2C2AP	nuclear receptor 2C2 associated protein	3.06548	0.48041	3.43107	0.00155813	0.0335768
ENSG00000099860	4616	GADD45B	growth arrest and DNA damage inducible beta	5.92797	-0.323425	-3.42579	0.00158094	0.0339273
ENSG00000184009	71	ACTG1	actin gamma 1	12.3973	-0.309359	-3.42416	0.00158803	0.0339273
ENSG00000163531	23114	NFASC	neurofascin	7.14201	-0.241918	-3.42408	0.00158838	0.0339273
ENSG00000073712	10979	FERMT2	fermitin family member 2	8.16988	-0.28686	-3.42387	0.00158927	0.0339273
ENSG00000074590	9891	NUAK1	NUAK family kinase 1	6.49596	-0.285056	-3.42367	0.00159017	0.0339273
ENSG00000129173	79733	E2F8	E2F transcription factor 8	1.47994	0.901385	3.42366	0.00159022	0.0339273
ENSG00000163430	11167	FSTL1	follistatin like 1	11.9721	-0.180097	-3.42254	0.00159512	0.0339754
ENSG00000184743	25923	ATL3	atlastin GTPase 3	7.42789	-0.232707	-3.4212	0.00160099	0.0339771
ENSG00000165644	118881	COMTD1	catechol-O-methyltransferase domain containing 1	1.48292	-0.499743	-3.42074	0.00160301	0.0339771
ENSG00000127955	2770	GNAI1	G protein subunit alpha i1	4.61181	-0.260298	-3.42072	0.00160312	0.0339771
ENSG00000153814	221895	JAZF1	JAZF zinc finger 1	3.86782	-0.473332	-3.41951	0.00160845	0.0340341
ENSG00000072422	9886	RHOBTB1	Rho related BTB domain containing 1	4.29495	-0.243328	-3.41762	0.00161683	0.0341553
ENSG00000135643	27345	KCNMB4	potassium calcium-activated channel subfamily M regulatory beta subunit 4	1.89122	-0.437549	-3.41697	0.00161973	0.0341604
ENSG00000129048	51554	ACKR4	atypical chemokine receptor 4	3.28697	-0.597162	-3.41621	0.00162309	0.0341753
ENSG00000118200	23271	CAMSAP2	calmodulin regulated spectrin associated protein family member 2	6.36632	-0.268544	-3.41554	0.00162611	0.0341828
ENSG00000127920	2791	GNG11	G protein subunit gamma 11	5.42089	0.250503	3.41474	0.00162966	0.0342009
ENSG00000169683	201255	LRRC45	leucine rich repeat containing 45	3.80107	0.448986	3.41415	0.00163229	0.0342009
ENSG00000164109	4085	MAD2L1	mitotic arrest deficient 2 like 1	4.23486	0.645315	3.41308	0.00163709	0.0342459
ENSG00000073111	4171	MCM2	minichromosome maintenance complex component 2	5.7952	0.681173	3.41123	0.00164546	0.0342978
ENSG00000112406	51696	HECA	hdc homolog, cell cycle regulator	4.66303	-0.253964	-3.41116	0.00164576	0.0342978
ENSG00000123595	9367	RAB9A	RAB9A, member RAS oncogene family	3.53639	-0.315267	-3.41076	0.00164757	0.0342978
ENSG00000156509	286151	FBXO43	F-box protein 43	-0.530108	0.913764	3.40945	0.00165351	0.0343564
ENSG00000157450	54778	RNF111	ring finger protein 111	5.29934	-0.194966	-3.40896	0.00165573	0.0343564
ENSG00000100911	5721	PSME2	proteasome activator subunit 2	5.8025	0.199468	3.40761	0.00166187	0.0344084
ENSG00000110047	10938	EHD1	EH domain containing 1	7.42704	-0.333357	-3.40723	0.00166359	0.0344084
ENSG00000132341	5901	RAN	RAN, member RAS oncogene family	8.3216	0.222418	3.40601	0.0016692	0.034469
ENSG00000095739	25805	BAMBI	BMP and activin membrane bound inhibitor	3.67481	-0.412316	-3.40508	0.00167345	0.0345016
ENSG00000176225	25914	RTTN	rotatin	3.70243	0.501939	3.40442	0.00167648	0.0345087
ENSG00000150773	120379	PIH1D2	PIH1 domain containing 2	-0.487892	0.886599	3.40356	0.00168045	0.0345214
ENSG00000151067	775	CACNA1C	calcium voltage-gated channel subunit alpha1 C	6.12833	-0.281656	-3.40312	0.00168246	0.0345214
ENSG00000168496	2237	FEN1	flap structure-specific endonuclease 1	4.87233	0.653119	3.39971	0.00169826	0.03479
ENSG00000162433	205	AK4	adenylate kinase 4	4.64511	-0.296288	-3.39763	0.00170798	0.0349334
ENSG00000176678	2300	FOXL1	forkhead box L1	3.78977	0.221205	3.39375	0.00172624	0.035251
ENSG00000249992	25907	TMEM158	transmembrane protein 158 (gene/pseudogene)	3.41542	0.63714	3.39259	0.00173173	0.035307
ENSG00000152767	10160	FARP1	FERM, ARH/RhoGEF and pleckstrin domain protein 1	8.21108	-0.268328	-3.39191	0.00173496	0.0353168
ENSG00000173281	79660	PPP1R3B	protein phosphatase 1 regulatory subunit 3B	3.84869	-0.290278	-3.39129	0.0017379	0.0353208
ENSG00000138193	51196	PLCE1	phospholipase C epsilon 1	5.16559	-0.282142	-3.3892	0.0017479	0.0354643
ENSG00000149136	6749	SSRP1	structure specific recognition protein 1	7.52008	0.202465	3.38866	0.00175047	0.0354643
ENSG00000151422	2241	FER	FER tyrosine kinase	5.3833	-0.294996	-3.38505	0.00176788	0.0356726
ENSG00000178031	92949	ADAMTSL1	ADAMTS like 1	2.80928	0.598064	3.38481	0.001769	0.0356726
ENSG00000136811	4957	ODF2	outer dense fiber of sperm tails 2	5.91449	0.273378	3.3848	0.00176907	0.0356726
ENSG00000130695	64793	CEP85	centrosomal protein 85	3.76398	0.434935	3.38283	0.00177862	0.0357117
ENSG00000123080	1031	CDKN2C	cyclin dependent kinase inhibitor 2C	5.51881	0.428061	3.38243	0.0017806	0.0357117
ENSG00000134222	84722	PSRC1	proline and serine rich coiled-coil 1	4.15345	0.540278	3.38228	0.00178134	0.0357117
ENSG00000159131	2618	GART	phosphoribosylglycinamide formyltransferase, phosphoribosylglycinamide synthetase, phosphoribosylaminoimidazole synthetase	6.55266	0.159902	3.38191	0.00178312	0.0357117
ENSG00000128510	51200	CPA4	carboxypeptidase A4	4.93549	-0.640203	-3.38155	0.00178489	0.0357117
ENSG00000253276	168455	CCDC71L	coiled-coil domain containing 71 like	5.87851	-0.344566	-3.38045	0.00179027	0.0357637
ENSG00000079616	3835	KIF22	kinesin family member 22	5.683	0.560956	3.37752	0.00180467	0.035793
ENSG00000197296	128486	FITM2	fat storage inducing transmembrane protein 2	4.387	-0.17944	-3.37723	0.00180607	0.035793
ENSG00000151892	2674	GFRA1	GDNF family receptor alpha 1	5.67183	-0.300754	-3.3771	0.00180676	0.035793
ENSG00000172731	55222	LRRC20	leucine rich repeat containing 20	2.59599	0.501993	3.37708	0.00180682	0.035793
ENSG00000173391	4973	OLR1	oxidized low density lipoprotein receptor 1	1.04441	-0.721425	-3.37676	0.00180842	0.035793
ENSG00000135480	3855	KRT7	keratin 7	7.09174	-0.412718	-3.37676	0.00180843	0.035793
ENSG00000175746	400360	C15orf54	chromosome 15 open reading frame 54 (putative)	-0.718843	-1.07077	-3.37504	0.00181692	0.0359058
ENSG00000156030	91748	ELMSAN1	ELM2 and Myb/SANT domain containing 1	5.74284	-0.194995	-3.36972	0.00184354	0.0363718
ENSG00000172301	55352	COPRS	coordinator of PRMT5 and differentiation stimulator	5.79169	0.251005	3.369	0.00184717	0.0363718
ENSG00000160949	4796	TONSL	tonsoku like, DNA repair protein	4.21264	0.61111	3.36864	0.00184898	0.0363718
ENSG00000167552	7846	TUBA1A	tubulin alpha 1a	8.90536	-0.316025	-3.36776	0.00185346	0.0364042
ENSG00000151491	2059	EPS8	epidermal growth factor receptor pathway substrate 8	6.71549	0.21256	3.36175	0.0018841	0.0369496
ENSG00000197122	6714	SRC	SRC proto-oncogene, non-receptor tyrosine kinase	6.91931	-0.297074	-3.35994	0.00189344	0.0370762
ENSG00000103047	79613	TANGO6	transport and golgi organization 6 homolog	4.40451	-0.21316	-3.35874	0.00189965	0.0371413
ENSG00000102471	54602	NDFIP2	Nedd4 family interacting protein 2	4.98787	-0.336803	-3.35495	0.00191941	0.0374708
ENSG00000130775	9473	THEMIS2	thymocyte selection associated family member 2	1.38335	0.397468	3.3543	0.00192282	0.0374804
ENSG00000125885	84515	MCM8	minichromosome maintenance 8 homologous recombination repair factor	3.78299	0.579092	3.35163	0.00193684	0.0376966
ENSG00000105989	7472	WNT2	Wnt family member 2	6.15891	-0.449785	-3.35057	0.00194245	0.0377487
ENSG00000163170	388962	BOLA3	bolA family member 3	3.45607	0.373704	3.34784	0.00195699	0.0379738
ENSG00000163808	56992	KIF15	kinesin family member 15	3.77641	0.582669	3.34526	0.00197076	0.0381835
ENSG00000149090	25891	PAMR1	peptidase domain containing associated with muscle regeneration 1	6.91772	0.280651	3.34356	0.00197992	0.0382769
ENSG00000135931	80210	ARMC9	armadillo repeat containing 9	5.81015	-0.226206	-3.34326	0.00198153	0.0382769
ENSG00000162852	163882	CNST	consortin, connexin sorting protein	5.26078	-0.196742	-3.34022	0.00199801	0.0385373
ENSG00000154928	2047	EPHB1	EPH receptor B1	2.98448	0.731091	3.33882	0.00200566	0.0385739
ENSG00000126457	3276	PRMT1	protein arginine methyltransferase 1	7.00667	0.202124	3.33877	0.0020059	0.0385739
ENSG00000118655	64858	DCLRE1B	DNA cross-link repair 1B	4.03981	0.420365	3.33717	0.00201467	0.0386846
ENSG00000169258	114787	GPRIN1	G protein regulated inducer of neurite outgrowth 1	4.00136	0.50085	3.33584	0.002022	0.0387676
ENSG00000178921	5198	PFAS	phosphoribosylformylglycinamidine synthase	5.61083	0.343206	3.3348	0.0020277	0.0388191
ENSG00000135476	9700	ESPL1	extra spindle pole bodies like 1, separase	4.25213	0.688089	3.33384	0.00203299	0.0388625
ENSG00000143850	22874	PLEKHA6	pleckstrin homology domain containing A6	4.99667	0.311236	3.33249	0.0020405	0.0389481
ENSG00000105486	3978	LIG1	DNA ligase 1	4.53723	0.581543	3.32879	0.00206112	0.0392834
ENSG00000011332	8193	DPF1	double PHD fingers 1	1.1063	0.6172	3.32132	0.00210343	0.0400121
ENSG00000178764	22882	ZHX2	zinc fingers and homeoboxes 2	4.66543	-0.238597	-3.32094	0.00210557	0.0400121
ENSG00000171848	6241	RRM2	ribonucleotide reductase regulatory subunit M2	6.35787	0.689466	3.32032	0.00210912	0.0400203
ENSG00000152270	5140	PDE3B	phosphodiesterase 3B	2.11398	0.362069	3.31919	0.00211561	0.0400844
ENSG00000114019	51421	AMOTL2	angiomotin like 2	8.08104	-0.246994	-3.31769	0.00212427	0.0401768
ENSG00000149636	79980	DSN1	DSN1 homolog, MIS12 kinetochore complex component	3.51232	0.551404	3.31726	0.00212673	0.0401768
ENSG00000109787	51274	KLF3	Kruppel like factor 3	4.88346	-0.233841	-3.31581	0.00213512	0.0402369
ENSG00000186638	347240	KIF24	kinesin family member 24	3.31923	0.531386	3.31524	0.00213841	0.0402369
ENSG00000133935	11161	ERG28	ergosterol biosynthesis 28 homolog	4.1992	-0.281937	-3.31509	0.00213929	0.0402369
ENSG00000066322	64834	ELOVL1	ELOVL fatty acid elongase 1	6.82432	-0.198935	-3.31371	0.00214736	0.0403296
ENSG00000166394	51700	CYB5R2	cytochrome b5 reductase 2	5.05334	0.212849	3.31153	0.00216009	0.0405075
ENSG00000164053	84126	ATRIP	ATR interacting protein	3.41254	0.314333	3.31101	0.00216313	0.0405075
ENSG00000113645	23286	WWC1	WW and C2 domain containing 1	1.80203	0.559779	3.30649	0.00218982	0.0408959
ENSG00000082397	23136	EPB41L3	erythrocyte membrane protein band 4.1 like 3	5.26768	-0.254153	-3.30642	0.00219023	0.0408959
ENSG00000136938	10541	ANP32B	acidic nuclear phosphoprotein 32 family member B	7.90511	0.191322	3.30569	0.00219456	0.0409175
ENSG00000117020	10000	AKT3	AKT serine/threonine kinase 3	6.52606	-0.24897	-3.30428	0.00220296	0.040975
ENSG00000147027	83604	TMEM47	transmembrane protein 47	6.51754	-0.322274	-3.3038	0.00220584	0.040975
ENSG00000196159	79633	FAT4	FAT atypical cadherin 4	6.54467	-0.323364	-3.30292	0.00221108	0.040975
ENSG00000137942	54874	FNBP1L	formin binding protein 1 like	4.48523	-0.235664	-3.30287	0.00221141	0.040975
ENSG00000214401	644246	KANSL1-AS1	KANSL1 antisense RNA 1	0.815925	0.553996	3.30251	0.00221357	0.040975
ENSG00000132780	4678	NASP	nuclear autoantigenic sperm protein	6.00543	0.382894	3.30126	0.00222109	0.0410153
ENSG00000005483	55904	KMT2E	lysine methyltransferase 2E	6.13845	-0.185294	-3.30094	0.00222301	0.0410153
ENSG00000128567	5420	PODXL	podocalyxin like	2.75986	0.807484	3.30056	0.00222532	0.0410153
ENSG00000111581	57122	NUP107	nucleoporin 107	5.01002	0.350022	3.29858	0.00223729	0.041177
ENSG00000178038	259173	ALS2CL	ALS2 C-terminal like	2.01981	-0.76694	-3.2952	0.00225784	0.0414959
ENSG00000185347	283643	TEDC1	tubulin epsilon and delta complex 1	3.15916	0.609358	3.29336	0.00226911	0.0415864
ENSG00000108561	708	C1QBP	complement C1q binding protein	6.4392	0.212901	3.29334	0.00226923	0.0415864
ENSG00000082482	3776	KCNK2	potassium two pore domain channel subfamily K member 2	4.30924	-0.250064	-3.29241	0.00227499	0.0416327
ENSG00000095015	4214	MAP3K1	mitogen-activated protein kinase kinase kinase 1	3.40285	-0.309076	-3.29147	0.0022808	0.0416797
ENSG00000172915	26960	NBEA	neurobeachin	4.72569	-0.38177	-3.2909	0.00228426	0.0416837
ENSG00000115652	80146	UXS1	UDP-glucuronate decarboxylase 1	5.20751	0.169336	3.28763	0.00230458	0.0419949
ENSG00000104081	90427	BMF	Bcl2 modifying factor	2.95641	-0.545463	-3.28702	0.00230838	0.0420046
ENSG00000145244	10699	CORIN	corin, serine peptidase	2.06324	-0.443228	-3.28548	0.00231803	0.0420649
ENSG00000150457	26524	LATS2	large tumor suppressor kinase 2	6.1537	-0.237648	-3.28545	0.00231823	0.0420649
ENSG00000130703	9885	OSBPL2	oxysterol binding protein like 2	5.27192	-0.178579	-3.28471	0.00232287	0.0420897
ENSG00000149577	51092	SIDT2	SID1 transmembrane family member 2	6.14746	-0.289401	-3.2831	0.00233299	0.0422137
ENSG00000145147	9353	SLIT2	slit guidance ligand 2	8.08904	0.25388	3.28144	0.00234351	0.0423406
ENSG00000141052	93649	MYOCD	myocardin	2.78298	-0.537533	-3.28095	0.00234659	0.0423406
ENSG00000126216	10426	TUBGCP3	tubulin gamma complex associated protein 3	4.95318	0.241333	3.27741	0.0023692	0.0426485
ENSG00000130529	54795	TRPM4	transient receptor potential cation channel subfamily M member 4	5.31473	-0.26929	-3.27666	0.002374	0.0426485
ENSG00000100028	6634	SNRPD3	small nuclear ribonucleoprotein D3 polypeptide	5.71226	0.156736	3.27622	0.00237683	0.0426485
ENSG00000129351	3609	ILF3	interleukin enhancer binding factor 3	8.37175	0.181513	3.2762	0.00237691	0.0426485
ENSG00000197457	50861	STMN3	stathmin 3	5.36508	0.30443	3.27376	0.00239266	0.0428234
ENSG00000101782	8780	RIOK3	RIO kinase 3	5.71952	-0.225935	-3.27366	0.00239332	0.0428234
ENSG00000114491	7372	UMPS	uridine monophosphate synthetase	4.66432	0.204014	3.27191	0.00240461	0.0429229
ENSG00000161714	113026	PLCD3	phospholipase C delta 3	6.89027	-0.313203	-3.27177	0.00240555	0.0429229
ENSG00000183723	146223	CMTM4	CKLF like MARVEL transmembrane domain containing 4	5.08822	-0.255578	-3.26836	0.00242778	0.0432595
ENSG00000123095	79365	BHLHE41	basic helix-loop-helix family member e41	2.63814	0.318279	3.26598	0.00244344	0.0434784
ENSG00000134690	55143	CDCA8	cell division cycle associated 8	5.25874	0.661621	3.26342	0.00246035	0.0437029
ENSG00000198546	118472	ZNF511	zinc finger protein 511	3.3894	0.260963	3.26305	0.00246286	0.0437029
ENSG00000177119	196527	ANO6	anoctamin 6	7.59112	-0.233846	-3.26154	0.00247292	0.0438211
ENSG00000103005	79650	USB1	U6 snRNA biogenesis phosphodiesterase 1	6.08782	-0.189662	-3.26025	0.00248152	0.0438614
ENSG00000179958	79077	DCTPP1	dCTP pyrophosphatase 1	3.89463	0.339059	3.26017	0.00248201	0.0438614
ENSG00000101412	1869	E2F1	E2F transcription factor 1	4.16001	0.762588	3.25885	0.00249089	0.0439579
ENSG00000107020	55848	PLGRKT	plasminogen receptor with a C-terminal lysine	3.64754	0.245531	3.25635	0.00250774	0.0441472
ENSG00000153786	55625	ZDHHC7	zinc finger DHHC-type containing 7	6.22113	-0.134155	-3.25624	0.00250848	0.0441472
ENSG00000156787	93594	TBC1D31	TBC1 domain family member 31	2.68292	0.396283	3.25538	0.00251433	0.0441898
ENSG00000179029	84314	TMEM107	transmembrane protein 107	2.4438	0.347835	3.25436	0.0025212	0.0442499
ENSG00000154556	8470	SORBS2	sorbin and SH3 domain containing 2	1.01403	-0.734198	-3.25319	0.00252916	0.0443293
ENSG00000198910	3897	L1CAM	L1 cell adhesion molecule	6.65501	-0.290416	-3.2521	0.00253664	0.0443998
ENSG00000086475	22929	SEPHS1	selenophosphate synthetase 1	5.81055	0.215872	3.24818	0.00256357	0.0448103
ENSG00000214309	255374	MBLAC1	metallo-beta-lactamase domain containing 1	1.2269	0.415314	3.24514	0.0025846	0.0451166
ENSG00000149503	3619	INCENP	inner centromere protein	5.6495	0.479017	3.2445	0.00258907	0.0451333
ENSG00000172575	10125	RASGRP1	RAS guanyl releasing protein 1	1.16343	-0.577636	-3.24273	0.00260144	0.0452428
ENSG00000253953	8641	PCDHGB4	protocadherin gamma subfamily B, 4	4.236	-0.238905	-3.24224	0.00260487	0.0452428
ENSG00000141480	409	ARRB2	arrestin beta 2	2.83937	0.281345	3.24209	0.0026059	0.0452428
ENSG00000175137	80851	SH3BP5L	SH3 binding domain protein 5 like	7.05782	0.267183	3.24127	0.00261168	0.045282
ENSG00000172922	84153	RNASEH2C	ribonuclease H2 subunit C	4.31376	0.238136	3.24068	0.00261585	0.0452933
ENSG00000126453	83596	BCL2L12	BCL2 like 12	4.02211	0.395581	3.24017	0.00261941	0.045294
ENSG00000154839	220134	SKA1	spindle and kinetochore associated complex subunit 1	3.57172	0.723488	3.23597	0.00264915	0.0457468
ENSG00000115504	23301	EHBP1	EH domain binding protein 1	5.85701	-0.257262	-3.23538	0.00265336	0.045758
ENSG00000149948	8091	HMGA2	high mobility group AT-hook 2	5.1245	0.527075	3.2348	0.00265753	0.0457685
ENSG00000100350	80020	FOXRED2	FAD dependent oxidoreductase domain containing 2	4.52138	0.349844	3.23312	0.00266956	0.0459143
ENSG00000109674	55247	NEIL3	nei like DNA glycosylase 3	1.7306	0.814709	3.23228	0.00267553	0.0459556
ENSG00000059804	6515	SLC2A3	solute carrier family 2 member 3	5.91779	-0.24875	-3.23147	0.00268141	0.0459951
ENSG00000129484	10038	PARP2	poly(ADP-ribose) polymerase 2	3.9888	0.355827	3.22641	0.00271807	0.0465618
ENSG00000183765	11200	CHEK2	checkpoint kinase 2	3.13293	0.362488	3.22592	0.00272168	0.0465618
ENSG00000144233	83607	AMMECR1L	AMMECR1 like	5.68008	-0.152882	-3.22383	0.00273699	0.0467503
ENSG00000117724	1063	CENPF	centromere protein F	7.15601	0.614832	3.22261	0.00274595	0.0467503
ENSG00000188313	5359	PLSCR1	phospholipid scramblase 1	4.14602	0.222073	3.22254	0.00274646	0.0467503
ENSG00000072110	87	ACTN1	actinin alpha 1	10.5998	-0.265184	-3.22081	0.00275923	0.0467503
ENSG00000243927	64968	MRPS6	mitochondrial ribosomal protein S6	4.12916	0.31451	3.21971	0.00276742	0.0467503
ENSG00000107984	22943	DKK1	dickkopf WNT signaling pathway inhibitor 1	9.35372	0.222724	3.2195	0.00276901	0.0467503
ENSG00000123485	55355	HJURP	Holliday junction recognition protein	4.89981	0.644297	3.21927	0.0027707	0.0467503
ENSG00000164182	91942	NDUFAF2	NADH:ubiquinone oxidoreductase complex assembly factor 2	4.18648	0.304798	3.2192	0.00277122	0.0467503
ENSG00000139178	51279	C1RL	complement C1r subcomponent like	5.35643	-0.222289	-3.21857	0.00277586	0.0467503
ENSG00000108106	27338	UBE2S	ubiquitin conjugating enzyme E2 S	6.7703	0.46303	3.21856	0.00277593	0.0467503
ENSG00000156642	27020	NPTN	neuroplastin	7.31428	-0.159127	-3.21836	0.00277743	0.0467503
ENSG00000185650	677	ZFP36L1	ZFP36 ring finger protein like 1	7.59152	-0.199501	-3.21816	0.00277897	0.0467503
ENSG00000128408	26150	RIBC2	RIB43A domain with coiled-coils 2	0.254545	0.981865	3.21803	0.00277994	0.0467503
ENSG00000172244	375444	C5orf34	chromosome 5 open reading frame 34	1.44639	0.641005	3.21693	0.00278814	0.0468269
ENSG00000198331	219844	HYLS1	HYLS1, centriolar and ciliogenesis associated	3.29293	0.414769	3.21521	0.00280101	0.0468776
ENSG00000164951	54704	PDP1	pyruvate dehyrogenase phosphatase catalytic subunit 1	4.23373	-0.228248	-3.21502	0.00280246	0.0468776
ENSG00000212724	730755	KRTAP2-3	keratin associated protein 2-3	0.318826	-0.886493	-3.21501	0.00280255	0.0468776
ENSG00000173530	8793	TNFRSF10D	TNF receptor superfamily member 10d	6.16435	-0.149183	-3.21458	0.00280573	0.0468776
ENSG00000143314	79590	MRPL24	mitochondrial ribosomal protein L24	5.40557	0.239209	3.21238	0.00282235	0.047094
ENSG00000144560	9686	VGLL4	vestigial like family member 4	4.49683	-0.235088	-3.21189	0.00282608	0.0470952
ENSG00000128973	54982	CLN6	CLN6, transmembrane ER protein	4.54174	0.35056	3.21056	0.00283618	0.0472024
ENSG00000134917	11095	ADAMTS8	ADAM metallopeptidase with thrombospondin type 1 motif 8	-1.54365	1.76479	3.20979	0.00284198	0.0472379
ENSG00000067064	3422	IDI1	isopentenyl-diphosphate delta isomerase 1	3.96676	-0.307619	-3.209	0.00284806	0.0472778
ENSG00000107679	59338	PLEKHA1	pleckstrin homology domain containing A1	4.98501	-0.221545	-3.20803	0.00285542	0.0473389
ENSG00000090889	24137	KIF4A	kinesin family member 4A	5.38336	0.631417	3.20735	0.00286065	0.0473526
ENSG00000073050	7515	XRCC1	X-ray repair cross complementing 1	4.62041	0.24873	3.20696	0.00286361	0.0473526
ENSG00000173638	6573	SLC19A1	solute carrier family 19 member 1	3.76826	0.430354	3.20609	0.00287034	0.0473559
ENSG00000110660	54733	SLC35F2	solute carrier family 35 member F2	2.99791	0.321471	3.20598	0.00287117	0.0473559
ENSG00000170345	2353	FOS	Fos proto-oncogene, AP-1 transcription factor subunit	2.31537	-0.491903	-3.20337	0.00289133	0.0475772
ENSG00000205581	3150	HMGN1	high mobility group nucleosome binding domain 1	7.20494	0.189605	3.20298	0.0028943	0.0475772
ENSG00000001461	57185	NIPAL3	NIPA like domain containing 3	6.41957	-0.251029	-3.20281	0.00289568	0.0475772
ENSG00000153815	80790	CMIP	c-Maf inducing protein	5.86918	-0.259701	-3.20219	0.00290048	0.0475952
ENSG00000106603	55744	COA1	cytochrome c oxidase assembly factor 1 homolog	4.62427	0.205349	3.20016	0.00291624	0.0477929
ENSG00000138413	3417	IDH1	isocitrate dehydrogenase (NADP(+)) 1, cytosolic	5.85214	-0.249107	-3.19681	0.00294249	0.0481618
ENSG00000166165	1152	CKB	creatine kinase B	4.32441	-0.314379	-3.19484	0.00295805	0.048355
ENSG00000004399	23129	PLXND1	plexin D1	8.33198	-0.238055	-3.19189	0.00298145	0.0486756
ENSG00000129493	25938	HEATR5A	HEAT repeat containing 5A	5.28416	-0.289958	-3.19002	0.00299643	0.0488582
ENSG00000103978	25963	TMEM87A	transmembrane protein 87A	5.37816	-0.176951	-3.18764	0.00301556	0.0491078
ENSG00000112210	51715	RAB23	RAB23, member RAS oncogene family	5.2803	-0.218263	-3.18666	0.00302342	0.049127
ENSG00000160298	54058	C21orf58	chromosome 21 open reading frame 58	2.52937	0.653232	3.18638	0.00302569	0.049127
ENSG00000114698	57088	PLSCR4	phospholipid scramblase 4	4.66804	-0.279144	-3.18524	0.00303492	0.049127
ENSG00000164463	153222	CREBRF	CREB3 regulatory factor	3.7307	-0.371194	-3.18377	0.00304691	0.049127
ENSG00000164649	55536	CDCA7L	cell division cycle associated 7 like	4.55227	0.310781	3.18366	0.00304777	0.049127
ENSG00000177283	8325	FZD8	frizzled class receptor 8	4.2737	0.429723	3.18365	0.00304789	0.049127
ENSG00000067167	23471	TRAM1	translocation associated membrane protein 1	8.07896	-0.375532	-3.18357	0.0030485	0.049127
ENSG00000165490	220042	DDIAS	DNA damage induced apoptosis suppressor	2.6834	0.726682	3.18326	0.00305099	0.049127
ENSG00000205531	4676	NAP1L4	nucleosome assembly protein 1 like 4	6.66335	0.195317	3.18325	0.00305111	0.049127
ENSG00000143643	79573	TTC13	tetratricopeptide repeat domain 13	4.00785	-0.2217	-3.18232	0.00305867	0.0491872
ENSG00000162337	4041	LRP5	LDL receptor related protein 5	6.22055	-0.258203	-3.18171	0.00306365	0.0492059
ENSG00000116604	4209	MEF2D	myocyte enhancer factor 2D	6.70387	-0.217763	-3.18103	0.00306922	0.0492338
ENSG00000141449	80000	GREB1L	GREB1 like retinoic acid receptor coactivator	0.697979	-0.541804	-3.18038	0.00307458	0.0492584
ENSG00000171246	4884	NPTX1	neuronal pentraxin 1	1.04098	-0.831789	-3.17647	0.0031068	0.0497127
ENSG00000241749	204010	RPSAP52	ribosomal protein SA pseudogene 52	2.81699	0.524303	3.17543	0.00311549	0.049764
ENSG00000085276	2122	MECOM	MDS1 and EVI1 complex locus	1.57293	0.498907	3.17516	0.00311775	0.049764
ENSG00000116729	79971	WLS	wntless Wnt ligand secretion mediator	6.04865	0.235818	3.17437	0.00312425	0.0497803
ENSG00000115935	7456	WIPF1	WAS/WASL interacting protein family member 1	6.04208	-0.19125	-3.1741	0.0031265	0.0497803
