# Supplementary material for: Dynamic transcriptome analysis reveals signatures of paradoxical effect of vemurafenib on human dermal fibroblasts
Source: Cell Commun Signal. 2021 Dec 20;19:123. doi: 10.1186/s12964-021-00801-3 (PMC8686565; doi:10.1186/s12964-021-00801-3)
Supplement: Supplementary file 6 — Additional file 5: Tables S5A–B. Differentially expressed genes in MaMel21 and MaMel63a treated with 2 µM of vemurafenib, in comparison to DMSO control. [file 12964_2021_801_MOESM6_ESM.xlsx]

## Sheet: DEG MaMel21 PLX vs. DMSO (24 h)
Supplementary table S5A: Differentially expressed genes in MaMel21 treated with 2µM of vemurafenib for 24 h in comparison to the corresponding time-matched DMSO control
Threshold: BH adjusted p-value <0.05 (q-value)
ENSEMBL	ENTREZ	symbol	name	mean expression	log2 FC	t	p-value	q-value
ENSG00000064300	4804	NGFR	nerve growth factor receptor	4.48123	-4.8363	-37.8646	3.34829e-29	4.88114e-25
ENSG00000137310	6941	TCF19	transcription factor 19	5.14445	-2.51612	-36.907	7.78254e-29	5.67269e-25
ENSG00000198901	9055	PRC1	protein regulator of cytokinesis 1	6.38673	-2.18943	-35.8915	1.94813e-28	8.70082e-25
ENSG00000104738	4173	MCM4	minichromosome maintenance complex component 4	6.90239	-1.88674	-35.6701	2.38738e-28	8.70082e-25
ENSG00000244405	2119	ETV5	ETS variant 5	5.6059	-2.57764	-33.1939	2.52626e-27	6.3567e-24
ENSG00000104081	90427	BMF	Bcl2 modifying factor	4.76147	4.01387	33.1584	2.61628e-27	6.3567e-24
ENSG00000123485	55355	HJURP	Holliday junction recognition protein	5.70856	-2.30382	-32.0571	7.89307e-27	1.54563e-23
ENSG00000142945	11004	KIF2C	kinesin family member 2C	5.9816	-2.54023	-31.9866	8.48197e-27	1.54563e-23
ENSG00000112118	4172	MCM3	minichromosome maintenance complex component 3	6.78593	-1.87422	-31.7266	1.10712e-26	1.79329e-23
ENSG00000137807	9493	KIF23	kinesin family member 23	5.72858	-2.27885	-30.6294	3.48722e-26	5.08367e-23
ENSG00000076382	10615	SPAG5	sperm associated antigen 5	5.98206	-2.14646	-30.4846	4.06903e-26	5.39258e-23
ENSG00000078018	4133	MAP2	microtubule associated protein 2	4.09794	2.74402	30.1102	6.08335e-26	7.39025e-23
ENSG00000151503	23310	NCAPD3	non-SMC condensin II complex subunit D3	5.61021	-1.91148	-29.5852	1.07749e-25	1.20825e-22
ENSG00000144136	6574	SLC20A1	solute carrier family 20 member 1	7.62332	-2.13225	-29.5178	1.16034e-25	1.20825e-22
ENSG00000122952	11130	ZWINT	ZW10 interacting kinetochore protein	4.6616	-2.32586	-29.0021	2.05621e-25	1.93701e-22
ENSG00000140525	55215	FANCI	FA complementation group I	5.81524	-2.17507	-28.9723	2.12596e-25	1.93701e-22
ENSG00000111252	10019	SH2B3	SH2B adaptor protein 3	6.62795	-2.30596	-28.6748	2.97071e-25	2.54747e-22
ENSG00000237649	3833	KIFC1	kinesin family member C1	5.67825	-2.78248	-28.0078	6.36537e-25	5.15524e-22
ENSG00000143341	83872	HMCN1	hemicentin 1	7.65734	2.24114	27.8035	8.06591e-25	5.85134e-22
ENSG00000146670	113130	CDCA5	cell division cycle associated 5	4.53336	-2.52779	-27.8023	8.07709e-25	5.85134e-22
ENSG00000110427	25758	KIAA1549L	KIAA1549 like	5.56627	-1.97187	-27.7657	8.42901e-25	5.85134e-22
ENSG00000167772	51129	ANGPTL4	angiopoietin like 4	3.82861	-4.23651	-27.7158	8.93346e-25	5.91963e-22
ENSG00000156802	29028	ATAD2	ATPase family, AAA domain containing 2	6.03607	-2.45853	-27.6116	1.00893e-24	6.39488e-22
ENSG00000114423	868	CBLB	Cbl proto-oncogene B	5.47312	2.01496	27.3264	1.41086e-24	8.56981e-22
ENSG00000092853	63967	CLSPN	claspin	4.19162	-2.81595	-27.0662	1.9212e-24	1.12029e-21
ENSG00000121152	23397	NCAPH	non-SMC condensin I complex subunit H	4.76304	-2.49325	-26.8099	2.6111e-24	1.46403e-21
ENSG00000178999	9212	AURKB	aurora kinase B	4.96056	-2.58741	-26.7531	2.79596e-24	1.50961e-21
ENSG00000104368	5327	PLAT	plasminogen activator, tissue type	6.8653	-1.99532	-26.1386	5.90757e-24	3.07574e-21
ENSG00000134690	55143	CDCA8	cell division cycle associated 8	5.55812	-2.46918	-25.6582	1.0721e-23	5.3092e-21
ENSG00000079257	56925	LXN	latexin	6.43779	2.47554	25.6431	1.09258e-23	5.3092e-21
ENSG00000123374	1017	CDK2	cyclin dependent kinase 2	6.72225	-1.48882	-25.5341	1.25258e-23	5.89035e-21
ENSG00000135476	9700	ESPL1	extra spindle pole bodies like 1, separase	5.42602	-2.96036	-25.3991	1.48478e-23	6.5137e-21
ENSG00000161800	29127	RACGAP1	Rac GTPase activating protein 1	6.31589	-1.99411	-25.3968	1.48911e-23	6.5137e-21
ENSG00000143786	149111	CNIH3	cornichon family AMPA receptor auxiliary protein 3	3.94025	-2.18169	-25.3575	1.56506e-23	6.5137e-21
ENSG00000170485	4862	NPAS2	neuronal PAS domain protein 2	5.32338	-2.59512	-25.3496	1.58062e-23	6.5137e-21
ENSG00000138678	84803	GPAT3	glycerol-3-phosphate acyltransferase 3	5.13565	-2.04695	-25.3358	1.60854e-23	6.5137e-21
ENSG00000105497	7728	ZNF175	zinc finger protein 175	4.34056	-2.23196	-25.2791	1.72833e-23	6.80962e-21
ENSG00000166833	89797	NAV2	neuron navigator 2	6.57329	-2.66316	-25.1873	1.94213e-23	7.19447e-21
ENSG00000150593	27250	PDCD4	programmed cell death 4	4.95075	1.91646	25.1767	1.9685e-23	7.19447e-21
ENSG00000100439	63874	ABHD4	abhydrolase domain containing 4	5.38965	2.04395	25.1745	1.97406e-23	7.19447e-21
ENSG00000153094	10018	BCL2L11	BCL2 like 11	4.70729	2.33471	25.1108	2.1409e-23	7.61222e-21
ENSG00000162645	2634	GBP2	guanylate binding protein 2	4.82757	1.87328	25.0659	2.26729e-23	7.84142e-21
ENSG00000175832	2118	ETV4	ETS variant 4	3.95013	-3.39409	-25.0503	2.31294e-23	7.84142e-21
ENSG00000012048	672	BRCA1	BRCA1, DNA repair associated	5.24517	-2.13957	-25.0164	2.41552e-23	8.00307e-21
ENSG00000166508	4176	MCM7	minichromosome maintenance complex component 7	7.26518	-2.29226	-24.9	2.80446e-23	9.0852e-21
ENSG00000109685	7468	NSD2	nuclear receptor binding SET domain protein 2	6.72575	-1.30295	-24.4745	4.86692e-23	1.54239e-20
ENSG00000167670	10036	CHAF1A	chromatin assembly factor 1 subunit A	5.08135	-2.02167	-24.1809	7.15558e-23	2.21945e-20
ENSG00000159399	3099	HK2	hexokinase 2	6.49865	-1.26258	-24.1077	7.88181e-23	2.39377e-20
ENSG00000094804	990	CDC6	cell division cycle 6	4.38788	-2.50351	-24.0701	8.28489e-23	2.46484e-20
ENSG00000128944	90417	KNSTRN	kinetochore localized astrin (SPAG5) binding protein	4.50916	-1.84827	-23.9302	9.97681e-23	2.90884e-20
ENSG00000122966	11113	CIT	citron rho-interacting serine/threonine kinase	6.40659	-2.25875	-23.8892	1.05369e-22	3.01191e-20
ENSG00000006432	4293	MAP3K9	mitogen-activated protein kinase kinase kinase 9	4.64135	-1.97968	-23.8278	1.14374e-22	3.20642e-20
ENSG00000128567	5420	PODXL	podocalyxin like	5.53013	-1.47176	-23.7106	1.33834e-22	3.64399e-20
ENSG00000085840	4998	ORC1	origin recognition complex subunit 1	3.93263	-2.59953	-23.7042	1.34981e-22	3.64399e-20
ENSG00000137804	51203	NUSAP1	nucleolar and spindle associated protein 1	5.97069	-2.07343	-23.6816	1.3915e-22	3.68823e-20
ENSG00000138413	3417	IDH1	isocitrate dehydrogenase (NADP(+)) 1, cytosolic	7.5329	1.68932	23.6238	1.50408e-22	3.91544e-20
ENSG00000090889	24137	KIF4A	kinesin family member 4A	5.67593	-1.98974	-23.5984	1.5564e-22	3.98057e-20
ENSG00000124766	6659	SOX4	SRY-box 4	6.01176	2.61358	23.582	1.59125e-22	3.99953e-20
ENSG00000125848	23767	FLRT3	fibronectin leucine rich transmembrane protein 3	2.81666	3.85255	23.5341	1.6976e-22	4.19451e-20
ENSG00000185022	23764	MAFF	MAF bZIP transcription factor F	3.53737	-2.47546	-23.4516	1.89842e-22	4.61253e-20
ENSG00000115461	3488	IGFBP5	insulin like growth factor binding protein 5	8.44506	2.97252	23.3369	2.21869e-22	5.24275e-20
ENSG00000146918	54892	NCAPG2	non-SMC condensin II complex subunit G2	6.16763	-1.78668	-23.3332	2.22973e-22	5.24275e-20
ENSG00000129422	57509	MTUS1	microtubule associated scaffold protein 1	5.14865	2.12076	23.2868	2.3755e-22	5.49078e-20
ENSG00000168874	84913	ATOH8	atonal bHLH transcription factor 8	3.59432	2.9494	23.2735	2.41907e-22	5.49078e-20
ENSG00000087586	6790	AURKA	aurora kinase A	6.00667	-2.11771	-23.2647	2.44822e-22	5.49078e-20
ENSG00000101412	1869	E2F1	E2F transcription factor 1	4.49771	-2.38498	-23.2176	2.61094e-22	5.75084e-20
ENSG00000138623	8482	SEMA7A	semaphorin 7A (John Milton Hagen blood group)	4.57066	-3.07981	-23.2087	2.64307e-22	5.75084e-20
ENSG00000149503	3619	INCENP	inner centromere protein	5.98351	-2.00446	-23.1753	2.76682e-22	5.93156e-20
ENSG00000051341	10721	POLQ	DNA polymerase theta	3.90264	-2.64297	-23.1542	2.84792e-22	5.97374e-20
ENSG00000159259	8208	CHAF1B	chromatin assembly factor 1 subunit B	4.34353	-1.52953	-23.149	2.86844e-22	5.97374e-20
ENSG00000168496	2237	FEN1	flap structure-specific endonuclease 1	5.23821	-2.1152	-23.1222	2.97567e-22	6.10977e-20
ENSG00000112759	2030	SLC29A1	solute carrier family 29 member 1 (Augustine blood group)	5.41006	-1.50839	-23.0495	3.28892e-22	6.65914e-20
ENSG00000165617	51339	DACT1	dishevelled binding antagonist of beta catenin 1	2.96656	2.52364	22.9222	3.92059e-22	7.78494e-20
ENSG00000156970	701	BUB1B	BUB1 mitotic checkpoint serine/threonine kinase B	5.24868	-2.0808	-22.9165	3.95174e-22	7.78494e-20
ENSG00000139329	4060	LUM	lumican	3.74397	4.32512	22.8923	4.08627e-22	7.94262e-20
ENSG00000095739	25805	BAMBI	BMP and activin membrane bound inhibitor	6.29362	2.16671	22.8409	4.38813e-22	8.41713e-20
ENSG00000146674	3486	IGFBP3	insulin like growth factor binding protein 3	4.7342	2.64824	22.7412	5.04104e-22	9.54393e-20
ENSG00000091490	23231	SEL1L3	SEL1L family member 3	5.54751	1.60776	22.7175	5.21047e-22	9.73824e-20
ENSG00000166851	5347	PLK1	polo like kinase 1	6.12927	-2.4241	-22.6896	5.41769e-22	9.99736e-20
ENSG00000164104	3148	HMGB2	high mobility group box 2	5.9285	-2.05062	-22.6726	5.54773e-22	1.01094e-19
ENSG00000132849	10207	PATJ	PATJ, crumbs cell polarity complex component	3.62513	2.18927	22.6089	6.06476e-22	1.09151e-19
ENSG00000161888	147841	SPC24	SPC24, NDC80 kinetochore complex component	3.37053	-2.34503	-22.5834	6.28525e-22	1.11739e-19
ENSG00000134802	29015	SLC43A3	solute carrier family 43 member 3	4.54905	-2.63728	-22.5635	6.46306e-22	1.13516e-19
ENSG00000101447	81610	FAM83D	family with sequence similarity 83 member D	5.30486	-2.29674	-22.5548	6.54309e-22	1.13554e-19
ENSG00000135318	4907	NT5E	5'-nucleotidase ecto	3.87512	-2.81129	-22.535	6.72715e-22	1.15375e-19
ENSG00000127863	55504	TNFRSF19	TNF receptor superfamily member 19	5.07648	2.242	22.5109	6.95933e-22	1.17969e-19
ENSG00000120875	1846	DUSP4	dual specificity phosphatase 4	6.70709	-2.20815	-22.4785	7.28332e-22	1.21171e-19
ENSG00000080986	10403	NDC80	NDC80, kinetochore complex component	3.73888	-2.29737	-22.4755	7.31446e-22	1.21171e-19
ENSG00000143476	51514	DTL	denticleless E3 ubiquitin protein ligase homolog	4.37093	-2.67804	-22.4198	7.91176e-22	1.29593e-19
ENSG00000171241	79801	SHCBP1	SHC binding and spindle associated 1	5.19731	-2.16944	-22.226	1.04118e-21	1.68648e-19
ENSG00000131747	7153	TOP2A	DNA topoisomerase II alpha	7.62575	-2.32455	-22.1933	1.09083e-21	1.74749e-19
ENSG00000140534	90381	TICRR	TOPBP1 interacting checkpoint and replication regulator	4.29869	-2.35018	-22.045	1.34799e-21	2.13597e-19
ENSG00000204054	100506190	LINC00963	long intergenic non-protein coding RNA 963	5.31897	1.48494	22.0079	1.42163e-21	2.22844e-19
ENSG00000171444	4163	MCC	MCC, WNT signaling pathway regulator	6.53466	1.31585	21.8839	1.69909e-21	2.63504e-19
ENSG00000125885	84515	MCM8	minichromosome maintenance 8 homologous recombination repair factor	4.73528	-1.91807	-21.8616	1.75457e-21	2.69244e-19
ENSG00000107554	23268	DNMBP	dynamin binding protein	5.40376	-1.59742	-21.7726	1.99561e-21	3.03042e-19
ENSG00000109819	10891	PPARGC1A	PPARG coactivator 1 alpha	3.18011	2.78421	21.6736	2.30382e-21	3.46238e-19
ENSG00000162496	9249	DHRS3	dehydrogenase/reductase 3	4.8896	2.4228	21.6347	2.438e-21	3.62664e-19
ENSG00000186185	146909	KIF18B	kinesin family member 18B	5.11902	-2.88829	-21.5866	2.61493e-21	3.85055e-19
ENSG00000164125	51313	FAM198B	family with sequence similarity 198 member B	3.96794	4.24064	21.5613	2.71331e-21	3.91723e-19
ENSG00000111665	83461	CDCA3	cell division cycle associated 3	4.76397	-1.90216	-21.5611	2.71396e-21	3.91723e-19
ENSG00000051108	9709	HERPUD1	homocysteine inducible ER protein with ubiquitin like domain 1	6.28897	1.33948	21.3841	3.51766e-21	5.02749e-19
ENSG00000087510	7022	TFAP2C	transcription factor AP-2 gamma	4.48882	-2.13254	-21.371	3.58653e-21	5.07616e-19
ENSG00000079616	3835	KIF22	kinesin family member 22	5.74019	-1.89617	-21.3092	3.92836e-21	5.5065e-19
ENSG00000112902	9037	SEMA5A	semaphorin 5A	6.64777	2.16663	21.2788	4.10872e-21	5.6634e-19
ENSG00000134531	2012	EMP1	epithelial membrane protein 1	6.84171	-1.89283	-21.2772	4.11799e-21	5.6634e-19
ENSG00000011426	54443	ANLN	anillin actin binding protein	7.33914	-2.13205	-21.2536	4.26424e-21	5.80973e-19
ENSG00000136158	10253	SPRY2	sprouty RTK signaling antagonist 2	4.58331	-1.95743	-21.2093	4.55351e-21	6.14639e-19
ENSG00000014138	23649	POLA2	DNA polymerase alpha 2, accessory subunit	4.20413	-1.76206	-21.2022	4.60152e-21	6.15421e-19
ENSG00000138759	80144	FRAS1	Fraser extracellular matrix complex subunit 1	3.21083	2.3698	21.1914	4.67564e-21	6.1965e-19
ENSG00000169247	79628	SH3TC2	SH3 domain and tetratricopeptide repeats 2	4.60394	-2.23989	-21.1851	4.71957e-21	6.19837e-19
ENSG00000108219	81619	TSPAN14	tetraspanin 14	7.49665	-1.21095	-21.0998	5.35662e-21	6.97222e-19
ENSG00000120802	7112	TMPO	thymopoietin	5.86998	-1.8717	-20.9449	6.75057e-21	8.70883e-19
ENSG00000138735	8654	PDE5A	phosphodiesterase 5A	3.77482	3.15726	20.8773	7.47086e-21	9.55353e-19
ENSG00000198959	7052	TGM2	transglutaminase 2	6.38509	-2.79135	-20.841	7.8898e-21	1.00015e-18
ENSG00000169679	699	BUB1	BUB1 mitotic checkpoint serine/threonine kinase	5.9571	-2.1022	-20.6944	9.84107e-21	1.23675e-18
ENSG00000144554	2177	FANCD2	FA complementation group D2	4.82393	-1.94371	-20.6866	9.95859e-21	1.24082e-18
ENSG00000198176	7027	TFDP1	transcription factor Dp-1	6.60981	-1.01353	-20.6198	1.10197e-20	1.35451e-18
ENSG00000166750	162394	SLFN5	schlafen family member 5	7.07341	1.66677	20.6176	1.10568e-20	1.35451e-18
ENSG00000105011	55723	ASF1B	anti-silencing function 1B histone chaperone	4.34418	-2.43697	-20.4694	1.38545e-20	1.68309e-18
ENSG00000150347	84159	ARID5B	AT-rich interaction domain 5B	5.22504	1.77735	20.4584	1.40886e-20	1.69738e-18
ENSG00000132561	4147	MATN2	matrilin 2	5.43987	1.67963	20.4489	1.42952e-20	1.70816e-18
ENSG00000135929	1593	CYP27A1	cytochrome P450 family 27 subfamily A member 1	5.77628	2.06927	20.322	1.7364e-20	2.05799e-18
ENSG00000071539	9319	TRIP13	thyroid hormone receptor interactor 13	4.07246	-2.157	-20.3157	1.75345e-20	2.06143e-18
ENSG00000149548	80071	CCDC15	coiled-coil domain containing 15	2.08144	-2.61949	-20.3073	1.77615e-20	2.07142e-18
ENSG00000169607	150468	CKAP2L	cytoskeleton associated protein 2 like	4.73345	-2.58533	-20.2339	1.98865e-20	2.30083e-18
ENSG00000149636	79980	DSN1	DSN1 homolog, MIS12 kinetochore complex component	4.11153	-1.75584	-20.2142	2.04994e-20	2.35307e-18
ENSG00000100749	7443	VRK1	VRK serine/threonine kinase 1	3.40341	-2.22588	-20.1883	2.13358e-20	2.42995e-18
ENSG00000110031	9404	LPXN	leupaxin	4.7039	-1.48814	-20.1531	2.25296e-20	2.54602e-18
ENSG00000164045	993	CDC25A	cell division cycle 25A	3.70609	-2.45091	-20.1284	2.34077e-20	2.6249e-18
ENSG00000187678	81848	SPRY4	sprouty RTK signaling antagonist 4	4.05491	-3.31216	-20.1173	2.38156e-20	2.65025e-18
ENSG00000171848	6241	RRM2	ribonucleotide reductase regulatory subunit M2	6.69113	-2.58849	-20.0716	2.55637e-20	2.82324e-18
ENSG00000134057	891	CCNB1	cyclin B1	6.60345	-2.00902	-20.0293	2.73007e-20	2.9798e-18
ENSG00000204580	780	DDR1	discoidin domain receptor tyrosine kinase 1	6.64988	1.60044	20.0272	2.73901e-20	2.9798e-18
ENSG00000165891	144455	E2F7	E2F transcription factor 7	4.55968	-2.16532	-20.0133	2.79912e-20	3.02263e-18
ENSG00000162063	899	CCNF	cyclin F	5.14835	-2.27025	-20.0006	2.85489e-20	3.06019e-18
ENSG00000176438	161176	SYNE3	spectrin repeat containing nuclear envelope family member 3	3.03208	-1.97255	-19.9913	2.89675e-20	3.0824e-18
ENSG00000170779	55038	CDCA4	cell division cycle associated 4	4.56554	-1.76963	-19.9697	2.99575e-20	3.16464e-18
ENSG00000117399	991	CDC20	cell division cycle 20	7.02555	-2.32141	-19.9161	3.25718e-20	3.41605e-18
ENSG00000131459	9945	GFPT2	glutamine-fructose-6-phosphate transaminase 2	4.79465	-1.56334	-19.9053	3.31295e-20	3.44973e-18
ENSG00000088325	22974	TPX2	TPX2, microtubule nucleation factor	7.47957	-1.98028	-19.8955	3.36415e-20	3.4782e-18
ENSG00000139112	23710	GABARAPL1	GABA type A receptor associated protein like 1	5.04134	1.9253	19.8797	3.44839e-20	3.54018e-18
ENSG00000139289	22822	PHLDA1	pleckstrin homology like domain family A member 1	7.06295	-2.0798	-19.8725	3.48742e-20	3.55521e-18
ENSG00000013810	10460	TACC3	transforming acidic coiled-coil containing protein 3	6.1752	-2.00512	-19.8504	3.60999e-20	3.65462e-18
ENSG00000163808	56992	KIF15	kinesin family member 15	3.86363	-2.4919	-19.8041	3.88227e-20	3.89753e-18
ENSG00000111445	5985	RFC5	replication factor C subunit 5	4.09598	-1.74084	-19.8006	3.90341e-20	3.89753e-18
ENSG00000168389	84879	MFSD2A	major facilitator superfamily domain containing 2A	3.11392	-2.67014	-19.7286	4.372e-20	4.33572e-18
ENSG00000111110	57460	PPM1H	protein phosphatase, Mg2+/Mn2+ dependent 1H	4.35764	2.56315	19.7212	4.42351e-20	4.35715e-18
ENSG00000173391	4973	OLR1	oxidized low density lipoprotein receptor 1	-1.74908	3.47958	19.7074	4.52038e-20	4.42269e-18
ENSG00000175063	11065	UBE2C	ubiquitin conjugating enzyme E2 C	5.55403	-2.33318	-19.6702	4.79375e-20	4.65888e-18
ENSG00000154864	63895	PIEZO2	piezo type mechanosensitive ion channel component 2	6.35603	1.39825	19.6524	4.93084e-20	4.76038e-18
ENSG00000100297	4174	MCM5	minichromosome maintenance complex component 5	6.27815	-1.90612	-19.6332	5.0829e-20	4.8749e-18
ENSG00000113368	4001	LMNB1	lamin B1	5.75084	-1.94967	-19.6165	5.21874e-20	4.97247e-18
ENSG00000100292	3162	HMOX1	heme oxygenase 1	5.83536	2.46192	19.6086	5.28437e-20	5.0023e-18
ENSG00000077152	29089	UBE2T	ubiquitin conjugating enzyme E2 T	4.18313	-2.09057	-19.5281	6.00476e-20	5.64757e-18
ENSG00000178860	9242	MSC	musculin	4.03757	2.78649	19.5127	6.15363e-20	5.75049e-18
ENSG00000148700	120	ADD3	adducin 3	6.11814	1.38363	19.4074	7.27837e-20	6.75822e-18
ENSG00000111602	8914	TIMELESS	timeless circadian regulator	6.10392	-1.43453	-19.2959	8.70064e-20	8.02772e-18
ENSG00000127564	9088	PKMYT1	protein kinase, membrane associated tyrosine/threonine 1	4.64674	-2.61975	-19.2807	8.91653e-20	8.17517e-18
ENSG00000140105	7453	WARS	tryptophanyl-tRNA synthetase	7.97068	1.56385	19.2361	9.57818e-20	8.72692e-18
ENSG00000021645	9369	NRXN3	neurexin 3	4.03575	2.14143	19.2178	9.86553e-20	8.9329e-18
ENSG00000131351	93323	HAUS8	HAUS augmin like complex subunit 8	2.89547	-2.28515	-19.2111	9.97261e-20	8.97412e-18
ENSG00000134955	219855	SLC37A2	solute carrier family 37 member 2	4.33265	-1.77736	-19.1344	1.12864e-19	1.0094e-17
ENSG00000092068	23428	SLC7A8	solute carrier family 7 member 8	5.4713	2.33365	19.1221	1.15134e-19	1.02343e-17
ENSG00000115525	8869	ST3GAL5	ST3 beta-galactoside alpha-2,3-sialyltransferase 5	4.93291	-1.01993	-19.0625	1.2681e-19	1.12039e-17
ENSG00000171867	5621	PRNP	prion protein	8.95094	-1.6102	-18.9837	1.4412e-19	1.26565e-17
ENSG00000171793	1503	CTPS1	CTP synthase 1	6.29774	-1.29004	-18.9515	1.51883e-19	1.32584e-17
ENSG00000076641	55824	PAG1	phosphoprotein membrane anchor with glycosphingolipid microdomains 1	4.6055	-2.15569	-18.9245	1.5871e-19	1.37719e-17
ENSG00000145362	287	ANK2	ankyrin 2	5.15442	1.20646	18.8784	1.71138e-19	1.47015e-17
ENSG00000075702	284403	WDR62	WD repeat domain 62	4.99835	-2.7316	-18.8773	1.7144e-19	1.47015e-17
ENSG00000143228	83540	NUF2	NDC80 kinetochore complex component NUF2	3.97735	-2.91311	-18.8499	1.79309e-19	1.52864e-17
ENSG00000175216	9793	CKAP5	cytoskeleton associated protein 5	7.63004	-0.988918	-18.8202	1.88243e-19	1.59547e-17
ENSG00000153071	1601	DAB2	DAB2, clathrin adaptor protein	5.88022	1.29558	18.8161	1.89516e-19	1.59697e-17
ENSG00000101187	28231	SLCO4A1	solute carrier organic anion transporter family member 4A1	2.145	-3.57032	-18.8042	1.93264e-19	1.6192e-17
ENSG00000221829	2189	FANCG	FA complementation group G	4.23134	-1.80633	-18.7854	1.99314e-19	1.66034e-17
ENSG00000137872	80031	SEMA6D	semaphorin 6D	2.64254	2.30003	18.7224	2.21063e-19	1.83105e-17
ENSG00000143850	22874	PLEKHA6	pleckstrin homology domain containing A6	5.13334	2.1339	18.6978	2.30192e-19	1.8959e-17
ENSG00000106853	22949	PTGR1	prostaglandin reductase 1	6.13638	1.4916	18.6914	2.32637e-19	1.90527e-17
ENSG00000117724	1063	CENPF	centromere protein F	7.94961	-2.37633	-18.6608	2.44693e-19	1.99281e-17
ENSG00000138092	79172	CENPO	centromere protein O	4.20758	-1.56505	-18.643	2.52006e-19	2.04097e-17
ENSG00000198431	7296	TXNRD1	thioredoxin reductase 1	8.67174	1.2443	18.6351	2.55318e-19	2.05637e-17
ENSG00000011105	10867	TSPAN9	tetraspanin 9	5.62907	-1.54939	-18.6244	2.59856e-19	2.08142e-17
ENSG00000073111	4171	MCM2	minichromosome maintenance complex component 2	6.22994	-1.79306	-18.602	2.69654e-19	2.1481e-17
ENSG00000106772	158471	PRUNE2	prune homolog 2	5.63241	1.85923	18.593	2.73699e-19	2.16847e-17
ENSG00000112984	10112	KIF20A	kinesin family member 20A	6.59627	-1.72012	-18.5858	2.76986e-19	2.18265e-17
ENSG00000184661	157313	CDCA2	cell division cycle associated 2	3.96461	-2.18775	-18.562	2.88116e-19	2.25815e-17
ENSG00000124126	57580	PREX1	phosphatidylinositol-3,4,5-trisphosphate dependent Rac exchange factor 1	5.55391	-1.80705	-18.541	2.9837e-19	2.32601e-17
ENSG00000125319	78995	C17orf53	chromosome 17 open reading frame 53	2.76356	-2.16419	-18.5201	3.08873e-19	2.39383e-17
ENSG00000183856	128239	IQGAP3	IQ motif containing GTPase activating protein 3	6.2986	-2.27839	-18.5173	3.10354e-19	2.39383e-17
ENSG00000093009	8318	CDC45	cell division cycle 45	3.8305	-2.46261	-18.4978	3.20539e-19	2.45938e-17
ENSG00000049239	9563	H6PD	hexose-6-phosphate dehydrogenase/glucose 1-dehydrogenase	6.47267	1.25607	18.4933	3.22956e-19	2.46495e-17
ENSG00000075218	51512	GTSE1	G2 and S-phase expressed 1	5.72443	-2.01409	-18.479	3.30731e-19	2.50257e-17
ENSG00000175592	8061	FOSL1	FOS like 1, AP-1 transcription factor subunit	4.46274	-3.03017	-18.4779	3.31319e-19	2.50257e-17
ENSG00000164442	10370	CITED2	Cbp/p300 interacting transactivator with Glu/Asp rich carboxy-terminal domain 2	4.37329	2.05621	18.4526	3.45604e-19	2.59702e-17
ENSG00000100629	145508	CEP128	centrosomal protein 128	3.08561	-1.78173	-18.3965	3.79534e-19	2.83736e-17
ENSG00000123473	6491	STIL	STIL, centriolar assembly protein	4.6159	-2.17808	-18.3218	4.3004e-19	3.19853e-17
ENSG00000162073	124222	PAQR4	progestin and adipoQ receptor family member 4	3.60588	-1.84804	-18.2981	4.47459e-19	3.31119e-17
ENSG00000180198	1104	RCC1	regulator of chromosome condensation 1	5.67982	-1.29748	-18.2805	4.60923e-19	3.3936e-17
ENSG00000163346	57326	PBXIP1	PBX homeobox interacting protein 1	6.78309	1.81237	18.273	4.66746e-19	3.4192e-17
ENSG00000101868	5422	POLA1	DNA polymerase alpha 1, catalytic subunit	4.9699	-1.5201	-18.2629	4.74717e-19	3.46021e-17
ENSG00000065328	55388	MCM10	minichromosome maintenance 10 replication initiation factor	3.08725	-2.87035	-18.2363	4.96442e-19	3.60056e-17
ENSG00000121005	83690	CRISPLD1	cysteine rich secretory protein LCCL domain containing 1	4.28834	1.57501	18.1424	5.81576e-19	4.18653e-17
ENSG00000122786	800	CALD1	caldesmon 1	8.31999	0.884401	18.141	5.82979e-19	4.18653e-17
ENSG00000105486	3978	LIG1	DNA ligase 1	4.96221	-1.86783	-18.1156	6.086e-19	4.34911e-17
ENSG00000170312	983	CDK1	cyclin dependent kinase 1	4.38284	-2.50469	-18.1122	6.12136e-19	4.35303e-17
ENSG00000163947	50650	ARHGEF3	Rho guanine nucleotide exchange factor 3	4.51451	1.55362	18.1054	6.19161e-19	4.38161e-17
ENSG00000103485	23475	QPRT	quinolinate phosphoribosyltransferase	5.54373	2.0145	18.082	6.44181e-19	4.53665e-17
ENSG00000166881	23306	NEMP1	nuclear envelope integral membrane protein 1	4.91174	-1.99192	-18.0768	6.49896e-19	4.5549e-17
ENSG00000164171	3673	ITGA2	integrin subunit alpha 2	5.9249	-1.79889	-18.0482	6.82202e-19	4.75844e-17
ENSG00000169855	6091	ROBO1	roundabout guidance receptor 1	7.3704	1.04664	17.8912	8.91275e-19	6.18715e-17
ENSG00000118193	9928	KIF14	kinesin family member 14	4.48756	-2.58923	-17.8583	9.4292e-19	6.51464e-17
ENSG00000112294	7915	ALDH5A1	aldehyde dehydrogenase 5 family member A1	4.13312	1.03642	17.8261	9.96406e-19	6.8517e-17
ENSG00000073849	6480	ST6GAL1	ST6 beta-galactoside alpha-2,6-sialyltransferase 1	4.95151	1.86324	17.8046	1.03378e-18	7.0621e-17
ENSG00000035499	55789	DEPDC1B	DEP domain containing 1B	3.65594	-2.17461	-17.803	1.03669e-18	7.0621e-17
ENSG00000116761	1491	CTH	cystathionine gamma-lyase	3.10004	1.7971	17.7954	1.05017e-18	7.12067e-17
ENSG00000139318	1848	DUSP6	dual specificity phosphatase 6	3.3877	-3.45544	-17.7644	1.10773e-18	7.47618e-17
ENSG00000149948	8091	HMGA2	high mobility group AT-hook 2	2.52678	-3.74456	-17.647	1.35621e-18	9.11101e-17
ENSG00000110042	23220	DTX4	deltex E3 ubiquitin ligase 4	3.62611	1.90309	17.571	1.54674e-18	1.03433e-16
ENSG00000143416	8991	SELENBP1	selenium binding protein 1	3.4629	2.63587	17.5566	1.58584e-18	1.05564e-16
ENSG00000011422	5329	PLAUR	plasminogen activator, urokinase receptor	5.56026	-1.57832	-17.5446	1.61943e-18	1.07309e-16
ENSG00000103257	8140	SLC7A5	solute carrier family 7 member 5	8.93375	1.87873	17.5408	1.63011e-18	1.07528e-16
ENSG00000049759	23327	NEDD4L	neural precursor cell expressed, developmentally down-regulated 4-like, E3 ubiquitin protein ligase	6.98436	-1.26343	-17.4724	1.836e-18	1.20564e-16
ENSG00000130826	1736	DKC1	dyskerin pseudouridine synthase 1	6.45359	-0.915001	-17.4399	1.94306e-18	1.27022e-16
ENSG00000136205	64759	TNS3	tensin 3	9.125	1.19804	17.4289	1.98091e-18	1.28919e-16
ENSG00000078804	58476	TP53INP2	tumor protein p53 inducible nuclear protein 2	6.04748	1.4407	17.425	1.99417e-18	1.29205e-16
ENSG00000158186	22808	MRAS	muscle RAS oncogene homolog	5.9127	1.22064	17.4214	2.00677e-18	1.29446e-16
ENSG00000181192	55526	DHTKD1	dehydrogenase E1 and transketolase domain containing 1	5.3508	-1.04144	-17.4157	2.02703e-18	1.30177e-16
ENSG00000075651	5337	PLD1	phospholipase D1	5.04684	1.43834	17.3215	2.39035e-18	1.52836e-16
ENSG00000171992	11346	SYNPO	synaptopodin	5.63091	2.11231	17.2994	2.48495e-18	1.58191e-16
ENSG00000006756	414	ARSD	arylsulfatase D	4.77264	1.33463	17.2579	2.6729e-18	1.69415e-16
ENSG00000148773	4288	MKI67	marker of proliferation Ki-67	8.06494	-2.63537	-17.2473	2.7235e-18	1.71875e-16
ENSG00000166946	23582	CCNDBP1	cyclin D1 binding protein 1	5.56888	1.11389	17.2342	2.78692e-18	1.75119e-16
ENSG00000197299	641	BLM	BLM RecQ like helicase	3.1377	-2.43733	-17.2286	2.8145e-18	1.76094e-16
ENSG00000111247	10635	RAD51AP1	RAD51 associated protein 1	2.70177	-2.17508	-17.1871	3.02824e-18	1.88657e-16
ENSG00000109436	23158	TBC1D9	TBC1 domain family member 9	5.33537	1.04428	17.1744	3.09685e-18	1.91901e-16
ENSG00000059804	6515	SLC2A3	solute carrier family 2 member 3	5.90154	-1.47095	-17.1726	3.10664e-18	1.91901e-16
ENSG00000174371	9156	EXO1	exonuclease 1	4.24429	-2.1702	-17.1477	3.24678e-18	1.98924e-16
ENSG00000145386	890	CCNA2	cyclin A2	5.04378	-2.0002	-17.1475	3.24762e-18	1.98924e-16
ENSG00000176225	25914	RTTN	rotatin	5.07023	-1.84951	-17.0972	3.5502e-18	2.16547e-16
ENSG00000110092	595	CCND1	cyclin D1	5.86476	-2.18956	-17.0812	3.65229e-18	2.21846e-16
ENSG00000103888	57214	CEMIP	cell migration inducing hyaluronidase 1	6.84583	1.20618	17.0783	3.67116e-18	2.22067e-16
ENSG00000134215	10451	VAV3	vav guanine nucleotide exchange factor 3	1.62269	3.58904	17.072	3.71268e-18	2.23651e-16
ENSG00000198554	11169	WDHD1	WD repeat and HMG-box DNA binding protein 1	4.49014	-1.92657	-17.0566	3.81567e-18	2.28909e-16
ENSG00000120334	91687	CENPL	centromere protein L	3.76719	-1.59733	-17.0421	3.91505e-18	2.33908e-16
ENSG00000092470	79968	WDR76	WD repeat domain 76	3.72962	-2.07244	-17.0231	4.04975e-18	2.40969e-16
ENSG00000259207	3690	ITGB3	integrin subunit beta 3	5.11982	-1.63854	-16.9483	4.62754e-18	2.74229e-16
ENSG00000168411	55159	RFWD3	ring finger and WD repeat domain 3	6.08971	-1.24455	-16.8579	5.43938e-18	3.21034e-16
ENSG00000162512	9672	SDC3	syndecan 3	7.94954	1.36144	16.8165	5.85891e-18	3.44278e-16
ENSG00000149294	4684	NCAM1	neural cell adhesion molecule 1	4.97094	-1.11857	-16.8145	5.88046e-18	3.44278e-16
ENSG00000131153	51659	GINS2	GINS complex subunit 2	3.53014	-2.18449	-16.7695	6.37614e-18	3.71806e-16
ENSG00000133056	5287	PIK3C2B	phosphatidylinositol-4-phosphate 3-kinase catalytic subunit type 2 beta	5.52935	1.82692	16.7279	6.87281e-18	3.99171e-16
ENSG00000143507	11221	DUSP10	dual specificity phosphatase 10	5.04609	1.09977	16.7228	6.9356e-18	4.01219e-16
ENSG00000135931	80210	ARMC9	armadillo repeat containing 9	6.25527	1.09262	16.685	7.42589e-18	4.27884e-16
ENSG00000118898	5493	PPL	periplakin	0.72627	5.07243	16.6572	7.80914e-18	4.48195e-16
ENSG00000124788	6310	ATXN1	ataxin 1	5.69595	0.937986	16.5215	9.99033e-18	5.71133e-16
ENSG00000128973	54982	CLN6	CLN6, transmembrane ER protein	5.71662	-1.26038	-16.5193	1.00318e-17	5.71265e-16
ENSG00000119139	9414	TJP2	tight junction protein 2	6.32121	-0.972998	-16.4693	1.09897e-17	6.23376e-16
ENSG00000130702	3911	LAMA5	laminin subunit alpha 5	6.0157	3.18418	16.444	1.15088e-17	6.50294e-16
ENSG00000211584	55652	SLC48A1	solute carrier family 48 member 1	5.03167	1.43092	16.4417	1.1558e-17	6.50553e-16
ENSG00000135074	8728	ADAM19	ADAM metallopeptidase domain 19	5.59759	-1.12027	-16.4202	1.20218e-17	6.74053e-16
ENSG00000167325	6240	RRM1	ribonucleotide reductase catalytic subunit M1	6.19804	-1.5318	-16.3295	1.4196e-17	7.92909e-16
ENSG00000164938	94241	TP53INP1	tumor protein p53 inducible nuclear protein 1	4.48368	1.742	16.2979	1.50461e-17	8.35899e-16
ENSG00000153029	3140	MR1	major histocompatibility complex, class I-related	5.23623	1.35546	16.2967	1.50804e-17	8.35899e-16
ENSG00000117650	4751	NEK2	NIMA related kinase 2	4.50249	-2.13822	-16.2928	1.51899e-17	8.38784e-16
ENSG00000106462	2146	EZH2	enhancer of zeste 2 polycomb repressive complex 2 subunit	5.17579	-1.74208	-16.2869	1.53538e-17	8.44632e-16
ENSG00000010292	9918	NCAPD2	non-SMC condensin I complex subunit D2	7.75738	-1.0831	-16.2816	1.55067e-17	8.4984e-16
ENSG00000169902	8460	TPST1	tyrosylprotein sulfotransferase 1	5.39434	1.1659	16.2723	1.57749e-17	8.61295e-16
ENSG00000132846	84327	ZBED3	zinc finger BED-type containing 3	3.65889	1.50346	16.25	1.64367e-17	8.94081e-16
ENSG00000147536	84296	GINS4	GINS complex subunit 4	3.02174	-2.1893	-16.2442	1.66135e-17	8.98435e-16
ENSG00000198561	1500	CTNND1	catenin delta 1	7.91014	0.738711	16.2433	1.664e-17	8.98435e-16
ENSG00000112312	51053	GMNN	geminin, DNA replication inhibitor	4.1722	-1.75683	-16.2261	1.71781e-17	9.24066e-16
ENSG00000085117	3732	CD82	CD82 molecule	5.02535	-1.35032	-16.2094	1.77163e-17	9.49517e-16
ENSG00000138376	580	BARD1	BRCA1 associated RING domain 1	3.55557	-1.56961	-16.2031	1.79239e-17	9.56547e-16
ENSG00000111859	4739	NEDD9	neural precursor cell expressed, developmentally down-regulated 9	3.37358	1.59847	16.2015	1.79787e-17	9.56547e-16
ENSG00000156299	7074	TIAM1	T cell lymphoma invasion and metastasis 1	5.33608	-1.05763	-16.1412	2.01008e-17	1.06556e-15
ENSG00000130816	1786	DNMT1	DNA methyltransferase 1	7.42977	-1.34287	-16.1105	2.12807e-17	1.12402e-15
ENSG00000109805	64151	NCAPG	non-SMC condensin I complex subunit G	4.97949	-2.43751	-16.0931	2.19825e-17	1.1569e-15
ENSG00000166046	255394	TCP11L2	t-complex 11 like 2	2.4432	1.92153	16.0867	2.22457e-17	1.16654e-15
ENSG00000129195	54478	PIMREG	PICALM interacting mitotic regulator	4.89573	-2.13563	-16.0778	2.26157e-17	1.18169e-15
ENSG00000100889	5106	PCK2	phosphoenolpyruvate carboxykinase 2, mitochondrial	5.67501	1.59014	15.9678	2.77665e-17	1.44564e-15
ENSG00000006534	221	ALDH3B1	aldehyde dehydrogenase 3 family member B1	3.93136	1.87055	15.9421	2.91381e-17	1.51165e-15
ENSG00000171604	51523	CXXC5	CXXC finger protein 5	3.38467	2.79022	15.9272	2.9963e-17	1.54894e-15
ENSG00000126561	6776	STAT5A	signal transducer and activator of transcription 5A	4.49439	1.26398	15.9195	3.03989e-17	1.56157e-15
ENSG00000168679	9122	SLC16A4	solute carrier family 16 member 4	5.41923	1.68763	15.9191	3.04215e-17	1.56157e-15
ENSG00000006468	2115	ETV1	ETS variant 1	4.20066	-2.14344	-15.9161	3.05903e-17	1.56472e-15
ENSG00000197467	1305	COL13A1	collagen type XIII alpha 1 chain	2.18026	-3.46222	-15.9082	3.1046e-17	1.58217e-15
ENSG00000186638	347240	KIF24	kinesin family member 24	2.88538	-2.10089	-15.9065	3.11485e-17	1.58217e-15
ENSG00000144749	26018	LRIG1	leucine rich repeats and immunoglobulin like domains 1	4.3454	-1.30395	-15.8865	3.23389e-17	1.63693e-15
ENSG00000178764	22882	ZHX2	zinc fingers and homeoboxes 2	3.59541	1.59137	15.8352	3.56143e-17	1.79649e-15
ENSG00000003989	6542	SLC7A2	solute carrier family 7 member 2	4.02401	1.66599	15.8211	3.65755e-17	1.83861e-15
ENSG00000120539	84930	MASTL	microtubule associated serine/threonine kinase like	3.90172	-1.87947	-15.7686	4.03801e-17	2.02289e-15
ENSG00000183763	10293	TRAIP	TRAF interacting protein	3.10676	-2.43086	-15.7409	4.25543e-17	2.12451e-15
ENSG00000137309	3159	HMGA1	high mobility group AT-hook 1	7.922	-2.07727	-15.7323	4.32502e-17	2.15188e-15
ENSG00000177602	83903	HASPIN	histone H3 associated protein kinase	2.36827	-2.20375	-15.7194	4.43188e-17	2.19755e-15
ENSG00000111424	7421	VDR	vitamin D receptor	5.75923	-1.32062	-15.717	4.45188e-17	2.19998e-15
ENSG00000080839	5933	RBL1	RB transcriptional corepressor like 1	4.25055	-1.7152	-15.715	4.46931e-17	2.20114e-15
ENSG00000176170	8877	SPHK1	sphingosine kinase 1	3.70221	-2.60611	-15.7037	4.5661e-17	2.24123e-15
ENSG00000177302	7156	TOP3A	DNA topoisomerase III alpha	5.48809	-1.01342	-15.6842	4.73746e-17	2.31754e-15
ENSG00000163507	57650	CIP2A	cell proliferation regulating inhibitor of protein phosphatase 2A	4.51102	-2.12349	-15.6418	5.13514e-17	2.50368e-15
ENSG00000196584	7516	XRCC2	X-ray repair cross complementing 2	3.0864	-2.60285	-15.6294	5.25722e-17	2.55466e-15
ENSG00000132646	5111	PCNA	proliferating cell nuclear antigen	6.50736	-1.41489	-15.6259	5.29224e-17	2.56313e-15
ENSG00000186591	7328	UBE2H	ubiquitin conjugating enzyme E2 H	7.75245	1.23354	15.5958	5.60454e-17	2.7054e-15
ENSG00000135636	8291	DYSF	dysferlin	3.58372	1.78209	15.574	5.84231e-17	2.81087e-15
ENSG00000119699	7043	TGFB3	transforming growth factor beta 3	3.06809	1.47668	15.5493	6.12451e-17	2.93695e-15
ENSG00000155561	23165	NUP205	nucleoporin 205	7.23865	-1.03418	-15.5134	6.55971e-17	3.12697e-15
ENSG00000119280	84886	C1orf198	chromosome 1 open reading frame 198	5.19366	1.4887	15.5131	6.56368e-17	3.12697e-15
ENSG00000051180	5888	RAD51	RAD51 recombinase	3.12131	-1.97397	-15.4981	6.75373e-17	3.20703e-15
ENSG00000182985	23705	CADM1	cell adhesion molecule 1	6.61699	1.26376	15.4916	6.83882e-17	3.22874e-15
ENSG00000163702	84818	IL17RC	interleukin 17 receptor C	5.4833	1.8075	15.4912	6.84373e-17	3.22874e-15
ENSG00000131016	9590	AKAP12	A-kinase anchoring protein 12	5.59478	-1.36855	-15.4682	7.15197e-17	3.36327e-15
ENSG00000118257	8828	NRP2	neuropilin 2	8.4526	1.03934	15.4235	7.79286e-17	3.65287e-15
ENSG00000142731	10733	PLK4	polo like kinase 4	3.37235	-2.41088	-15.4108	7.9859e-17	3.73136e-15
ENSG00000091651	23594	ORC6	origin recognition complex subunit 6	3.60961	-2.43498	-15.4052	8.0725e-17	3.75977e-15
ENSG00000114796	54800	KLHL24	kelch like family member 24	4.50182	2.18117	15.4016	8.12818e-17	3.77365e-15
ENSG00000186871	54821	ERCC6L	ERCC excision repair 6 like, spindle assembly checkpoint helicase	3.19699	-2.39336	-15.3491	8.99357e-17	4.16217e-15
ENSG00000104313	2138	EYA1	EYA transcriptional coactivator and phosphatase 1	3.53146	2.02415	15.3162	9.58233e-17	4.42061e-15
ENSG00000071242	6196	RPS6KA2	ribosomal protein S6 kinase A2	2.60325	1.64469	15.279	1.02975e-16	4.73556e-15
ENSG00000164649	55536	CDCA7L	cell division cycle associated 7 like	3.93596	-1.4608	-15.2645	1.05892e-16	4.85436e-15
ENSG00000133687	83857	TMTC1	transmembrane and tetratricopeptide repeat containing 1	4.89837	1.73108	15.2541	1.08047e-16	4.93763e-15
ENSG00000126016	154796	AMOT	angiomotin	5.61985	1.272	15.2324	1.12691e-16	5.13378e-15
ENSG00000170271	10826	FAXDC2	fatty acid hydroxylase domain containing 2	3.20891	1.83695	15.229	1.13435e-16	5.15157e-15
ENSG00000102384	2491	CENPI	centromere protein I	3.64273	-2.27651	-15.2257	1.14163e-16	5.16856e-15
ENSG00000054793	10079	ATP9A	ATPase phospholipid transporting 9A (putative)	6.27457	1.27899	15.2111	1.17465e-16	5.30157e-15
ENSG00000158683	168507	PKD1L1	polycystin 1 like 1, transient receptor potential channel interacting	2.21226	3.46205	15.1891	1.22591e-16	5.51584e-15
ENSG00000137812	57082	KNL1	kinetochore scaffold 1	5.02019	-2.30288	-15.1825	1.24155e-16	5.56903e-15
ENSG00000117525	2152	F3	coagulation factor III, tissue factor	3.61269	-1.93583	-15.1764	1.25651e-16	5.61885e-15
ENSG00000133083	9201	DCLK1	doublecortin like kinase 1	3.44781	2.17789	15.1197	1.40331e-16	6.25611e-15
ENSG00000244026	692099	FAM86DP	family with sequence similarity 86 member D, pseudogene	3.34522	-1.80451	-15.0863	1.49774e-16	6.65673e-15
ENSG00000112175	653	BMP5	bone morphogenetic protein 5	-4.11362	5.57936	15.0663	1.55727e-16	6.90029e-15
ENSG00000147852	7436	VLDLR	very low density lipoprotein receptor	4.99695	1.19129	15.0639	1.5647e-16	6.9122e-15
ENSG00000143153	481	ATP1B1	ATPase Na+/K+ transporting subunit beta 1	5.93407	1.23536	15.0585	1.58143e-16	6.96499e-15
ENSG00000183963	6525	SMTN	smoothelin	7.22385	-1.5931	-15.0563	1.58811e-16	6.97335e-15
ENSG00000113657	1809	DPYSL3	dihydropyrimidinase like 3	7.93685	0.930282	15.0342	1.65855e-16	7.26074e-15
ENSG00000088367	2036	EPB41L1	erythrocyte membrane protein band 4.1 like 1	4.98123	1.26833	15.0038	1.76026e-16	7.68295e-15
ENSG00000095319	23511	NUP188	nucleoporin 188	6.91445	-0.997353	-15.0018	1.76714e-16	7.68995e-15
ENSG00000151725	79682	CENPU	centromere protein U	4.06665	-2.04175	-14.9725	1.87197e-16	8.1219e-15
ENSG00000135744	183	AGT	angiotensinogen	1.34125	3.76622	14.9211	2.07091e-16	8.95836e-15
ENSG00000111912	135112	NCOA7	nuclear receptor coactivator 7	5.01705	1.17875	14.9093	2.11948e-16	9.14135e-15
ENSG00000116106	2043	EPHA4	EPH receptor A4	5.00036	1.614	14.8729	2.27766e-16	9.79461e-15
ENSG00000241749	204010	RPSAP52	ribosomal protein SA pseudogene 52	-3.0532	-6.31507	-14.8642	2.31686e-16	9.93386e-15
ENSG00000072501	8243	SMC1A	structural maintenance of chromosomes 1A	7.67665	-0.930504	-14.8502	2.38182e-16	1.01824e-14
ENSG00000133119	5983	RFC3	replication factor C subunit 3	3.97892	-2.02121	-14.8335	2.46168e-16	1.04931e-14
ENSG00000128965	79094	CHAC1	ChaC glutathione specific gamma-glutamylcyclotransferase 1	2.64489	2.28618	14.8194	2.53168e-16	1.076e-14
ENSG00000134986	9315	NREP	neuronal regeneration related protein	4.50548	1.52162	14.8072	2.59373e-16	1.09917e-14
ENSG00000129675	9459	ARHGEF6	Rac/Cdc42 guanine nucleotide exchange factor 6	3.54583	1.29409	14.7983	2.63973e-16	1.11542e-14
ENSG00000117318	3399	ID3	inhibitor of DNA binding 3, HLH protein	5.71452	1.80926	14.7859	2.70514e-16	1.13976e-14
ENSG00000123136	10212	DDX39A	DExD-box helicase 39A	6.36384	-1.31447	-14.7763	2.75721e-16	1.15835e-14
ENSG00000157514	1831	TSC22D3	TSC22 domain family member 3	3.52526	1.90192	14.7574	2.86272e-16	1.19922e-14
ENSG00000157456	9133	CCNB2	cyclin B2	5.54493	-1.58258	-14.7531	2.88709e-16	1.20373e-14
ENSG00000067113	8611	PLPP1	phospholipid phosphatase 1	3.97966	1.70336	14.7515	2.89669e-16	1.20373e-14
ENSG00000100714	4522	MTHFD1	methylenetetrahydrofolate dehydrogenase, cyclohydrolase and formyltetrahydrofolate synthetase 1	6.75905	-0.853951	-14.7512	2.89826e-16	1.20373e-14
ENSG00000173848	10276	NET1	neuroepithelial cell transforming 1	4.0996	-1.51644	-14.7491	2.91052e-16	1.20538e-14
ENSG00000218336	55714	TENM3	teneurin transmembrane protein 3	7.03252	1.18843	14.7274	3.03883e-16	1.25496e-14
ENSG00000054654	23224	SYNE2	spectrin repeat containing nuclear envelope protein 2	6.1473	-1.87864	-14.7198	3.08523e-16	1.27052e-14
ENSG00000106049	11112	HIBADH	3-hydroxyisobutyrate dehydrogenase	5.80181	0.885532	14.717	3.10214e-16	1.27342e-14
ENSG00000135069	29968	PSAT1	phosphoserine aminotransferase 1	6.86005	1.58062	14.7158	3.10973e-16	1.27342e-14
ENSG00000125454	60386	SLC25A19	solute carrier family 25 member 19	1.85768	-1.83551	-14.6906	3.26976e-16	1.3352e-14
ENSG00000154188	284	ANGPT1	angiopoietin 1	4.32487	2.0799	14.6283	3.70263e-16	1.50774e-14
ENSG00000129757	1028	CDKN1C	cyclin dependent kinase inhibitor 1C	2.48108	2.86389	14.615	3.80262e-16	1.54414e-14
ENSG00000132773	114034	TOE1	target of EGR1, exonuclease	3.85401	-1.45095	-14.6012	3.90852e-16	1.58273e-14
ENSG00000102271	56062	KLHL4	kelch like family member 4	1.95899	1.90697	14.5986	3.92932e-16	1.58675e-14
ENSG00000147274	27316	RBMX	RNA binding motif protein X-linked	7.23814	-0.834905	-14.5919	3.98224e-16	1.60368e-14
ENSG00000166224	8879	SGPL1	sphingosine-1-phosphate lyase 1	5.93796	0.995314	14.5892	4.00366e-16	1.60786e-14
ENSG00000167747	84798	C19orf48	chromosome 19 open reading frame 48	5.4379	-1.66056	-14.582	4.06185e-16	1.62675e-14
ENSG00000101003	9837	GINS1	GINS complex subunit 1	3.80359	-2.23178	-14.5405	4.41433e-16	1.76307e-14
ENSG00000085871	4258	MGST2	microsomal glutathione S-transferase 2	3.4168	1.38526	14.5017	4.7725e-16	1.90092e-14
ENSG00000154839	220134	SKA1	spindle and kinetochore associated complex subunit 1	3.43777	-2.04594	-14.4662	5.12647e-16	2.03634e-14
ENSG00000163629	5783	PTPN13	protein tyrosine phosphatase, non-receptor type 13	6.15489	1.16674	14.4468	5.33051e-16	2.11164e-14
ENSG00000154473	9184	BUB3	BUB3, mitotic checkpoint protein	6.05803	-0.963969	-14.4015	5.84177e-16	2.3079e-14
ENSG00000057019	131566	DCBLD2	discoidin, CUB and LCCL domain containing 2	7.86982	-1.37373	-14.3896	5.98351e-16	2.3575e-14
ENSG00000071575	28951	TRIB2	tribbles pseudokinase 2	6.41075	-1.51786	-14.3879	6.00485e-16	2.35953e-14
ENSG00000122367	11155	LDB3	LIM domain binding 3	2.76516	2.66508	14.3838	6.05397e-16	2.37244e-14
ENSG00000213390	84986	ARHGAP19	Rho GTPase activating protein 19	4.02722	-1.284	-14.3816	6.08164e-16	2.37689e-14
ENSG00000249992	25907	TMEM158	transmembrane protein 158 (gene/pseudogene)	4.19912	-2.29729	-14.3749	6.16492e-16	2.403e-14
ENSG00000170525	5209	PFKFB3	6-phosphofructo-2-kinase/fructose-2,6-biphosphatase 3	7.09372	-1.01592	-14.3634	6.30936e-16	2.45274e-14
ENSG00000136111	9882	TBC1D4	TBC1 domain family member 4	5.58122	0.783534	14.3507	6.47442e-16	2.51021e-14
ENSG00000188807	199953	TMEM201	transmembrane protein 201	5.12655	-1.2837	-14.3293	6.76176e-16	2.61467e-14
ENSG00000183955	387893	KMT5A	lysine methyltransferase 5A	5.24456	-1.06635	-14.3215	6.86928e-16	2.64922e-14
ENSG00000204060	100132074	FOXO6	forkhead box O6	0.708594	4.68642	14.3133	6.98461e-16	2.68659e-14
ENSG00000164292	22836	RHOBTB3	Rho related BTB domain containing 3	6.63658	1.48494	14.2815	7.45045e-16	2.85823e-14
ENSG00000103642	114294	LACTB	lactamase beta	4.75749	1.33337	14.2639	7.72202e-16	2.95464e-14
ENSG00000161791	91010	FMNL3	formin like 3	5.65187	-1.12763	-14.261	7.76819e-16	2.96452e-14
ENSG00000175305	9134	CCNE2	cyclin E2	1.90591	-3.66204	-14.2353	8.18626e-16	3.11591e-14
ENSG00000187741	2175	FANCA	FA complementation group A	3.94311	-2.6963	-14.2266	8.33217e-16	3.16319e-14
ENSG00000155792	64798	DEPTOR	DEP domain containing MTOR interacting protein	1.49903	2.97955	14.2012	8.77667e-16	3.32328e-14
ENSG00000163683	201895	SMIM14	small integral membrane protein 14	4.33546	1.8924	14.1621	9.50608e-16	3.59014e-14
ENSG00000070669	440	ASNS	asparagine synthetase (glutamine-hydrolyzing)	3.13703	1.82989	14.0923	1.09697e-15	4.13219e-14
ENSG00000101407	9675	TTI1	TELO2 interacting protein 1	5.3393	-0.781615	-14.0691	1.15044e-15	4.32247e-14
ENSG00000129355	1032	CDKN2D	cyclin dependent kinase inhibitor 2D	2.96468	-2.17482	-14.0587	1.17535e-15	4.40468e-14
ENSG00000063180	770	CA11	carbonic anhydrase 11	1.76827	3.74833	14.0567	1.18015e-15	4.41135e-14
ENSG00000004399	23129	PLXND1	plexin D1	6.56314	1.22594	14.0514	1.19327e-15	4.44898e-14
ENSG00000129173	79733	E2F8	E2F transcription factor 8	1.54091	-3.12281	-14.0495	1.19789e-15	4.45481e-14
ENSG00000070882	26031	OSBPL3	oxysterol binding protein like 3	5.54163	-1.09349	-14.0456	1.20745e-15	4.47892e-14
ENSG00000163235	7039	TGFA	transforming growth factor alpha	3.57895	-2.78991	-14.0425	1.21519e-15	4.49619e-14
ENSG00000157193	7804	LRP8	LDL receptor related protein 8	5.49198	-1.7439	-14.0315	1.24309e-15	4.58779e-14
ENSG00000149577	51092	SIDT2	SID1 transmembrane family member 2	5.88339	1.10612	14.0292	1.24901e-15	4.598e-14
ENSG00000143149	223	ALDH9A1	aldehyde dehydrogenase 9 family member A1	6.23259	1.2527	14.0163	1.28268e-15	4.71005e-14
ENSG00000246100	283143	LINC00900	long intergenic non-protein coding RNA 900	1.04071	2.23628	13.9886	1.35795e-15	4.96628e-14
ENSG00000145555	4651	MYO10	myosin X	8.02452	-0.985503	-13.9882	1.35927e-15	4.96628e-14
ENSG00000177084	5426	POLE	DNA polymerase epsilon, catalytic subunit	5.87215	-1.69105	-13.984	1.37102e-15	4.99669e-14
ENSG00000164109	4085	MAD2L1	mitotic arrest deficient 2 like 1	4.38383	-1.98669	-13.9593	1.4428e-15	5.24519e-14
ENSG00000126787	9787	DLGAP5	DLG associated protein 5	5.29193	-1.80443	-13.9552	1.45508e-15	5.27665e-14
ENSG00000105173	898	CCNE1	cyclin E1	3.31145	-1.70171	-13.9424	1.4941e-15	5.4047e-14
ENSG00000269113	388630	TRABD2B	TraB domain containing 2B	0.40446	-3.50855	-13.9411	1.49817e-15	5.40603e-14
ENSG00000130713	23404	EXOSC2	exosome component 2	4.73554	-1.38614	-13.9313	1.52897e-15	5.50125e-14
ENSG00000042088	55775	TDP1	tyrosyl-DNA phosphodiesterase 1	4.01083	-1.1481	-13.9303	1.53211e-15	5.50125e-14
ENSG00000133110	10631	POSTN	periostin	-0.837466	2.04427	13.9264	1.54443e-15	5.53186e-14
ENSG00000135124	5025	P2RX4	purinergic receptor P2X 4	3.93518	1.02411	13.8952	1.64756e-15	5.8868e-14
ENSG00000119711	4329	ALDH6A1	aldehyde dehydrogenase 6 family member A1	3.82317	1.47327	13.8904	1.66408e-15	5.93127e-14
ENSG00000184584	340061	TMEM173	transmembrane protein 173	4.72247	1.24879	13.8881	1.67223e-15	5.94581e-14
ENSG00000137177	63971	KIF13A	kinesin family member 13A	6.43977	0.848854	13.8732	1.72463e-15	6.10526e-14
ENSG00000132780	4678	NASP	nuclear autoantigenic sperm protein	6.80133	-1.49161	-13.873	1.72546e-15	6.10526e-14
ENSG00000197457	50861	STMN3	stathmin 3	4.96686	-1.56656	-13.8631	1.76144e-15	6.21749e-14
ENSG00000116062	2956	MSH6	mutS homolog 6	6.20366	-0.843116	-13.8336	1.87257e-15	6.59378e-14
ENSG00000052850	60529	ALX4	ALX homeobox 4	0.427897	3.61725	13.8303	1.88547e-15	6.60758e-14
ENSG00000115163	1058	CENPA	centromere protein A	3.59929	-1.90257	-13.8303	1.88555e-15	6.60758e-14
ENSG00000105559	57664	PLEKHA4	pleckstrin homology domain containing A4	5.35926	1.99837	13.8258	1.90325e-15	6.65362e-14
ENSG00000140750	55114	ARHGAP17	Rho GTPase activating protein 17	5.75167	1.11227	13.8205	1.92469e-15	6.71249e-14
ENSG00000116117	117583	PARD3B	par-3 family cell polarity regulator beta	3.44238	1.10708	13.7742	2.11948e-15	7.37416e-14
ENSG00000165304	9833	MELK	maternal embryonic leucine zipper kinase	4.37664	-1.8858	-13.7547	2.20785e-15	7.66335e-14
ENSG00000074219	8463	TEAD2	TEA domain transcription factor 2	4.42921	1.36298	13.7315	2.3177e-15	8.02552e-14
ENSG00000167513	81620	CDT1	chromatin licensing and DNA replication factor 1	3.9969	-2.36653	-13.7197	2.37553e-15	8.20629e-14
ENSG00000011485	5536	PPP5C	protein phosphatase 5 catalytic subunit	5.94758	-0.959691	-13.7093	2.42754e-15	8.36613e-14
ENSG00000149929	8479	HIRIP3	HIRA interacting protein 3	4.16545	-1.19887	-13.7057	2.44593e-15	8.40963e-14
ENSG00000007968	1870	E2F2	E2F transcription factor 2	2.60468	-2.40277	-13.6983	2.48455e-15	8.52229e-14
ENSG00000106261	7586	ZKSCAN1	zinc finger with KRAB and SCAN domains 1	7.59232	0.892194	13.6849	2.55519e-15	8.74403e-14
ENSG00000128805	58504	ARHGAP22	Rho GTPase activating protein 22	2.61815	-1.87908	-13.6216	2.91877e-15	9.96481e-14
ENSG00000154217	26207	PITPNC1	phosphatidylinositol transfer protein cytoplasmic 1	3.32302	-1.56141	-13.6086	2.99952e-15	1.02166e-13
ENSG00000235531	100132891	MSC-AS1	MSC antisense RNA 1	3.0707	1.74567	13.6063	3.01391e-15	1.02202e-13
ENSG00000184445	9735	KNTC1	kinetochore associated 1	4.98667	-2.34358	-13.6062	3.01462e-15	1.02202e-13
ENSG00000164040	10424	PGRMC2	progesterone receptor membrane component 2	5.75492	1.54763	13.599	3.06086e-15	1.0353e-13
ENSG00000110619	833	CARS	cysteinyl-tRNA synthetase	5.66604	0.7004	13.5651	3.2877e-15	1.10945e-13
ENSG00000141076	84916	UTP4	UTP4, small subunit processome component	5.97209	-0.802254	-13.5446	3.43309e-15	1.15541e-13
ENSG00000101361	10528	NOP56	NOP56 ribonucleoprotein	7.08075	-1.24559	-13.5437	3.43976e-15	1.15541e-13
ENSG00000141376	54828	BCAS3	BCAS3, microtubule associated cell migration factor	4.04013	1.04505	13.5313	3.53116e-15	1.18338e-13
ENSG00000068489	55771	PRR11	proline rich 11	5.66117	-1.57756	-13.5195	3.62008e-15	1.2104e-13
ENSG00000182481	3838	KPNA2	karyopherin subunit alpha 2	7.91872	-1.30417	-13.502	3.75697e-15	1.2533e-13
ENSG00000119403	26147	PHF19	PHD finger protein 19	5.99292	-1.34402	-13.475	3.97774e-15	1.32391e-13
ENSG00000157800	84255	SLC37A3	solute carrier family 37 member 3	5.43204	-0.922898	-13.4689	4.02945e-15	1.33807e-13
ENSG00000196975	307	ANXA4	annexin A4	5.60445	0.950161	13.467	4.04539e-15	1.34031e-13
ENSG00000122644	10124	ARL4A	ADP ribosylation factor like GTPase 4A	3.44291	1.82906	13.4381	4.30163e-15	1.42198e-13
ENSG00000181938	64785	GINS3	GINS complex subunit 3	3.33311	-1.54381	-13.433	4.34824e-15	1.43413e-13
ENSG00000197712	92689	FAM114A1	family with sequence similarity 114 member A1	6.22207	0.693618	13.4314	4.36325e-15	1.43583e-13
ENSG00000160200	875	CBS	cystathionine-beta-synthase	3.66539	1.74482	13.4273	4.4012e-15	1.44506e-13
ENSG00000151693	8853	ASAP2	ArfGAP with SH3 domain, ankyrin repeat and PH domain 2	5.771	-0.943211	-13.4214	4.45716e-15	1.46014e-13
ENSG00000136492	83990	BRIP1	BRCA1 interacting protein C-terminal helicase 1	3.55649	-1.64351	-13.4193	4.47687e-15	1.46331e-13
ENSG00000198826	9824	ARHGAP11A	Rho GTPase activating protein 11A	5.59095	-1.79624	-13.4154	4.51474e-15	1.47239e-13
ENSG00000154127	84959	UBASH3B	ubiquitin associated and SH3 domain containing B	4.38795	-1.44256	-13.4143	4.52528e-15	1.47253e-13
ENSG00000152402	2977	GUCY1A2	guanylate cyclase 1 soluble subunit alpha 2	2.05915	2.81802	13.4081	4.58494e-15	1.48863e-13
ENSG00000100234	7078	TIMP3	TIMP metallopeptidase inhibitor 3	6.775	-1.2973	-13.4061	4.60478e-15	1.49174e-13
ENSG00000073350	3993	LLGL2	LLGL2, scribble cell polarity complex component	2.96028	3.03713	13.4043	4.62206e-15	1.49402e-13
ENSG00000136950	81873	ARPC5L	actin related protein 2/3 complex subunit 5 like	4.7168	-0.834182	-13.3845	4.82144e-15	1.55502e-13
ENSG00000139354	283431	GAS2L3	growth arrest specific 2 like 3	4.62377	-1.51945	-13.3758	4.91103e-15	1.58042e-13
ENSG00000101945	6839	SUV39H1	suppressor of variegation 3-9 homolog 1	3.54237	-1.66585	-13.3742	4.9288e-15	1.58264e-13
ENSG00000062822	5424	POLD1	DNA polymerase delta 1, catalytic subunit	5.20542	-1.46571	-13.3706	4.96667e-15	1.5913e-13
ENSG00000164611	9232	PTTG1	pituitary tumor-transforming 1	5.82962	-1.36908	-13.3625	5.05231e-15	1.61519e-13
ENSG00000110693	55553	SOX6	SRY-box 6	3.63083	1.76597	13.3465	5.22817e-15	1.66775e-13
ENSG00000011465	1634	DCN	decorin	-0.746987	7.45029	13.3361	5.34565e-15	1.7015e-13
ENSG00000168938	5480	PPIC	peptidylprolyl isomerase C	4.13507	0.974043	13.3129	5.61776e-15	1.78422e-13
ENSG00000134243	6272	SORT1	sortilin 1	7.47519	1.21281	13.2925	5.8675e-15	1.85949e-13
ENSG00000077514	10714	POLD3	DNA polymerase delta 3, accessory subunit	3.66283	-1.4489	-13.2865	5.94331e-15	1.87943e-13
ENSG00000180573	8334	HIST1H2AC	histone cluster 1 H2A family member c	4.68689	1.59538	13.2826	5.99327e-15	1.89112e-13
ENSG00000163781	11073	TOPBP1	DNA topoisomerase II binding protein 1	5.97439	-1.23111	-13.2767	6.06969e-15	1.9111e-13
ENSG00000112079	11329	STK38	serine/threonine kinase 38	5.70972	0.749799	13.2564	6.33982e-15	1.99185e-13
ENSG00000135763	9816	URB2	URB2 ribosome biogenesis homolog	4.91885	-1.10611	-13.2348	6.63984e-15	2.08163e-13
ENSG00000113810	10051	SMC4	structural maintenance of chromosomes 4	6.61075	-1.70583	-13.2147	6.93269e-15	2.16877e-13
ENSG00000013588	9052	GPRC5A	G protein-coupled receptor class C group 5 member A	7.63056	0.879847	13.1879	7.34428e-15	2.29261e-13
ENSG00000178921	5198	PFAS	phosphoribosylformylglycinamidine synthase	6.15682	-0.92639	-13.183	7.42277e-15	2.31216e-13
ENSG00000166803	9768	PCLAF	PCNA clamp associated factor	3.27503	-2.09618	-13.1786	7.49351e-15	2.32922e-13
ENSG00000115738	3398	ID2	inhibitor of DNA binding 2	4.68285	1.20253	13.1671	7.68136e-15	2.38253e-13
ENSG00000104783	3783	KCNN4	potassium calcium-activated channel subfamily N member 4	3.50931	-1.80797	-13.1651	7.71369e-15	2.38748e-13
ENSG00000155324	65983	GRAMD2B	GRAM domain containing 2B	3.36816	1.24519	13.1125	8.64056e-15	2.66869e-13
ENSG00000070814	6949	TCOF1	treacle ribosome biogenesis factor 1	6.77326	-1.40751	-13.1082	8.72261e-15	2.68396e-13
ENSG00000138160	3832	KIF11	kinesin family member 11	5.40941	-1.91528	-13.1079	8.72682e-15	2.68396e-13
ENSG00000120738	1958	EGR1	early growth response 1	3.2933	1.61805	13.0996	8.88521e-15	2.72692e-13
ENSG00000121957	29899	GPSM2	G protein signaling modulator 2	4.73327	-1.3764	-13.0782	9.30603e-15	2.85007e-13
ENSG00000076003	4175	MCM6	minichromosome maintenance complex component 6	5.92964	-1.20879	-13.0569	9.74534e-15	2.97835e-13
ENSG00000103544	57020	VPS35L	VPS35 endosomal protein sorting factor like	5.66727	0.722357	13.0528	9.83378e-15	2.9991e-13
ENSG00000104687	2936	GSR	glutathione-disulfide reductase	5.81028	0.983901	13.0499	9.89555e-15	3.01164e-13
ENSG00000167740	124936	CYB5D2	cytochrome b5 domain containing 2	4.00032	1.26876	13.0422	1.00612e-14	3.05567e-13
ENSG00000120885	1191	CLU	clusterin	5.80499	1.31841	13.0381	1.01512e-14	3.07658e-13
ENSG00000159167	6781	STC1	stanniocalcin 1	3.97738	-1.65668	-13.0344	1.02338e-14	3.09518e-13
ENSG00000164237	134147	CMBL	carboxymethylenebutenolidase homolog	-0.210239	1.7471	12.9959	1.11259e-14	3.35804e-13
ENSG00000158402	995	CDC25C	cell division cycle 25C	2.94491	-2.16615	-12.9839	1.14193e-14	3.43946e-13
ENSG00000070731	10610	ST6GALNAC2	ST6 N-acetylgalactosaminide alpha-2,6-sialyltransferase 2	3.83356	1.81205	12.9813	1.14835e-14	3.45169e-13
ENSG00000103647	10391	CORO2B	coronin 2B	2.16529	-1.65764	-12.9741	1.16652e-14	3.49907e-13
ENSG00000175155	388403	YPEL2	yippee like 2	3.08145	1.9217	12.9728	1.16977e-14	3.50163e-13
ENSG00000136275	80099	C7orf69	chromosome 7 open reading frame 69	1.50563	3.42325	12.9593	1.20485e-14	3.59925e-13
ENSG00000112742	7272	TTK	TTK protein kinase	3.69018	-2.35411	-12.9578	1.20874e-14	3.60346e-13
ENSG00000118655	64858	DCLRE1B	DNA cross-link repair 1B	3.83136	-1.37611	-12.9275	1.2911e-14	3.84116e-13
ENSG00000162062	80178	TEDC2	tubulin epsilon and delta complex 2	2.76721	-2.18172	-12.9152	1.32645e-14	3.9383e-13
ENSG00000181026	64782	AEN	apoptosis enhancing nuclease	5.44335	-0.954049	-12.8995	1.37271e-14	4.06735e-13
ENSG00000120217	29126	CD274	CD274 molecule	1.49252	-2.06193	-12.8824	1.42489e-14	4.21341e-13
ENSG00000183647	348327	ZNF530	zinc finger protein 530	2.36918	-1.57254	-12.83	1.59812e-14	4.71606e-13
ENSG00000182568	6304	SATB1	SATB homeobox 1	4.52999	0.940091	12.8047	1.68933e-14	4.97515e-13
ENSG00000132436	63979	FIGNL1	fidgetin like 1	4.14167	-1.51519	-12.8019	1.69965e-14	4.99545e-13
ENSG00000143819	2052	EPHX1	epoxide hydrolase 1	6.97939	1.24345	12.797	1.71826e-14	5.04e-13
ENSG00000134222	84722	PSRC1	proline and serine rich coiled-coil 1	5.06736	-1.87555	-12.792	1.73704e-14	5.08484e-13
ENSG00000115053	4691	NCL	nucleolin	9.45864	-0.710389	-12.7839	1.76814e-14	5.16553e-13
ENSG00000152409	133746	JMY	junction mediating and regulatory protein, p53 cofactor	3.96971	1.26095	12.7681	1.83063e-14	5.33738e-13
ENSG00000135924	3300	DNAJB2	DnaJ heat shock protein family (Hsp40) member B2	6.44285	1.0698	12.7505	1.90324e-14	5.53801e-13
ENSG00000108947	1949	EFNB3	ephrin B3	2.61137	1.81131	12.7429	1.93525e-14	5.61284e-13
ENSG00000198056	5557	PRIM1	DNA primase subunit 1	2.61373	-2.1589	-12.7426	1.93666e-14	5.61284e-13
ENSG00000129484	10038	PARP2	poly(ADP-ribose) polymerase 2	4.11074	-1.39139	-12.7403	1.94649e-14	5.63015e-13
ENSG00000188554	4077	NBR1	NBR1, autophagy cargo receptor	7.3947	0.831449	12.7062	2.09847e-14	6.04958e-13
ENSG00000072864	54820	NDE1	nudE neurodevelopment protein 1	5.42058	-0.978413	-12.7059	2.0998e-14	6.04958e-13
ENSG00000129116	23022	PALLD	palladin, cytoskeletal associated protein	5.37665	1.31104	12.7037	2.11018e-14	6.06749e-13
ENSG00000074621	9187	SLC24A1	solute carrier family 24 member 1	4.63393	0.857687	12.6983	2.13548e-14	6.12815e-13
ENSG00000160193	10785	WDR4	WD repeat domain 4	3.72804	-1.09975	-12.6922	2.16423e-14	6.19847e-13
ENSG00000151148	89910	UBE3B	ubiquitin protein ligase E3B	6.20388	0.641773	12.6723	2.26125e-14	6.46363e-13
ENSG00000173926	115123	MARCH3	membrane associated ring-CH-type finger 3	1.63687	-1.76143	-12.6694	2.27588e-14	6.49273e-13
ENSG00000142528	25888	ZNF473	zinc finger protein 473	3.6318	-1.21	-12.6685	2.28081e-14	6.49408e-13
ENSG00000112029	26271	FBXO5	F-box protein 5	2.7533	-2.06292	-12.6671	2.28758e-14	6.50064e-13
ENSG00000170153	57484	RNF150	ring finger protein 150	2.22053	3.56582	12.6553	2.34828e-14	6.66017e-13
ENSG00000106070	2887	GRB10	growth factor receptor bound protein 10	5.94094	0.720146	12.6479	2.38678e-14	6.7562e-13
ENSG00000026508	960	CD44	CD44 molecule (Indian blood group)	9.93634	-1.14796	-12.6293	2.48746e-14	7.02756e-13
ENSG00000163820	79443	FYCO1	FYVE and coiled-coil domain containing 1	6.98854	0.761725	12.6246	2.5132e-14	7.08654e-13
ENSG00000173166	65059	RAPH1	Ras association (RalGDS/AF-6) and pleckstrin homology domains 1	3.50695	-1.24808	-12.6143	2.5714e-14	7.23665e-13
ENSG00000180884	126375	ZNF792	zinc finger protein 792	2.59498	-1.56421	-12.6053	2.62333e-14	7.36858e-13
ENSG00000064205	8839	WISP2	WNT1 inducible signaling pathway protein 2	0.73256	5.71447	12.5994	2.65804e-14	7.45172e-13
ENSG00000168476	80346	REEP4	receptor accessory protein 4	4.51924	-1.36177	-12.5676	2.85256e-14	7.9817e-13
ENSG00000167676	729359	PLIN4	perilipin 4	0.634325	4.05374	12.5636	2.87805e-14	8.03758e-13
ENSG00000066084	57609	DIP2B	disco interacting protein 2 homolog B	7.19848	0.795388	12.5421	3.01871e-14	8.41431e-13
ENSG00000196878	3914	LAMB3	laminin subunit beta 3	5.7595	-1.3443	-12.5333	3.07848e-14	8.56451e-13
ENSG00000146263	253714	MMS22L	MMS22 like, DNA repair protein	3.31535	-2.18297	-12.5278	3.11664e-14	8.65418e-13
ENSG00000117305	3155	HMGCL	3-hydroxy-3-methylglutaryl-CoA lyase	4.77339	1.09541	12.524	3.14312e-14	8.7111e-13
ENSG00000049541	5982	RFC2	replication factor C subunit 2	5.09917	-1.12193	-12.5123	3.22606e-14	8.92401e-13
ENSG00000168487	649	BMP1	bone morphogenetic protein 1	6.22782	0.863604	12.5077	3.2589e-14	8.99778e-13
ENSG00000171488	84230	LRRC8C	leucine rich repeat containing 8 VRAC subunit C	4.25185	-1.69868	-12.4999	3.31623e-14	9.13875e-13
ENSG00000169851	5099	PCDH7	protocadherin 7	6.62003	0.982871	12.4885	3.40221e-14	9.35801e-13
ENSG00000131242	84440	RAB11FIP4	RAB11 family interacting protein 4	3.36514	1.69586	12.482	3.45192e-14	9.47686e-13
ENSG00000021355	1992	SERPINB1	serpin family B member 1	5.37065	1.1039	12.4801	3.46616e-14	9.49806e-13
ENSG00000174442	55055	ZWILCH	zwilch kinetochore protein	4.16132	-1.53329	-12.4729	3.52268e-14	9.63482e-13
ENSG00000171320	157570	ESCO2	establishment of sister chromatid cohesion N-acetyltransferase 2	2.62587	-2.33059	-12.4486	3.71921e-14	1.01533e-12
ENSG00000005100	56919	DHX33	DEAH-box helicase 33	6.17782	-0.552969	-12.4162	3.99925e-14	1.08974e-12
ENSG00000129521	112399	EGLN3	egl-9 family hypoxia inducible factor 3	2.17903	2.22397	12.4124	4.03269e-14	1.0968e-12
ENSG00000183765	11200	CHEK2	checkpoint kinase 2	3.30628	-1.22353	-12.4059	4.09248e-14	1.11099e-12
ENSG00000135451	10024	TROAP	trophinin associated protein	4.84229	-2.43144	-12.3921	4.2214e-14	1.14386e-12
ENSG00000114346	1894	ECT2	epithelial cell transforming 2	5.25603	-1.4949	-12.3793	4.34398e-14	1.17422e-12
ENSG00000106829	7091	TLE4	transducin like enhancer of split 4	4.57816	1.48204	12.3787	4.34956e-14	1.17422e-12
ENSG00000108840	10014	HDAC5	histone deacetylase 5	5.13	1.2975	12.3579	4.55772e-14	1.22814e-12
ENSG00000169242	1942	EFNA1	ephrin A1	2.77028	2.05416	12.3567	4.57031e-14	1.22926e-12
ENSG00000073060	949	SCARB1	scavenger receptor class B member 1	8.20088	0.953758	12.3173	4.99399e-14	1.33928e-12
ENSG00000253729	5591	PRKDC	protein kinase, DNA-activated, catalytic subunit	9.4471	-0.917685	-12.317	4.99774e-14	1.33928e-12
ENSG00000126216	10426	TUBGCP3	tubulin gamma complex associated protein 3	4.87164	-0.844576	-12.3088	5.09044e-14	1.36162e-12
ENSG00000167107	80221	ACSF2	acyl-CoA synthetase family member 2	5.13729	1.12933	12.3074	5.10677e-14	1.36257e-12
ENSG00000165507	11067	DEPP1	DEPP1, autophagy regulator	2.5119	2.84195	12.3069	5.11268e-14	1.36257e-12
ENSG00000136830	64855	FAM129B	family with sequence similarity 129 member B	8.27294	-1.18919	-12.2878	5.33766e-14	1.41993e-12
ENSG00000107165	7306	TYRP1	tyrosinase related protein 1	0.908954	2.17199	12.2778	5.45878e-14	1.44951e-12
ENSG00000139178	51279	C1RL	complement C1r subcomponent like	3.82831	1.41935	12.2675	5.58721e-14	1.48092e-12
ENSG00000170899	2941	GSTA4	glutathione S-transferase alpha 4	2.30665	2.5528	12.2667	5.5975e-14	1.48095e-12
ENSG00000145220	55646	LYAR	Ly1 antibody reactive	3.82074	-1.20797	-12.2577	5.71305e-14	1.50878e-12
ENSG00000121068	6909	TBX2	T-box 2	5.51362	-1.25339	-12.2537	5.76489e-14	1.51972e-12
ENSG00000058668	493	ATP2B4	ATPase plasma membrane Ca2+ transporting 4	8.94378	0.980219	12.2508	5.80274e-14	1.52694e-12
ENSG00000153551	112616	CMTM7	CKLF like MARVEL transmembrane domain containing 7	4.35784	-1.05713	-12.2486	5.83167e-14	1.53179e-12
ENSG00000185262	283991	UBALD2	UBA like domain containing 2	4.63548	-1.53277	-12.2336	6.03224e-14	1.58162e-12
ENSG00000141499	55135	WRAP53	WD repeat containing antisense to TP53	4.0722	-1.23033	-12.2303	6.07718e-14	1.59054e-12
ENSG00000023839	1244	ABCC2	ATP binding cassette subfamily C member 2	6.53919	0.98643	12.229	6.09547e-14	1.59229e-12
ENSG00000173207	1163	CKS1B	CDC28 protein kinase regulatory subunit 1B	4.34247	-1.66473	-12.2283	6.10572e-14	1.59229e-12
ENSG00000100154	23331	TTC28	tetratricopeptide repeat domain 28	4.74565	1.12154	12.2102	6.36083e-14	1.65586e-12
ENSG00000180398	90411	MCFD2	multiple coagulation factor deficiency 2	7.31464	-1.05384	-12.2087	6.3818e-14	1.65836e-12
ENSG00000105738	23094	SIPA1L3	signal induced proliferation associated 1 like 3	5.18887	-1.13672	-12.1933	6.60922e-14	1.7144e-12
ENSG00000119801	51646	YPEL5	yippee like 5	5.20836	1.22968	12.1905	6.65165e-14	1.72234e-12
ENSG00000114019	51421	AMOTL2	angiomotin like 2	6.15556	1.05748	12.1682	6.99665e-14	1.80846e-12
ENSG00000168078	55872	PBK	PDZ binding kinase	4.03766	-2.1692	-12.1659	7.03345e-14	1.81259e-12
ENSG00000173917	3212	HOXB2	homeobox B2	3.66526	-1.26326	-12.1656	7.03749e-14	1.81259e-12
ENSG00000146278	10957	PNRC1	proline rich nuclear receptor coactivator 1	4.48395	1.82843	12.1645	7.05444e-14	1.81375e-12
ENSG00000187688	51393	TRPV2	transient receptor potential cation channel subfamily V member 2	7.1698	-1.21388	-12.1537	7.23003e-14	1.85562e-12
ENSG00000117016	9783	RIMS3	regulating synaptic membrane exocytosis 3	2.59268	1.61639	12.1413	7.43783e-14	1.9056e-12
ENSG00000182606	22906	TRAK1	trafficking kinesin protein 1	6.48534	0.886387	12.1399	7.46024e-14	1.90799e-12
ENSG00000115904	6654	SOS1	SOS Ras/Rac guanine nucleotide exchange factor 1	5.63457	1.33298	12.1355	7.53536e-14	1.92383e-12
ENSG00000013619	10046	MAMLD1	mastermind like domain containing 1	4.25256	-1.2731	-12.1301	7.62875e-14	1.94426e-12
ENSG00000111581	57122	NUP107	nucleoporin 107	5.27421	-1.197	-12.1119	7.95205e-14	2.02312e-12
ENSG00000123146	976	ADGRE5	adhesion G protein-coupled receptor E5	6.51615	-1.11496	-12.1079	8.02398e-14	2.03787e-12
ENSG00000163950	7884	SLBP	stem-loop binding protein	5.11338	-0.970152	-12.0973	8.22093e-14	2.08426e-12
ENSG00000136108	26586	CKAP2	cytoskeleton associated protein 2	6.00757	-1.42329	-12.085	8.45432e-14	2.13971e-12
ENSG00000065060	54887	UHRF1BP1	UHRF1 binding protein 1	5.79086	0.911755	12.0833	8.487e-14	2.14425e-12
ENSG00000143226	2212	FCGR2A	Fc fragment of IgG receptor IIa	0.975817	2.44677	12.0723	8.70298e-14	2.1933e-12
ENSG00000119138	687	KLF9	Kruppel like factor 9	5.1159	1.36555	12.0719	8.71121e-14	2.1933e-12
ENSG00000163918	5984	RFC4	replication factor C subunit 4	4.21014	-1.68348	-12.07	8.74915e-14	2.19905e-12
ENSG00000125148	4502	MT2A	metallothionein 2A	7.24699	-1.57319	-12.0672	8.80434e-14	2.20912e-12
ENSG00000163002	129401	NUP35	nucleoporin 35	3.56234	-1.38335	-12.062	8.90952e-14	2.23167e-12
ENSG00000175215	10106	CTDSP2	CTD small phosphatase 2	7.69123	0.834632	12.0609	8.93102e-14	2.23321e-12
ENSG00000164053	84126	ATRIP	ATR interacting protein	3.74482	-1.1635	-12.0452	9.2579e-14	2.31099e-12
ENSG00000148019	84131	CEP78	centrosomal protein 78	4.78874	-1.29522	-12.0393	9.38418e-14	2.3385e-12
ENSG00000141576	114804	RNF157	ring finger protein 157	4.25523	-1.08485	-12.037	9.43233e-14	2.34649e-12
ENSG00000105516	1628	DBP	D-box binding PAR bZIP transcription factor	2.75753	2.18426	12.0357	9.46128e-14	2.34969e-12
ENSG00000166123	84706	GPT2	glutamic--pyruvic transaminase 2	4.61317	1.02792	12.0163	9.89121e-14	2.45228e-12
ENSG00000138134	57559	STAMBPL1	STAM binding protein like 1	3.15527	-1.23264	-12.0142	9.93747e-14	2.45957e-12
ENSG00000145687	23635	SSBP2	single stranded DNA binding protein 2	3.39372	1.11008	12.0071	1.0102e-13	2.49604e-12
ENSG00000008083	3720	JARID2	jumonji and AT-rich interaction domain containing 2	6.08126	0.643507	11.9923	1.04488e-13	2.57738e-12
ENSG00000124006	23363	OBSL1	obscurin like 1	6.23274	1.3935	11.9891	1.05259e-13	2.59199e-12
ENSG00000124571	57510	XPO5	exportin 5	6.49026	-0.569301	-11.9746	1.08814e-13	2.67502e-12
ENSG00000175274	9537	TP53I11	tumor protein p53 inducible protein 11	4.07614	1.28031	11.9653	1.1116e-13	2.72809e-12
ENSG00000138778	1062	CENPE	centromere protein E	5.04677	-2.30194	-11.9621	1.11976e-13	2.74352e-12
ENSG00000025770	29781	NCAPH2	non-SMC condensin II complex subunit H2	5.81397	-1.06865	-11.9598	1.12589e-13	2.75324e-12
ENSG00000178573	4094	MAF	MAF bZIP transcription factor	2.98937	1.97598	11.9591	1.12751e-13	2.75324e-12
ENSG00000109674	55247	NEIL3	nei like DNA glycosylase 3	2.36476	-2.10599	-11.9553	1.13753e-13	2.77306e-12
ENSG00000140022	85439	STON2	stonin 2	1.55139	2.47038	11.9533	1.1426e-13	2.78078e-12
ENSG00000095002	4436	MSH2	mutS homolog 2	5.09768	-1.15092	-11.9438	1.16791e-13	2.83763e-12
ENSG00000179409	50628	GEMIN4	gem nuclear organelle associated protein 4	5.40167	-1.0358	-11.9423	1.17183e-13	2.84242e-12
ENSG00000168710	10768	AHCYL1	adenosylhomocysteinase like 1	7.56741	0.61387	11.9213	1.23004e-13	2.97865e-12
ENSG00000166947	2038	EPB42	erythrocyte membrane protein band 4.2	-1.11806	4.41839	11.9154	1.24671e-13	3.01403e-12
ENSG00000141510	7157	TP53	tumor protein p53	5.68918	1.05805	11.9052	1.27646e-13	3.08084e-12
ENSG00000152127	4249	MGAT5	alpha-1,6-mannosylglycoprotein 6-beta-N-acetylglucosaminyltransferase	7.32578	-1.04376	-11.9044	1.2786e-13	3.08091e-12
ENSG00000136770	64215	DNAJC1	DnaJ heat shock protein family (Hsp40) member C1	5.95251	1.11984	11.9027	1.28373e-13	3.08815e-12
ENSG00000198892	149345	SHISA4	shisa family member 4	5.22939	1.5717	11.8967	1.30155e-13	3.12586e-12
ENSG00000109762	83891	SNX25	sorting nexin 25	4.4414	0.983754	11.889	1.32495e-13	3.17684e-12
ENSG00000134030	9811	CTIF	cap binding complex dependent translation initiation factor	5.4212	1.39296	11.8861	1.33373e-13	3.19263e-12
ENSG00000020181	25960	ADGRA2	adhesion G protein-coupled receptor A2	4.11125	1.34678	11.8783	1.35787e-13	3.2451e-12
ENSG00000165698	11092	SPACA9	sperm acrosome associated 9	2.49733	1.32494	11.8685	1.38896e-13	3.31396e-12
ENSG00000170545	57228	SMAGP	small cell adhesion glycoprotein	2.90482	-1.54968	-11.8662	1.39646e-13	3.32641e-12
ENSG00000124191	84969	TOX2	TOX high mobility group box family member 2	3.50283	-2.32619	-11.8443	1.46869e-13	3.49276e-12
ENSG00000090861	16	AARS	alanyl-tRNA synthetase	8.2374	0.895199	11.8398	1.48403e-13	3.52349e-12
ENSG00000114999	150465	TTL	tubulin tyrosine ligase	6.34092	-0.721557	-11.8347	1.50166e-13	3.55954e-12
ENSG00000159403	715	C1R	complement C1r	4.78544	1.37053	11.8295	1.51999e-13	3.59714e-12
ENSG00000148450	22921	MSRB2	methionine sulfoxide reductase B2	4.32501	1.43992	11.809	1.59376e-13	3.7656e-12
ENSG00000136982	79075	DSCC1	DNA replication and sister chromatid cohesion 1	2.70394	-1.99721	-11.7932	1.65294e-13	3.89913e-12
ENSG00000119969	3070	HELLS	helicase, lymphoid specific	2.90441	-1.82803	-11.7894	1.66769e-13	3.92757e-12
ENSG00000134697	29889	GNL2	G protein nucleolar 2	5.90446	-0.746531	-11.7771	1.71584e-13	4.03443e-12
ENSG00000117859	114883	OSBPL9	oxysterol binding protein like 9	7.03869	0.716648	11.7756	1.72159e-13	4.04144e-12
ENSG00000164120	3248	HPGD	15-hydroxyprostaglandin dehydrogenase	1.91421	2.5385	11.7659	1.76089e-13	4.12705e-12
ENSG00000120833	8835	SOCS2	suppressor of cytokine signaling 2	3.0637	1.30376	11.7643	1.76734e-13	4.13552e-12
ENSG00000029993	3149	HMGB3	high mobility group box 3	5.50815	-1.06471	-11.7636	1.7702e-13	4.13557e-12
ENSG00000102409	56271	BEX4	brain expressed X-linked 4	2.61889	1.59941	11.7496	1.82887e-13	4.26579e-12
ENSG00000125170	55715	DOK4	docking protein 4	3.60266	1.36162	11.7408	1.86635e-13	4.34627e-12
ENSG00000103855	80381	CD276	CD276 molecule	6.89918	-0.803156	-11.7397	1.87136e-13	4.351e-12
ENSG00000164087	25886	POC1A	POC1 centriolar protein A	4.31817	-1.51822	-11.729	1.91836e-13	4.45317e-12
ENSG00000158560	1780	DYNC1I1	dynein cytoplasmic 1 intermediate chain 1	3.38937	1.35593	11.7143	1.98525e-13	4.59939e-12
ENSG00000257335	8972	MGAM	maltase-glucoamylase	4.23471	-1.14955	-11.7137	1.98766e-13	4.59939e-12
ENSG00000087258	2775	GNAO1	G protein subunit alpha o1	6.47195	1.08189	11.6679	2.21141e-13	5.10298e-12
ENSG00000092621	26227	PHGDH	phosphoglycerate dehydrogenase	7.69548	1.28184	11.6677	2.2123e-13	5.10298e-12
ENSG00000145246	57205	ATP10D	ATPase phospholipid transporting 10D (putative)	5.15419	0.923058	11.6667	2.21788e-13	5.10778e-12
ENSG00000198700	55705	IPO9	importin 9	7.24844	-0.601485	-11.6651	2.22608e-13	5.11858e-12
ENSG00000176208	79915	ATAD5	ATPase family, AAA domain containing 5	2.72564	-2.37774	-11.6611	2.24704e-13	5.15863e-12
ENSG00000188229	10383	TUBB4B	tubulin beta 4B class IVb	8.06383	-1.37727	-11.6535	2.2868e-13	5.24167e-12
ENSG00000167553	84790	TUBA1C	tubulin alpha 1c	6.94146	-1.37245	-11.652	2.29485e-13	5.25186e-12
ENSG00000150687	11098	PRSS23	serine protease 23	7.51836	1.14734	11.6489	2.31152e-13	5.2817e-12
ENSG00000139734	81624	DIAPH3	diaphanous related formin 3	4.68178	-1.42838	-11.6476	2.31891e-13	5.29031e-12
ENSG00000161011	8878	SQSTM1	sequestosome 1	8.42519	1.30661	11.633	2.39913e-13	5.46477e-12
ENSG00000099953	4320	MMP11	matrix metallopeptidase 11	0.693031	2.8026	11.6267	2.43455e-13	5.53679e-12
ENSG00000040275	54908	SPDL1	spindle apparatus coiled-coil protein 1	4.7053	-1.28892	-11.6031	2.57281e-13	5.84213e-12
ENSG00000171617	8507	ENC1	ectodermal-neural cortex 1	5.68043	-0.933366	-11.5991	2.59704e-13	5.88798e-12
ENSG00000114698	57088	PLSCR4	phospholipid scramblase 4	3.1239	1.50628	11.5946	2.62426e-13	5.94045e-12
ENSG00000197971	4155	MBP	myelin basic protein	6.49111	-1.39487	-11.5927	2.63626e-13	5.9533e-12
ENSG00000169306	11141	IL1RAPL1	interleukin 1 receptor accessory protein like 1	1.96373	-3.05231	-11.5924	2.6381e-13	5.9533e-12
ENSG00000011523	23177	CEP68	centrosomal protein 68	4.33711	0.772767	11.5732	2.75905e-13	6.2166e-12
ENSG00000156509	286151	FBXO43	F-box protein 43	0.298763	-3.57869	-11.5681	2.79233e-13	6.27725e-12
ENSG00000165861	53349	ZFYVE1	zinc finger FYVE-type containing 1	5.77293	0.886333	11.5678	2.79458e-13	6.27725e-12
ENSG00000138131	84171	LOXL4	lysyl oxidase like 4	3.00965	2.58851	11.5651	2.81203e-13	6.30674e-12
ENSG00000186577	221491	SMIM29	small integral membrane protein 29	4.45563	-1.28388	-11.5614	2.83688e-13	6.3527e-12
ENSG00000167191	51704	GPRC5B	G protein-coupled receptor class C group 5 member B	5.42679	1.02387	11.5594	2.8497e-13	6.37162e-12
ENSG00000077264	5063	PAK3	p21 (RAC1) activated kinase 3	1.74872	-2.0062	-11.5537	2.88795e-13	6.44724e-12
ENSG00000175352	56675	NRIP3	nuclear receptor interacting protein 3	4.90773	-0.951414	-11.5269	3.07554e-13	6.85553e-12
ENSG00000185650	677	ZFP36L1	ZFP36 ring finger protein like 1	6.85996	0.922211	11.5235	3.10066e-13	6.90099e-12
ENSG00000111341	4256	MGP	matrix Gla protein	1.86823	2.34521	11.5107	3.19518e-13	7.10051e-12
ENSG00000165480	221150	SKA3	spindle and kinetochore associated complex subunit 3	3.63348	-1.83173	-11.5029	3.25387e-13	7.21992e-12
ENSG00000197977	54898	ELOVL2	ELOVL fatty acid elongase 2	2.95678	-1.64852	-11.4967	3.30165e-13	7.31481e-12
ENSG00000123933	10608	MXD4	MAX dimerization protein 4	6.04513	1.33043	11.491	3.34676e-13	7.40351e-12
ENSG00000176749	8851	CDK5R1	cyclin dependent kinase 5 regulatory subunit 1	3.47081	-1.25931	-11.4787	3.44466e-13	7.60852e-12
ENSG00000121390	55269	PSPC1	paraspeckle component 1	5.24859	-0.867914	-11.4752	3.47319e-13	7.65993e-12
ENSG00000144036	23233	EXOC6B	exocyst complex component 6B	5.66463	0.836533	11.4705	3.51171e-13	7.73319e-12
ENSG00000272168	401237	CASC15	cancer susceptibility 15	1.47244	2.3505	11.4698	3.51742e-13	7.73408e-12
ENSG00000123240	10133	OPTN	optineurin	5.96348	0.688965	11.4655	3.55386e-13	7.80245e-12
ENSG00000109971	3312	HSPA8	heat shock protein family A (Hsp70) member 8	10.2277	-0.952742	-11.4633	3.57206e-13	7.8306e-12
ENSG00000093217	9942	XYLB	xylulokinase	4.51012	-1.06235	-11.4604	3.59696e-13	7.87334e-12
ENSG00000085999	8438	RAD54L	RAD54 like	3.50316	-3.00125	-11.4556	3.63766e-13	7.9505e-12
ENSG00000074416	11343	MGLL	monoglyceride lipase	5.05388	-1.30068	-11.4532	3.65837e-13	7.98379e-12
ENSG00000103811	1512	CTSH	cathepsin H	5.70449	1.02028	11.4499	3.6866e-13	8.03337e-12
ENSG00000166145	6692	SPINT1	serine peptidase inhibitor, Kunitz type 1	1.97265	1.93679	11.448	3.70313e-13	8.05735e-12
ENSG00000121211	84057	MND1	meiotic nuclear divisions 1	1.93192	-1.99164	-11.4407	3.7675e-13	8.18518e-12
ENSG00000121691	847	CAT	catalase	5.79971	0.806864	11.4382	3.78997e-13	8.22175e-12
ENSG00000139496	9818	NUP58	nucleoporin 58	5.78286	-0.88238	-11.4257	3.90329e-13	8.455e-12
ENSG00000108424	3837	KPNB1	karyopherin subunit beta 1	8.45197	-0.650898	-11.423	3.92812e-13	8.49617e-12
ENSG00000111913	9750	RIPOR2	RHO family interacting cell polarization regulator 2	1.80307	1.92932	11.4139	4.01405e-13	8.66917e-12
ENSG00000138496	83666	PARP9	poly(ADP-ribose) polymerase family member 9	5.49749	0.881053	11.4119	4.03249e-13	8.6961e-12
ENSG00000149136	6749	SSRP1	structure specific recognition protein 1	7.15041	-0.828033	-11.411	4.04086e-13	8.70026e-12
ENSG00000142949	5792	PTPRF	protein tyrosine phosphatase, receptor type F	7.87952	-0.862492	-11.4105	4.04635e-13	8.70026e-12
ENSG00000166887	23339	VPS39	VPS39, HOPS complex subunit	6.68317	0.801652	11.4073	4.07641e-13	8.75198e-12
ENSG00000154380	55740	ENAH	ENAH, actin regulator	7.48463	0.862865	11.3947	4.20049e-13	9.00512e-12
ENSG00000108854	64750	SMURF2	SMAD specific E3 ubiquitin protein ligase 2	5.07736	-0.91352	-11.3815	4.33311e-13	9.27579e-12
ENSG00000075336	29090	TIMM21	translocase of inner mitochondrial membrane 21	4.15698	-0.81557	-11.3753	4.39742e-13	9.39964e-12
ENSG00000159055	54069	MIS18A	MIS18 kinetochore protein A	2.90303	-1.44418	-11.3477	4.69429e-13	1.00195e-11
ENSG00000158715	85414	SLC45A3	solute carrier family 45 member 3	3.97145	-1.09979	-11.3307	4.88707e-13	1.04157e-11
ENSG00000176148	55346	TCP11L1	t-complex 11 like 1	3.85877	0.888565	11.3208	5.00428e-13	1.065e-11
ENSG00000159388	7832	BTG2	BTG anti-proliferation factor 2	3.52722	1.28872	11.307	5.17044e-13	1.09876e-11
ENSG00000115183	85461	TANC1	tetratricopeptide repeat, ankyrin repeat and coiled-coil containing 1	7.11677	0.724563	11.304	5.20793e-13	1.10511e-11
ENSG00000131470	29893	PSMC3IP	PSMC3 interacting protein	2.10188	-2.54132	-11.2932	5.34258e-13	1.13204e-11
ENSG00000139926	122786	FRMD6	FERM domain containing 6	7.62023	0.823162	11.2915	5.36466e-13	1.13507e-11
ENSG00000165655	84858	ZNF503	zinc finger protein 503	4.58984	1.66299	11.2905	5.37686e-13	1.136e-11
ENSG00000164463	153222	CREBRF	CREB3 regulatory factor	3.48306	1.77944	11.283	5.47426e-13	1.1549e-11
ENSG00000165272	360	AQP3	aquaporin 3 (Gill blood group)	0.313031	2.25729	11.2823	5.48343e-13	1.15517e-11
ENSG00000112149	9308	CD83	CD83 molecule	3.35365	-1.69384	-11.2805	5.50725e-13	1.15834e-11
ENSG00000128512	9732	DOCK4	dedicator of cytokinesis 4	4.11295	-0.829248	-11.2799	5.51438e-13	1.15834e-11
ENSG00000198369	200734	SPRED2	sprouty related EVH1 domain containing 2	4.86744	-0.966375	-11.2783	5.535e-13	1.161e-11
ENSG00000129493	25938	HEATR5A	HEAT repeat containing 5A	4.73362	1.06817	11.2448	5.99513e-13	1.2557e-11
ENSG00000179041	23212	RRS1	ribosome biogenesis regulator homolog	4.3008	-1.26139	-11.2357	6.12727e-13	1.28154e-11
ENSG00000149639	140710	SOGA1	suppressor of glucose, autophagy associated 1	7.82625	-0.943489	-11.2335	6.15846e-13	1.28622e-11
ENSG00000103222	4363	ABCC1	ATP binding cassette subfamily C member 1	7.06312	0.72668	11.2246	6.29104e-13	1.31203e-11
ENSG00000213024	23636	NUP62	nucleoporin 62	6.26786	-0.663717	-11.2212	6.34316e-13	1.32101e-11
ENSG00000060656	10076	PTPRU	protein tyrosine phosphatase, receptor type U	6.10172	-0.937236	-11.2123	6.47826e-13	1.34722e-11
ENSG00000112877	55722	CEP72	centrosomal protein 72	2.185	-1.61237	-11.2021	6.6377e-13	1.3768e-11
ENSG00000108932	9120	SLC16A6	solute carrier family 16 member 6	3.15281	-2.08132	-11.202	6.63938e-13	1.3768e-11
ENSG00000136824	10592	SMC2	structural maintenance of chromosomes 2	5.66014	-1.30909	-11.1595	7.34961e-13	1.52191e-11
ENSG00000053372	51154	MRTO4	MRT4 homolog, ribosome maturation factor	5.33955	-1.17048	-11.1499	7.52108e-13	1.55521e-11
ENSG00000135829	1660	DHX9	DExH-box helicase 9	8.19458	-0.587727	-11.1484	7.54939e-13	1.55885e-11
ENSG00000158270	81035	COLEC12	collectin subfamily member 12	4.45212	1.60648	11.1474	7.56612e-13	1.5601e-11
ENSG00000122566	3181	HNRNPA2B1	heterogeneous nuclear ribonucleoprotein A2/B1	9.31658	-0.695952	-11.145	7.61063e-13	1.56706e-11
ENSG00000187098	4286	MITF	melanocyte inducing transcription factor	6.69908	0.980692	11.144	7.62777e-13	1.56837e-11
ENSG00000130766	83667	SESN2	sestrin 2	4.46037	1.03835	11.1127	8.22374e-13	1.68853e-11
ENSG00000138587	55329	MNS1	meiosis specific nuclear structural 1	1.64292	-1.82856	-11.1113	8.25177e-13	1.6919e-11
ENSG00000165244	195828	ZNF367	zinc finger protein 367	2.416	-2.20012	-11.1004	8.47052e-13	1.73432e-11
ENSG00000000460	55732	C1orf112	chromosome 1 open reading frame 112	3.17398	-1.68161	-11.0928	8.62622e-13	1.76372e-11
ENSG00000151474	55691	FRMD4A	FERM domain containing 4A	4.49976	0.922212	11.0897	8.6906e-13	1.77439e-11
ENSG00000136840	27090	ST6GALNAC4	ST6 N-acetylgalactosaminide alpha-2,6-sialyltransferase 4	2.51091	1.54384	11.088	8.72635e-13	1.7792e-11
ENSG00000160211	2539	G6PD	glucose-6-phosphate dehydrogenase	8.35868	1.22253	11.0794	8.90842e-13	1.81378e-11
ENSG00000122035	387496	RASL11A	RAS like family 11 member A	1.16624	3.49365	11.0763	8.97462e-13	1.82471e-11
ENSG00000100462	10419	PRMT5	protein arginine methyltransferase 5	4.94758	-0.724815	-11.0682	9.15146e-13	1.85808e-11
ENSG00000180801	79642	ARSJ	arylsulfatase family member J	3.50493	-1.27351	-11.0486	9.59297e-13	1.94501e-11
ENSG00000175166	5708	PSMD2	proteasome 26S subunit, non-ATPase 2	9.00383	-0.713029	-11.0435	9.71274e-13	1.96656e-11
ENSG00000067082	1316	KLF6	Kruppel like factor 6	6.40293	-0.867122	-11.0395	9.80589e-13	1.98149e-11
ENSG00000100162	79019	CENPM	centromere protein M	3.42664	-1.54518	-11.0392	9.81365e-13	1.98149e-11
ENSG00000197568	11147	HHLA3	HERV-H LTR-associating 3	2.75033	1.25439	11.0315	9.9969e-13	2.0157e-11
ENSG00000101224	994	CDC25B	cell division cycle 25B	7.27302	-0.922964	-11.0265	1.01175e-12	2.03719e-11
ENSG00000084774	790	CAD	carbamoyl-phosphate synthetase 2, aspartate transcarbamylase, and dihydroorotase	7.59894	-0.798979	-11.0175	1.03393e-12	2.07692e-11
ENSG00000188610	653820	FAM72B	family with sequence similarity 72 member B	1.96332	-2.02145	-11.0174	1.03433e-12	2.07692e-11
ENSG00000136875	9128	PRPF4	pre-mRNA processing factor 4	5.41955	-0.846366	-11.016	1.03775e-12	2.08093e-11
ENSG00000123364	3229	HOXC13	homeobox C13	2.992	1.29237	11.0118	1.04846e-12	2.0995e-11
ENSG00000103540	9738	CCP110	centriolar coiled-coil protein 110	4.25214	-1.38122	-11.0067	1.0613e-12	2.1223e-11
ENSG00000104889	10535	RNASEH2A	ribonuclease H2 subunit A	4.89909	-1.67346	-11.0049	1.06602e-12	2.12883e-11
ENSG00000117228	2633	GBP1	guanylate binding protein 1	4.60665	0.95163	10.9916	1.10067e-12	2.19501e-11
ENSG00000143179	7371	UCK2	uridine-cytidine kinase 2	5.48293	-0.667852	-10.9871	1.11288e-12	2.21634e-11
ENSG00000165757	57608	JCAD	junctional cadherin 5 associated	3.59595	1.95543	10.9846	1.11941e-12	2.22629e-11
ENSG00000155849	9844	ELMO1	engulfment and cell motility 1	3.74189	1.47692	10.9815	1.12797e-12	2.24026e-11
ENSG00000104356	10940	POP1	POP1 homolog, ribonuclease P/MRP subunit	5.15921	-0.748242	-10.9775	1.13901e-12	2.25912e-11
ENSG00000160445	10444	ZER1	zyg-11 related cell cycle regulator	5.65443	1.05815	10.9715	1.15539e-12	2.28849e-11
ENSG00000176890	7298	TYMS	thymidylate synthetase	4.5393	-1.63273	-10.9653	1.17301e-12	2.3187e-11
ENSG00000151729	291	SLC25A4	solute carrier family 25 member 4	5.33267	0.884601	10.9648	1.17444e-12	2.3187e-11
ENSG00000164506	134957	STXBP5	syntaxin binding protein 5	4.76436	0.997571	10.9644	1.17542e-12	2.3187e-11
ENSG00000072571	3161	HMMR	hyaluronan mediated motility receptor	4.62173	-1.82919	-10.9638	1.17711e-12	2.31891e-11
ENSG00000115648	79083	MLPH	melanophilin	7.76081	-1.41867	-10.9612	1.18471e-12	2.33073e-11
ENSG00000221866	91584	PLXNA4	plexin A4	-0.4302	-3.7013	-10.9505	1.21563e-12	2.38833e-11
ENSG00000173546	1464	CSPG4	chondroitin sulfate proteoglycan 4	7.91579	1.21865	10.9495	1.21859e-12	2.39093e-11
ENSG00000095637	10580	SORBS1	sorbin and SH3 domain containing 1	4.8267	0.97804	10.944	1.23493e-12	2.41974e-11
ENSG00000012963	55148	UBR7	ubiquitin protein ligase E3 component n-recognin 7 (putative)	5.37641	-0.952981	-10.9389	1.25054e-12	2.44703e-11
ENSG00000115255	92840	REEP6	receptor accessory protein 6	2.64276	1.68617	10.9267	1.28801e-12	2.51698e-11
ENSG00000109323	4126	MANBA	mannosidase beta	5.51324	0.913138	10.9235	1.298e-12	2.53309e-11
ENSG00000184481	4303	FOXO4	forkhead box O4	3.12439	1.36072	10.9228	1.30022e-12	2.53403e-11
ENSG00000154640	10950	BTG3	BTG anti-proliferation factor 3	4.53565	-1.02763	-10.9186	1.31358e-12	2.55667e-11
ENSG00000172197	154141	MBOAT1	membrane bound O-acyltransferase domain containing 1	4.24266	-1.10616	-10.9123	1.33369e-12	2.5905e-11
ENSG00000160703	79671	NLRX1	NLR family member X1	4.2018	1.10748	10.9118	1.33533e-12	2.5905e-11
ENSG00000165661	169714	QSOX2	quiescin sulfhydryl oxidase 2	5.38303	-0.795324	-10.9115	1.3363e-12	2.5905e-11
ENSG00000168300	115294	PCMTD1	protein-L-isoaspartate (D-aspartate) O-methyltransferase domain containing 1	3.83799	1.49858	10.898	1.38072e-12	2.67307e-11
ENSG00000185215	7127	TNFAIP2	TNF alpha induced protein 2	5.81187	1.43864	10.8955	1.38917e-12	2.68586e-11
ENSG00000096063	6732	SRPK1	SRSF protein kinase 1	5.75177	-0.796736	-10.8843	1.42759e-12	2.75647e-11
ENSG00000128050	10606	PAICS	phosphoribosylaminoimidazole carboxylase and phosphoribosylaminoimidazolesuccinocarboxamide synthase	7.10636	-0.872656	-10.8835	1.43025e-12	2.75795e-11
ENSG00000172915	26960	NBEA	neurobeachin	5.01222	0.899373	10.8809	1.43949e-12	2.77211e-11
ENSG00000129810	151648	SGO1	shugoshin 1	2.24904	-2.17089	-10.8729	1.46758e-12	2.81967e-11
ENSG00000054967	84957	RELT	RELT, TNF receptor	2.22406	-2.17182	-10.8728	1.46805e-12	2.81967e-11
ENSG00000138180	55165	CEP55	centrosomal protein 55	5.13254	-1.51849	-10.8627	1.50432e-12	2.88553e-11
ENSG00000160949	4796	TONSL	tonsoku like, DNA repair protein	4.98091	-2.22701	-10.8603	1.51326e-12	2.89885e-11
ENSG00000243244	11037	STON1	stonin 1	1.70297	3.19857	10.8596	1.51568e-12	2.89969e-11
ENSG00000136122	79866	BORA	bora, aurora kinase A activator	3.07601	-1.68578	-10.8589	1.51845e-12	2.90117e-11
ENSG00000142687	79932	KIAA0319L	KIAA0319 like	7.07983	0.522452	10.8569	1.52579e-12	2.91138e-11
ENSG00000114554	5361	PLXNA1	plexin A1	8.44774	-1.32489	-10.8503	1.55057e-12	2.9548e-11
ENSG00000160293	7410	VAV2	vav guanine nucleotide exchange factor 2	4.55286	-0.948217	-10.8457	1.56804e-12	2.98419e-11
ENSG00000175040	9435	CHST2	carbohydrate sulfotransferase 2	4.04886	-1.61037	-10.8432	1.57755e-12	2.99837e-11
ENSG00000145536	170690	ADAMTS16	ADAM metallopeptidase with thrombospondin type 1 motif 16	1.7206	2.30644	10.8316	1.62268e-12	3.08013e-11
ENSG00000176485	11145	PLA2G16	phospholipase A2 group XVI	4.51388	1.23647	10.8228	1.65775e-12	3.1426e-11
ENSG00000160818	54865	GPATCH4	G-patch domain containing 4	5.32008	-0.8833	-10.8159	1.68591e-12	3.19185e-11
ENSG00000172986	727936	GXYLT2	glucoside xylosyltransferase 2	3.58997	1.20259	10.8122	1.70144e-12	3.21707e-11
ENSG00000066279	259266	ASPM	abnormal spindle microtubule assembly	6.21842	-2.13176	-10.8113	1.70522e-12	3.22004e-11
ENSG00000164742	107	ADCY1	adenylate cyclase 1	5.86526	-0.89131	-10.7982	1.76054e-12	3.3202e-11
ENSG00000112039	2178	FANCE	FA complementation group E	2.74559	-1.15415	-10.7964	1.76838e-12	3.33068e-11
ENSG00000106089	6804	STX1A	syntaxin 1A	2.79485	-2.94431	-10.795	1.77432e-12	3.33559e-11
ENSG00000171246	4884	NPTX1	neuronal pentraxin 1	2.64432	-2.26421	-10.7947	1.77556e-12	3.33559e-11
ENSG00000170776	11214	AKAP13	A-kinase anchoring protein 13	6.46565	0.762245	10.7916	1.78905e-12	3.3566e-11
ENSG00000184384	84441	MAML2	mastermind like transcriptional coactivator 2	4.25735	0.826652	10.7859	1.81408e-12	3.39499e-11
ENSG00000090447	7023	TFAP4	transcription factor AP-4	3.16403	-1.27624	-10.7859	1.81417e-12	3.39499e-11
ENSG00000230487	114796	PSMG3-AS1	PSMG3 antisense RNA 1 (head to head)	3.16993	1.48801	10.7713	1.87988e-12	3.51344e-11
ENSG00000116830	8458	TTF2	transcription termination factor 2	5.62916	-1.02942	-10.768	1.89521e-12	3.53756e-11
ENSG00000148655	83938	LRMDA	leucine rich melanocyte differentiation associated	2.24409	1.58867	10.7522	1.96965e-12	3.67181e-11
ENSG00000005469	54677	CROT	carnitine O-octanoyltransferase	4.25902	1.12228	10.7428	2.01572e-12	3.7529e-11
ENSG00000170515	5036	PA2G4	proliferation-associated 2G4	6.18298	-1.04576	-10.7421	2.01896e-12	3.75413e-11
ENSG00000162616	11080	DNAJB4	DnaJ heat shock protein family (Hsp40) member B4	4.61292	1.26744	10.7341	2.0589e-12	3.82351e-11
ENSG00000008513	6482	ST3GAL1	ST3 beta-galactoside alpha-2,3-sialyltransferase 1	4.9414	0.817635	10.7274	2.09323e-12	3.88233e-11
ENSG00000177000	4524	MTHFR	methylenetetrahydrofolate reductase	4.93623	1.26105	10.7188	2.13774e-12	3.95984e-11
ENSG00000170425	136	ADORA2B	adenosine A2b receptor	3.29037	-1.40332	-10.7095	2.18679e-12	4.04556e-11
ENSG00000109654	23321	TRIM2	tripartite motif containing 2	5.68368	0.932357	10.692	2.28273e-12	4.21771e-11
ENSG00000157216	23648	SSBP3	single stranded DNA binding protein 3	5.05807	0.816448	10.69	2.2941e-12	4.23334e-11
ENSG00000110713	4928	NUP98	nucleoporin 98	6.93808	-0.522165	-10.6892	2.29881e-12	4.23666e-11
ENSG00000085662	231	AKR1B1	aldo-keto reductase family 1 member B	8.42242	1.1218	10.6703	2.40776e-12	4.43187e-11
ENSG00000177732	6666	SOX12	SRY-box 12	6.10091	1.01997	10.6697	2.41126e-12	4.4327e-11
ENSG00000113248	56121	PCDHB15	protocadherin beta 15	2.84125	1.32919	10.6622	2.45604e-12	4.50934e-11
ENSG00000205726	6453	ITSN1	intersectin 1	5.81059	0.65513	10.6608	2.46465e-12	4.51945e-11
ENSG00000005189	81691	REXO5	RNA exonuclease 5	2.0297	-1.93829	-10.655	2.50039e-12	4.57924e-11
ENSG00000144959	57552	NCEH1	neutral cholesterol ester hydrolase 1	5.65546	-1.45037	-10.65	2.53116e-12	4.62977e-11
ENSG00000080823	5891	MOK	MOK protein kinase	5.56359	-1.4876	-10.6417	2.58313e-12	4.7189e-11
ENSG00000235863	8705	B3GALT4	beta-1,3-galactosyltransferase 4	1.78351	2.42209	10.6319	2.64638e-12	4.8284e-11
ENSG00000096746	3189	HNRNPH3	heterogeneous nuclear ribonucleoprotein H3	6.11447	-0.657402	-10.6219	2.71245e-12	4.9416e-11
ENSG00000172594	10924	SMPDL3A	sphingomyelin phosphodiesterase acid like 3A	2.97506	1.79604	10.6215	2.7152e-12	4.9416e-11
ENSG00000196363	11091	WDR5	WD repeat domain 5	5.42011	-0.785185	-10.6157	2.75368e-12	5.00538e-11
ENSG00000173706	57493	HEG1	heart development protein with EGF like domains 1	7.62991	0.784875	10.6135	2.76889e-12	5.02675e-11
ENSG00000099204	3983	ABLIM1	actin binding LIM protein 1	2.09154	1.68362	10.6126	2.77525e-12	5.03204e-11
ENSG00000171819	10218	ANGPTL7	angiopoietin like 7	-1.72423	6.30861	10.6095	2.7966e-12	5.06102e-11
ENSG00000198053	140885	SIRPA	signal regulatory protein alpha	7.12051	-0.758768	-10.6092	2.79818e-12	5.06102e-11
ENSG00000110906	83892	KCTD10	potassium channel tetramerization domain containing 10	6.24824	0.612959	10.6085	2.80309e-12	5.06363e-11
ENSG00000221869	1052	CEBPD	CCAAT enhancer binding protein delta	4.35406	2.28267	10.6058	2.8223e-12	5.09202e-11
ENSG00000165434	283209	PGM2L1	phosphoglucomutase 2 like 1	2.63776	1.43117	10.6041	2.83409e-12	5.10697e-11
ENSG00000088280	55616	ASAP3	ArfGAP with SH3 domain, ankyrin repeat and PH domain 3	3.54724	1.28581	10.6007	2.85782e-12	5.14336e-11
ENSG00000131876	6627	SNRPA1	small nuclear ribonucleoprotein polypeptide A'	4.65265	-0.83001	-10.5917	2.92221e-12	5.25277e-11
ENSG00000166821	8800	PEX11A	peroxisomal biogenesis factor 11 alpha	3.4343	1.08817	10.5783	3.01998e-12	5.42182e-11
ENSG00000163430	11167	FSTL1	follistatin like 1	8.75879	0.581859	10.5558	3.19299e-12	5.72539e-11
ENSG00000235109	64288	ZSCAN31	zinc finger and SCAN domain containing 31	1.93025	1.83075	10.5238	3.45576e-12	6.18896e-11
ENSG00000165724	116225	ZMYND19	zinc finger MYND-type containing 19	3.91243	-1.03129	-10.523	3.46236e-12	6.19316e-11
ENSG00000089006	27131	SNX5	sorting nexin 5	6.06955	-0.961183	-10.5185	3.50093e-12	6.25447e-11
ENSG00000151287	93081	TEX30	testis expressed 30	2.65901	-1.51451	-10.5086	3.58833e-12	6.40277e-11
ENSG00000187951	100288637	LOC100288637	OTU deubiquitinase 7A pseudogene	3.23165	-2.15387	-10.4999	3.66635e-12	6.53398e-11
ENSG00000196756	388796	SNHG17	small nucleolar RNA host gene 17	4.79841	-0.856856	-10.492	3.73889e-12	6.65514e-11
ENSG00000167721	55720	TSR1	TSR1, ribosome maturation factor	5.99559	-0.652695	-10.4787	3.86455e-12	6.87041e-11
ENSG00000164032	3015	H2AFZ	H2A histone family member Z	7.33249	-1.10373	-10.4736	3.91347e-12	6.94891e-11
ENSG00000117139	10765	KDM5B	lysine demethylase 5B	7.13169	0.669494	10.4706	3.94296e-12	6.99276e-11
ENSG00000110400	5818	NECTIN1	nectin cell adhesion molecule 1	4.75971	-0.851701	-10.469	3.95824e-12	7.01133e-11
ENSG00000185347	283643	TEDC1	tubulin epsilon and delta complex 1	2.95194	-1.84215	-10.4609	4.03909e-12	7.14586e-11
ENSG00000162407	8613	PLPP3	phospholipid phosphatase 3	5.75664	0.922639	10.4564	4.08487e-12	7.21398e-11
ENSG00000010810	2534	FYN	FYN proto-oncogene, Src family tyrosine kinase	5.40293	0.713967	10.4561	4.08749e-12	7.21398e-11
ENSG00000006715	27072	VPS41	VPS41, HOPS complex subunit	6.11132	0.648813	10.4502	4.14824e-12	7.31234e-11
ENSG00000184371	1435	CSF1	colony stimulating factor 1	5.5276	0.796914	10.4476	4.17462e-12	7.34995e-11
ENSG00000123416	10376	TUBA1B	tubulin alpha 1b	7.85812	-1.29558	-10.4432	4.22013e-12	7.42112e-11
ENSG00000114790	26084	ARHGEF26	Rho guanine nucleotide exchange factor 26	3.28149	-0.893942	-10.4388	4.267e-12	7.4945e-11
ENSG00000104325	1666	DECR1	2,4-dienoyl-CoA reductase 1	5.70357	1.02793	10.4291	4.37128e-12	7.66841e-11
ENSG00000123612	130399	ACVR1C	activin A receptor type 1C	2.23804	1.64667	10.4253	4.41274e-12	7.73184e-11
ENSG00000213853	2013	EMP2	epithelial membrane protein 2	4.9707	-0.798981	-10.4172	4.50269e-12	7.87998e-11
ENSG00000153561	64795	RMND5A	required for meiotic nuclear division 5 homolog A	5.2756	0.956148	10.415	4.52689e-12	7.91284e-11
ENSG00000158201	171586	ABHD3	abhydrolase domain containing 3	2.76834	-1.15455	-10.4145	4.53358e-12	7.91503e-11
ENSG00000006459	80853	KDM7A	lysine demethylase 7A	3.38367	1.27791	10.3987	4.71444e-12	8.22094e-11
ENSG00000065534	4638	MYLK	myosin light chain kinase	6.06338	1.03229	10.3821	4.91467e-12	8.55987e-11
ENSG00000196290	60491	NIF3L1	NGG1 interacting factor 3 like 1	4.72579	-0.769741	-10.3674	5.09832e-12	8.86913e-11
ENSG00000169439	6383	SDC2	syndecan 2	4.12665	1.44189	10.3633	5.15013e-12	8.94858e-11
ENSG00000184678	8349	HIST2H2BE	histone cluster 2 H2B family member e	3.65259	1.53829	10.3622	5.16501e-12	8.96376e-11
ENSG00000100320	23543	RBFOX2	RNA binding fox-1 homolog 2	7.42272	0.565395	10.3608	5.18305e-12	8.98437e-11
ENSG00000138668	3184	HNRNPD	heterogeneous nuclear ribonucleoprotein D	7.11705	-0.781966	-10.3548	5.26105e-12	9.10873e-11
ENSG00000111674	2026	ENO2	enolase 2	6.74252	-1.34574	-10.3431	5.41638e-12	9.36654e-11
ENSG00000007255	79090	TRAPPC6A	trafficking protein particle complex 6A	2.18134	2.0627	10.3369	5.5019e-12	9.50316e-11
ENSG00000004139	23098	SARM1	sterile alpha and TIR motif containing 1	3.55236	1.27866	10.3185	5.76103e-12	9.93897e-11
ENSG00000148180	2934	GSN	gelsolin	8.17279	0.909896	10.3111	5.86856e-12	1.01125e-10
ENSG00000099901	5902	RANBP1	RAN binding protein 1	6.26041	-1.02351	-10.306	5.94303e-12	1.02287e-10
ENSG00000239887	400793	C1orf226	chromosome 1 open reading frame 226	3.37082	1.51133	10.3001	6.0314e-12	1.03686e-10
ENSG00000163513	7048	TGFBR2	transforming growth factor beta receptor 2	7.77218	-0.713696	-10.2945	6.11694e-12	1.05033e-10
ENSG00000157510	134265	AFAP1L1	actin filament associated protein 1 like 1	4.45034	-0.756054	-10.293	6.13983e-12	1.05302e-10
ENSG00000170734	5429	POLH	DNA polymerase eta	4.5571	-0.916346	-10.2924	6.14923e-12	1.05339e-10
ENSG00000100147	79879	CCDC134	coiled-coil domain containing 134	3.13794	-1.22074	-10.2916	6.16116e-12	1.05419e-10
ENSG00000105767	199731	CADM4	cell adhesion molecule 4	2.81975	1.30098	10.2866	6.23958e-12	1.06616e-10
ENSG00000162976	130814	PQLC3	PQ loop repeat containing 3	3.25581	1.1465	10.2862	6.24571e-12	1.06616e-10
ENSG00000140044	122953	JDP2	Jun dimerization protein 2	2.92794	1.57835	10.2843	6.27638e-12	1.07014e-10
ENSG00000152253	57405	SPC25	SPC25, NDC80 kinetochore complex component	2.54686	-2.18478	-10.2818	6.31542e-12	1.07479e-10
ENSG00000249242	441027	TMEM150C	transmembrane protein 150C	-0.335375	2.83343	10.2816	6.31838e-12	1.07479e-10
ENSG00000132017	90379	DCAF15	DDB1 and CUL4 associated factor 15	4.78241	-1.19913	-10.2808	6.33129e-12	1.07573e-10
ENSG00000134291	79022	TMEM106C	transmembrane protein 106C	6.44799	-0.904115	-10.2791	6.35727e-12	1.07889e-10
ENSG00000107372	7763	ZFAND5	zinc finger AN1-type containing 5	7.02244	0.762187	10.2727	6.46134e-12	1.09527e-10
ENSG00000141560	79672	FN3KRP	fructosamine 3 kinase related protein	4.93945	-0.813769	-10.2631	6.61788e-12	1.11953e-10
ENSG00000040731	1008	CDH10	cadherin 10	-2.24168	2.79313	10.263	6.61982e-12	1.11953e-10
ENSG00000166483	7465	WEE1	WEE1 G2 checkpoint kinase	4.07533	-0.866343	-10.262	6.63746e-12	1.12122e-10
ENSG00000172831	8824	CES2	carboxylesterase 2	6.02486	0.651888	10.26	6.67052e-12	1.1255e-10
ENSG00000173638	6573	SLC19A1	solute carrier family 19 member 1	4.97923	-1.00241	-10.2562	6.7348e-12	1.13503e-10
ENSG00000168916	57507	ZNF608	zinc finger protein 608	3.36863	1.56308	10.2549	6.75605e-12	1.13729e-10
ENSG00000261824	148189	LINC00662	long intergenic non-protein coding RNA 662	3.40089	1.29189	10.2505	6.83163e-12	1.14856e-10
ENSG00000093000	10762	NUP50	nucleoporin 50	6.26237	-0.684452	-10.2501	6.83871e-12	1.14856e-10
ENSG00000134240	3158	HMGCS2	3-hydroxy-3-methylglutaryl-CoA synthase 2	-4.41741	5.47233	10.2487	6.86139e-12	1.15104e-10
ENSG00000100271	25809	TTLL1	tubulin tyrosine ligase like 1	2.37936	1.19495	10.2482	6.87027e-12	1.1512e-10
ENSG00000159674	10417	SPON2	spondin 2	1.14806	3.41474	10.24	7.01313e-12	1.17379e-10
ENSG00000106799	7046	TGFBR1	transforming growth factor beta receptor 1	5.88344	-1.29714	-10.2222	7.33501e-12	1.22626e-10
ENSG00000105223	23646	PLD3	phospholipase D family member 3	6.87492	0.944291	10.2211	7.35424e-12	1.22806e-10
ENSG00000205531	4676	NAP1L4	nucleosome assembly protein 1 like 4	6.45683	-0.562562	-10.2167	7.4358e-12	1.24026e-10
ENSG00000158769	50848	F11R	F11 receptor	1.71291	1.79209	10.2129	7.50734e-12	1.25029e-10
ENSG00000183814	286826	LIN9	lin-9 DREAM MuvB core complex component	2.23266	-2.14823	-10.2126	7.51304e-12	1.25029e-10
ENSG00000111206	2305	FOXM1	forkhead box M1	6.55666	-1.16912	-10.212	7.52604e-12	1.25102e-10
ENSG00000144354	83879	CDCA7	cell division cycle associated 7	3.51383	-2.48318	-10.205	7.6591e-12	1.27169e-10
ENSG00000168824	27065	NSG1	neuronal vesicle trafficking associated 1	3.37758	2.24085	10.1876	8.00098e-12	1.32694e-10
ENSG00000143418	29956	CERS2	ceramide synthase 2	6.83331	-0.63221	-10.1821	8.11419e-12	1.34419e-10
ENSG00000119242	80212	CCDC92	coiled-coil domain containing 92	4.62109	0.999711	10.18	8.15583e-12	1.34955e-10
ENSG00000185442	400451	FAM174B	family with sequence similarity 174 member B	4.26809	-1.02354	-10.1723	8.31613e-12	1.37452e-10
ENSG00000161921	58191	CXCL16	C-X-C motif chemokine ligand 16	2.86997	1.24369	10.1717	8.32892e-12	1.37507e-10
ENSG00000055044	51602	NOP58	NOP58 ribonucleoprotein	5.93503	-0.876149	-10.1544	8.70082e-12	1.43485e-10
ENSG00000187837	3006	HIST1H1C	histone cluster 1 H1 family member c	4.88554	1.46688	10.1451	8.90644e-12	1.4671e-10
ENSG00000130695	64793	CEP85	centrosomal protein 85	5.13179	-1.20367	-10.1443	8.92491e-12	1.46848e-10
ENSG00000150907	2308	FOXO1	forkhead box O1	2.33924	1.67565	10.1382	9.06352e-12	1.48961e-10
ENSG00000141447	114876	OSBPL1A	oxysterol binding protein like 1A	5.72973	0.588218	10.1355	9.12554e-12	1.49731e-10
ENSG00000169032	5604	MAP2K1	mitogen-activated protein kinase kinase 1	5.5063	-0.696332	-10.1353	9.13096e-12	1.49731e-10
ENSG00000131504	1729	DIAPH1	diaphanous related formin 1	7.46245	-0.605669	-10.1283	9.29314e-12	1.5222e-10
ENSG00000141458	4864	NPC1	NPC intracellular cholesterol transporter 1	7.63555	-0.574406	-10.1248	9.37617e-12	1.53407e-10
ENSG00000170037	116840	CNTROB	centrobin, centriole duplication and spindle assembly protein	5.71214	-0.929396	-10.1218	9.44841e-12	1.54416e-10
ENSG00000157693	203197	TMEM268	transmembrane protein 268	4.36649	0.756172	10.1199	9.49409e-12	1.54989e-10
ENSG00000071054	9448	MAP4K4	mitogen-activated protein kinase kinase kinase kinase 4	7.79327	-0.59601	-10.119	9.51492e-12	1.55155e-10
ENSG00000196208	9687	GREB1	growth regulating estrogen receptor binding 1	5.36215	0.932915	10.1127	9.66642e-12	1.57449e-10
ENSG00000021826	1373	CPS1	carbamoyl-phosphate synthase 1	6.23686	0.669208	10.1014	9.94738e-12	1.61845e-10
ENSG00000181649	7262	PHLDA2	pleckstrin homology like domain family A member 2	4.3122	-1.92225	-10.0954	1.01001e-11	1.64146e-10
ENSG00000135111	6926	TBX3	T-box 3	6.45966	-0.571651	-10.0763	1.06e-11	1.72079e-10
ENSG00000198805	4860	PNP	purine nucleoside phosphorylase	2.34059	-1.86467	-10.0751	1.06316e-11	1.724e-10
ENSG00000038002	175	AGA	aspartylglucosaminidase	4.95356	0.928314	10.0734	1.06792e-11	1.72979e-10
ENSG00000164754	5885	RAD21	RAD21 cohesin complex component	7.30906	-1.02207	-10.0619	1.09937e-11	1.77876e-10
ENSG00000221963	80830	APOL6	apolipoprotein L6	5.49867	1.23069	10.0564	1.11492e-11	1.80191e-10
ENSG00000123219	64105	CENPK	centromere protein K	2.63751	-1.95186	-10.0542	1.12106e-11	1.80984e-10
ENSG00000113648	9555	H2AFY	H2A histone family member Y	6.73187	-0.437138	-10.0356	1.17528e-11	1.89527e-10
ENSG00000063660	2817	GPC1	glypican 1	7.10588	1.4084	10.028	1.19816e-11	1.93004e-10
ENSG00000140416	7168	TPM1	tropomyosin 1	6.55423	0.862756	10.0185	1.22765e-11	1.97346e-10
ENSG00000070371	8218	CLTCL1	clathrin heavy chain like 1	4.6793	1.13141	10.018	1.22904e-11	1.97346e-10
ENSG00000104823	1891	ECH1	enoyl-CoA hydratase 1	5.33985	1.38865	10.018	1.22918e-11	1.97346e-10
ENSG00000152953	55351	STK32B	serine/threonine kinase 32B	4.43491	-0.925797	-10.0057	1.26806e-11	2.03364e-10
ENSG00000109084	27346	TMEM97	transmembrane protein 97	4.52488	-1.24266	-10.0048	1.27106e-11	2.03621e-10
ENSG00000141279	9520	NPEPPS	aminopeptidase puromycin sensitive	6.68666	0.565095	10.0029	1.27729e-11	2.04394e-10
ENSG00000125871	92667	MGME1	mitochondrial genome maintenance exonuclease 1	4.70319	-0.896352	-9.99648	1.29821e-11	2.07514e-10
ENSG00000100364	23313	KIAA0930	KIAA0930	7.52321	1.00572	9.99329	1.30878e-11	2.08975e-10
ENSG00000168994	221749	PXDC1	PX domain containing 1	4.90643	0.638464	9.98834	1.32538e-11	2.11393e-10
ENSG00000100330	8897	MTMR3	myotubularin related protein 3	6.14046	0.706248	9.98689	1.3303e-11	2.11947e-10
ENSG00000168003	6520	SLC3A2	solute carrier family 3 member 2	8.42468	0.937132	9.98548	1.33507e-11	2.12475e-10
ENSG00000168610	6774	STAT3	signal transducer and activator of transcription 3	7.57584	0.563706	9.98298	1.34358e-11	2.13596e-10
ENSG00000151445	63894	VIPAS39	VPS33B interacting protein, apical-basolateral polarity regulator, spe-39 homolog	4.70297	0.53189	9.97761	1.3621e-11	2.16303e-10
ENSG00000197785	55210	ATAD3A	ATPase family, AAA domain containing 3A	5.06204	-1.15038	-9.97641	1.36628e-11	2.16731e-10
ENSG00000173120	22992	KDM2A	lysine demethylase 2A	6.66475	0.672508	9.97361	1.37603e-11	2.18041e-10
ENSG00000158373	3017	HIST1H2BD	histone cluster 1 H2B family member d	3.45527	1.53526	9.96911	1.39191e-11	2.20317e-10
ENSG00000049089	1298	COL9A2	collagen type IX alpha 2 chain	1.54122	3.34615	9.96334	1.41252e-11	2.23338e-10
ENSG00000166016	25841	ABTB2	ankyrin repeat and BTB domain containing 2	4.3991	-1.10337	-9.94669	1.4738e-11	2.32774e-10
ENSG00000086062	2683	B4GALT1	beta-1,4-galactosyltransferase 1	6.70307	0.775061	9.94504	1.48e-11	2.335e-10
ENSG00000176658	4642	MYO1D	myosin ID	6.63455	0.862401	9.94373	1.48496e-11	2.34029e-10
ENSG00000130147	23677	SH3BP4	SH3 domain binding protein 4	7.6688	0.708503	9.94179	1.49232e-11	2.34656e-10
ENSG00000182718	302	ANXA2	annexin A2	10.4802	0.823167	9.94167	1.49278e-11	2.34656e-10
ENSG00000138448	3685	ITGAV	integrin subunit alpha V	7.92081	0.921304	9.94141	1.49376e-11	2.34656e-10
ENSG00000123975	1164	CKS2	CDC28 protein kinase regulatory subunit 2	5.07614	-1.37276	-9.93884	1.50361e-11	2.35876e-10
ENSG00000168297	54899	PXK	PX domain containing serine/threonine kinase like	4.99943	0.827827	9.93854	1.50477e-11	2.35876e-10
ENSG00000136720	9394	HS6ST1	heparan sulfate 6-O-sulfotransferase 1	4.87562	1.17523	9.93368	1.52352e-11	2.38559e-10
ENSG00000146410	113115	MTFR2	mitochondrial fission regulator 2	0.901613	-2.1798	-9.92819	1.54503e-11	2.41667e-10
ENSG00000142910	64129	TINAGL1	tubulointerstitial nephritis antigen like 1	2.76137	-1.85563	-9.92475	1.55866e-11	2.43538e-10
ENSG00000146242	7162	TPBG	trophoblast glycoprotein	4.6517	-0.816273	-9.9103	1.61729e-11	2.52429e-10
ENSG00000117143	6675	UAP1	UDP-N-acetylglucosamine pyrophosphorylase 1	5.59667	-0.98226	-9.90228	1.65076e-11	2.57378e-10
ENSG00000184992	140707	BRI3BP	BRI3 binding protein	5.21561	-1.05152	-9.90183	1.65266e-11	2.57399e-10
ENSG00000267041	342892	ZNF850	zinc finger protein 850	2.69647	-1.22287	-9.89895	1.6649e-11	2.59027e-10
ENSG00000156787	93594	TBC1D31	TBC1 domain family member 31	3.3803	-1.22489	-9.88921	1.7069e-11	2.65279e-10
ENSG00000100577	2954	GSTZ1	glutathione S-transferase zeta 1	4.29371	0.956142	9.88561	1.72266e-11	2.6744e-10
ENSG00000168734	11142	PKIG	cAMP-dependent protein kinase inhibitor gamma	4.52616	1.20981	9.8852	1.72447e-11	2.6744e-10
ENSG00000181773	2827	GPR3	G protein-coupled receptor 3	0.445326	-4.04881	-9.88152	1.74082e-11	2.69688e-10
ENSG00000136861	55755	CDK5RAP2	CDK5 regulatory subunit associated protein 2	6.16169	-0.655569	-9.88065	1.74466e-11	2.69997e-10
ENSG00000129682	2258	FGF13	fibroblast growth factor 13	2.5052	1.63619	9.87385	1.77534e-11	2.74453e-10
ENSG00000164330	1879	EBF1	EBF transcription factor 1	2.74664	1.06373	9.85847	1.84664e-11	2.85173e-10
ENSG00000100605	3705	ITPK1	inositol-tetrakisphosphate 1-kinase	6.34289	1.13155	9.85733	1.85205e-11	2.85705e-10
ENSG00000115756	3241	HPCAL1	hippocalcin like 1	6.97797	-1.05542	-9.85366	1.86956e-11	2.88102e-10
ENSG00000132382	10514	MYBBP1A	MYB binding protein 1a	6.53043	-0.824964	-9.85009	1.88673e-11	2.90441e-10
ENSG00000196588	57591	MRTFA	myocardin related transcription factor A	6.29946	0.84201	9.84937	1.89024e-11	2.90674e-10
ENSG00000168542	1281	COL3A1	collagen type III alpha 1 chain	0.295785	4.67304	9.84713	1.90112e-11	2.92039e-10
ENSG00000157240	8321	FZD1	frizzled class receptor 1	4.21535	-1.14632	-9.84542	1.90945e-11	2.9301e-10
ENSG00000167554	162963	ZNF610	zinc finger protein 610	2.16604	1.35867	9.82931	1.99004e-11	3.05055e-10
ENSG00000221955	84561	SLC12A8	solute carrier family 12 member 8	4.56097	1.5227	9.82809	1.99627e-11	3.05689e-10
ENSG00000137106	9380	GRHPR	glyoxylate and hydroxypyruvate reductase	6.41468	0.933668	9.82401	2.0173e-11	3.08585e-10
ENSG00000113140	6678	SPARC	secreted protein acidic and cysteine rich	11.2609	0.791788	9.81728	2.05242e-11	3.13629e-10
ENSG00000149633	85449	KIAA1755	KIAA1755	3.1888	-2.18919	-9.81011	2.09059e-11	3.19128e-10
ENSG00000149531	284802	FRG1BP	FSHD region gene 1 family member B, pseudogene	4.30729	0.639872	9.80887	2.09727e-11	3.19811e-10
ENSG00000105429	1954	MEGF8	multiple EGF like domains 8	8.3908	1.18227	9.79923	2.14985e-11	3.27488e-10
ENSG00000128487	92521	SPECC1	sperm antigen with calponin homology and coiled-coil domains 1	6.48207	0.630975	9.78126	2.25153e-11	3.42617e-10
ENSG00000150540	3176	HNMT	histamine N-methyltransferase	1.75069	2.13542	9.78055	2.25562e-11	3.42883e-10
ENSG00000211455	23012	STK38L	serine/threonine kinase 38 like	3.89759	1.19922	9.77236	2.30367e-11	3.49822e-10
ENSG00000142657	5226	PGD	phosphogluconate dehydrogenase	7.28636	0.899208	9.76552	2.34458e-11	3.55664e-10
ENSG00000020922	4361	MRE11	MRE11 homolog, double strand break repair nuclease	3.58221	-1.08507	-9.76265	2.36198e-11	3.57931e-10
ENSG00000149269	5058	PAK1	p21 (RAC1) activated kinase 1	4.8383	-0.689107	-9.75683	2.39765e-11	3.62959e-10
ENSG00000105856	26959	HBP1	HMG-box transcription factor 1	5.05317	0.800869	9.73166	2.55836e-11	3.86886e-10
ENSG00000139971	145407	ARMH4	armadillo-like helical domain containing 4	3.02531	0.983526	9.72866	2.57825e-11	3.89124e-10
ENSG00000135912	9654	TTLL4	tubulin tyrosine ligase like 4	6.17004	-0.630714	-9.72862	2.5785e-11	3.89124e-10
ENSG00000139793	10150	MBNL2	muscleblind like splicing regulator 2	6.02396	1.1954	9.7255	2.59932e-11	3.9186e-10
ENSG00000115844	1746	DLX2	distal-less homeobox 2	2.15272	1.45053	9.7251	2.60202e-11	3.91862e-10
ENSG00000176371	54993	ZSCAN2	zinc finger and SCAN domain containing 2	3.37982	0.933817	9.72437	2.60689e-11	3.9219e-10
ENSG00000130714	10585	POMT1	protein O-mannosyltransferase 1	5.1432	0.741154	9.71228	2.68953e-11	4.04206e-10
ENSG00000122483	343099	CCDC18	coiled-coil domain containing 18	2.74473	-2.08227	-9.70814	2.71841e-11	4.08125e-10
ENSG00000132357	84674	CARD6	caspase recruitment domain family member 6	3.04021	1.08087	9.70627	2.73162e-11	4.09687e-10
ENSG00000105612	1777	DNASE2	deoxyribonuclease 2, lysosomal	5.90439	1.02763	9.70263	2.75743e-11	4.13132e-10
ENSG00000127124	59269	HIVEP3	human immunodeficiency virus type I enhancer binding protein 3	4.04537	-0.910158	-9.69823	2.78894e-11	4.17425e-10
ENSG00000204574	23	ABCF1	ATP binding cassette subfamily F member 1	7.12347	-0.515249	-9.69744	2.79459e-11	4.17841e-10
ENSG00000137393	255488	RNF144B	ring finger protein 144B	2.74818	1.52094	9.69589	2.80583e-11	4.18854e-10
ENSG00000132334	5791	PTPRE	protein tyrosine phosphatase, receptor type E	3.82969	-0.821986	-9.69571	2.80711e-11	4.18854e-10
ENSG00000117748	6118	RPA2	replication protein A2	4.9379	-0.870617	-9.69155	2.8375e-11	4.22956e-10
ENSG00000138182	9585	KIF20B	kinesin family member 20B	4.57975	-1.69185	-9.68856	2.85951e-11	4.25801e-10
ENSG00000146143	5558	PRIM2	DNA primase subunit 2	3.6884	-1.18251	-9.66882	3.00921e-11	4.47635e-10
ENSG00000127423	79000	AUNIP	aurora kinase A and ninein interacting protein	1.85218	-1.99781	-9.66825	3.01367e-11	4.47841e-10
ENSG00000257702	151534	LBX2-AS1	LBX2 antisense RNA 1	3.1083	0.898495	9.66443	3.04364e-11	4.51835e-10
ENSG00000176490	148252	DIRAS1	DIRAS family GTPase 1	2.85282	1.77182	9.66351	3.05087e-11	4.52447e-10
ENSG00000143157	57645	POGK	pogo transposable element derived with KRAB domain	6.27386	-0.563705	-9.66287	3.05593e-11	4.52737e-10
ENSG00000131462	7283	TUBG1	tubulin gamma 1	5.84565	-1.05698	-9.66056	3.07425e-11	4.54989e-10
ENSG00000148411	138151	NACC2	NACC family member 2	6.43518	0.831778	9.65923	3.08488e-11	4.561e-10
ENSG00000226137	440465	BAIAP2-DT	BAIAP2 divergent transcript	4.06158	0.876012	9.65746	3.09905e-11	4.5773e-10
ENSG00000131669	4814	NINJ1	ninjurin 1	6.08611	1.19054	9.65539	3.11567e-11	4.59719e-10
ENSG00000062038	1001	CDH3	cadherin 3	1.6981	2.26572	9.65399	3.127e-11	4.60924e-10
ENSG00000184939	146198	ZFP90	ZFP90 zinc finger protein	4.79601	0.754231	9.65322	3.13326e-11	4.6138e-10
ENSG00000182326	716	C1S	complement C1s	4.0691	1.49492	9.65193	3.14372e-11	4.62454e-10
ENSG00000135365	51317	PHF21A	PHD finger protein 21A	4.94944	0.84741	9.64802	3.17572e-11	4.6669e-10
ENSG00000185697	4603	MYBL1	MYB proto-oncogene like 1	4.08977	-1.58741	-9.64063	3.23708e-11	4.75228e-10
ENSG00000165795	57447	NDRG2	NDRG family member 2	2.66001	1.61241	9.63951	3.24645e-11	4.75566e-10
ENSG00000165490	220042	DDIAS	DNA damage induced apoptosis suppressor	2.40789	-2.11766	-9.63922	3.2489e-11	4.75566e-10
ENSG00000091409	3655	ITGA6	integrin subunit alpha 6	7.2208	-1.28875	-9.63919	3.24917e-11	4.75566e-10
ENSG00000064601	5476	CTSA	cathepsin A	8.45527	0.689823	9.63661	3.27099e-11	4.7828e-10
ENSG00000204856	29902	FAM216A	family with sequence similarity 216 member A	2.57846	-1.60736	-9.62926	3.33385e-11	4.86982e-10
ENSG00000117632	3925	STMN1	stathmin 1	7.41176	-1.11587	-9.62632	3.35943e-11	4.90228e-10
ENSG00000153714	286343	LURAP1L	leucine rich adaptor protein 1 like	1.61598	1.62999	9.62355	3.38364e-11	4.93267e-10
ENSG00000159216	861	RUNX1	runt related transcription factor 1	5.5478	-0.827511	-9.62078	3.40801e-11	4.96323e-10
ENSG00000198825	22876	INPP5F	inositol polyphosphate-5-phosphatase F	5.38079	-0.728768	-9.61688	3.44268e-11	5.00873e-10
ENSG00000154229	5578	PRKCA	protein kinase C alpha	6.31707	0.55699	9.61609	3.44968e-11	5.0139e-10
ENSG00000001167	4800	NFYA	nuclear transcription factor Y subunit alpha	5.24725	-0.544965	-9.61409	3.46763e-11	5.03498e-10
ENSG00000024526	55635	DEPDC1	DEP domain containing 1	4.51132	-1.97897	-9.61052	3.49992e-11	5.07679e-10
ENSG00000108342	1440	CSF3	colony stimulating factor 3	-4.46916	-5.52007	-9.6064	3.53755e-11	5.12628e-10
ENSG00000160191	5152	PDE9A	phosphodiesterase 9A	-0.10221	-4.12627	-9.60586	3.54256e-11	5.12844e-10
ENSG00000107829	6468	FBXW4	F-box and WD repeat domain containing 4	4.65676	0.827677	9.5835	3.75433e-11	5.42963e-10
ENSG00000092201	11198	SUPT16H	SPT16 homolog, facilitates chromatin remodeling subunit	7.70827	-0.525369	-9.58145	3.77436e-11	5.45318e-10
ENSG00000120837	4801	NFYB	nuclear transcription factor Y subunit beta	3.91482	1.15835	9.5795	3.79355e-11	5.47549e-10
ENSG00000145715	5921	RASA1	RAS p21 protein activator 1	5.58905	-0.626185	-9.57164	3.87186e-11	5.58299e-10
ENSG00000163638	56999	ADAMTS9	ADAM metallopeptidase with thrombospondin type 1 motif 9	3.69884	0.652	9.56948	3.8937e-11	5.60892e-10
ENSG00000182013	55228	PNMA8A	PNMA family member 8A	4.20682	0.648083	9.56293	3.96057e-11	5.69962e-10
ENSG00000031698	6301	SARS	seryl-tRNA synthetase	7.75705	0.791439	9.56167	3.97359e-11	5.71272e-10
ENSG00000036054	55773	TBC1D23	TBC1 domain family member 23	5.49274	1.06075	9.55496	4.04351e-11	5.80751e-10
ENSG00000116044	4780	NFE2L2	nuclear factor, erythroid 2 like 2	6.73981	0.682752	9.54956	4.10074e-11	5.88391e-10
ENSG00000173548	257364	SNX33	sorting nexin 33	5.67957	0.763306	9.54269	4.17477e-11	5.9823e-10
ENSG00000184162	126382	NR2C2AP	nuclear receptor 2C2 associated protein	2.95501	-1.25379	-9.54244	4.17751e-11	5.9823e-10
ENSG00000166272	54838	WBP1L	WW domain binding protein 1 like	5.72138	1.00799	9.53706	4.23644e-11	6.06072e-10
ENSG00000204257	3108	HLA-DMA	major histocompatibility complex, class II, DM alpha	3.64398	1.37626	9.52204	4.40547e-11	6.29637e-10
ENSG00000166311	6609	SMPD1	sphingomyelin phosphodiesterase 1	6.92467	0.983968	9.52124	4.4147e-11	6.30338e-10
ENSG00000175946	340359	KLHL38	kelch like family member 38	-0.681028	3.77359	9.5184	4.44753e-11	6.34404e-10
ENSG00000100416	55687	TRMU	tRNA 5-methylaminomethyl-2-thiouridylate methyltransferase	5.623	-0.971943	-9.50868	4.56169e-11	6.49585e-10
ENSG00000136450	6426	SRSF1	serine and arginine rich splicing factor 1	6.94827	-0.654637	-9.50858	4.56287e-11	6.49585e-10
ENSG00000188312	401541	CENPP	centromere protein P	2.01958	-1.54997	-9.50049	4.66019e-11	6.62793e-10
ENSG00000176399	63951	DMRTA1	DMRT like family A1	1.41087	2.13878	9.49582	4.71733e-11	6.70265e-10
ENSG00000166340	1200	TPP1	tripeptidyl peptidase 1	7.59779	0.709209	9.49481	4.72979e-11	6.71382e-10
ENSG00000156398	118980	SFXN2	sideroflexin 2	1.28982	-1.64882	-9.48699	4.82723e-11	6.84546e-10
ENSG00000025434	10062	NR1H3	nuclear receptor subfamily 1 group H member 3	2.53722	1.46342	9.48656	4.83273e-11	6.8466e-10
ENSG00000117461	8503	PIK3R3	phosphoinositide-3-kinase regulatory subunit 3	7.47373	0.814444	9.48252	4.8839e-11	6.91238e-10
ENSG00000082641	4779	NFE2L1	nuclear factor, erythroid 2 like 1	8.63339	0.517558	9.48139	4.89837e-11	6.92614e-10
ENSG00000089127	4938	OAS1	2'-5'-oligoadenylate synthetase 1	1.61448	2.35545	9.48012	4.91465e-11	6.94241e-10
ENSG00000112773	55603	TENT5A	terminal nucleotidyltransferase 5A	5.28089	1.32174	9.47896	4.92962e-11	6.95683e-10
ENSG00000116675	9829	DNAJC6	DnaJ heat shock protein family (Hsp40) member C6	3.76455	0.944028	9.47788	4.94348e-11	6.96788e-10
ENSG00000137502	27314	RAB30	RAB30, member RAS oncogene family	3.3157	1.45364	9.47761	4.94702e-11	6.96788e-10
ENSG00000256043	1519	CTSO	cathepsin O	3.19674	1.41623	9.47328	5.00333e-11	7.0404e-10
ENSG00000112367	9896	FIG4	FIG4 phosphoinositide 5-phosphatase	4.22597	0.728814	9.46772	5.07644e-11	7.13639e-10
ENSG00000139182	9746	CLSTN3	calsyntenin 3	4.30377	1.42561	9.46533	5.10827e-11	7.16952e-10
ENSG00000165029	19	ABCA1	ATP binding cassette subfamily A member 1	5.83336	0.825588	9.46522	5.10984e-11	7.16952e-10
ENSG00000198794	192683	SCAMP5	secretory carrier membrane protein 5	3.35759	1.16461	9.46146	5.16029e-11	7.23333e-10
ENSG00000166025	154810	AMOTL1	angiomotin like 1	6.57723	-0.712411	-9.45876	5.19687e-11	7.27761e-10
ENSG00000105204	9149	DYRK1B	dual specificity tyrosine phosphorylation regulated kinase 1B	4.07857	1.46969	9.45102	5.30311e-11	7.41926e-10
ENSG00000123405	4778	NFE2	nuclear factor, erythroid 2	1.78281	3.13831	9.45027	5.31348e-11	7.42664e-10
ENSG00000196313	9883	POM121	POM121 transmembrane nucleoporin	6.5495	-0.723058	-9.44953	5.32376e-11	7.43388e-10
ENSG00000132341	5901	RAN	RAN, member RAS oncogene family	8.11729	-0.890258	-9.44176	5.43318e-11	7.57942e-10
ENSG00000097046	8317	CDC7	cell division cycle 7	3.74621	-1.42711	-9.44086	5.44594e-11	7.58996e-10
ENSG00000189184	54510	PCDH18	protocadherin 18	2.66986	1.62445	9.43794	5.48766e-11	7.6408e-10
ENSG00000131374	9779	TBC1D5	TBC1 domain family member 5	6.84181	0.685712	9.43543	5.52389e-11	7.6839e-10
ENSG00000103044	3038	HAS3	hyaluronan synthase 3	1.6643	-2.03629	-9.43394	5.54547e-11	7.70657e-10
ENSG00000120699	11340	EXOSC8	exosome component 8	4.14669	-0.831803	-9.43141	5.58233e-11	7.7504e-10
ENSG00000119686	55640	FLVCR2	feline leukemia virus subgroup C cellular receptor family member 2	1.62602	1.51163	9.42928	5.61352e-11	7.78629e-10
ENSG00000100504	5836	PYGL	glycogen phosphorylase L	6.7444	0.47198	9.42724	5.6436e-11	7.82057e-10
ENSG00000113369	57561	ARRDC3	arrestin domain containing 3	5.12628	1.36085	9.42248	5.71437e-11	7.91111e-10
ENSG00000168952	29091	STXBP6	syntaxin binding protein 6	2.66764	1.24318	9.41902	5.76643e-11	7.97561e-10
ENSG00000166106	170689	ADAMTS15	ADAM metallopeptidase with thrombospondin type 1 motif 15	3.53923	1.61859	9.41852	5.77408e-11	7.97863e-10
ENSG00000030066	23279	NUP160	nucleoporin 160	5.68552	-0.712701	-9.41771	5.7863e-11	7.98795e-10
ENSG00000108950	54757	FAM20A	FAM20A, golgi associated secretory pathway pseudokinase	1.30698	2.79894	9.41502	5.82724e-11	8.03685e-10
ENSG00000182667	50863	NTM	neurotrimin	2.4611	-2.78625	-9.4146	5.83356e-11	8.03797e-10
ENSG00000184117	8508	NIPSNAP1	nipsnap homolog 1	6.00281	1.03795	9.4124	5.8674e-11	8.07695e-10
ENSG00000123104	3709	ITPR2	inositol 1,4,5-trisphosphate receptor type 2	6.23397	0.798795	9.39894	6.07805e-11	8.35904e-10
ENSG00000172167	27085	MTBP	MDM2 binding protein	2.22648	-2.25331	-9.39298	6.17384e-11	8.48278e-10
ENSG00000073910	10129	FRY	FRY microtubule binding protein	2.32071	1.14161	9.38748	6.26363e-11	8.59804e-10
ENSG00000215271	57594	HOMEZ	homeobox and leucine zipper encoding	3.70291	0.893221	9.38651	6.27955e-11	8.61178e-10
ENSG00000148356	90678	LRSAM1	leucine rich repeat and sterile alpha motif containing 1	4.71947	0.944196	9.37956	6.3952e-11	8.76215e-10
ENSG00000136518	86	ACTL6A	actin like 6A	5.47448	-0.572997	-9.3781	6.41979e-11	8.78758e-10
ENSG00000134684	8565	YARS	tyrosyl-tRNA synthetase	7.18171	0.66757	9.37635	6.44924e-11	8.81961e-10
ENSG00000204518	343066	AADACL4	arylacetamide deacetylase like 4	-3.64367	4.32567	9.37553	6.46325e-11	8.83048e-10
ENSG00000101057	4605	MYBL2	MYB proto-oncogene like 2	6.08602	-1.46113	-9.36876	6.57902e-11	8.98024e-10
ENSG00000072134	22905	EPN2	epsin 2	4.61135	-0.95144	-9.36813	6.58995e-11	8.98674e-10
ENSG00000196550	729533	FAM72A	family with sequence similarity 72 member A	1.26458	-2.30386	-9.36145	6.70673e-11	9.13746e-10
ENSG00000125648	79085	SLC25A23	solute carrier family 25 member 23	5.9028	0.975619	9.34951	6.92052e-11	9.41991e-10
ENSG00000138640	10144	FAM13A	family with sequence similarity 13 member A	4.37376	0.70716	9.33852	7.12332e-11	9.68691e-10
ENSG00000109790	51088	KLHL5	kelch like family member 5	4.66263	1.11721	9.33551	7.18003e-11	9.75494e-10
ENSG00000100003	23541	SEC14L2	SEC14 like lipid binding 2	3.80302	-0.923216	-9.32403	7.40021e-11	1.00447e-09
ENSG00000104369	56704	JPH1	junctophilin 1	0.984927	-1.92739	-9.30724	7.73474e-11	1.0489e-09
ENSG00000140382	10363	HMG20A	high mobility group 20A	5.72916	0.608662	9.30606	7.75879e-11	1.05119e-09
ENSG00000179222	9500	MAGED1	MAGE family member D1	8.47621	0.629424	9.29805	7.92432e-11	1.07262e-09
ENSG00000090013	645	BLVRB	biliverdin reductase B	5.50863	1.38667	9.29653	7.9561e-11	1.07592e-09
ENSG00000164466	94081	SFXN1	sideroflexin 1	5.76284	-0.66458	-9.29293	8.03196e-11	1.08493e-09
ENSG00000256268	105369807	LINC02454	long intergenic non-protein coding RNA 2454	0.0934488	-4.70795	-9.29267	8.03762e-11	1.08493e-09
ENSG00000106105	2617	GARS	glycyl-tRNA synthetase	7.68434	0.754875	9.29083	8.07668e-11	1.08919e-09
ENSG00000083720	5019	OXCT1	3-oxoacid CoA-transferase 1	5.4734	-0.746666	-9.28789	8.13945e-11	1.09664e-09
ENSG00000065308	9697	TRAM2	translocation associated membrane protein 2	7.81311	0.493116	9.28481	8.20597e-11	1.10459e-09
ENSG00000073712	10979	FERMT2	fermitin family member 2	5.74983	0.750513	9.2747	8.42775e-11	1.13339e-09
ENSG00000172244	375444	C5orf34	chromosome 5 open reading frame 34	2.00787	-1.56885	-9.26635	8.61554e-11	1.15758e-09
ENSG00000148229	54107	POLE3	DNA polymerase epsilon 3, accessory subunit	5.24101	-1.0387	-9.26159	8.72441e-11	1.17113e-09
ENSG00000117054	34	ACADM	acyl-CoA dehydrogenase medium chain	5.7935	0.695607	9.25799	8.80777e-11	1.18123e-09
ENSG00000188976	26155	NOC2L	NOC2 like nucleolar associated transcriptional repressor	7.20147	-0.698512	-9.25577	8.85964e-11	1.18709e-09
ENSG00000102054	5931	RBBP7	RB binding protein 7, chromatin remodeling factor	7.10034	-0.460448	-9.24305	9.16233e-11	1.22652e-09
ENSG00000244731	720	C4A	complement C4A (Rodgers blood group)	1.57063	3.08137	9.23754	9.29685e-11	1.24339e-09
ENSG00000143375	57530	CGN	cingulin	1.64136	2.18898	9.22329	9.65369e-11	1.28993e-09
ENSG00000198911	6721	SREBF2	sterol regulatory element binding transcription factor 2	8.25769	0.655093	9.21754	9.80182e-11	1.30852e-09
ENSG00000111331	4940	OAS3	2'-5'-oligoadenylate synthetase 3	5.24254	-0.710821	-9.21095	9.97417e-11	1.33032e-09
ENSG00000189057	374393	FAM111B	family with sequence similarity 111 member B	2.33241	-2.57788	-9.2095	1.00125e-10	1.33421e-09
ENSG00000037897	4234	METTL1	methyltransferase like 1	3.00412	-0.853427	-9.20806	1.00509e-10	1.3381e-09
ENSG00000148737	6934	TCF7L2	transcription factor 7 like 2	3.08995	1.09024	9.19814	1.03182e-10	1.37244e-09
ENSG00000123384	4035	LRP1	LDL receptor related protein 1	9.17485	0.879595	9.19415	1.04281e-10	1.38579e-09
ENSG00000174791	9610	RIN1	Ras and Rab interactor 1	3.94978	-1.23394	-9.19178	1.04936e-10	1.39322e-09
ENSG00000158458	9542	NRG2	neuregulin 2	0.901	-2.08638	-9.19052	1.05288e-10	1.39663e-09
ENSG00000178401	79962	DNAJC22	DnaJ heat shock protein family (Hsp40) member C22	3.24293	0.955731	9.18313	1.0737e-10	1.42295e-09
ENSG00000112941	11044	TENT4A	terminal nucleotidyltransferase 4A	4.97482	-1.05597	-9.18265	1.07505e-10	1.42345e-09
ENSG00000164418	2898	GRIK2	glutamate ionotropic receptor kainate type subunit 2	3.47262	1.73228	9.18189	1.07722e-10	1.42502e-09
ENSG00000113569	9631	NUP155	nucleoporin 155	6.05845	-0.989915	-9.17805	1.08827e-10	1.43672e-09
ENSG00000169933	9758	FRMPD4	FERM and PDZ domain containing 4	2.15293	1.30011	9.17786	1.0888e-10	1.43672e-09
ENSG00000197106	388662	SLC6A17	solute carrier family 6 member 17	3.58508	-1.25425	-9.17778	1.08902e-10	1.43672e-09
ENSG00000139437	84260	TCHP	trichoplein keratin filament binding	4.55778	-0.995084	-9.17169	1.10677e-10	1.45882e-09
ENSG00000110328	374378	GALNT18	polypeptide N-acetylgalactosaminyltransferase 18	3.51773	-1.04069	-9.16905	1.11454e-10	1.46773e-09
ENSG00000196502	6817	SULT1A1	sulfotransferase family 1A member 1	0.222115	2.54642	9.16132	1.13762e-10	1.49677e-09
ENSG00000170004	1107	CHD3	chromodomain helicase DNA binding protein 3	8.09513	0.787177	9.16	1.14162e-10	1.50067e-09
ENSG00000109814	7358	UGDH	UDP-glucose 6-dehydrogenase	6.1682	0.707532	9.15767	1.14872e-10	1.50865e-09
ENSG00000088826	54498	SMOX	spermine oxidase	4.94306	-0.752789	-9.1549	1.15718e-10	1.51839e-09
ENSG00000150753	22948	CCT5	chaperonin containing TCP1 subunit 5	7.88124	-0.727231	-9.15346	1.16163e-10	1.52286e-09
ENSG00000106546	196	AHR	aryl hydrocarbon receptor	5.79211	1.0303	9.15191	1.16639e-10	1.52774e-09
ENSG00000137673	4316	MMP7	matrix metallopeptidase 7	-3.88591	2.83442	9.1475	1.18015e-10	1.54437e-09
ENSG00000070182	6710	SPTB	spectrin beta, erythrocytic	2.30388	-1.99302	-9.14429	1.19024e-10	1.55615e-09
ENSG00000146950	357	SHROOM2	shroom family member 2	6.18628	-0.870722	-9.14396	1.19129e-10	1.55615e-09
ENSG00000196557	8912	CACNA1H	calcium voltage-gated channel subunit alpha1 H	1.41911	2.56041	9.14076	1.20147e-10	1.56804e-09
ENSG00000163935	51460	SFMBT1	Scm like with four mbt domains 1	4.32065	-0.684741	-9.13638	1.21552e-10	1.58496e-09
ENSG00000131558	60412	EXOC4	exocyst complex component 4	6.69956	0.669916	9.12868	1.24064e-10	1.61627e-09
ENSG00000173599	5091	PC	pyruvate carboxylase	5.69787	1.12639	9.12685	1.24668e-10	1.62269e-09
ENSG00000198246	55315	SLC29A3	solute carrier family 29 member 3	1.86754	1.42277	9.12152	1.26447e-10	1.64438e-09
ENSG00000169258	114787	GPRIN1	G protein regulated inducer of neurite outgrowth 1	4.69126	-1.1115	-9.12059	1.26762e-10	1.647e-09
ENSG00000160299	5116	PCNT	pericentrin	6.02934	-1.2481	-9.11596	1.28331e-10	1.6659e-09
ENSG00000111684	10162	LPCAT3	lysophosphatidylcholine acyltransferase 3	4.89686	0.644504	9.10933	1.30616e-10	1.69406e-09
ENSG00000166347	1528	CYB5A	cytochrome b5 type A	4.63485	0.920876	9.10777	1.31157e-10	1.69957e-09
ENSG00000137193	5292	PIM1	Pim-1 proto-oncogene, serine/threonine kinase	3.38324	1.051	9.10652	1.31595e-10	1.70373e-09
ENSG00000161692	80174	DBF4B	DBF4 zinc finger B	4.33871	-1.88647	-9.10304	1.32818e-10	1.71803e-09
ENSG00000132854	163782	KANK4	KN motif and ankyrin repeat domains 4	-3.05612	4.81638	9.09838	1.34477e-10	1.73795e-09
ENSG00000144815	91775	NXPE3	neurexophilin and PC-esterase domain family member 3	5.98807	0.820567	9.09108	1.37117e-10	1.7705e-09
ENSG00000168393	1841	DTYMK	deoxythymidylate kinase	5.79864	-1.07696	-9.07978	1.41307e-10	1.82298e-09
ENSG00000160584	23387	SIK3	SIK family kinase 3	4.79141	0.815012	9.07647	1.42556e-10	1.83747e-09
ENSG00000169129	84632	AFAP1L2	actin filament associated protein 1 like 2	4.07833	0.997829	9.07583	1.428e-10	1.83899e-09
ENSG00000125450	79902	NUP85	nucleoporin 85	5.10181	-1.29867	-9.07538	1.42971e-10	1.83956e-09
ENSG00000257167	100128191	TMPO-AS1	TMPO antisense RNA 1	0.610848	-2.80352	-9.07354	1.43672e-10	1.84696e-09
ENSG00000148339	114789	SLC25A25	solute carrier family 25 member 25	3.86572	-0.909428	-9.07152	1.44447e-10	1.85529e-09
ENSG00000143401	81611	ANP32E	acidic nuclear phosphoprotein 32 family member E	5.66826	-0.933433	-9.06191	1.48197e-10	1.90178e-09
ENSG00000147041	94122	SYTL5	synaptotagmin like 5	2.72232	1.16854	9.05288	1.51811e-10	1.94643e-09
ENSG00000181982	91050	CCDC149	coiled-coil domain containing 149	3.52369	0.816452	9.05009	1.52942e-10	1.95827e-09
ENSG00000176533	2788	GNG7	G protein subunit gamma 7	1.94068	2.51811	9.04995	1.53002e-10	1.95827e-09
ENSG00000047932	57120	GOPC	golgi associated PDZ and coiled-coil motif containing	5.05532	0.933961	9.04463	1.5519e-10	1.98452e-09
ENSG00000162522	57648	KIAA1522	KIAA1522	5.79808	0.719477	9.04278	1.55959e-10	1.99261e-09
ENSG00000113209	26167	PCDHB5	protocadherin beta 5	4.84311	0.737466	9.03854	1.5773e-10	2.01348e-09
ENSG00000246273	283104	SBF2-AS1	SBF2 antisense RNA 1	0.700222	2.38223	9.03383	1.59728e-10	2.03719e-09
ENSG00000114315	3280	HES1	hes family bHLH transcription factor 1	3.1299	-1.42611	-9.02657	1.62853e-10	2.07524e-09
ENSG00000122642	11328	FKBP9	FK506 binding protein 9	7.55712	0.603819	9.01573	1.67638e-10	2.13435e-09
ENSG00000113356	10622	POLR3G	RNA polymerase III subunit G	3.56534	-1.26925	-9.01167	1.69471e-10	2.1558e-09
ENSG00000127586	63922	CHTF18	chromosome transmission fidelity factor 18	4.09051	-2.71004	-9.00941	1.70494e-10	2.16693e-09
ENSG00000086544	80271	ITPKC	inositol-trisphosphate 3-kinase C	4.15079	0.868899	9.00611	1.72005e-10	2.18336e-09
ENSG00000011028	9902	MRC2	mannose receptor C type 2	5.75319	1.01326	9.00594	1.72087e-10	2.18336e-09
ENSG00000184226	5101	PCDH9	protocadherin 9	2.91388	1.26733	9.00503	1.72502e-10	2.18673e-09
ENSG00000169188	27301	APEX2	apurinic/apyrimidinic endodeoxyribonuclease 2	4.92789	-0.678207	-8.99817	1.75696e-10	2.22528e-09
ENSG00000156675	80223	RAB11FIP1	RAB11 family interacting protein 1	4.71877	0.815666	8.99637	1.76544e-10	2.23408e-09
ENSG00000137135	84904	ARHGEF39	Rho guanine nucleotide exchange factor 39	2.58663	-1.69002	-8.99007	1.79548e-10	2.27012e-09
ENSG00000136715	79595	SAP130	Sin3A associated protein 130	5.65213	-0.643544	-8.97789	1.85493e-10	2.34326e-09
ENSG00000178078	55620	STAP2	signal transducing adaptor family member 2	2.35989	1.47357	8.97741	1.85736e-10	2.34429e-09
ENSG00000127948	5447	POR	cytochrome p450 oxidoreductase	7.03748	0.899813	8.97418	1.8735e-10	2.36262e-09
ENSG00000227036	400619	LINC00511	long intergenic non-protein coding RNA 511	5.1031	0.607908	8.97094	1.88979e-10	2.38111e-09
ENSG00000128059	5471	PPAT	phosphoribosyl pyrophosphate amidotransferase	3.85711	-1.03894	-8.941	2.0477e-10	2.57784e-09
ENSG00000091073	113878	DTX2	deltex E3 ubiquitin ligase 2	4.04256	-0.723057	-8.93589	2.07596e-10	2.61116e-09
ENSG00000160214	8568	RRP1	ribosomal RNA processing 1	5.14347	-0.727708	-8.93527	2.07938e-10	2.61321e-09
ENSG00000104763	427	ASAH1	N-acylsphingosine amidohydrolase 1	6.92282	0.759246	8.93344	2.08964e-10	2.62384e-09
ENSG00000120800	27340	UTP20	UTP20, small subunit processome component	6.03503	-0.682301	-8.92678	2.12732e-10	2.66885e-09
ENSG00000228716	1719	DHFR	dihydrofolate reductase	4.97202	-1.09335	-8.92227	2.15322e-10	2.69902e-09
ENSG00000163449	92691	TMEM169	transmembrane protein 169	2.02047	1.92166	8.92151	2.15764e-10	2.70224e-09
ENSG00000169302	202374	STK32A	serine/threonine kinase 32A	3.00799	1.86999	8.91887	2.17298e-10	2.71911e-09
ENSG00000176619	84823	LMNB2	lamin B2	7.03123	-0.915825	-8.91576	2.1912e-10	2.73956e-09
ENSG00000107521	3257	HPS1	HPS1, biogenesis of lysosomal organelles complex 3 subunit 1	5.6444	0.811665	8.91437	2.19936e-10	2.74741e-09
ENSG00000184207	283871	PGP	phosphoglycolate phosphatase	4.18991	-1.06102	-8.90648	2.24652e-10	2.80392e-09
ENSG00000058804	55706	NDC1	NDC1 transmembrane nucleoporin	5.36073	-1.37054	-8.90537	2.2532e-10	2.80852e-09
ENSG00000134247	5738	PTGFRN	prostaglandin F2 receptor inhibitor	7.71908	0.696566	8.90523	2.25406e-10	2.80852e-09
ENSG00000186193	89958	SAPCD2	suppressor APC domain containing 2	4.01858	-1.52871	-8.90338	2.26531e-10	2.82013e-09
ENSG00000075711	1739	DLG1	discs large MAGUK scaffold protein 1	6.40655	0.804418	8.90159	2.27622e-10	2.83129e-09
ENSG00000080819	1371	CPOX	coproporphyrinogen oxidase	5.81301	-0.707993	-8.90089	2.28051e-10	2.83421e-09
ENSG00000197375	6584	SLC22A5	solute carrier family 22 member 5	4.09959	0.735293	8.89416	2.32213e-10	2.88348e-09
ENSG00000135828	6041	RNASEL	ribonuclease L	3.64277	0.826497	8.89273	2.33106e-10	2.8921e-09
ENSG00000231991	304	ANXA2P2	annexin A2 pseudogene 2	6.52533	0.875807	8.88908	2.35402e-10	2.9181e-09
ENSG00000147155	10682	EBP	EBP, cholestenol delta-isomerase	3.81944	-0.894525	-8.88623	2.37217e-10	2.9381e-09
ENSG00000137700	2542	SLC37A4	solute carrier family 37 member 4	3.66638	-0.873669	-8.88396	2.3867e-10	2.95359e-09
ENSG00000087269	8602	NOP14	NOP14 nucleolar protein	5.26447	-0.580809	-8.88238	2.39682e-10	2.9636e-09
ENSG00000116711	5321	PLA2G4A	phospholipase A2 group IVA	4.00686	-0.849842	-8.88071	2.4076e-10	2.97441e-09
ENSG00000172765	23023	TMCC1	transmembrane and coiled-coil domain family 1	3.95961	0.673745	8.87931	2.41673e-10	2.98316e-09
ENSG00000117395	10969	EBNA1BP2	EBNA1 binding protein 2	6.44618	-0.843069	-8.8754	2.44228e-10	3.01215e-09
ENSG00000120696	84078	KBTBD7	kelch repeat and BTB domain containing 7	3.20262	1.00357	8.87342	2.45532e-10	3.02567e-09
ENSG00000169398	5747	PTK2	protein tyrosine kinase 2	6.84567	-0.45273	-8.87219	2.46346e-10	3.03237e-09
ENSG00000152518	678	ZFP36L2	ZFP36 ring finger protein like 2	5.62444	-0.90656	-8.87197	2.46492e-10	3.03237e-09
ENSG00000109854	10553	HTATIP2	HIV-1 Tat interactive protein 2	4.89956	0.8811	8.85952	2.54892e-10	3.13306e-09
ENSG00000105974	857	CAV1	caveolin 1	8.33723	0.936248	8.85765	2.56181e-10	3.14625e-09
ENSG00000137752	834	CASP1	caspase 1	3.64381	0.837099	8.85733	2.56397e-10	3.14626e-09
ENSG00000155760	8324	FZD7	frizzled class receptor 7	5.50011	0.85201	8.85417	2.58587e-10	3.17047e-09
ENSG00000142627	1969	EPHA2	EPH receptor A2	5.67484	-1.18914	-8.85295	2.59442e-10	3.17827e-09
ENSG00000120889	8795	TNFRSF10B	TNF receptor superfamily member 10b	6.47919	-0.516816	-8.84939	2.61938e-10	3.2041e-09
ENSG00000153207	25909	AHCTF1	AT-hook containing transcription factor 1	6.34552	-0.807573	-8.84932	2.6199e-10	3.2041e-09
ENSG00000102362	94121	SYTL4	synaptotagmin like 4	3.05199	-1.02499	-8.84824	2.62754e-10	3.21075e-09
ENSG00000183873	6331	SCN5A	sodium voltage-gated channel alpha subunit 5	1.33386	-1.78369	-8.84414	2.65669e-10	3.24366e-09
ENSG00000099968	23786	BCL2L13	BCL2 like 13	6.96744	0.783331	8.84153	2.6755e-10	3.26389e-09
ENSG00000197451	3182	HNRNPAB	heterogeneous nuclear ribonucleoprotein A/B	6.96121	-0.763281	-8.83233	2.74266e-10	3.34301e-09
ENSG00000067057	5214	PFKP	phosphofructokinase, platelet	7.69349	-0.658527	-8.82846	2.77143e-10	3.37527e-09
ENSG00000181852	10193	RNF41	ring finger protein 41	5.40402	0.791775	8.82622	2.7882e-10	3.39286e-09
ENSG00000181544	2187	FANCB	FA complementation group B	1.31121	-2.41483	-8.82336	2.80978e-10	3.41627e-09
ENSG00000099194	6319	SCD	stearoyl-CoA desaturase	8.64253	0.77972	8.81945	2.8396e-10	3.44964e-09
ENSG00000167130	57171	DOLPP1	dolichyldiphosphatase 1	4.20456	-0.696824	-8.81699	2.85847e-10	3.46968e-09
ENSG00000100100	113791	PIK3IP1	phosphoinositide-3-kinase interacting protein 1	2.85428	1.56195	8.81579	2.86779e-10	3.47809e-09
ENSG00000183431	10946	SF3A3	splicing factor 3a subunit 3	6.84685	-0.496067	-8.80904	2.92045e-10	3.53901e-09
ENSG00000095059	1725	DHPS	deoxyhypusine synthase	5.23323	-0.743716	-8.80772	2.93093e-10	3.54876e-09
ENSG00000204950	390205	LRRC10B	leucine rich repeat containing 10B	-2.72858	1.7346	8.80539	2.94942e-10	3.56818e-09
ENSG00000173227	91683	SYT12	synaptotagmin 12	-1.5589	4.76948	8.8029	2.96928e-10	3.58678e-09
ENSG00000172667	64393	ZMAT3	zinc finger matrin-type 3	5.71166	1.17133	8.80285	2.96971e-10	3.58678e-09
ENSG00000145375	166378	SPATA5	spermatogenesis associated 5	3.10584	-0.980633	-8.80187	2.97755e-10	3.59328e-09
ENSG00000022840	9921	RNF10	ring finger protein 10	7.13706	0.654988	8.79918	2.99923e-10	3.61644e-09
ENSG00000089505	113540	CMTM1	CKLF like MARVEL transmembrane domain containing 1	1.03259	-1.54887	-8.79758	3.0122e-10	3.62908e-09
ENSG00000163694	54502	RBM47	RNA binding motif protein 47	3.37444	1.27291	8.7946	3.03659e-10	3.65545e-09
ENSG00000006634	10926	DBF4	DBF4 zinc finger	4.1114	-1.58518	-8.79388	3.04249e-10	3.65952e-09
ENSG00000214357	54492	NEURL1B	neuralized E3 ubiquitin protein ligase 1B	2.30495	-1.47751	-8.79277	3.05166e-10	3.66753e-09
ENSG00000134042	83876	MRO	maestro	-0.813896	4.56115	8.79096	3.06661e-10	3.68246e-09
ENSG00000164176	10085	EDIL3	EGF like repeats and discoidin domains 3	4.82756	1.73165	8.78627	3.10567e-10	3.72629e-09
ENSG00000066926	2235	FECH	ferrochelatase	5.24953	0.704319	8.78416	3.12346e-10	3.74455e-09
ENSG00000158856	2039	DMTN	dematin actin binding protein	2.42572	1.24244	8.78083	3.1517e-10	3.7753e-09
ENSG00000100784	9252	RPS6KA5	ribosomal protein S6 kinase A5	3.90289	-1.24887	-8.77733	3.18166e-10	3.80806e-09
ENSG00000160957	9401	RECQL4	RecQ like helicase 4	4.92565	-2.23241	-8.77193	3.22844e-10	3.86088e-09
ENSG00000244122	54577	UGT1A7	UDP glucuronosyltransferase family 1 member A7	-3.67585	2.6356	8.76573	3.28304e-10	3.92296e-09
ENSG00000096060	2289	FKBP5	FK506 binding protein 5	3.32309	-0.988816	-8.76353	3.30256e-10	3.94305e-09
ENSG00000213626	81606	LBH	limb bud and heart development	0.91521	2.62004	8.75823	3.35029e-10	3.99677e-09
ENSG00000132768	1802	DPH2	DPH2 homolog	5.2582	-0.677111	-8.7555	3.37512e-10	4.0231e-09
ENSG00000145819	23092	ARHGAP26	Rho GTPase activating protein 26	4.3119	-0.708208	-8.75437	3.38542e-10	4.03207e-09
ENSG00000048707	55187	VPS13D	vacuolar protein sorting 13 homolog D	6.7747	0.59652	8.75144	3.41241e-10	4.06091e-09
ENSG00000173517	79834	PEAK1	pseudopodium enriched atypical kinase 1	6.31864	0.656845	8.7508	3.41832e-10	4.06463e-09
ENSG00000135776	23456	ABCB10	ATP binding cassette subfamily B member 10	4.59529	-0.639416	-8.74513	3.47118e-10	4.12411e-09
ENSG00000169122	90362	FAM110B	family with sequence similarity 110 member B	1.11667	1.66332	8.74064	3.51365e-10	4.17118e-09
ENSG00000133030	23164	MPRIP	myosin phosphatase Rho interacting protein	8.19311	-0.500372	-8.73972	3.52244e-10	4.17821e-09
ENSG00000116396	3749	KCNC4	potassium voltage-gated channel subfamily C member 4	2.2118	-1.47827	-8.73601	3.55796e-10	4.2169e-09
ENSG00000108179	10105	PPIF	peptidylprolyl isomerase F	5.9582	-0.652212	-8.72849	3.63114e-10	4.30014e-09
ENSG00000165389	171546	SPTSSA	serine palmitoyltransferase small subunit A	4.81193	0.867976	8.72756	3.64036e-10	4.30756e-09
ENSG00000205937	10921	RNPS1	RNA binding protein with serine rich domain 1	6.09488	-0.666901	-8.72508	3.66486e-10	4.33303e-09
ENSG00000166197	9221	NOLC1	nucleolar and coiled-body phosphoprotein 1	6.83584	-0.507793	-8.72241	3.69149e-10	4.36099e-09
ENSG00000177628	2629	GBA	glucosylceramidase beta	7.28972	0.674288	8.72161	3.69954e-10	4.36696e-09
ENSG00000057935	57504	MTA3	metastasis associated 1 family member 3	4.79134	0.549934	8.7171	3.74505e-10	4.4171e-09
ENSG00000172456	55277	FGGY	FGGY carbohydrate kinase domain containing	3.20628	0.980709	8.70645	3.85473e-10	4.54278e-09
ENSG00000133835	3295	HSD17B4	hydroxysteroid 17-beta dehydrogenase 4	6.61391	0.483799	8.70366	3.88399e-10	4.57357e-09
ENSG00000140450	91947	ARRDC4	arrestin domain containing 4	4.7437	0.884453	8.70223	3.89912e-10	4.58768e-09
ENSG00000239306	10432	RBM14	RNA binding motif protein 14	5.69574	-0.719872	-8.69769	3.94747e-10	4.64083e-09
ENSG00000231852	1589	CYP21A2	cytochrome P450 family 21 subfamily A member 2	-3.94993	5.30512	8.69502	3.97615e-10	4.67078e-09
ENSG00000121057	8165	AKAP1	A-kinase anchoring protein 1	5.56805	-0.734807	-8.68992	4.03157e-10	4.73206e-09
ENSG00000169908	4071	TM4SF1	transmembrane 4 L six family member 1	4.87835	0.916898	8.68357	4.10162e-10	4.8096e-09
ENSG00000140326	146059	CDAN1	codanin 1	4.75824	-0.851882	-8.68334	4.10422e-10	4.8096e-09
ENSG00000255112	57132	CHMP1B	charged multivesicular body protein 1B	4.92266	0.740775	8.68035	4.13767e-10	4.84489e-09
ENSG00000128951	1854	DUT	deoxyuridine triphosphatase	4.9326	-0.806879	-8.67507	4.19739e-10	4.91088e-09
ENSG00000171105	3643	INSR	insulin receptor	4.08536	0.63175	8.67449	4.20406e-10	4.91474e-09
ENSG00000175899	2	A2M	alpha-2-macroglobulin	4.48671	2.50769	8.66989	4.25691e-10	4.97253e-09
ENSG00000168209	54541	DDIT4	DNA damage inducible transcript 4	5.50305	1.15218	8.66173	4.35226e-10	5.07985e-09
ENSG00000111816	2444	FRK	fyn related Src family tyrosine kinase	1.51413	1.66525	8.66077	4.36371e-10	5.08913e-09
ENSG00000134569	4038	LRP4	LDL receptor related protein 4	2.64511	-1.49485	-8.65976	4.3757e-10	5.09903e-09
ENSG00000197122	6714	SRC	SRC proto-oncogene, non-receptor tyrosine kinase	6.00474	0.75368	8.65551	4.4265e-10	5.15411e-09
ENSG00000109881	91057	CCDC34	coiled-coil domain containing 34	3.05444	-1.14304	-8.65459	4.43765e-10	5.16298e-09
ENSG00000164105	8819	SAP30	Sin3A associated protein 30	4.11024	-0.887812	-8.64762	4.52256e-10	5.25586e-09
ENSG00000237975	339400	FLG-AS1	FLG antisense RNA 1	2.25984	1.60727	8.64744	4.5247e-10	5.25586e-09
ENSG00000204516	4277	MICB	MHC class I polypeptide-related sequence B	3.78879	-0.762349	-8.64292	4.58072e-10	5.31669e-09
ENSG00000051825	10198	MPHOSPH9	M-phase phosphoprotein 9	4.83302	-0.891335	-8.64236	4.58764e-10	5.3205e-09
ENSG00000160298	54058	C21orf58	chromosome 21 open reading frame 58	2.92597	-2.19422	-8.63968	4.6213e-10	5.35527e-09
ENSG00000048162	51491	NOP16	NOP16 nucleolar protein	3.56334	-0.908052	-8.63762	4.64723e-10	5.38105e-09
ENSG00000158470	9334	B4GALT5	beta-1,4-galactosyltransferase 5	6.87073	0.708155	8.63138	4.7268e-10	5.46884e-09
ENSG00000006625	79017	GGCT	gamma-glutamylcyclotransferase	4.31177	-0.928562	-8.62838	4.76561e-10	5.50936e-09
ENSG00000198912	339448	C1orf174	chromosome 1 open reading frame 174	3.75143	-0.999747	-8.6276	4.77572e-10	5.51667e-09
ENSG00000143815	3930	LBR	lamin B receptor	5.83746	-1.07793	-8.62539	4.80445e-10	5.54547e-09
ENSG00000254221	56104	PCDHGB1	protocadherin gamma subfamily B, 1	3.14538	0.817561	8.61595	4.92955e-10	5.68536e-09
ENSG00000162591	1953	MEGF6	multiple EGF like domains 6	2.93048	2.18856	8.61119	4.99387e-10	5.75499e-09
ENSG00000163932	5580	PRKCD	protein kinase C delta	5.7654	-0.757439	-8.60004	5.14792e-10	5.92784e-09
ENSG00000144642	27303	RBMS3	RNA binding motif single stranded interacting protein 3	3.05802	1.38998	8.59859	5.16831e-10	5.94661e-09
ENSG00000171503	2110	ETFDH	electron transfer flavoprotein dehydrogenase	4.41135	0.574196	8.59293	5.24873e-10	6.03438e-09
ENSG00000100302	23551	RASD2	RASD family member 2	0.526659	1.91244	8.58822	5.31654e-10	6.10752e-09
ENSG00000137936	8412	BCAR3	BCAR3, NSP family adaptor protein	6.42352	-0.59778	-8.58444	5.37169e-10	6.16602e-09
ENSG00000166295	119504	ANAPC16	anaphase promoting complex subunit 16	4.7033	0.661873	8.5777	5.47134e-10	6.27546e-09
ENSG00000003249	79007	DBNDD1	dysbindin domain containing 1	3.46567	1.25402	8.5759	5.49823e-10	6.30136e-09
ENSG00000116852	23046	KIF21B	kinesin family member 21B	1.20982	-1.96127	-8.57022	5.5841e-10	6.39473e-09
ENSG00000087077	7205	TRIP6	thyroid hormone receptor interactor 6	5.88969	-0.805908	-8.56761	5.62409e-10	6.43548e-09
ENSG00000115241	5496	PPM1G	protein phosphatase, Mg2+/Mn2+ dependent 1G	6.91796	-0.71631	-8.56085	5.72889e-10	6.55025e-09
ENSG00000100401	5905	RANGAP1	Ran GTPase activating protein 1	7.26908	-0.787356	-8.55719	5.78635e-10	6.61077e-09
ENSG00000162733	4921	DDR2	discoidin domain receptor tyrosine kinase 2	4.14508	1.67931	8.55453	5.82864e-10	6.65386e-09
ENSG00000122507	27241	BBS9	Bardet-Biedl syndrome 9	4.03432	0.868129	8.55256	5.85997e-10	6.6844e-09
ENSG00000117410	533	ATP6V0B	ATPase H+ transporting V0 subunit b	6.7103	-0.801786	-8.54331	6.00992e-10	6.85009e-09
ENSG00000164086	1849	DUSP7	dual specificity phosphatase 7	5.13931	-0.81443	-8.54059	6.05489e-10	6.89509e-09
ENSG00000128709	3235	HOXD9	homeobox D9	2.63693	1.06729	8.54035	6.05887e-10	6.89509e-09
ENSG00000119689	1743	DLST	dihydrolipoamide S-succinyltransferase	7.01404	-0.463686	-8.53875	6.08527e-10	6.91974e-09
ENSG00000100592	23002	DAAM1	dishevelled associated activator of morphogenesis 1	5.08033	0.640292	8.53714	6.11218e-10	6.94492e-09
ENSG00000091127	54517	PUS7	pseudouridine synthase 7	4.21525	-0.766451	-8.53576	6.13535e-10	6.96582e-09
ENSG00000089195	51605	TRMT6	tRNA methyltransferase 6	4.56401	-0.686822	-8.5329	6.18339e-10	7.01489e-09
ENSG00000117298	1889	ECE1	endothelin converting enzyme 1	7.26991	-0.74797	-8.52776	6.27096e-10	7.10871e-09
ENSG00000185989	22821	RASA3	RAS p21 protein activator 3	6.34886	-0.516599	-8.52587	6.30339e-10	7.13993e-09
ENSG00000124588	4835	NQO2	N-ribosyldihydronicotinamide:quinone reductase 2	5.64402	0.716246	8.52289	6.35502e-10	7.19281e-09
ENSG00000161217	5130	PCYT1A	phosphate cytidylyltransferase 1, choline, alpha	6.36301	0.566766	8.51609	6.47445e-10	7.32231e-09
ENSG00000106077	83451	ABHD11	abhydrolase domain containing 11	3.61074	-0.917745	-8.51305	6.52852e-10	7.37773e-09
ENSG00000050405	51474	LIMA1	LIM domain and actin binding 1	7.83322	0.495599	8.50072	6.75255e-10	7.625e-09
ENSG00000188486	3014	H2AFX	H2A histone family member X	5.68335	-1.62765	-8.49772	6.80832e-10	7.68202e-09
ENSG00000152457	64421	DCLRE1C	DNA cross-link repair 1C	4.03647	-0.794403	-8.49554	6.84891e-10	7.72184e-09
ENSG00000087111	94005	PIGS	phosphatidylinositol glycan anchor biosynthesis class S	6.36487	0.570266	8.49347	6.88791e-10	7.75981e-09
ENSG00000123908	27161	AGO2	argonaute 2, RISC catalytic component	4.49503	-0.837677	-8.49279	6.90087e-10	7.76841e-09
ENSG00000184347	6586	SLIT3	slit guidance ligand 3	4.81135	0.935921	8.49175	6.92055e-10	7.78456e-09
ENSG00000143621	3608	ILF2	interleukin enhancer binding factor 2	7.49673	-0.640734	-8.48417	7.06573e-10	7.94173e-09
ENSG00000011454	2844	GPR21	G protein-coupled receptor 21	5.73193	0.530484	8.48345	7.07966e-10	7.95126e-09
ENSG00000163938	26354	GNL3	G protein nucleolar 3	6.0686	-0.881361	-8.4811	7.12541e-10	7.99648e-09
ENSG00000106052	8887	TAX1BP1	Tax1 binding protein 1	7.20628	0.772743	8.47639	7.21798e-10	8.09414e-09
ENSG00000172819	5916	RARG	retinoic acid receptor gamma	5.91461	0.833622	8.47341	7.27723e-10	8.1543e-09
ENSG00000138764	901	CCNG2	cyclin G2	4.61973	1.10051	8.47081	7.32913e-10	8.20615e-09
ENSG00000123080	1031	CDKN2C	cyclin dependent kinase inhibitor 2C	5.71369	-1.14908	-8.46517	7.44345e-10	8.32775e-09
ENSG00000102900	9688	NUP93	nucleoporin 93	6.9973	-0.50651	-8.46304	7.487e-10	8.37005e-09
ENSG00000100284	10043	TOM1	target of myb1 membrane trafficking protein	5.80522	0.850349	8.46201	7.50824e-10	8.3857e-09
ENSG00000139174	144165	PRICKLE1	prickle planar cell polarity protein 1	2.50789	1.58081	8.4618	7.5125e-10	8.3857e-09
ENSG00000156804	114907	FBXO32	F-box protein 32	7.0878	0.657651	8.46073	7.53453e-10	8.40386e-09
ENSG00000177169	8408	ULK1	unc-51 like autophagy activating kinase 1	5.94721	1.36423	8.45974	7.55506e-10	8.42031e-09
ENSG00000152208	2895	GRID2	glutamate ionotropic receptor delta type subunit 2	-2.35597	4.05582	8.45681	7.61611e-10	8.48186e-09
ENSG00000186767	139886	SPIN4	spindlin family member 4	2.35648	-1.24159	-8.45602	7.63269e-10	8.49384e-09
ENSG00000145335	6622	SNCA	synuclein alpha	5.51785	0.777747	8.45092	7.74019e-10	8.6069e-09
ENSG00000080824	3320	HSP90AA1	heat shock protein 90 alpha family class A member 1	10.3229	-0.757484	-8.43662	8.05e-10	8.94458e-09
ENSG00000143622	6016	RIT1	Ras like without CAAX 1	4.69744	0.697884	8.43578	8.06872e-10	8.95856e-09
ENSG00000167632	83696	TRAPPC9	trafficking protein particle complex 9	4.98806	0.789094	8.43321	8.12589e-10	9.01516e-09
ENSG00000176171	664	BNIP3	BCL2 interacting protein 3	5.0147	-0.843102	-8.43013	8.19489e-10	9.08284e-09
ENSG00000162736	23385	NCSTN	nicastrin	7.71463	0.475535	8.42993	8.19935e-10	9.08284e-09
ENSG00000124098	116151	FAM210B	family with sequence similarity 210 member B	6.22698	0.961492	8.42724	8.26013e-10	9.14321e-09
ENSG00000154920	146956	EME1	essential meiotic structure-specific endonuclease 1	2.28711	-2.366	-8.41918	8.44518e-10	9.34096e-09
ENSG00000138658	55345	ZGRF1	zinc finger GRF-type containing 1	2.44171	-2.43076	-8.4059	8.75905e-10	9.67561e-09
ENSG00000177694	254827	NAALADL2	N-acetylated alpha-linked acidic dipeptidase like 2	1.20183	1.49775	8.40561	8.76609e-10	9.67561e-09
ENSG00000237149	100131213	ZNF503-AS2	ZNF503 antisense RNA 2	1.90006	1.37599	8.40555	8.76765e-10	9.67561e-09
ENSG00000112561	7942	TFEB	transcription factor EB	2.60231	1.171	8.39955	8.9134e-10	9.82901e-09
ENSG00000074590	9891	NUAK1	NUAK family kinase 1	4.05206	0.788825	8.39564	9.00979e-10	9.92779e-09
ENSG00000184156	3786	KCNQ3	potassium voltage-gated channel subfamily Q member 3	0.903789	-1.681	-8.39437	9.04129e-10	9.95498e-09
ENSG00000177917	151188	ARL6IP6	ADP ribosylation factor like GTPase 6 interacting protein 6	3.60925	-0.962308	-8.3741	9.56022e-10	1.05184e-08
ENSG00000110011	3338	DNAJC4	DnaJ heat shock protein family (Hsp40) member C4	3.43977	0.980998	8.37371	9.57031e-10	1.05216e-08
ENSG00000241945	5822	PWP2	PWP2, small subunit processome component	5.21193	-0.686472	-8.37325	9.58262e-10	1.05272e-08
ENSG00000139668	115825	WDFY2	WD repeat and FYVE domain containing 2	4.2171	-0.854664	-8.3724	9.60509e-10	1.05439e-08
ENSG00000119673	10965	ACOT2	acyl-CoA thioesterase 2	4.90871	0.935015	8.37066	9.6512e-10	1.05865e-08
ENSG00000066135	9682	KDM4A	lysine demethylase 4A	6.52982	0.512742	8.36864	9.70496e-10	1.06375e-08
ENSG00000160325	11094	CACFD1	calcium channel flower domain containing 1	2.99331	1.31959	8.36511	9.79991e-10	1.07335e-08
ENSG00000126453	83596	BCL2L12	BCL2 like 12	4.26599	-0.905325	-8.36137	9.90127e-10	1.08364e-08
ENSG00000113070	1839	HBEGF	heparin binding EGF like growth factor	3.56584	-1.10404	-8.3593	9.95793e-10	1.08902e-08
ENSG00000108639	9144	SYNGR2	synaptogyrin 2	5.24099	0.93908	8.35318	1.01274e-09	1.10672e-08
ENSG00000087245	4313	MMP2	matrix metallopeptidase 2	7.58674	0.727283	8.34741	1.02896e-09	1.12359e-08
ENSG00000178409	57673	BEND3	BEN domain containing 3	2.69222	-1.09517	-8.34715	1.02972e-09	1.12359e-08
ENSG00000177606	3725	JUN	Jun proto-oncogene, AP-1 transcription factor subunit	5.65402	-1.02379	-8.34355	1.03998e-09	1.13395e-08
ENSG00000069424	8514	KCNAB2	potassium voltage-gated channel subfamily A regulatory beta subunit 2	4.77971	1.04034	8.33827	1.05522e-09	1.1497e-08
ENSG00000136699	55627	SMPD4	sphingomyelin phosphodiesterase 4	6.71936	-0.718783	-8.33758	1.05723e-09	1.15103e-08
ENSG00000186951	5465	PPARA	peroxisome proliferator activated receptor alpha	5.04918	0.74742	8.3316	1.07484e-09	1.16932e-08
ENSG00000183527	8624	PSMG1	proteasome assembly chaperone 1	4.21315	-0.839777	-8.3306	1.0778e-09	1.17168e-08
ENSG00000114779	84836	ABHD14B	abhydrolase domain containing 14B	5.42113	0.631051	8.33025	1.07884e-09	1.17193e-08
ENSG00000115884	6382	SDC1	syndecan 1	5.15045	-1.37104	-8.32204	1.10357e-09	1.19791e-08
ENSG00000123737	5393	EXOSC9	exosome component 9	4.37835	-1.10797	-8.3211	1.10644e-09	1.20012e-08
ENSG00000112851	55914	ERBIN	erbb2 interacting protein	6.97759	0.962209	8.3203	1.10888e-09	1.20187e-08
ENSG00000075131	54962	TIPIN	TIMELESS interacting protein	2.8902	-1.00376	-8.31755	1.11731e-09	1.21011e-08
ENSG00000100767	89932	PAPLN	papilin, proteoglycan like sulfated glycoprotein	3.22737	3.27517	8.31171	1.13549e-09	1.22889e-08
ENSG00000160352	148206	ZNF714	zinc finger protein 714	2.6409	-1.1949	-8.304	1.15991e-09	1.25386e-08
ENSG00000179750	9582	APOBEC3B	apolipoprotein B mRNA editing enzyme catalytic subunit 3B	3.1164	-1.10703	-8.30389	1.16028e-09	1.25386e-08
ENSG00000165475	51084	CRYL1	crystallin lambda 1	4.01707	0.97785	8.30229	1.16542e-09	1.25848e-08
ENSG00000133935	11161	ERG28	ergosterol biosynthesis 28 homolog	5.32553	0.77883	8.29988	1.17322e-09	1.26596e-08
ENSG00000142089	10410	IFITM3	interferon induced transmembrane protein 3	7.7506	1.04063	8.29823	1.17857e-09	1.2708e-08
ENSG00000198018	57089	ENTPD7	ectonucleoside triphosphate diphosphohydrolase 7	4.26003	0.715741	8.29677	1.18332e-09	1.27498e-08
ENSG00000159164	9900	SV2A	synaptic vesicle glycoprotein 2A	5.51295	0.517225	8.29523	1.18837e-09	1.27947e-08
ENSG00000204160	84243	ZDHHC18	zinc finger DHHC-type containing 18	4.79233	-0.688097	-8.29375	1.19326e-09	1.28379e-08
ENSG00000163535	151246	SGO2	shugoshin 2	4.44469	-1.73732	-8.29247	1.19748e-09	1.28738e-08
ENSG00000101079	57446	NDRG3	NDRG family member 3	5.38058	0.465126	8.29007	1.20544e-09	1.29498e-08
ENSG00000091986	151887	CCDC80	coiled-coil domain containing 80	6.07756	0.70516	8.28399	1.22588e-09	1.31597e-08
ENSG00000136718	92856	IMP4	IMP4, U3 small nucleolar ribonucleoprotein	5.77135	-0.663704	-8.28274	1.23012e-09	1.31955e-08
ENSG00000166801	63901	FAM111A	family with sequence similarity 111 member A	5.08896	-1.52705	-8.28126	1.23517e-09	1.324e-08
ENSG00000140859	3801	KIFC3	kinesin family member C3	6.76555	-1.23999	-8.27661	1.25116e-09	1.34014e-08
ENSG00000104147	11339	OIP5	Opa interacting protein 5	1.62296	-1.60215	-8.2757	1.25428e-09	1.34251e-08
ENSG00000133195	201266	SLC39A11	solute carrier family 39 member 11	4.64777	0.836301	8.27165	1.26844e-09	1.35666e-08
ENSG00000138029	3032	HADHB	hydroxyacyl-CoA dehydrogenase trifunctional multienzyme complex subunit beta	7.13591	0.647774	8.27062	1.27203e-09	1.35887e-08
ENSG00000125945	80818	ZNF436	zinc finger protein 436	4.23815	0.883315	8.27053	1.27237e-09	1.35887e-08
ENSG00000169429	3576	CXCL8	C-X-C motif chemokine ligand 8	0.642897	-3.66884	-8.26821	1.28056e-09	1.36661e-08
ENSG00000135835	57710	KIAA1614	KIAA1614	1.98263	1.15392	8.26652	1.28656e-09	1.37202e-08
ENSG00000129353	57153	SLC44A2	solute carrier family 44 member 2	6.02752	0.607061	8.2646	1.29341e-09	1.37831e-08
ENSG00000115468	80303	EFHD1	EF-hand domain family member D1	-0.0375366	2.27126	8.26357	1.29712e-09	1.38126e-08
ENSG00000204406	55777	MBD5	methyl-CpG binding domain protein 5	4.0359	0.751543	8.26193	1.30301e-09	1.38652e-08
ENSG00000182963	10052	GJC1	gap junction protein gamma 1	5.47832	-0.921616	-8.26162	1.30414e-09	1.38671e-08
ENSG00000154511	388650	DIPK1A	divergent protein kinase domain 1A	4.04947	1.29095	8.25992	1.31028e-09	1.39223e-08
ENSG00000149932	124446	TMEM219	transmembrane protein 219	5.65667	0.756692	8.24585	1.36233e-09	1.44647e-08
ENSG00000130204	10452	TOMM40	translocase of outer mitochondrial membrane 40	6.34536	-0.97516	-8.23994	1.3848e-09	1.46926e-08
ENSG00000189339	728661	SLC35E2B	solute carrier family 35 member E2B	5.99188	0.836293	8.23623	1.39913e-09	1.48339e-08
ENSG00000167123	51148	CERCAM	cerebral endothelial cell adhesion molecule	6.04579	0.744079	8.23437	1.40636e-09	1.48997e-08
ENSG00000106714	79937	CNTNAP3	contactin associated protein like 3	3.3038	1.14952	8.23314	1.41114e-09	1.49332e-08
ENSG00000144381	3329	HSPD1	heat shock protein family D (Hsp60) member 1	8.76742	-0.740166	-8.23303	1.41157e-09	1.49332e-08
ENSG00000164638	222962	SLC29A4	solute carrier family 29 member 4	1.34608	1.51711	8.23099	1.41956e-09	1.50068e-08
ENSG00000231925	6892	TAPBP	TAP binding protein	7.9542	0.582066	8.22926	1.42642e-09	1.50684e-08
ENSG00000170871	9778	KIAA0232	KIAA0232	5.38904	0.694683	8.22281	1.45214e-09	1.53289e-08
ENSG00000164543	9263	STK17A	serine/threonine kinase 17a	4.94789	-1.15523	-8.22143	1.45771e-09	1.53766e-08
ENSG00000154146	4900	NRGN	neurogranin	2.2035	-1.62455	-8.2211	1.45904e-09	1.53795e-08
ENSG00000089737	57062	DDX24	DEAD-box helicase 24	7.40856	-0.392353	-8.21781	1.4724e-09	1.55091e-08
ENSG00000197256	25959	KANK2	KN motif and ankyrin repeat domains 2	7.5165	0.534285	8.2175	1.47368e-09	1.55114e-08
ENSG00000215784	728833	FAM72D	family with sequence similarity 72 member D	0.732255	-2.6615	-8.20859	1.51055e-09	1.5886e-08
ENSG00000133026	4628	MYH10	myosin heavy chain 10	7.79644	-0.495415	-8.20837	1.51144e-09	1.5886e-08
ENSG00000137103	51754	TMEM8B	transmembrane protein 8B	3.31979	1.02393	8.20137	1.5411e-09	1.6186e-08
ENSG00000105329	7040	TGFB1	transforming growth factor beta 1	6.90293	1.20329	8.19939	1.54958e-09	1.62634e-08
ENSG00000127824	7277	TUBA4A	tubulin alpha 4a	1.65514	2.07537	8.19753	1.55763e-09	1.6336e-08
ENSG00000115902	6509	SLC1A4	solute carrier family 1 member 4	7.07695	0.860938	8.19538	1.56692e-09	1.64217e-08
ENSG00000124784	83732	RIOK1	RIO kinase 1	4.19131	-0.683935	-8.19079	1.58704e-09	1.66205e-08
ENSG00000118985	22936	ELL2	elongation factor for RNA polymerase II 2	5.07209	0.918951	8.19007	1.59021e-09	1.66419e-08
ENSG00000177854	8269	TMEM187	transmembrane protein 187	2.89606	1.28383	8.18545	1.61072e-09	1.68444e-08
ENSG00000063761	57143	ADCK1	aarF domain containing kinase 1	2.99705	0.908347	8.1776	1.64623e-09	1.72033e-08
ENSG00000013288	23324	MAN2B2	mannosidase alpha class 2B member 2	6.78524	0.600021	8.1773	1.64763e-09	1.72057e-08
ENSG00000136153	4008	LMO7	LIM domain 7	5.85173	-0.607468	-8.17654	1.65109e-09	1.72217e-08
ENSG00000108448	147166	TRIM16L	tripartite motif containing 16 like	4.75324	0.8731	8.17645	1.65152e-09	1.72217e-08
ENSG00000166689	144100	PLEKHA7	pleckstrin homology domain containing A7	3.10903	1.48071	8.17603	1.65343e-09	1.72292e-08
ENSG00000151491	2059	EPS8	epidermal growth factor receptor pathway substrate 8	6.53275	0.531382	8.1695	1.68369e-09	1.75321e-08
ENSG00000103121	56942	CMC2	C-X9-C motif containing 2	4.02491	-0.936975	-8.16813	1.69013e-09	1.75866e-08
ENSG00000102172	6611	SMS	spermine synthase	6.4669	-0.836685	-8.1661	1.69968e-09	1.76733e-08
ENSG00000112144	22858	ICK	intestinal cell kinase	4.99277	0.781988	8.16341	1.71244e-09	1.77933e-08
ENSG00000166788	113174	SAAL1	serum amyloid A like 1	3.70007	-0.850701	-8.16195	1.71943e-09	1.78532e-08
ENSG00000151690	54842	MFSD6	major facilitator superfamily domain containing 6	5.92656	0.646712	8.15005	1.77726e-09	1.84405e-08
ENSG00000074410	771	CA12	carbonic anhydrase 12	0.104868	3.31644	8.14846	1.78511e-09	1.85088e-08
ENSG00000243701	344595	DUBR	DPPA2 upstream binding RNA	3.99284	0.837529	8.14592	1.79778e-09	1.86268e-08
ENSG00000071967	79901	CYBRD1	cytochrome b reductase 1	5.91571	0.880184	8.14204	1.8173e-09	1.88158e-08
ENSG00000197479	56125	PCDHB11	protocadherin beta 11	1.44971	1.47456	8.14093	1.82291e-09	1.88605e-08
ENSG00000148926	133	ADM	adrenomedullin	5.82833	0.812281	8.13821	1.83678e-09	1.89904e-08
ENSG00000163697	323	APBB2	amyloid beta precursor protein binding family B member 2	5.32473	0.515888	8.1362	1.84705e-09	1.90831e-08
ENSG00000105514	9545	RAB3D	RAB3D, member RAS oncogene family	2.94235	1.32456	8.12851	1.88702e-09	1.94823e-08
ENSG00000102893	5257	PHKB	phosphorylase kinase regulatory subunit beta	5.98577	0.49544	8.12815	1.8889e-09	1.94879e-08
ENSG00000185298	339230	CCDC137	coiled-coil domain containing 137	4.80229	-0.754059	-8.12755	1.89208e-09	1.95069e-08
ENSG00000176974	6470	SHMT1	serine hydroxymethyltransferase 1	5.40064	-0.539611	-8.1243	1.90929e-09	1.96704e-08
ENSG00000116990	4610	MYCL	MYCL proto-oncogene, bHLH transcription factor	0.275486	2.64402	8.11673	1.94993e-09	2.00749e-08
ENSG00000171951	7857	SCG2	secretogranin II	4.3694	-1.07395	-8.11082	1.98229e-09	2.03937e-08
ENSG00000138650	57575	PCDH10	protocadherin 10	0.604626	1.72139	8.11021	1.98566e-09	2.04139e-08
ENSG00000247271	729013	ZBED5-AS1	ZBED5 antisense RNA 1	2.0819	1.37282	8.10972	1.98839e-09	2.04276e-08
ENSG00000257923	1523	CUX1	cut like homeobox 1	6.92821	0.59644	8.10824	1.9966e-09	2.04975e-08
ENSG00000080709	3781	KCNN2	potassium calcium-activated channel subfamily N member 2	3.01181	-1.30017	-8.10147	2.03464e-09	2.08733e-08
ENSG00000125898	83541	FAM110A	family with sequence similarity 110 member A	2.42911	-1.56662	-8.09771	2.05604e-09	2.1078e-08
ENSG00000141232	10140	TOB1	transducer of ERBB2, 1	4.92484	0.768379	8.09289	2.08387e-09	2.13483e-08
ENSG00000128578	57464	STRIP2	striatin interacting protein 2	4.34281	-1.90159	-8.09246	2.08637e-09	2.13589e-08
ENSG00000009954	9031	BAZ1B	bromodomain adjacent to zinc finger domain 1B	7.74617	-0.430088	-8.09195	2.08934e-09	2.13744e-08
ENSG00000099860	4616	GADD45B	growth arrest and DNA damage inducible beta	4.54823	0.74655	8.09032	2.09887e-09	2.14568e-08
ENSG00000165821	6297	SALL2	spalt like transcription factor 2	1.6447	1.26657	8.08762	2.11474e-09	2.16003e-08
ENSG00000187790	57697	FANCM	FA complementation group M	3.04645	-1.2674	-8.08743	2.11587e-09	2.16003e-08
ENSG00000169683	201255	LRRC45	leucine rich repeat containing 45	3.92988	-1.27346	-8.08368	2.1381e-09	2.18119e-08
ENSG00000171608	5293	PIK3CD	phosphatidylinositol-4,5-bisphosphate 3-kinase catalytic subunit delta	6.38086	-0.715653	-8.08246	2.14538e-09	2.18708e-08
ENSG00000178996	112574	SNX18	sorting nexin 18	5.6844	1.09822	8.07849	2.1693e-09	2.20992e-08
ENSG00000101255	57761	TRIB3	tribbles pseudokinase 3	5.3282	0.980076	8.07463	2.19273e-09	2.23224e-08
ENSG00000132718	23208	SYT11	synaptotagmin 11	5.13519	0.898175	8.07365	2.19879e-09	2.23684e-08
ENSG00000139618	675	BRCA2	BRCA2, DNA repair associated	3.11172	-1.71448	-8.07156	2.21165e-09	2.24836e-08
ENSG00000197746	5660	PSAP	prosaposin	10.9964	0.672562	8.06662	2.24232e-09	2.27795e-08
ENSG00000123836	5208	PFKFB2	6-phosphofructo-2-kinase/fructose-2,6-biphosphatase 2	4.33277	0.686195	8.06252	2.26814e-09	2.30134e-08
ENSG00000080573	50509	COL5A3	collagen type V alpha 3 chain	2.84137	1.25208	8.06246	2.26851e-09	2.30134e-08
ENSG00000126709	2537	IFI6	interferon alpha inducible protein 6	5.10367	1.12568	8.05906	2.29015e-09	2.32169e-08
ENSG00000116205	127428	TCEANC2	transcription elongation factor A N-terminal and central domain containing 2	3.98501	-0.485524	-8.05814	2.29601e-09	2.32601e-08
ENSG00000204176	83849	SYT15	synaptotagmin 15	1.44991	1.31298	8.05283	2.33037e-09	2.35917e-08
ENSG00000135454	2583	B4GALNT1	beta-1,4-N-acetyl-galactosaminyltransferase 1	3.94202	-0.841933	-8.04743	2.36576e-09	2.39334e-08
ENSG00000196154	6275	S100A4	S100 calcium binding protein A4	3.00575	1.11025	8.04695	2.36892e-09	2.39422e-08
ENSG00000178718	54913	RPP25	ribonuclease P and MRP subunit p25	4.2998	-0.999012	-8.0468	2.36991e-09	2.39422e-08
ENSG00000114573	523	ATP6V1A	ATPase H+ transporting V1 subunit A	6.53515	0.677203	8.04274	2.39697e-09	2.41988e-08
ENSG00000175643	116028	RMI2	RecQ mediated genome instability 2	2.03769	-1.77603	-8.0394	2.41944e-09	2.44087e-08
ENSG00000273033	100129550	LINC02035	long intergenic non-protein coding RNA 2035	2.76551	1.01082	8.03635	2.44015e-09	2.46006e-08
ENSG00000089685	332	BIRC5	baculoviral IAP repeat containing 5	3.78079	-1.49587	-8.0304	2.48104e-09	2.49956e-08
ENSG00000142798	3339	HSPG2	heparan sulfate proteoglycan 2	9.08707	0.937191	8.03004	2.48358e-09	2.50039e-08
ENSG00000214706	7866	IFRD2	interferon related developmental regulator 2	5.44598	-0.907097	-8.02483	2.51998e-09	2.53475e-08
ENSG00000106211	3315	HSPB1	heat shock protein family B (small) member 1	8.51049	1.26386	8.02466	2.52118e-09	2.53475e-08
ENSG00000196230	203068	TUBB	tubulin beta class I	9.84209	-0.819016	-8.01494	2.59068e-09	2.60282e-08
ENSG00000103404	57478	USP31	ubiquitin specific peptidase 31	3.93357	-0.648071	-8.01346	2.60145e-09	2.61184e-08
ENSG00000151576	79691	QTRT2	queuine tRNA-ribosyltransferase accessory subunit 2	4.9916	-0.535236	-8.01215	2.61096e-09	2.61959e-08
ENSG00000146233	51302	CYP39A1	cytochrome P450 family 39 subfamily A member 1	1.39664	1.4521	8.01014	2.62572e-09	2.63258e-08
ENSG00000147459	80005	DOCK5	dedicator of cytokinesis 5	5.26423	-1.25556	-8.00778	2.6431e-09	2.64818e-08
ENSG00000166033	5654	HTRA1	HtrA serine peptidase 1	6.46586	0.861079	8.0026	2.68172e-09	2.68504e-08
ENSG00000169213	5865	RAB3B	RAB3B, member RAS oncogene family	2.74748	-1.08648	-8.00139	2.69081e-09	2.69229e-08
ENSG00000185745	3434	IFIT1	interferon induced protein with tetratricopeptide repeats 1	3.00431	1.35256	7.99973	2.70329e-09	2.70292e-08
ENSG00000173281	79660	PPP1R3B	protein phosphatase 1 regulatory subunit 3B	3.83315	0.960141	7.99679	2.72566e-09	2.72263e-08
ENSG00000143164	55827	DCAF6	DDB1 and CUL4 associated factor 6	5.69155	0.622581	7.99665	2.72674e-09	2.72263e-08
ENSG00000170921	26115	TANC2	tetratricopeptide repeat, ankyrin repeat and coiled-coil containing 2	6.33675	0.563703	7.99547	2.73575e-09	2.72976e-08
ENSG00000108984	5608	MAP2K6	mitogen-activated protein kinase kinase 6	2.82364	1.08201	7.99445	2.74355e-09	2.73567e-08
ENSG00000197694	6709	SPTAN1	spectrin alpha, non-erythrocytic 1	9.67275	0.577669	7.99195	2.76285e-09	2.75303e-08
ENSG00000106733	54981	NMRK1	nicotinamide riboside kinase 1	2.91812	1.03412	7.99023	2.7762e-09	2.76445e-08
ENSG00000101188	4923	NTSR1	neurotensin receptor 1	-1.53972	-4.57605	-7.98473	2.81927e-09	2.80541e-08
ENSG00000135269	26136	TES	testin LIM domain protein	6.23583	0.582843	7.97916	2.86362e-09	2.8476e-08
ENSG00000162385	4116	MAGOH	mago homolog, exon junction complex subunit	4.3878	-0.561736	-7.97615	2.88786e-09	2.8691e-08
ENSG00000137404	11270	NRM	nurim	4.42848	-0.754694	-7.97599	2.88918e-09	2.8691e-08
ENSG00000166451	55839	CENPN	centromere protein N	4.22124	-1.01541	-7.97326	2.91134e-09	2.88915e-08
ENSG00000167930	83986	FAM234A	family with sequence similarity 234 member A	5.97303	0.950923	7.97179	2.92331e-09	2.89905e-08
ENSG00000075426	2355	FOSL2	FOS like 2, AP-1 transcription factor subunit	6.96406	0.650362	7.97035	2.93518e-09	2.90884e-08
ENSG00000144468	84236	RHBDD1	rhomboid domain containing 1	4.85037	0.707928	7.96746	2.95907e-09	2.93053e-08
ENSG00000130363	83861	RSPH3	radial spoke head 3 homolog	2.94156	0.687744	7.9643	2.98535e-09	2.95454e-08
ENSG00000185920	5727	PTCH1	patched 1	4.55712	0.791744	7.95896	3.03039e-09	2.99709e-08
ENSG00000110660	54733	SLC35F2	solute carrier family 35 member F2	4.72807	-0.632779	-7.95772	3.04095e-09	3.00548e-08
ENSG00000119514	79695	GALNT12	polypeptide N-acetylgalactosaminyltransferase 12	1.04809	-1.18547	-7.95678	3.04899e-09	3.00984e-08
ENSG00000111845	55003	PAK1IP1	PAK1 interacting protein 1	4.46767	-0.789964	-7.95672	3.04948e-09	3.00984e-08
ENSG00000102796	79758	DHRS12	dehydrogenase/reductase 12	1.92672	1.14096	7.95152	3.09427e-09	3.05198e-08
ENSG00000005020	8935	SKAP2	src kinase associated phosphoprotein 2	5.89516	0.675727	7.95103	3.09854e-09	3.05412e-08
ENSG00000225648	155370	SBDSP1	SBDS, ribosome maturation factor pseudogene 1	4.17854	-0.663721	-7.94867	3.11911e-09	3.07232e-08
ENSG00000204438	7918	GPANK1	G-patch domain and ankyrin repeats 1	4.07107	-0.880722	-7.94576	3.14465e-09	3.09539e-08
ENSG00000101146	8480	RAE1	ribonucleic acid export 1	5.68862	-0.489799	-7.94498	3.15162e-09	3.10015e-08
ENSG00000196843	10865	ARID5A	AT-rich interaction domain 5A	3.18111	-1.09285	-7.94365	3.1634e-09	3.10964e-08
ENSG00000163961	165918	RNF168	ring finger protein 168	3.90495	-0.748165	-7.93601	3.23187e-09	3.17481e-08
ENSG00000163701	132014	IL17RE	interleukin 17 receptor E	0.237808	2.55362	7.93378	3.25223e-09	3.19266e-08
ENSG00000261115	100507421	TMEM178B	transmembrane protein 178B	3.30965	0.841161	7.92715	3.31328e-09	3.2504e-08
ENSG00000142634	79180	EFHD2	EF-hand domain family member D2	6.24987	-0.890993	-7.92205	3.36113e-09	3.29513e-08
ENSG00000160094	149076	ZNF362	zinc finger protein 362	4.50315	0.960601	7.92174	3.36398e-09	3.29571e-08
ENSG00000130635	1289	COL5A1	collagen type V alpha 1 chain	6.58589	0.782675	7.92082	3.37268e-09	3.30201e-08
ENSG00000104324	10404	CPQ	carboxypeptidase Q	5.43506	0.780015	7.91813	3.39825e-09	3.32481e-08
ENSG00000103995	22995	CEP152	centrosomal protein 152	3.5037	-2.19581	-7.91604	3.41828e-09	3.34216e-08
ENSG00000006327	51330	TNFRSF12A	TNF receptor superfamily member 12A	5.51886	-0.79704	-7.91149	3.46227e-09	3.38254e-08
ENSG00000136235	10457	GPNMB	glycoprotein nmb	6.3769	1.62796	7.91129	3.46422e-09	3.38254e-08
ENSG00000124641	9477	MED20	mediator complex subunit 20	4.67786	0.613676	7.90972	3.47951e-09	3.3952e-08
ENSG00000179163	2517	FUCA1	alpha-L-fucosidase 1	5.4502	0.808809	7.89243	3.65284e-09	3.56195e-08
ENSG00000197496	81031	SLC2A10	solute carrier family 2 member 10	2.68001	1.43214	7.87442	3.84265e-09	3.74453e-08
ENSG00000254635	220906	WAC-AS1	WAC antisense RNA 1 (head to head)	3.92784	0.770568	7.87207	3.86811e-09	3.76682e-08
ENSG00000109606	1665	DHX15	DEAH-box helicase 15	6.9304	-0.733484	-7.87082	3.88173e-09	3.77757e-08
ENSG00000142856	23421	ITGB3BP	integrin subunit beta 3 binding protein	2.9398	-1.87576	-7.87035	3.88692e-09	3.78009e-08
ENSG00000149295	1813	DRD2	dopamine receptor D2	1.1765	-2.82586	-7.87009	3.88968e-09	3.78025e-08
ENSG00000131981	3958	LGALS3	galectin 3	8.07292	0.87242	7.86718	3.92168e-09	3.80881e-08
ENSG00000175556	79836	LONRF3	LON peptidase N-terminal domain and ring finger 3	2.16607	-1.34156	-7.86601	3.93468e-09	3.8189e-08
ENSG00000167703	124935	SLC43A2	solute carrier family 43 member 2	3.29869	1.04854	7.86477	3.94844e-09	3.8283e-08
ENSG00000151012	23657	SLC7A11	solute carrier family 7 member 11	5.94883	1.1281	7.86466	3.94963e-09	3.8283e-08
ENSG00000136811	4957	ODF2	outer dense fiber of sperm tails 2	5.49911	-1.06002	-7.85962	4.00609e-09	3.88045e-08
ENSG00000137331	8870	IER3	immediate early response 3	5.81809	-0.845186	-7.85845	4.01932e-09	3.89068e-08
ENSG00000132563	51308	REEP2	receptor accessory protein 2	3.05347	1.18523	7.85743	4.03087e-09	3.89927e-08
ENSG00000171132	5581	PRKCE	protein kinase C epsilon	4.371	-0.796963	-7.85623	4.04445e-09	3.90746e-08
ENSG00000131171	6451	SH3BGRL	SH3 domain binding glutamate rich protein like	5.08723	1.20227	7.85621	4.0447e-09	3.90746e-08
ENSG00000108187	64081	PBLD	phenazine biosynthesis like protein domain containing	1.93526	1.21209	7.84806	4.1386e-09	3.99553e-08
ENSG00000185480	55010	PARPBP	PARP1 binding protein	2.33418	-1.68058	-7.84497	4.17483e-09	4.02784e-08
ENSG00000084676	8648	NCOA1	nuclear receptor coactivator 1	5.56611	0.512189	7.84463	4.17878e-09	4.02898e-08
ENSG00000198929	9722	NOS1AP	nitric oxide synthase 1 adaptor protein	1.99595	1.37677	7.84002	4.23344e-09	4.07899e-08
ENSG00000065911	10797	MTHFD2	methylenetetrahydrofolate dehydrogenase (NADP+ dependent) 2, methenyltetrahydrofolate cyclohydrolase	5.44547	0.726596	7.83825	4.25463e-09	4.0967e-08
ENSG00000087087	51593	SRRT	serrate, RNA effector molecule	7.02471	-0.893346	-7.8373	4.26595e-09	4.10489e-08
ENSG00000115295	79745	CLIP4	CAP-Gly domain containing linker protein family member 4	5.63111	0.592076	7.83667	4.27355e-09	4.10948e-08
ENSG00000143409	55793	MINDY1	MINDY lysine 48 deubiquitinase 1	5.05127	0.568129	7.83476	4.29663e-09	4.12896e-08
ENSG00000204536	54535	CCHCR1	coiled-coil alpha-helical rod protein 1	4.86757	-1.13587	-7.83133	4.33833e-09	4.16628e-08
ENSG00000103021	29070	CCDC113	coiled-coil domain containing 113	1.306	1.20823	7.82923	4.3641e-09	4.18828e-08
ENSG00000167693	64359	NXN	nucleoredoxin	5.74418	0.911876	7.82742	4.3864e-09	4.20691e-08
ENSG00000166068	161742	SPRED1	sprouty related EVH1 domain containing 1	5.60491	-0.907472	-7.8253	4.4128e-09	4.22944e-08
ENSG00000120647	84318	CCDC77	coiled-coil domain containing 77	3.30391	-1.04873	-7.8211	4.46535e-09	4.27699e-08
ENSG00000013374	51667	NUB1	negative regulator of ubiquitin like proteins 1	6.13459	0.483369	7.81898	4.49214e-09	4.29983e-08
ENSG00000124613	346157	ZNF391	zinc finger protein 391	2.20917	0.769838	7.8173	4.51343e-09	4.31737e-08
ENSG00000123352	65244	SPATS2	spermatogenesis associated serine rich 2	5.72184	0.54758	7.81537	4.53809e-09	4.33812e-08
ENSG00000121621	81930	KIF18A	kinesin family member 18A	3.76755	-1.26147	-7.8145	4.54917e-09	4.34586e-08
ENSG00000128298	80115	BAIAP2L2	BAI1 associated protein 2 like 2	3.42929	-1.3212	-7.81205	4.58075e-09	4.37316e-08
ENSG00000073536	54475	NLE1	notchless homolog 1	4.40121	-0.741863	-7.80575	4.66294e-09	4.44871e-08
ENSG00000169083	367	AR	androgen receptor	3.97647	0.885919	7.8045	4.67935e-09	4.46145e-08
ENSG00000198551	199692	ZNF627	zinc finger protein 627	3.54474	0.785027	7.80404	4.68542e-09	4.46432e-08
ENSG00000062598	63916	ELMO2	engulfment and cell motility 2	6.01251	0.427775	7.80356	4.69187e-09	4.46755e-08
ENSG00000178105	1662	DDX10	DEAD-box helicase 10	4.53378	-0.589127	-7.79727	4.77586e-09	4.54455e-08
ENSG00000072422	9886	RHOBTB1	Rho related BTB domain containing 1	3.49957	0.869996	7.79608	4.79197e-09	4.55691e-08
ENSG00000146733	5723	PSPH	phosphoserine phosphatase	4.91016	0.952286	7.79399	4.82034e-09	4.58089e-08
ENSG00000143126	1952	CELSR2	cadherin EGF LAG seven-pass G-type receptor 2	6.50112	0.820906	7.78958	4.88067e-09	4.63459e-08
ENSG00000176903	9240	PNMA1	PNMA family member 1	6.23214	0.572024	7.7894	4.8832e-09	4.63459e-08
ENSG00000087008	8310	ACOX3	acyl-CoA oxidase 3, pristanoyl	4.29378	0.690885	7.78877	4.89183e-09	4.6373e-08
ENSG00000125744	6253	RTN2	reticulon 2	3.61849	1.27372	7.78873	4.89242e-09	4.6373e-08
ENSG00000189241	7259	TSPYL1	TSPY like 1	5.56235	0.710335	7.78385	4.96035e-09	4.69863e-08
ENSG00000175376	84285	EIF1AD	eukaryotic translation initiation factor 1A domain containing	3.85701	-0.559942	-7.77755	5.04937e-09	4.77985e-08
ENSG00000073756	5743	PTGS2	prostaglandin-endoperoxide synthase 2	1.81014	-2.39387	-7.7631	5.25977e-09	4.97445e-08
ENSG00000137509	5547	PRCP	prolylcarboxypeptidase	6.33451	0.800804	7.76297	5.26177e-09	4.97445e-08
ENSG00000165685	120939	TMEM52B	transmembrane protein 52B	-3.84446	2.98521	7.76077	5.29457e-09	5.00222e-08
ENSG00000148154	7357	UGCG	UDP-glucose ceramide glucosyltransferase	6.46487	1.22313	7.75958	5.31243e-09	5.01585e-08
ENSG00000101210	1917	EEF1A2	eukaryotic translation elongation factor 1 alpha 2	6.30208	1.09179	7.75883	5.32362e-09	5.0223e-08
ENSG00000235501	729970	LOC729970	hCG2028352-like	1.66595	1.07555	7.75866	5.32616e-09	5.0223e-08
ENSG00000136527	6434	TRA2B	transformer 2 beta homolog	6.89538	-0.5154	-7.75819	5.3333e-09	5.02578e-08
ENSG00000155729	130535	KCTD18	potassium channel tetramerization domain containing 18	4.15948	0.590056	7.7576	5.34225e-09	5.03097e-08
ENSG00000129460	25983	NGDN	neuroguidin	4.27367	-0.555248	-7.75692	5.35251e-09	5.03737e-08
ENSG00000172009	7064	THOP1	thimet oligopeptidase 1	5.91589	-0.824591	-7.75523	5.37814e-09	5.05823e-08
ENSG00000173614	64802	NMNAT1	nicotinamide nucleotide adenylyltransferase 1	3.27026	0.866305	7.74232	5.57802e-09	5.24284e-08
ENSG00000100211	25776	CBY1	chibby family member 1, beta catenin antagonist	3.00867	0.718798	7.73987	5.61691e-09	5.27598e-08
ENSG00000083093	79728	PALB2	partner and localizer of BRCA2	3.84963	-0.830443	-7.7363	5.67387e-09	5.32606e-08
ENSG00000132122	54558	SPATA6	spermatogenesis associated 6	3.81866	0.787235	7.73351	5.71883e-09	5.36481e-08
ENSG00000185104	11124	FAF1	Fas associated factor 1	5.98631	-0.536365	-7.73109	5.75815e-09	5.39822e-08
ENSG00000141384	6875	TAF4B	TATA-box binding protein associated factor 4b	2.71715	-0.920953	-7.72426	5.87061e-09	5.50011e-08
ENSG00000162804	25992	SNED1	sushi, nidogen and EGF like domains 1	4.62773	-0.911481	-7.72373	5.87946e-09	5.50486e-08
ENSG00000109501	7466	WFS1	wolframin ER transmembrane glycoprotein	6.14119	0.81694	7.71858	5.96573e-09	5.58205e-08
ENSG00000054277	23596	OPN3	opsin 3	3.37785	1.14933	7.71765	5.9815e-09	5.59322e-08
ENSG00000086827	9183	ZW10	zw10 kinetochore protein	4.41125	-0.88404	-7.71731	5.98728e-09	5.59504e-08
ENSG00000115687	23178	PASK	PAS domain containing serine/threonine kinase	3.82838	-2.08675	-7.71364	6.04977e-09	5.64981e-08
ENSG00000136848	153090	DAB2IP	DAB2 interacting protein	5.52888	-0.684204	-7.71251	6.06918e-09	5.66431e-08
ENSG00000144746	10550	ARL6IP5	ADP ribosylation factor like GTPase 6 interacting protein 5	6.63134	0.835963	7.71186	6.08043e-09	5.67118e-08
ENSG00000162769	28982	FLVCR1	feline leukemia virus subgroup C cellular receptor 1	3.75536	-1.14456	-7.71151	6.08649e-09	5.6732e-08
ENSG00000109072	7448	VTN	vitronectin	0.891272	2.37048	7.70724	6.16052e-09	5.73853e-08
ENSG00000205208	201725	C4orf46	chromosome 4 open reading frame 46	3.41754	-1.21494	-7.70624	6.17804e-09	5.75118e-08
ENSG00000107537	5264	PHYH	phytanoyl-CoA 2-hydroxylase	3.9937	0.725472	7.70311	6.23306e-09	5.7987e-08
ENSG00000135622	10505	SEMA4F	ssemaphorin 4F	5.44799	0.522555	7.69677	6.34601e-09	5.90001e-08
ENSG00000114767	9136	RRP9	ribosomal RNA processing 9, U3 small nucleolar RNA binding protein	4.87497	-0.804018	-7.69643	6.352e-09	5.90182e-08
ENSG00000064309	50937	CDON	cell adhesion associated, oncogene regulated	4.27143	0.595261	7.69465	6.38428e-09	5.92803e-08
ENSG00000178295	348654	GEN1	GEN1, Holliday junction 5' flap endonuclease	3.87247	-1.53208	-7.67797	6.69345e-09	6.21091e-08
ENSG00000126803	3306	HSPA2	heat shock protein family A (Hsp70) member 2	5.52038	0.77683	7.67776	6.69746e-09	6.21091e-08
ENSG00000157227	4323	MMP14	matrix metallopeptidase 14	9.7989	-0.53777	-7.67581	6.73445e-09	6.24125e-08
ENSG00000087086	2512	FTL	ferritin light chain	10.9514	1.24049	7.67515	6.74712e-09	6.24833e-08
ENSG00000124789	9972	NUP153	nucleoporin 153	6.48132	-0.529324	-7.67497	6.75066e-09	6.24833e-08
ENSG00000138674	22872	SEC31A	SEC31 homolog A, COPII coat complex component	7.76547	0.376857	7.67143	6.81864e-09	6.30724e-08
ENSG00000075223	10512	SEMA3C	semaphorin 3C	7.27916	0.747814	7.66406	6.96286e-09	6.43657e-08
ENSG00000169641	7798	LUZP1	leucine zipper protein 1	6.7011	0.573124	7.66287	6.9864e-09	6.45423e-08
ENSG00000168575	6575	SLC20A2	solute carrier family 20 member 2	4.33995	0.487196	7.66005	7.04248e-09	6.50191e-08
ENSG00000168765	2948	GSTM4	glutathione S-transferase mu 4	5.84304	0.658511	7.65755	7.09255e-09	6.54359e-08
ENSG00000172164	6641	SNTB1	syntrophin beta 1	3.63464	1.07078	7.65735	7.0966e-09	6.54359e-08
ENSG00000145833	9879	DDX46	DEAD-box helicase 46	6.40215	-0.639008	-7.6511	7.22363e-09	6.65652e-08
ENSG00000148840	23082	PPRC1	peroxisome proliferator-activated receptor gamma, coactivator-related 1	5.5914	-0.845226	-7.64411	7.36844e-09	6.78567e-08
ENSG00000196872	343990	KIAA1211L	KIAA1211 like	-2.17725	3.60327	7.64172	7.41876e-09	6.8277e-08
ENSG00000102977	65057	ACD	ACD, shelterin complex subunit and telomerase recruitment factor	4.53421	-0.724716	-7.63986	7.458e-09	6.85948e-08
ENSG00000156931	23355	VPS8	VPS8, CORVET complex subunit	5.69264	0.84173	7.63795	7.49852e-09	6.8924e-08
ENSG00000203499	100128338	FAM83H-AS1	FAM83H antisense RNA 1 (head to head)	0.514602	1.38872	7.63584	7.54359e-09	6.92814e-08
ENSG00000157111	134285	TMEM171	transmembrane protein 171	0.266833	-2.11609	-7.63559	7.54901e-09	6.92814e-08
ENSG00000108395	4591	TRIM37	tripartite motif containing 37	5.1939	0.636125	7.63546	7.55166e-09	6.92814e-08
ENSG00000131370	9467	SH3BP5	SH3 domain binding protein 5	3.37821	1.03592	7.6347	7.56807e-09	6.93883e-08
ENSG00000158158	26504	CNNM4	cyclin and CBS domain divalent metal cation transport mediator 4	4.32655	-0.5223	-7.63418	7.57926e-09	6.94472e-08
ENSG00000152133	253635	GPATCH11	G-patch domain containing 11	4.12977	-0.768956	-7.63258	7.61382e-09	6.972e-08
ENSG00000204267	6891	TAP2	transporter 2, ATP binding cassette subfamily B member	4.87124	-0.722739	-7.63156	7.63585e-09	6.98778e-08
ENSG00000242515	54575	UGT1A10	UDP glucuronosyltransferase family 1 member A10	-3.80924	4.77917	7.6305	7.65888e-09	7.00446e-08
ENSG00000148426	254427	PROSER2	proline and serine rich 2	3.0945	-1.24494	-7.63016	7.66636e-09	7.00691e-08
ENSG00000135709	9764	KIAA0513	KIAA0513	4.46697	0.818552	7.62982	7.67366e-09	7.00919e-08
ENSG00000151320	9472	AKAP6	A-kinase anchoring protein 6	4.05387	0.884683	7.62774	7.71929e-09	7.04236e-08
ENSG00000037474	54888	NSUN2	NOP2/Sun RNA methyltransferase family member 2	6.41219	-0.631693	-7.62772	7.71964e-09	7.04236e-08
ENSG00000137764	5607	MAP2K5	mitogen-activated protein kinase kinase 5	4.31929	0.641563	7.62131	7.86164e-09	7.16741e-08
ENSG00000167074	7008	TEF	TEF, PAR bZIP transcription factor	4.10187	0.824959	7.61872	7.91973e-09	7.21586e-08
ENSG00000112852	56133	PCDHB2	protocadherin beta 2	4.58613	0.752631	7.60695	8.1893e-09	7.45682e-08
ENSG00000111696	51559	NT5DC3	5'-nucleotidase domain containing 3	5.05441	-0.620157	-7.60454	8.24556e-09	7.50336e-08
ENSG00000162894	9214	FCMR	Fc fragment of IgM receptor	1.06421	-1.58588	-7.60334	8.27377e-09	7.52433e-08
ENSG00000162783	51278	IER5	immediate early response 5	5.28233	-0.832379	-7.59779	8.40542e-09	7.63929e-08
ENSG00000114491	7372	UMPS	uridine monophosphate synthetase	4.94675	-0.669561	-7.59102	8.56881e-09	7.78294e-08
ENSG00000123815	79934	COQ8B	coenzyme Q8B	4.90081	0.811321	7.59072	8.57623e-09	7.78482e-08
ENSG00000185634	399694	SHC4	SHC adaptor protein 4	3.42344	-1.51034	-7.58868	8.62623e-09	7.82534e-08
ENSG00000162989	3760	KCNJ3	potassium voltage-gated channel subfamily J member 3	-4.38187	4.65179	7.58629	8.68509e-09	7.87383e-08
ENSG00000132016	79173	C19orf57	chromosome 19 open reading frame 57	1.11571	-1.90417	-7.58519	8.71224e-09	7.89354e-08
ENSG00000156304	57466	SCAF4	SR-related CTD associated factor 4	5.5113	-0.558922	-7.58126	8.81013e-09	7.97727e-08
ENSG00000166783	9665	MARF1	meiosis regulator and mRNA stability factor 1	6.15155	0.494797	7.58072	8.82389e-09	7.98477e-08
ENSG00000106603	55744	COA1	cytochrome c oxidase assembly factor 1 homolog	5.07013	-0.552009	-7.58046	8.83022e-09	7.98554e-08
ENSG00000129351	3609	ILF3	interleukin enhancer binding factor 3	8.62526	-0.471168	-7.57926	8.86052e-09	8.00797e-08
ENSG00000146842	84928	TMEM209	transmembrane protein 209	4.75552	-0.663178	-7.57731	8.91001e-09	8.04771e-08
ENSG00000020633	864	RUNX3	runt related transcription factor 3	6.24226	-0.847284	-7.57671	8.925e-09	8.05626e-08
ENSG00000137203	7020	TFAP2A	transcription factor AP-2 alpha	7.10237	0.517584	7.57584	8.94733e-09	8.07142e-08
ENSG00000164251	2150	F2RL1	F2R like trypsin receptor 1	1.15559	-2.34989	-7.57252	9.03236e-09	8.14309e-08
ENSG00000124177	84181	CHD6	chromodomain helicase DNA binding protein 6	6.72791	0.469654	7.56809	9.1469e-09	8.24126e-08
ENSG00000135905	55619	DOCK10	dedicator of cytokinesis 10	6.72847	0.677853	7.56698	9.17595e-09	8.26232e-08
ENSG00000116663	26270	FBXO6	F-box protein 6	2.51857	1.07333	7.55892	9.38912e-09	8.44785e-08
ENSG00000130299	84705	GTPBP3	GTP binding protein 3, mitochondrial	4.31548	-1.04003	-7.55875	9.39359e-09	8.44785e-08
ENSG00000152137	26353	HSPB8	heat shock protein family B (small) member 8	5.34771	0.704456	7.55524	9.48788e-09	8.5274e-08
ENSG00000149809	7108	TM7SF2	transmembrane 7 superfamily member 2	2.21108	1.19744	7.55296	9.54983e-09	8.57779e-08
ENSG00000225377	100507459	NRSN2-AS1	NRSN2 antisense RNA 1	1.60453	1.34499	7.5491	9.65556e-09	8.66742e-08
ENSG00000167550	121268	RHEBL1	RHEB like 1	0.207763	-2.9697	-7.54384	9.80143e-09	8.79294e-08
ENSG00000106868	64420	SUSD1	sushi domain containing 1	3.06957	0.838509	7.53898	9.93811e-09	8.91007e-08
ENSG00000181444	168544	ZNF467	zinc finger protein 467	-0.66182	3.73815	7.53837	9.95546e-09	8.92014e-08
ENSG00000107937	23560	GTPBP4	GTP binding protein 4	5.8624	-0.51554	-7.53617	1.00181e-08	8.97072e-08
ENSG00000151553	57700	FAM160B1	family with sequence similarity 160 member B1	4.46882	0.725869	7.53555	1.00359e-08	8.98116e-08
ENSG00000116922	54955	C1orf109	chromosome 1 open reading frame 109	4.19829	-0.582688	-7.52621	1.03068e-08	9.21794e-08
ENSG00000114861	27086	FOXP1	forkhead box P1	4.37781	0.723127	7.52485	1.03468e-08	9.24806e-08
ENSG00000164715	22853	LMTK2	lemur tyrosine kinase 2	5.65894	-0.524697	-7.51619	1.06057e-08	9.47368e-08
ENSG00000077684	79960	JADE1	jade family PHD finger 1	4.71867	0.584788	7.50739	1.08753e-08	9.70856e-08
ENSG00000132323	80895	ILKAP	ILK associated serine/threonine phosphatase	4.96952	-0.742126	-7.50706	1.08855e-08	9.7117e-08
ENSG00000185633	56901	NDUFA4L2	NDUFA4, mitochondrial complex associated like 2	-0.323522	2.20209	7.50599	1.09189e-08	9.73382e-08
ENSG00000196352	1604	CD55	CD55 molecule (Cromer blood group)	6.05327	0.707301	7.50584	1.09237e-08	9.73382e-08
ENSG00000181804	285195	SLC9A9	solute carrier family 9 member A9	1.4026	1.79807	7.49957	1.11211e-08	9.9037e-08
ENSG00000132383	6117	RPA1	replication protein A1	6.97276	-0.568284	-7.49319	1.13256e-08	1.00797e-07
ENSG00000171160	118812	MORN4	MORN repeat containing 4	2.56015	0.996298	7.48628	1.15512e-08	1.02742e-07
ENSG00000250072	255187	SH3TC2-DT	SH3TC2 divergent transcript	-1.20118	-4.57862	-7.48186	1.16982e-08	1.03985e-07
ENSG00000160310	3275	PRMT2	protein arginine methyltransferase 2	6.49941	0.434014	7.47752	1.18441e-08	1.05219e-07
ENSG00000068079	3430	IFI35	interferon induced protein 35	4.48557	0.8206	7.46391	1.23141e-08	1.09327e-07
ENSG00000198712	4513	COX2	cytochrome c oxidase subunit II	13.1565	0.990825	7.46223	1.23734e-08	1.09787e-07
ENSG00000171451	92126	DSEL	dermatan sulfate epimerase like	1.7865	1.49993	7.46149	1.23994e-08	1.0995e-07
ENSG00000119640	97	ACYP1	acylphosphatase 1	2.59879	-1.37367	-7.45965	1.24649e-08	1.10464e-07
ENSG00000050438	9498	SLC4A8	solute carrier family 4 member 8	2.56456	-1.05372	-7.45661	1.25739e-08	1.11362e-07
ENSG00000205707	144363	ETFRF1	electron transfer flavoprotein regulatory factor 1	1.65383	1.51837	7.45422	1.26599e-08	1.12056e-07
ENSG00000176720	666	BOK	BCL2 family apoptosis regulator BOK	2.56978	1.22371	7.45213	1.27357e-08	1.12659e-07
ENSG00000011638	57146	TMEM159	transmembrane protein 159	3.61841	1.02767	7.45032	1.28019e-08	1.13175e-07
ENSG00000171208	81831	NETO2	neuropilin and tolloid like 2	5.52253	-0.79939	-7.44285	1.30787e-08	1.15552e-07
ENSG00000161533	51	ACOX1	acyl-CoA oxidase 1	5.41752	0.682912	7.44167	1.3123e-08	1.15874e-07
ENSG00000113758	1627	DBN1	drebrin 1	6.99529	0.705369	7.43949	1.3205e-08	1.16475e-07
ENSG00000154447	57630	SH3RF1	SH3 domain containing ring finger 1	4.30152	-0.707454	-7.43943	1.32071e-08	1.16475e-07
ENSG00000112715	7422	VEGFA	vascular endothelial growth factor A	6.40531	-1.78243	-7.43037	1.35541e-08	1.19463e-07
ENSG00000103042	55238	SLC38A7	solute carrier family 38 member 7	5.49707	0.622425	7.42584	1.37311e-08	1.2095e-07
ENSG00000174227	54872	PIGG	phosphatidylinositol glycan anchor biosynthesis class G	6.26162	0.409429	7.42359	1.38199e-08	1.21659e-07
ENSG00000197771	79892	MCMBP	minichromosome maintenance complex binding protein	5.63847	-0.72899	-7.4225	1.38632e-08	1.21966e-07
ENSG00000116237	23463	ICMT	isoprenylcysteine carboxyl methyltransferase	6.88853	-0.785863	-7.42138	1.39076e-08	1.22283e-07
ENSG00000170175	1140	CHRNB1	cholinergic receptor nicotinic beta 1 subunit	2.33871	0.937035	7.42109	1.39192e-08	1.22311e-07
ENSG00000108175	57178	ZMIZ1	zinc finger MIZ-type containing 1	7.57415	0.618695	7.41462	1.41796e-08	1.24524e-07
ENSG00000187535	9742	IFT140	intraflagellar transport 140	4.68194	0.726443	7.41249	1.42665e-08	1.25192e-07
ENSG00000121851	84265	POLR3GL	RNA polymerase III subunit G like	4.52383	0.735255	7.41233	1.42728e-08	1.25192e-07
ENSG00000205659	91750	LIN52	lin-52 DREAM MuvB core complex component	2.88559	-0.79972	-7.40783	1.44582e-08	1.2673e-07
ENSG00000143799	142	PARP1	poly(ADP-ribose) polymerase 1	8.60916	-0.476747	-7.40765	1.44656e-08	1.2673e-07
ENSG00000136802	56262	LRRC8A	leucine rich repeat containing 8 VRAC subunit A	6.34069	-0.614291	-7.40471	1.45879e-08	1.27725e-07
ENSG00000211448	1734	DIO2	iodothyronine deiodinase 2	3.03149	2.9815	7.40114	1.47381e-08	1.28963e-07
ENSG00000138795	51176	LEF1	lymphoid enhancer binding factor 1	4.74075	-0.749818	-7.39992	1.47898e-08	1.29337e-07
ENSG00000131389	6533	SLC6A6	solute carrier family 6 member 6	7.01929	0.557638	7.39947	1.48089e-08	1.29427e-07
ENSG00000127191	7186	TRAF2	TNF receptor associated factor 2	4.55807	-0.675812	-7.39898	1.48296e-08	1.2953e-07
ENSG00000156453	5097	PCDH1	protocadherin 1	4.66692	-0.743108	-7.39785	1.48775e-08	1.29871e-07
ENSG00000159147	29980	DONSON	downstream neighbor of SON	3.8489	-1.15931	-7.3965	1.49352e-08	1.30297e-07
ENSG00000135549	5570	PKIB	cAMP-dependent protein kinase inhibitor beta	0.977622	2.01669	7.39084	1.51798e-08	1.32351e-07
ENSG00000108559	4927	NUP88	nucleoporin 88	5.35595	-0.58148	-7.38929	1.52471e-08	1.32858e-07
ENSG00000084463	51729	WBP11	WW domain binding protein 11	6.62242	-0.472554	-7.38644	1.53725e-08	1.33871e-07
ENSG00000100479	5427	POLE2	DNA polymerase epsilon 2, accessory subunit	1.7716	-2.13267	-7.38269	1.55385e-08	1.35155e-07
ENSG00000167552	7846	TUBA1A	tubulin alpha 1a	8.30826	0.784266	7.38269	1.55385e-08	1.35155e-07
ENSG00000127125	79717	PPCS	phosphopantothenoylcysteine synthetase	4.89864	0.577051	7.38037	1.56423e-08	1.35977e-07
ENSG00000092847	26523	AGO1	argonaute 1, RISC catalytic component	6.35033	0.534412	7.37866	1.57192e-08	1.36564e-07
ENSG00000204519	90233	ZNF551	zinc finger protein 551	3.12937	-0.878597	-7.3781	1.57443e-08	1.36701e-07
ENSG00000111801	10384	BTN3A3	butyrophilin subfamily 3 member A3	4.32555	0.670513	7.37789	1.5754e-08	1.36703e-07
ENSG00000147955	10280	SIGMAR1	sigma non-opioid intracellular receptor 1	6.07695	-0.664301	-7.37706	1.57915e-08	1.36947e-07
ENSG00000125354	23157	SEPT6	septin 6	3.85409	0.718781	7.37145	1.60477e-08	1.38997e-07
ENSG00000100106	11078	TRIOBP	TRIO and F-actin binding protein	4.12014	-0.85214	-7.37129	1.60549e-08	1.38997e-07
ENSG00000137073	55833	UBAP2	ubiquitin associated protein 2	5.53883	-0.536808	-7.37126	1.60565e-08	1.38997e-07
ENSG00000140941	81631	MAP1LC3B	microtubule associated protein 1 light chain 3 beta	6.6705	0.821243	7.36494	1.63505e-08	1.41458e-07
ENSG00000108106	27338	UBE2S	ubiquitin conjugating enzyme E2 S	6.81294	-1.41628	-7.36257	1.64619e-08	1.42338e-07
ENSG00000143367	7286	TUFT1	tuftelin 1	4.83037	1.19391	7.34812	1.7159e-08	1.48278e-07
ENSG00000221890	23467	NPTXR	neuronal pentraxin receptor	5.82595	0.584104	7.34376	1.73756e-08	1.5006e-07
ENSG00000148459	23590	PDSS1	decaprenyl diphosphate synthase subunit 1	2.15952	-1.17153	-7.34354	1.73862e-08	1.50063e-07
ENSG00000090238	83719	YPEL3	yippee like 3	3.22775	1.10442	7.33732	1.76996e-08	1.52677e-07
ENSG00000167363	64122	FN3K	fructosamine 3 kinase	2.7631	1.22196	7.33437	1.78503e-08	1.53887e-07
ENSG00000172348	10231	RCAN2	regulator of calcineurin 2	0.424184	1.87618	7.33224	1.79601e-08	1.54742e-07
ENSG00000010165	51603	EEF1AKNMT	eEF1A lysine and N-terminal methyltransferase	5.90043	-0.500751	-7.33097	1.80254e-08	1.55213e-07
ENSG00000243279	11230	PRAF2	PRA1 domain family member 2	4.39874	0.809028	7.32974	1.80895e-08	1.55672e-07
ENSG00000149289	85463	ZC3H12C	zinc finger CCCH-type containing 12C	4.11578	-0.797183	-7.32918	1.81187e-08	1.55832e-07
ENSG00000110799	7450	VWF	von Willebrand factor	0.333516	2.60251	7.32697	1.8234e-08	1.56731e-07
ENSG00000130703	9885	OSBPL2	oxysterol binding protein like 2	5.33406	0.388412	7.32412	1.83842e-08	1.57929e-07
ENSG00000168528	347735	SERINC2	serine incorporator 2	3.44507	-0.869829	-7.32187	1.85034e-08	1.58859e-07
ENSG00000176024	79898	ZNF613	zinc finger protein 613	2.85609	0.659898	7.3203	1.85868e-08	1.59481e-07
ENSG00000137486	408	ARRB1	arrestin beta 1	3.63996	0.978189	7.31978	1.8615e-08	1.59629e-07
ENSG00000154917	51560	RAB6B	RAB6B, member RAS oncogene family	4.35162	0.470349	7.31722	1.87521e-08	1.6071e-07
ENSG00000134202	2947	GSTM3	glutathione S-transferase mu 3	5.5568	0.756157	7.31648	1.87925e-08	1.60962e-07
ENSG00000128394	200316	APOBEC3F	apolipoprotein B mRNA editing enzyme catalytic subunit 3F	2.93229	0.64067	7.31568	1.88356e-08	1.61237e-07
ENSG00000130724	27243	CHMP2A	charged multivesicular body protein 2A	6.09759	0.766809	7.31531	1.88554e-08	1.61311e-07
ENSG00000241935	112817	HOGA1	4-hydroxy-2-oxoglutarate aldolase 1	-0.129465	2.60696	7.31449	1.89001e-08	1.61599e-07
ENSG00000113645	23286	WWC1	WW and C2 domain containing 1	2.73695	-0.950615	-7.31297	1.89828e-08	1.62211e-07
ENSG00000113790	1962	EHHADH	enoyl-CoA hydratase and 3-hydroxyacyl CoA dehydrogenase	3.59256	0.737946	7.30502	1.94219e-08	1.65866e-07
ENSG00000236333	283392	TRHDE-AS1	TRHDE antisense RNA 1	-2.45864	-1.67333	-7.30364	1.94992e-08	1.66428e-07
ENSG00000138780	79807	GSTCD	glutathione S-transferase C-terminal domain containing	3.34592	-0.839785	-7.30173	1.96063e-08	1.67244e-07
ENSG00000168461	11031	RAB31	RAB31, member RAS oncogene family	2.88628	1.24543	7.30036	1.9684e-08	1.67809e-07
ENSG00000174125	7096	TLR1	toll like receptor 1	0.718718	1.84799	7.29796	1.98202e-08	1.68872e-07
ENSG00000108592	117246	FTSJ3	FtsJ RNA methyltransferase homolog 3	6.46729	-0.439839	-7.29769	1.98357e-08	1.68905e-07
ENSG00000099875	2872	MKNK2	MAP kinase interacting serine/threonine kinase 2	6.71184	0.637074	7.29717	1.98653e-08	1.69058e-07
ENSG00000151726	2180	ACSL1	acyl-CoA synthetase long chain family member 1	6.18996	0.442029	7.29599	1.99326e-08	1.69532e-07
ENSG00000105835	10135	NAMPT	nicotinamide phosphoribosyltransferase	6.80343	-0.947872	-7.29568	1.99505e-08	1.69585e-07
ENSG00000115419	2744	GLS	glutaminase	6.84023	1.02176	7.29517	1.99799e-08	1.69736e-07
ENSG00000157538	10311	VPS26C	VPS26 endosomal protein sorting factor C	5.87275	0.387902	7.29422	2.00349e-08	1.70104e-07
ENSG00000160050	79140	CCDC28B	coiled-coil domain containing 28B	2.72053	0.897989	7.28788	2.04036e-08	1.73134e-07
ENSG00000198695	4541	ND6	NADH dehydrogenase, subunit 6 (complex I)	9.26592	1.20284	7.28599	2.05145e-08	1.73974e-07
ENSG00000124120	79183	TTPAL	alpha tocopherol transfer protein like	5.53635	0.52152	7.28039	2.08479e-08	1.76598e-07
ENSG00000198719	28514	DLL1	delta like canonical Notch ligand 1	-0.274336	-2.92148	-7.28039	2.08482e-08	1.76598e-07
ENSG00000144455	285362	SUMF1	sulfatase modifying factor 1	5.47297	0.632352	7.27958	2.0897e-08	1.76908e-07
ENSG00000111962	10090	UST	uronyl 2-sulfotransferase	2.51634	0.876443	7.27893	2.09361e-08	1.77137e-07
ENSG00000156471	9791	PTDSS1	phosphatidylserine synthase 1	6.87841	-0.671779	-7.27842	2.09665e-08	1.77254e-07
ENSG00000103174	51172	NAGPA	N-acetylglucosamine-1-phosphodiester alpha-N-acetylglucosaminidase	4.93427	0.601732	7.27824	2.09775e-08	1.77254e-07
ENSG00000171729	55092	TMEM51	transmembrane protein 51	4.31557	-0.955953	-7.27809	2.09865e-08	1.77254e-07
ENSG00000070785	8891	EIF2B3	eukaryotic translation initiation factor 2B subunit gamma	4.64698	-0.629467	-7.27755	2.1019e-08	1.77426e-07
ENSG00000171763	79029	SPATA5L1	spermatogenesis associated 5 like 1	3.12127	-0.656532	-7.27727	2.10363e-08	1.77469e-07
ENSG00000090530	55214	P3H2	prolyl 3-hydroxylase 2	6.34732	0.443316	7.27683	2.10627e-08	1.77589e-07
ENSG00000113721	5159	PDGFRB	platelet derived growth factor receptor beta	2.87682	1.80384	7.27416	2.12255e-08	1.78859e-07
ENSG00000145293	58478	ENOPH1	enolase-phosphatase 1	4.80761	-0.708526	-7.27035	2.14592e-08	1.80723e-07
ENSG00000197321	6840	SVIL	supervillin	6.61225	-0.471066	-7.26846	2.15767e-08	1.81608e-07
ENSG00000243156	57553	MICAL3	microtubule associated monooxygenase, calponin and LIM domain containing 3	6.91665	-1.05371	-7.26434	2.1834e-08	1.83569e-07
ENSG00000112414	57211	ADGRG6	adhesion G protein-coupled receptor G6	3.61294	0.876215	7.26422	2.18418e-08	1.83569e-07
ENSG00000112242	1871	E2F3	E2F transcription factor 3	5.54145	-0.497713	-7.26413	2.18474e-08	1.83569e-07
ENSG00000067182	7132	TNFRSF1A	TNF receptor superfamily member 1A	7.05503	0.670251	7.26242	2.19555e-08	1.84371e-07
ENSG00000149212	143686	SESN3	sestrin 3	4.35233	1.24483	7.26195	2.1985e-08	1.84498e-07
ENSG00000167695	79850	FAM57A	family with sequence similarity 57 member A	4.20945	-0.528016	-7.26178	2.1996e-08	1.84498e-07
ENSG00000100092	23616	SH3BP1	SH3 domain binding protein 1	3.30424	-1.01632	-7.25576	2.23805e-08	1.87615e-07
ENSG00000124523	23408	SIRT5	sirtuin 5	3.51228	0.75109	7.25481	2.24419e-08	1.88022e-07
ENSG00000244588	642636	RAD21L1	RAD21 cohesin complex component like 1	-1.64348	-4.05912	-7.25423	2.24796e-08	1.8823e-07
ENSG00000111335	4939	OAS2	2'-5'-oligoadenylate synthetase 2	3.67185	0.941673	7.25307	2.25544e-08	1.88747e-07
ENSG00000170464	202052	DNAJC18	DnaJ heat shock protein family (Hsp40) member C18	3.5641	0.779712	7.25152	2.26556e-08	1.89485e-07
ENSG00000198642	55958	KLHL9	kelch like family member 9	4.84117	0.610107	7.24628	2.30004e-08	1.92192e-07
ENSG00000149483	51524	TMEM138	transmembrane protein 138	4.35112	-0.702825	-7.2462	2.30055e-08	1.92192e-07
ENSG00000128602	6608	SMO	smoothened, frizzled class receptor	4.35938	0.675878	7.24421	2.31381e-08	1.93189e-07
ENSG00000116455	79084	WDR77	WD repeat domain 77	4.52595	-0.742184	-7.24211	2.32786e-08	1.9425e-07
ENSG00000245060	729678	LINC00847	long intergenic non-protein coding RNA 847	4.27854	0.681742	7.24186	2.32949e-08	1.94259e-07
ENSG00000124249	60598	KCNK15	potassium two pore domain channel subfamily K member 15	-2.54422	4.16	7.2417	2.33062e-08	1.94259e-07
ENSG00000049130	4254	KITLG	KIT ligand	2.89476	1.46985	7.23403	2.38267e-08	1.98483e-07
ENSG00000070495	23210	JMJD6	jumonji domain containing 6, arginine demethylase and lysine hydroxylase	4.67416	-0.60614	-7.23334	2.38741e-08	1.98764e-07
ENSG00000156876	163786	SASS6	SAS-6 centriolar assembly protein	2.4681	-1.27316	-7.22142	2.47093e-08	2.056e-07
ENSG00000242265	23089	PEG10	paternally expressed 10	7.11799	0.636634	7.22054	2.47722e-08	2.06006e-07
ENSG00000172086	51315	KRCC1	lysine rich coiled-coil 1	3.78639	0.874394	7.22028	2.4791e-08	2.06045e-07
ENSG00000167393	28227	PPP2R3B	protein phosphatase 2 regulatory subunit B''beta	3.41651	-1.42163	-7.21441	2.52143e-08	2.09444e-07
ENSG00000092445	7301	TYRO3	TYRO3 protein tyrosine kinase	6.11709	-0.636745	-7.21203	2.53878e-08	2.10765e-07
ENSG00000106344	55131	RBM28	RNA binding motif protein 28	5.77455	-0.623453	-7.21171	2.5411e-08	2.10838e-07
ENSG00000165516	23588	KLHDC2	kelch domain containing 2	4.35211	0.89268	7.20881	2.56248e-08	2.12491e-07
ENSG00000129534	55320	MIS18BP1	MIS18 binding protein 1	4.28969	-1.19415	-7.20196	2.61368e-08	2.16613e-07
ENSG00000075568	23505	TMEM131	transmembrane protein 131	6.98825	-0.529408	-7.19613	2.65798e-08	2.20159e-07
ENSG00000145348	93627	TBCK	TBC1 domain containing kinase	4.24925	0.798664	7.19562	2.66195e-08	2.20363e-07
ENSG00000198832	140606	SELENOM	selenoprotein M	0.828257	1.68724	7.1937	2.67673e-08	2.21461e-07
ENSG00000170634	98	ACYP2	acylphosphatase 2	2.10391	0.825807	7.19322	2.68045e-08	2.21643e-07
ENSG00000138074	8884	SLC5A6	solute carrier family 5 member 6	5.8516	-0.611098	-7.18997	2.70571e-08	2.23507e-07
ENSG00000165732	9188	DDX21	DExD-box helicase 21	6.47875	-0.658365	-7.18992	2.70606e-08	2.23507e-07
ENSG00000041802	55341	LSG1	large 60S subunit nuclear export GTPase 1	5.78361	-0.504433	-7.18919	2.71184e-08	2.23857e-07
ENSG00000124570	5269	SERPINB6	serpin family B member 6	6.60119	0.547944	7.18688	2.72997e-08	2.25226e-07
ENSG00000168439	10963	STIP1	stress induced phosphoprotein 1	7.23579	-0.526909	-7.18643	2.73346e-08	2.25387e-07
ENSG00000241839	80301	PLEKHO2	pleckstrin homology domain containing O2	5.61302	0.605278	7.18427	2.75062e-08	2.26674e-07
ENSG00000162869	129285	PPP1R21	protein phosphatase 1 regulatory subunit 21	4.16768	0.578829	7.1817	2.77112e-08	2.28234e-07
ENSG00000165195	5277	PIGA	phosphatidylinositol glycan anchor biosynthesis class A	3.37632	-0.820943	-7.17856	2.79638e-08	2.30184e-07
ENSG00000127955	2770	GNAI1	G protein subunit alpha i1	4.38323	0.846429	7.17703	2.80874e-08	2.31072e-07
ENSG00000141542	10966	RAB40B	RAB40B, member RAS oncogene family	2.5938	0.986111	7.17668	2.81156e-08	2.31173e-07
ENSG00000166845	162681	C18orf54	chromosome 18 open reading frame 54	2.94055	-1.34009	-7.17332	2.83898e-08	2.33296e-07
ENSG00000169740	7580	ZNF32	zinc finger protein 32	2.99742	0.95819	7.17026	2.86424e-08	2.35148e-07
ENSG00000135045	55071	C9orf40	chromosome 9 open reading frame 40	3.22672	-1.22272	-7.1702	2.86475e-08	2.35148e-07
ENSG00000174004	375387	NRROS	negative regulator of reactive oxygen species	2.39517	-1.13797	-7.16893	2.87523e-08	2.35875e-07
ENSG00000071205	79658	ARHGAP10	Rho GTPase activating protein 10	3.76279	-0.681391	-7.16353	2.92042e-08	2.39448e-07
ENSG00000126602	10131	TRAP1	TNF receptor associated protein 1	5.16664	-0.481491	-7.16313	2.9238e-08	2.3959e-07
ENSG00000141736	2064	ERBB2	erb-b2 receptor tyrosine kinase 2	6.74196	0.646353	7.16233	2.93061e-08	2.40014e-07
ENSG00000170961	3037	HAS2	hyaluronan synthase 2	1.74635	-2.9076	-7.16194	2.93391e-08	2.40149e-07
ENSG00000166912	54893	MTMR10	myotubularin related protein 10	4.46414	0.6584	7.1549	2.9942e-08	2.44947e-07
ENSG00000166250	79827	CLMP	CXADR like membrane protein	3.50733	-0.921412	-7.15382	3.00359e-08	2.45577e-07
ENSG00000140931	123920	CMTM3	CKLF like MARVEL transmembrane domain containing 3	5.23313	-0.398464	-7.15271	3.01327e-08	2.4623e-07
ENSG00000162458	54751	FBLIM1	filamin binding LIM protein 1	3.96496	0.904994	7.1511	3.02732e-08	2.47239e-07
ENSG00000134775	80206	FHOD3	formin homology 2 domain containing 3	5.96846	-0.480607	-7.14955	3.04089e-08	2.48209e-07
ENSG00000116128	607	BCL9	B cell CLL/lymphoma 9	5.83461	0.473902	7.14427	3.08773e-08	2.51891e-07
ENSG00000126432	25824	PRDX5	peroxiredoxin 5	6.60051	1.0065	7.14289	3.10002e-08	2.52752e-07
ENSG00000169184	4330	MN1	MN1 proto-oncogene, transcriptional regulator	1.79006	1.31172	7.14251	3.10342e-08	2.52888e-07
ENSG00000124795	7913	DEK	DEK proto-oncogene	6.23774	-0.958824	-7.14124	3.11485e-08	2.53678e-07
ENSG00000124486	8239	USP9X	ubiquitin specific peptidase 9 X-linked	8.22825	0.75993	7.14093	3.11762e-08	2.53762e-07
ENSG00000177508	79191	IRX3	iroquois homeobox 3	3.33828	1.28436	7.13982	3.12766e-08	2.54437e-07
ENSG00000131149	23199	GSE1	Gse1 coiled-coil protein	5.50313	0.625648	7.13833	3.14119e-08	2.55395e-07
ENSG00000171960	10465	PPIH	peptidylprolyl isomerase H	4.24537	-0.598371	-7.13798	3.14442e-08	2.55514e-07
ENSG00000185361	126282	TNFAIP8L1	TNF alpha induced protein 8 like 1	4.3212	-0.732444	-7.1364	3.15875e-08	2.56536e-07
ENSG00000165406	220972	MARCH8	membrane associated ring-CH-type finger 8	4.19559	0.766679	7.13484	3.17305e-08	2.57554e-07
ENSG00000183098	10082	GPC6	glypican 6	1.66997	2.1529	7.12995	3.21829e-08	2.61081e-07
ENSG00000064692	9627	SNCAIP	synuclein alpha interacting protein	-3.98944	3.3133	7.12879	3.22905e-08	2.61808e-07
ENSG00000185924	146760	RTN4RL1	reticulon 4 receptor like 1	0.385412	2.15388	7.12808	3.23573e-08	2.62204e-07
ENSG00000107404	1855	DVL1	dishevelled segment polarity protein 1	5.5551	-0.996417	-7.12543	3.26064e-08	2.64076e-07
ENSG00000163811	23160	WDR43	WD repeat domain 43	5.83722	-0.558837	-7.12433	3.27103e-08	2.6477e-07
ENSG00000159131	2618	GART	phosphoribosylglycinamide formyltransferase, phosphoribosylglycinamide synthetase, phosphoribosylaminoimidazole synthetase	6.76064	-0.385287	-7.12352	3.2787e-08	2.65244e-07
ENSG00000167173	56905	C15orf39	chromosome 15 open reading frame 39	4.92634	-0.855656	-7.12251	3.28835e-08	2.65877e-07
ENSG00000160710	103	ADAR	adenosine deaminase, RNA specific	8.61827	0.307075	7.11618	3.34907e-08	2.70636e-07
ENSG00000165671	64324	NSD1	nuclear receptor binding SET domain protein 1	7.12579	0.440616	7.11346	3.37559e-08	2.72628e-07
ENSG00000239305	7844	RNF103	ring finger protein 103	3.21575	1.04487	7.11204	3.38945e-08	2.73596e-07
ENSG00000153976	9955	HS3ST3A1	heparan sulfate-glucosamine 3-sulfotransferase 3A1	0.714081	-1.70211	-7.10928	3.41666e-08	2.7564e-07
ENSG00000137942	54874	FNBP1L	formin binding protein 1 like	5.51919	0.582921	7.10755	3.43381e-08	2.7687e-07
ENSG00000198804	4512	COX1	cytochrome c oxidase subunit I	13.8239	1.00437	7.10683	3.44105e-08	2.773e-07
ENSG00000227051	56967	C14orf132	chromosome 14 open reading frame 132	5.00671	0.850913	7.10602	3.44911e-08	2.77796e-07
ENSG00000118263	8609	KLF7	Kruppel like factor 7	4.53954	0.798161	7.10283	3.48114e-08	2.80221e-07
ENSG00000189308	132660	LIN54	lin-54 DREAM MuvB core complex component	4.04287	-0.642859	-7.1022	3.48748e-08	2.80577e-07
ENSG00000132801	140831	ZSWIM3	zinc finger SWIM-type containing 3	2.64773	0.858024	7.10171	3.49236e-08	2.80814e-07
ENSG00000108551	51655	RASD1	ras related dexamethasone induced 1	0.317766	-1.74696	-7.09743	3.53601e-08	2.84167e-07
ENSG00000074755	23140	ZZEF1	zinc finger ZZ-type and EF-hand domain containing 1	6.9775	0.415382	7.0959	3.55164e-08	2.85266e-07
ENSG00000186480	3638	INSIG1	insulin induced gene 1	5.9199	0.706458	7.09438	3.56734e-08	2.86369e-07
ENSG00000110108	79073	TMEM109	transmembrane protein 109	6.69094	-0.701869	-7.09334	3.57811e-08	2.87044e-07
ENSG00000130024	55274	PHF10	PHD finger protein 10	3.80615	-0.887331	-7.09319	3.57969e-08	2.87044e-07
ENSG00000166398	9710	KIAA0355	KIAA0355	5.00753	0.608352	7.09239	3.58795e-08	2.87511e-07
ENSG00000118707	60436	TGIF2	TGFB induced factor homeobox 2	4.05058	0.514509	7.0921	3.59101e-08	2.87511e-07
ENSG00000144843	141	ADPRH	ADP-ribosylarginine hydrolase	2.64444	1.29545	7.09206	3.59142e-08	2.87511e-07
ENSG00000058056	8975	USP13	ubiquitin specific peptidase 13	5.66842	-0.703321	-7.08871	3.62639e-08	2.90151e-07
ENSG00000108821	1277	COL1A1	collagen type I alpha 1 chain	4.15977	2.17291	7.08832	3.63057e-08	2.90326e-07
ENSG00000102452	259232	NALCN	sodium leak channel, non-selective	3.44594	0.813122	7.08631	3.65171e-08	2.91856e-07
ENSG00000119787	64225	ATL2	atlastin GTPase 2	5.09089	-0.861814	-7.08418	3.67438e-08	2.93438e-07
ENSG00000198786	4540	ND5	NADH dehydrogenase, subunit 5 (complex I)	11.6687	1.01471	7.08407	3.67553e-08	2.93438e-07
ENSG00000101928	56180	MOSPD1	motile sperm domain containing 1	3.8057	1.05936	7.08373	3.67916e-08	2.93567e-07
ENSG00000167244	3481	IGF2	insulin like growth factor 2	0.410683	2.37082	7.08075	3.71108e-08	2.95953e-07
ENSG00000198205	7789	ZXDA	zinc finger X-linked duplicated A	1.81795	0.929246	7.07658	3.75622e-08	2.99388e-07
ENSG00000147874	54801	HAUS6	HAUS augmin like complex subunit 6	4.30027	-0.95481	-7.07511	3.77224e-08	3.00501e-07
ENSG00000186081	3852	KRT5	keratin 5	-2.84237	2.94885	7.07465	3.77722e-08	3.00734e-07
ENSG00000161980	51728	POLR3K	RNA polymerase III subunit K	3.26712	-1.01381	-7.07059	3.82198e-08	3.04131e-07
ENSG00000138185	953	ENTPD1	ectonucleoside triphosphate diphosphohydrolase 1	3.63917	-0.535721	-7.06969	3.83196e-08	3.04759e-07
ENSG00000126947	51309	ARMCX1	armadillo repeat containing X-linked 1	4.40952	0.545849	7.06925	3.83685e-08	3.04981e-07
ENSG00000198648	27347	STK39	serine/threonine kinase 39	4.5952	-0.669317	-7.06825	3.848e-08	3.05701e-07
ENSG00000146909	64434	NOM1	nucleolar protein with MIF4G domain 1	5.02844	-0.769029	-7.06007	3.94035e-08	3.12868e-07
ENSG00000010704	3077	HFE	homeostatic iron regulator	4.44642	0.471744	7.05913	3.95113e-08	3.13552e-07
ENSG00000164400	1437	CSF2	colony stimulating factor 2	-3.62577	-5.30978	-7.05638	3.98278e-08	3.15892e-07
ENSG00000115839	22930	RAB3GAP1	RAB3 GTPase activating protein catalytic subunit 1	6.26978	0.535892	7.05535	3.9946e-08	3.16657e-07
ENSG00000107874	79004	CUEDC2	CUE domain containing 2	5.12452	0.762307	7.05507	3.99784e-08	3.16742e-07
ENSG00000159335	5763	PTMS	parathymosin	8.1061	0.943434	7.05276	4.02478e-08	3.18703e-07
ENSG00000156384	119392	SFR1	SWI5 dependent homologous recombination repair protein 1	1.20358	-1.51729	-7.05212	4.03224e-08	3.19121e-07
ENSG00000096433	3710	ITPR3	inositol 1,4,5-trisphosphate receptor type 3	7.80865	-0.911559	-7.05135	4.04124e-08	3.19659e-07
ENSG00000152894	5796	PTPRK	protein tyrosine phosphatase, receptor type K	5.58151	0.528196	7.05051	4.05113e-08	3.20268e-07
ENSG00000166681	27018	BEX3	brain expressed X-linked 3	6.60321	0.668099	7.04609	4.10336e-08	3.24221e-07
ENSG00000140319	6727	SRP14	signal recognition particle 14	7.31017	0.691409	7.04196	4.15282e-08	3.27951e-07
ENSG00000173068	54796	BNC2	basonuclin 2	5.91287	0.435353	7.03867	4.19274e-08	3.30924e-07
ENSG00000107438	9124	PDLIM1	PDZ and LIM domain 1	3.94113	1.16079	7.03726	4.20993e-08	3.32102e-07
ENSG00000179431	24147	FJX1	four-jointed box kinase 1	2.53461	-1.12089	-7.036	4.22531e-08	3.33135e-07
ENSG00000187676	145173	B3GLCT	beta 3-glucosyltransferase	4.51164	-0.814404	-7.03544	4.23224e-08	3.33501e-07
ENSG00000137656	84811	BUD13	BUD13 homolog	3.69592	-0.770658	-7.03497	4.23803e-08	3.33776e-07
ENSG00000140443	3480	IGF1R	insulin like growth factor 1 receptor	6.64833	0.446315	7.03298	4.26251e-08	3.35523e-07
ENSG00000112096	6648	SOD2	superoxide dismutase 2	5.53055	1.02784	7.03118	4.28486e-08	3.371e-07
ENSG00000104870	2217	FCGRT	Fc fragment of IgG receptor and transporter	0.57792	1.59608	7.02931	4.30815e-08	3.3875e-07
ENSG00000152284	83439	TCF7L1	transcription factor 7 like 1	2.49637	1.08701	7.02817	4.32239e-08	3.39686e-07
ENSG00000102316	10916	MAGED2	MAGE family member D2	7.76604	0.543912	7.0165	4.47145e-08	3.51211e-07
ENSG00000172992	79877	DCAKD	dephospho-CoA kinase domain containing	4.80169	0.554872	7.01331	4.51309e-08	3.54291e-07
ENSG00000168291	5162	PDHB	pyruvate dehydrogenase E1 beta subunit	5.54641	0.525429	7.01265	4.52173e-08	3.54778e-07
ENSG00000072415	64398	MPP5	membrane palmitoylated protein 5	5.60058	0.735655	7.01061	4.54859e-08	3.56517e-07
ENSG00000055163	26999	CYFIP2	cytoplasmic FMR1 interacting protein 2	4.67942	0.669341	7.01059	4.54878e-08	3.56517e-07
ENSG00000151849	55835	CENPJ	centromere protein J	3.77356	-1.8719	-7.0075	4.58986e-08	3.59544e-07
ENSG00000158042	63875	MRPL17	mitochondrial ribosomal protein L17	4.99913	-0.78794	-6.9925	4.79424e-08	3.75352e-07
ENSG00000030582	2896	GRN	granulin precursor	9.05285	0.737028	6.98808	4.85627e-08	3.80003e-07
ENSG00000196924	2316	FLNA	filamin A	12.4388	0.617224	6.98649	4.87873e-08	3.81454e-07
ENSG00000090487	51324	SPG21	SPG21, maspardin	5.95929	0.548842	6.9864	4.88003e-08	3.81454e-07
ENSG00000175874	200407	CREG2	cellular repressor of E1A stimulated genes 2	-0.791899	-2.10783	-6.98103	4.95689e-08	3.87254e-07
ENSG00000214530	10809	STARD10	StAR related lipid transfer domain containing 10	2.94142	1.03668	6.97827	4.99671e-08	3.90067e-07
ENSG00000114316	7375	USP4	ubiquitin specific peptidase 4	6.24207	0.443739	6.97817	4.99825e-08	3.90067e-07
ENSG00000101773	5932	RBBP8	RB binding protein 8, endonuclease	4.90791	-0.845276	-6.97489	5.04616e-08	3.93595e-07
ENSG00000090661	79603	CERS4	ceramide synthase 4	1.42503	3.64126	6.97442	5.05307e-08	3.93923e-07
ENSG00000179094	5187	PER1	period circadian regulator 1	3.95926	0.815657	6.97215	5.08651e-08	3.96318e-07
ENSG00000126215	7517	XRCC3	X-ray repair cross complementing 3	4.32386	-1.51338	-6.97185	5.09093e-08	3.96451e-07
ENSG00000114268	5210	PFKFB4	6-phosphofructo-2-kinase/fructose-2,6-biphosphatase 4	6.45661	-0.894489	-6.96881	5.13612e-08	3.99756e-07
ENSG00000104490	83988	NCALD	neurocalcin delta	2.04952	2.64349	6.96837	5.14279e-08	4.00061e-07
ENSG00000133606	23608	MKRN1	makorin ring finger protein 1	6.76794	0.454667	6.96626	5.17432e-08	4.023e-07
ENSG00000158292	387509	GPR153	G protein-coupled receptor 153	4.01734	-0.641389	-6.96185	5.24111e-08	4.07276e-07
ENSG00000144730	54756	IL17RD	interleukin 17 receptor D	2.95059	-0.899907	-6.96128	5.2499e-08	4.07742e-07
ENSG00000128829	440275	EIF2AK4	eukaryotic translation initiation factor 2 alpha kinase 4	6.7857	0.43268	6.95816	5.29773e-08	4.11237e-07
ENSG00000213347	83463	MXD3	MAX dimerization protein 3	2.92088	-2.324	-6.9567	5.32035e-08	4.12773e-07
ENSG00000198756	23127	COLGALT2	collagen beta(1-O)galactosyltransferase 2	2.84541	0.804344	6.95648	5.32374e-08	4.12817e-07
ENSG00000106460	54664	TMEM106B	transmembrane protein 106B	5.63901	1.1483	6.95501	5.34659e-08	4.14368e-07
ENSG00000116273	148479	PHF13	PHD finger protein 13	4.81967	-0.620547	-6.95402	5.36191e-08	4.15334e-07
ENSG00000168395	84289	ING5	inhibitor of growth family member 5	4.17048	-1.18251	-6.95299	5.3781e-08	4.16367e-07
ENSG00000203760	387103	CENPW	centromere protein W	2.84313	-1.16843	-6.95073	5.41352e-08	4.18887e-07
ENSG00000106591	64983	MRPL32	mitochondrial ribosomal protein L32	4.61169	-0.49289	-6.95048	5.41746e-08	4.18969e-07
ENSG00000137710	5962	RDX	radixin	7.0367	0.759094	6.94938	5.43479e-08	4.20087e-07
ENSG00000130433	59285	CACNG6	calcium voltage-gated channel auxiliary subunit gamma 6	-3.71096	2.28468	6.94789	5.45848e-08	4.21695e-07
ENSG00000168556	3622	ING2	inhibitor of growth family member 2	2.38942	-0.952577	-6.94497	5.50511e-08	4.25072e-07
ENSG00000173821	57674	RNF213	ring finger protein 213	8.29496	0.644668	6.94396	5.52126e-08	4.26093e-07
ENSG00000119922	3433	IFIT2	interferon induced protein with tetratricopeptide repeats 2	2.90872	1.02606	6.94286	5.53893e-08	4.2723e-07
ENSG00000145685	10184	LHFPL2	LHFPL tetraspan subfamily member 2	6.52782	0.672235	6.94041	5.57858e-08	4.30061e-07
ENSG00000135372	55226	NAT10	N-acetyltransferase 10	6.04356	-0.372522	-6.93947	5.59387e-08	4.31012e-07
ENSG00000118689	2309	FOXO3	forkhead box O3	5.17445	0.767311	6.93694	5.63525e-08	4.33971e-07
ENSG00000132906	842	CASP9	caspase 9	3.57346	0.658787	6.93417	5.68086e-08	4.37252e-07
ENSG00000114166	8850	KAT2B	lysine acetyltransferase 2B	5.40372	0.616649	6.93382	5.68658e-08	4.37462e-07
ENSG00000135801	27097	TAF5L	TATA-box binding protein associated factor 5 like	4.8787	-0.564064	-6.92895	5.76782e-08	4.43197e-07
ENSG00000136999	4856	NOV	nephroblastoma overexpressed	5.64607	-0.624921	-6.92895	5.76793e-08	4.43197e-07
ENSG00000166411	3419	IDH3A	isocitrate dehydrogenase 3 (NAD(+)) alpha	4.84283	-0.451186	-6.92881	5.77026e-08	4.43197e-07
ENSG00000079150	51661	FKBP7	FK506 binding protein 7	4.06564	0.782983	6.92754	5.7916e-08	4.44602e-07
ENSG00000103145	54985	HCFC1R1	host cell factor C1 regulator 1	4.77968	0.974262	6.92372	5.8564e-08	4.4934e-07
ENSG00000175792	8607	RUVBL1	RuvB like AAA ATPase 1	5.92622	-0.557867	-6.92336	5.86256e-08	4.49576e-07
ENSG00000182359	143879	KBTBD3	kelch repeat and BTB domain containing 3	0.360172	1.52922	6.92124	5.89889e-08	4.52124e-07
ENSG00000048471	92017	SNX29	sorting nexin 29	4.76398	0.649603	6.91914	5.93506e-08	4.54657e-07
ENSG00000153721	154043	CNKSR3	CNKSR family member 3	3.6949	0.520929	6.91731	5.96677e-08	4.56847e-07
ENSG00000129347	65095	KRI1	KRI1 homolog	5.32903	-0.963619	-6.9158	5.9931e-08	4.58621e-07
ENSG00000107902	64077	LHPP	phospholysine phosphohistidine inorganic pyrophosphate phosphatase	2.28135	0.983002	6.91387	6.02681e-08	4.60959e-07
ENSG00000079156	114880	OSBPL6	oxysterol binding protein like 6	4.3154	-0.589942	-6.91254	6.05015e-08	4.62502e-07
ENSG00000102805	1203	CLN5	CLN5, intracellular trafficking protein	4.41828	0.78666	6.91218	6.05662e-08	4.62754e-07
ENSG00000176953	84901	NFATC2IP	nuclear factor of activated T cells 2 interacting protein	5.08856	-1.26404	-6.91012	6.09307e-08	4.65294e-07
ENSG00000138303	51008	ASCC1	activating signal cointegrator 1 complex subunit 1	4.32809	0.655892	6.90845	6.12284e-08	4.67323e-07
ENSG00000068308	55593	OTUD5	OTU deubiquitinase 5	5.90156	0.532549	6.90715	6.14605e-08	4.68849e-07
ENSG00000104946	79735	TBC1D17	TBC1 domain family member 17	5.1169	0.715452	6.90541	6.17732e-08	4.70989e-07
ENSG00000119912	3416	IDE	insulin degrading enzyme	5.19543	0.7709	6.90511	6.18273e-08	4.71154e-07
ENSG00000088298	55741	EDEM2	ER degradation enhancing alpha-mannosidase like protein 2	6.09424	0.579018	6.90348	6.212e-08	4.73138e-07
ENSG00000143457	55204	GOLPH3L	golgi phosphoprotein 3 like	3.74978	0.720631	6.8956	6.35646e-08	4.83888e-07
ENSG00000063438	57491	AHRR	aryl-hydrocarbon receptor repressor	4.7244	0.761859	6.88898	6.48021e-08	4.9305e-07
ENSG00000136908	8818	DPM2	dolichyl-phosphate mannosyltransferase subunit 2, regulatory	4.67823	-0.58015	-6.88589	6.53882e-08	4.9725e-07
ENSG00000130830	4354	MPP1	membrane palmitoylated protein 1	5.16831	0.456456	6.88229	6.608e-08	5.02151e-07
ENSG00000127946	3092	HIP1	huntingtin interacting protein 1	6.35736	-0.403039	-6.88202	6.61303e-08	5.02151e-07
ENSG00000182165	11257	TP53TG1	TP53 target 1	3.02786	1.28741	6.882	6.61359e-08	5.02151e-07
ENSG00000248487	25864	ABHD14A	abhydrolase domain containing 14A	3.04789	0.731632	6.88166	6.62001e-08	5.02377e-07
ENSG00000130638	25814	ATXN10	ataxin 10	6.77145	0.535183	6.88057	6.64124e-08	5.03603e-07
ENSG00000177192	80324	PUS1	pseudouridine synthase 1	4.2936	-0.839799	-6.88047	6.64309e-08	5.03603e-07
ENSG00000154114	219899	TBCEL	tubulin folding cofactor E like	3.74801	0.734097	6.87751	6.70061e-08	5.077e-07
ENSG00000177646	28976	ACAD9	acyl-CoA dehydrogenase family member 9	5.33109	-0.433325	-6.87604	6.72946e-08	5.09621e-07
ENSG00000081189	4208	MEF2C	myocyte enhancer factor 2C	3.39889	1.11466	6.87246	6.80015e-08	5.14707e-07
ENSG00000070808	815	CAMK2A	calcium/calmodulin dependent protein kinase II alpha	-0.955385	4.96542	6.87007	6.84773e-08	5.18039e-07
ENSG00000157881	55229	PANK4	pantothenate kinase 4	4.64118	-0.640442	-6.86912	6.86664e-08	5.192e-07
ENSG00000165804	51222	ZNF219	zinc finger protein 219	3.55545	1.35249	6.86755	6.89821e-08	5.21318e-07
ENSG00000154493	118611	C10orf90	chromosome 10 open reading frame 90	2.8277	1.10904	6.86695	6.91028e-08	5.21959e-07
ENSG00000170456	160518	DENND5B	DENN domain containing 5B	5.29751	0.645038	6.86326	6.98508e-08	5.27336e-07
ENSG00000163359	1293	COL6A3	collagen type VI alpha 3 chain	3.78097	-0.724719	-6.86232	7.00416e-08	5.28503e-07
ENSG00000005483	55904	KMT2E	lysine methyltransferase 2E	6.33403	0.501432	6.86173	7.01628e-08	5.29143e-07
ENSG00000186532	114826	SMYD4	SET and MYND domain containing 4	4.00093	-0.800197	-6.85591	7.13656e-08	5.37936e-07
ENSG00000085185	63035	BCORL1	BCL6 corepressor like 1	5.17075	0.659683	6.85299	7.1975e-08	5.42249e-07
ENSG00000185909	200942	KLHDC8B	kelch domain containing 8B	3.89425	0.799882	6.85097	7.24013e-08	5.45179e-07
ENSG00000171877	84978	FRMD5	FERM domain containing 5	4.79721	-0.534205	-6.85039	7.25246e-08	5.45825e-07
ENSG00000133639	694	BTG1	BTG anti-proliferation factor 1	6.12008	0.77135	6.84833	7.29623e-08	5.48836e-07
ENSG00000100403	23264	ZC3H7B	zinc finger CCCH-type containing 7B	7.92323	0.550316	6.8449	7.36954e-08	5.54065e-07
ENSG00000099377	80270	HSD3B7	hydroxy-delta-5-steroid dehydrogenase, 3 beta- and steroid delta-isomerase 7	3.82227	0.793067	6.84332	7.40366e-08	5.56343e-07
ENSG00000152661	2697	GJA1	gap junction protein alpha 1	-3.36434	5.80182	6.84019	7.47163e-08	5.61162e-07
ENSG00000132361	23277	CLUH	clustered mitochondria homolog	7.07825	-0.691823	-6.83922	7.49276e-08	5.62459e-07
ENSG00000197566	57547	ZNF624	zinc finger protein 624	2.07923	0.813354	6.8357	7.57021e-08	5.6798e-07
ENSG00000101189	55257	MRGBP	MRG domain binding protein	4.8343	-0.604677	-6.83319	7.62601e-08	5.71872e-07
ENSG00000100503	51199	NIN	ninein	6.93035	-0.390828	-6.82624	7.78234e-08	5.83296e-07
ENSG00000117593	55157	DARS2	aspartyl-tRNA synthetase 2, mitochondrial	5.91617	-0.570715	-6.82558	7.79719e-08	5.84108e-07
ENSG00000159267	3141	HLCS	holocarboxylase synthetase	5.4276	0.459404	6.82275	7.86201e-08	5.88662e-07
ENSG00000129103	25870	SUMF2	sulfatase modifying factor 2	7.96215	0.563021	6.82173	7.8854e-08	5.9011e-07
ENSG00000174938	26470	SEZ6L2	seizure related 6 homolog like 2	5.93492	0.780097	6.82016	7.92161e-08	5.92515e-07
ENSG00000151917	221336	BEND6	BEN domain containing 6	2.35877	1.02011	6.8144	8.05621e-08	6.02274e-07
ENSG00000113163	10087	COL4A3BP	collagen type IV alpha 3 binding protein	5.80058	0.637392	6.81289	8.09167e-08	6.04615e-07
ENSG00000019144	23187	PHLDB1	pleckstrin homology like domain family B member 1	6.5818	0.724714	6.8126	8.09872e-08	6.04831e-07
ENSG00000083782	1833	EPYC	epiphycan	-3.03736	6.62091	6.81155	8.12359e-08	6.06378e-07
ENSG00000179833	9792	SERTAD2	SERTA domain containing 2	5.41226	0.545527	6.81094	8.1381e-08	6.0715e-07
ENSG00000143437	405	ARNT	aryl hydrocarbon receptor nuclear translocator	5.82633	0.415778	6.80852	8.19583e-08	6.11145e-07
ENSG00000089048	51575	ESF1	ESF1 nucleolar pre-rRNA processing protein homolog	4.57357	-0.629528	-6.80761	8.21752e-08	6.12449e-07
ENSG00000100906	4792	NFKBIA	NFKB inhibitor alpha	4.72717	0.687541	6.80674	8.23855e-08	6.13702e-07
ENSG00000155275	152992	TRMT44	tRNA methyltransferase 44 homolog	3.19107	0.599139	6.80602	8.25581e-08	6.14674e-07
ENSG00000131779	8799	PEX11B	peroxisomal biogenesis factor 11 beta	4.34279	0.449991	6.80528	8.27386e-08	6.15443e-07
ENSG00000197183	140688	NOL4L	nucleolar protein 4 like	5.049	0.690088	6.80525	8.27458e-08	6.15443e-07
ENSG00000166619	10904	BLCAP	BLCAP, apoptosis inducing factor	6.04285	0.351077	6.80048	8.39069e-08	6.23761e-07
ENSG00000112304	55856	ACOT13	acyl-CoA thioesterase 13	3.87795	0.717631	6.7929	8.57869e-08	6.37412e-07
ENSG00000166225	10818	FRS2	fibroblast growth factor receptor substrate 2	4.46321	0.821154	6.79083	8.63077e-08	6.40955e-07
ENSG00000143631	2312	FLG	filaggrin	4.38112	0.983433	6.77817	8.95613e-08	6.64778e-07
ENSG00000116017	1820	ARID3A	AT-rich interaction domain 3A	3.50765	-0.723938	-6.77558	9.02428e-08	6.69496e-07
ENSG00000196781	7088	TLE1	transducin like enhancer of split 1	5.05191	0.511903	6.77165	9.12862e-08	6.76892e-07
ENSG00000173846	1263	PLK3	polo like kinase 3	3.29934	-1.42684	-6.76894	9.20129e-08	6.81934e-07
ENSG00000024862	25901	CCDC28A	coiled-coil domain containing 28A	2.24699	0.964669	6.76639	9.27033e-08	6.86701e-07
ENSG00000108788	6945	MLX	MLX, MAX dimerization protein	5.41719	-0.519062	-6.76495	9.30949e-08	6.89252e-07
ENSG00000184500	5627	PROS1	protein S	5.7184	0.76065	6.76429	9.32751e-08	6.90236e-07
ENSG00000197275	25788	RAD54B	RAD54 homolog B	1.44067	-1.58855	-6.76397	9.3362e-08	6.90528e-07
ENSG00000110074	55572	FOXRED1	FAD dependent oxidoreductase domain containing 1	3.96037	-0.893841	-6.76356	9.34734e-08	6.91001e-07
ENSG00000102098	10389	SCML2	Scm polycomb group protein like 2	1.54629	-1.30372	-6.76318	9.35778e-08	6.91423e-07
ENSG00000204209	1616	DAXX	death domain associated protein	5.86353	-0.537448	-6.76199	9.39033e-08	6.93476e-07
ENSG00000005486	57414	RHBDD2	rhomboid domain containing 2	6.03176	0.746097	6.75925	9.46597e-08	6.98708e-07
ENSG00000162607	7398	USP1	ubiquitin specific peptidase 1	5.43323	-1.09274	-6.75598	9.55709e-08	7.05077e-07
ENSG00000126106	79639	TMEM53	transmembrane protein 53	3.32818	0.75204	6.74872	9.76222e-08	7.19846e-07
ENSG00000104824	3191	HNRNPL	heterogeneous nuclear ribonucleoprotein L	7.29257	-0.333409	-6.74646	9.82709e-08	7.24264e-07
ENSG00000198964	259230	SGMS1	sphingomyelin synthase 1	3.66024	0.666997	6.74494	9.87096e-08	7.27129e-07
ENSG00000170558	1000	CDH2	cadherin 2	6.99706	0.569089	6.74436	9.88766e-08	7.27992e-07
ENSG00000042286	84883	AIFM2	apoptosis inducing factor, mitochondria associated 2	5.00838	0.558231	6.74334	9.91711e-08	7.29791e-07
ENSG00000116120	10056	FARSB	phenylalanyl-tRNA synthetase subunit beta	6.03354	-0.647598	-6.74238	9.94528e-08	7.31495e-07
ENSG00000166855	10845	CLPX	caseinolytic mitochondrial matrix peptidase chaperone subunit	5.26737	0.410885	6.73777	1.00803e-07	7.41054e-07
ENSG00000155016	113612	CYP2U1	cytochrome P450 family 2 subfamily U member 1	4.73149	0.676213	6.73322	1.02155e-07	7.50614e-07
ENSG00000169962	83756	TAS1R3	taste 1 receptor member 3	0.292304	1.90993	6.73219	1.02462e-07	7.52491e-07
ENSG00000143473	3756	KCNH1	potassium voltage-gated channel subfamily H member 1	3.68016	0.736281	6.7308	1.02883e-07	7.55199e-07
ENSG00000160695	55823	VPS11	VPS11, CORVET/HOPS core subunit	5.10633	0.448476	6.72848	1.03583e-07	7.59958e-07
ENSG00000132613	92154	MTSS1L	MTSS1L, I-BAR domain containing	4.29097	0.739854	6.72703	1.04024e-07	7.62805e-07
ENSG00000180596	8347	HIST1H2BC	histone cluster 1 H2B family member c	2.02926	1.13974	6.72629	1.0425e-07	7.64081e-07
ENSG00000134769	1837	DTNA	dystrobrevin alpha	4.19676	0.460294	6.72344	1.05124e-07	7.70101e-07
ENSG00000133134	84707	BEX2	brain expressed X-linked 2	0.721878	1.71091	6.72312	1.05223e-07	7.70441e-07
ENSG00000198682	9060	PAPSS2	3'-phosphoadenosine 5'-phosphosulfate synthase 2	2.31186	1.16026	6.72164	1.0568e-07	7.73394e-07
ENSG00000128917	54567	DLL4	delta like canonical Notch ligand 4	-2.17257	-3.36265	-6.72132	1.05779e-07	7.73729e-07
ENSG00000182504	79598	CEP97	centrosomal protein 97	4.57181	-0.765946	-6.71594	1.0746e-07	7.85629e-07
ENSG00000101811	1478	CSTF2	cleavage stimulation factor subunit 2	4.64702	-0.589593	-6.71334	1.0828e-07	7.91234e-07
ENSG00000138606	90525	SHF	Src homology 2 domain containing F	2.61384	1.05652	6.70555	1.10782e-07	8.08783e-07
ENSG00000136040	10154	PLXNC1	plexin C1	4.47838	1.16515	6.70551	1.10793e-07	8.08783e-07
[truncated: 5,263 more rows]

## Sheet: DEG MaMel63 PLX vs. DMSO (24 h)
Supplementary table S5B: Differentially expressed genes in MaMel63a treated with 2µM of vemurafenib for 24 h in comparison to the corresponding time-matched DMSO control
Threshold: BH adjusted p-value <0.05 (q-value)
ENSEMBL	ENTREZ	symbol	name	mean expression	log2 FC	t	p-value	q-value
DEG MaMel21 PLX vs. DMSO (24 h)	4313	MMP2	matrix metallopeptidase 2	7.58674	4.89332	56.1632	6.99378e-35	1.01955e-30
ENSG00000244405	2119	ETV5	ETS variant 5	5.6059	-4.21165	-54.2362	2.24e-34	1.63273e-30
ENSG00000144645	114884	OSBPL10	oxysterol binding protein like 10	3.87309	-4.10542	-51.8569	9.98175e-34	4.85046e-30
ENSG00000144136	6574	SLC20A1	solute carrier family 20 member 1	7.62332	-3.59463	-49.7622	3.93636e-33	1.4346e-29
ENSG00000110031	9404	LPXN	leupaxin	4.7039	-3.46419	-46.9137	2.79146e-32	8.13879e-29
ENSG00000136158	10253	SPRY2	sprouty RTK signaling antagonist 2	4.58331	-4.00258	-43.3689	3.77946e-31	9.18284e-28
ENSG00000006327	51330	TNFRSF12A	TNF receptor superfamily member 12A	5.51886	-4.33819	-43.0612	4.78425e-31	9.87146e-28
ENSG00000162407	8613	PLPP3	phospholipid phosphatase 3	5.75664	-3.78537	-42.9	5.41718e-31	9.87146e-28
ENSG00000168672	157638	FAM84B	family with sequence similarity 84 member B	5.1736	-4.65926	-41.8352	1.24451e-30	2.01582e-27
ENSG00000115935	7456	WIPF1	WAS/WASL interacting protein family member 1	5.91143	-2.6129	-41.6366	1.45667e-30	2.12354e-27
ENSG00000111252	10019	SH2B3	SH2B adaptor protein 3	6.62795	-3.3148	-41.2199	2.03153e-30	2.69233e-27
ENSG00000159399	3099	HK2	hexokinase 2	6.49865	-2.10195	-40.1347	4.9056e-30	5.59418e-27
ENSG00000197256	25959	KANK2	KN motif and ankyrin repeat domains 2	7.5165	2.60815	40.1143	4.98864e-30	5.59418e-27
ENSG00000137331	8870	IER3	immediate early response 3	5.81809	-4.27002	-39.7022	7.01548e-30	7.06997e-27
ENSG00000110092	595	CCND1	cyclin D1	5.86476	-5.08365	-39.6586	7.27463e-30	7.06997e-27
ENSG00000175832	2118	ETV4	ETS variant 4	3.95013	-5.35635	-39.5328	8.0788e-30	7.3608e-27
ENSG00000138678	84803	GPAT3	glycerol-3-phosphate acyltransferase 3	5.13565	-3.11156	-38.5128	1.91366e-29	1.64102e-26
ENSG00000166197	9221	NOLC1	nucleolar and coiled-body phosphoprotein 1	6.83584	-2.21383	-38.0273	2.9073e-29	2.35459e-26
ENSG00000187678	81848	SPRY4	sprouty RTK signaling antagonist 4	4.05491	-6.1832	-37.5553	4.38689e-29	3.3659e-26
ENSG00000198825	22876	INPP5F	inositol polyphosphate-5-phosphatase F	5.38079	-2.77901	-36.6721	9.60242e-29	6.9992e-26
ENSG00000135048	23670	CEMIP2	cell migration inducing hyaluronidase 2	7.13968	-2.38303	-36.5356	1.08549e-28	7.53533e-26
ENSG00000005100	56919	DHX33	DEAH-box helicase 33	6.17782	-1.62178	-36.4148	1.21041e-28	8.02064e-26
ENSG00000163430	11167	FSTL1	follistatin like 1	8.75879	2.00109	36.3027	1.3396e-28	8.49073e-26
ENSG00000101096	4773	NFATC2	nuclear factor of activated T cells 2	2.81799	-4.49679	-36.0557	1.67661e-28	1.0184e-25
ENSG00000106772	158471	PRUNE2	prune homolog 2	5.63241	3.59386	35.94	1.86357e-28	1.08669e-25
ENSG00000143179	7371	UCK2	uridine-cytidine kinase 2	5.48293	-2.17102	-35.7161	2.2883e-28	1.28303e-25
ENSG00000138395	65061	CDK15	cyclin dependent kinase 15	3.68099	3.4943	35.4948	2.80653e-28	1.51532e-25
ENSG00000073008	5817	PVR	poliovirus receptor	6.50423	-2.49618	-35.2795	3.42752e-28	1.78451e-25
ENSG00000006468	2115	ETV1	ETS variant 1	4.20066	-4.68384	-34.7799	5.47365e-28	2.75155e-25
ENSG00000139318	1848	DUSP6	dual specificity phosphatase 6	3.3877	-6.7372	-34.6358	6.27198e-28	3.04777e-25
ENSG00000156853	115509	ZNF689	zinc finger protein 689	4.95338	-3.40585	-34.5896	6.55318e-28	3.08169e-25
ENSG00000147041	94122	SYTL5	synaptotagmin like 5	2.72232	-4.3338	-33.5747	1.7391e-27	7.69091e-25
ENSG00000175592	8061	FOSL1	FOS like 1, AP-1 transcription factor subunit	4.46274	-5.50567	-33.5736	1.74098e-27	7.69091e-25
ENSG00000185022	23764	MAFF	MAF bZIP transcription factor F	3.53737	-3.53673	-33.5057	1.86026e-27	7.97615e-25
ENSG00000111424	7421	VDR	vitamin D receptor	5.75923	-2.79773	-33.2963	2.28404e-27	9.51336e-25
ENSG00000141576	114804	RNF157	ring finger protein 157	4.25523	-2.96203	-32.8654	3.49788e-27	1.41645e-24
ENSG00000091490	23231	SEL1L3	SEL1L family member 3	5.54751	2.31621	32.7279	4.01195e-27	1.58071e-24
ENSG00000127418	53834	FGFRL1	fibroblast growth factor receptor like 1	4.45555	-2.74164	-32.6451	4.35838e-27	1.67201e-24
ENSG00000104738	4173	MCM4	minichromosome maintenance complex component 4	6.90239	-1.7217	-32.5498	4.79557e-27	1.79122e-24
ENSG00000094804	990	CDC6	cell division cycle 6	4.38788	-3.38294	-32.5253	4.91487e-27	1.79122e-24
ENSG00000104783	3783	KCNN4	potassium calcium-activated channel subfamily N member 4	3.50931	-4.44323	-32.3544	5.83868e-27	2.06066e-24
ENSG00000184254	220	ALDH1A3	aldehyde dehydrogenase 1 family member A3	5.98881	-2.50845	-32.3187	6.05314e-27	2.06066e-24
ENSG00000158467	23382	AHCYL2	adenosylhomocysteinase like 2	5.81772	2.2321	32.3146	6.07822e-27	2.06066e-24
ENSG00000162745	25903	OLFML2B	olfactomedin like 2B	4.3995	3.68383	32.2743	6.33129e-27	2.09767e-24
ENSG00000198369	200734	SPRED2	sprouty related EVH1 domain containing 2	4.86744	-2.73962	-31.9735	8.5961e-27	2.78475e-24
ENSG00000154127	84959	UBASH3B	ubiquitin associated and SH3 domain containing B	4.38795	-3.42616	-31.8595	9.65912e-27	3.0611e-24
ENSG00000120875	1846	DUSP4	dual specificity phosphatase 4	6.70709	-3.07173	-31.2697	1.77718e-26	5.51228e-24
ENSG00000120738	1958	EGR1	early growth response 1	3.2933	-3.8551	-31.2106	1.89023e-26	5.7408e-24
ENSG00000130826	1736	DKC1	dyskerin pseudouridine synthase 1	6.45359	-1.62632	-30.9976	2.3629e-26	7.02986e-24
ENSG00000163513	7048	TGFBR2	transforming growth factor beta receptor 2	7.77218	2.13343	30.773	2.99449e-26	8.73072e-24
ENSG00000171793	1503	CTPS1	CTP synthase 1	6.29774	-2.04795	-30.0856	6.24679e-26	1.7856e-23
ENSG00000115963	390	RND3	Rho family GTPase 3	4.81794	-4.00526	-30.0669	6.37468e-26	1.78712e-23
ENSG00000070371	8218	CLTCL1	clathrin heavy chain like 1	4.6793	3.34242	29.5952	1.06583e-25	2.93163e-23
ENSG00000142627	1969	EPHA2	EPH receptor A2	5.67484	-3.96734	-29.5361	1.13722e-25	3.07007e-23
ENSG00000137203	7020	TFAP2A	transcription factor AP-2 alpha	7.10237	2.01572	29.5039	1.17831e-25	3.12317e-23
ENSG00000124766	6659	SOX4	SRY-box 4	6.01176	3.26649	29.4731	1.2189e-25	3.17307e-23
ENSG00000059804	6515	SLC2A3	solute carrier family 2 member 3	5.90154	-2.51817	-29.3984	1.3236e-25	3.38516e-23
ENSG00000124920	745	MYRF	myelin regulatory factor	1.87553	4.41568	29.0317	1.98929e-25	4.99999e-23
ENSG00000180198	1104	RCC1	regulator of chromosome condensation 1	5.67982	-2.05543	-28.9593	2.15712e-25	5.32992e-23
ENSG00000144677	10217	CTDSPL	CTD small phosphatase like	4.896	-2.04465	-28.6873	2.92903e-25	7.11658e-23
ENSG00000074416	11343	MGLL	monoglyceride lipase	5.05388	-3.21849	-28.3406	4.3431e-25	1.03793e-22
ENSG00000159167	6781	STC1	stanniocalcin 1	3.97738	-3.58726	-28.2238	4.96445e-25	1.16729e-22
ENSG00000169213	5865	RAB3B	RAB3B, member RAS oncogene family	2.74748	3.77837	27.8258	7.85939e-25	1.81864e-22
ENSG00000019549	6591	SNAI2	snail family transcriptional repressor 2	6.20985	1.99945	27.8018	8.08176e-25	1.84087e-22
ENSG00000198824	283489	CHAMP1	chromosome alignment maintaining phosphoprotein 1	5.57663	-2.11892	-27.7605	8.47988e-25	1.90184e-22
ENSG00000104081	90427	BMF	Bcl2 modifying factor	4.76147	3.35317	27.7004	9.0948e-25	2.00885e-22
ENSG00000259207	3690	ITGB3	integrin subunit beta 3	5.11982	-2.62675	-27.1699	1.69833e-24	3.65873e-22
ENSG00000136997	4609	MYC	MYC proto-oncogene, bHLH transcription factor	5.54116	-2.85515	-27.1658	1.70664e-24	3.65873e-22
ENSG00000138771	57619	SHROOM3	shroom family member 3	1.23595	-3.87434	-27.0817	1.88619e-24	3.98505e-22
ENSG00000011422	5329	PLAUR	plasminogen activator, urokinase receptor	5.56026	-2.43401	-27.0564	1.94391e-24	4.04833e-22
ENSG00000134986	9315	NREP	neuronal regeneration related protein	4.50548	2.76574	26.9139	2.30491e-24	4.73253e-22
ENSG00000162512	9672	SDC3	syndecan 3	7.94954	-2.1658	-26.752	2.79949e-24	5.59986e-22
ENSG00000091986	151887	CCDC80	coiled-coil domain containing 80	6.07756	2.2771	26.7506	2.80416e-24	5.59986e-22
ENSG00000115107	55240	STEAP3	STEAP3 metalloreductase	5.02767	-1.89259	-26.6713	3.08566e-24	6.07876e-22
ENSG00000085832	2060	EPS15	epidermal growth factor receptor pathway substrate 15	6.44335	1.98855	26.2748	4.99766e-24	9.71412e-22
ENSG00000181026	64782	AEN	apoptosis enhancing nuclease	5.44335	-1.91796	-25.9323	7.62113e-24	1.46185e-21
ENSG00000171444	4163	MCC	MCC, WNT signaling pathway regulator	6.53466	1.55767	25.9057	7.87653e-24	1.49122e-21
ENSG00000108797	8506	CNTNAP1	contactin associated protein 1	5.58246	2.5004	25.8832	8.09954e-24	1.51378e-21
ENSG00000132334	5791	PTPRE	protein tyrosine phosphatase, receptor type E	3.82969	-2.19145	-25.8492	8.44927e-24	1.55916e-21
ENSG00000079482	4983	OPHN1	oligophrenin 1	4.91595	-1.82533	-25.6807	1.04234e-23	1.89941e-21
ENSG00000125630	84172	POLR1B	RNA polymerase I subunit B	5.3312	-2.16781	-25.6367	1.10144e-23	1.98232e-21
ENSG00000181649	7262	PHLDA2	pleckstrin homology like domain family A member 2	4.3122	-4.87784	-25.6178	1.12779e-23	2.00499e-21
ENSG00000107937	23560	GTPBP4	GTP binding protein 4	5.8624	-1.74987	-25.5797	1.18301e-23	2.07781e-21
ENSG00000160193	10785	WDR4	WD repeat domain 4	3.72804	-2.20917	-25.4959	1.31432e-23	2.28097e-21
ENSG00000064999	23294	ANKS1A	ankyrin repeat and sterile alpha motif domain containing 1A	6.13074	-1.97244	-25.3552	1.56951e-23	2.6918e-21
ENSG00000159216	861	RUNX1	runt related transcription factor 1	5.5478	2.17966	25.3411	1.59781e-23	2.70847e-21
ENSG00000118276	9331	B4GALT6	beta-1,4-galactosyltransferase 6	4.12035	-2.94534	-25.2832	1.71943e-23	2.88114e-21
ENSG00000147100	6567	SLC16A2	solute carrier family 16 member 2	5.91669	1.90708	25.1951	1.92301e-23	3.18564e-21
ENSG00000100100	113791	PIK3IP1	phosphoinositide-3-kinase interacting protein 1	2.85428	4.45477	25.1431	2.05447e-23	3.35374e-21
ENSG00000164938	94241	TP53INP1	tumor protein p53 inducible nuclear protein 1	4.48368	2.68676	25.137	2.0705e-23	3.35374e-21
ENSG00000167721	55720	TSR1	TSR1, ribosome maturation factor	5.99559	-1.56237	-25.083	2.21835e-23	3.55375e-21
ENSG00000145220	55646	LYAR	Ly1 antibody reactive	3.82074	-2.46245	-24.9873	2.5071e-23	3.97267e-21
ENSG00000065183	10885	WDR3	WD repeat domain 3	6.16985	-1.78693	-24.8886	2.84574e-23	4.42607e-21
ENSG00000105327	27113	BBC3	BCL2 binding component 3	3.39075	3.37612	24.8864	2.85396e-23	4.42607e-21
ENSG00000134802	29015	SLC43A3	solute carrier family 43 member 3	4.54905	-2.90417	-24.8469	3.00258e-23	4.60754e-21
ENSG00000146267	84553	FAXC	failed axon connections homolog	3.25941	-1.82912	-24.684	3.70595e-23	5.62765e-21
ENSG00000164045	993	CDC25A	cell division cycle 25A	3.70609	-2.98247	-24.4939	4.74501e-23	7.13121e-21
ENSG00000141076	84916	UTP4	UTP4, small subunit processome component	5.97209	-1.44784	-24.4442	5.0636e-23	7.53236e-21
ENSG00000112118	4172	MCM3	minichromosome maintenance complex component 3	6.78593	-1.44016	-24.3788	5.51557e-23	8.12182e-21
ENSG00000197555	26037	SIPA1L1	signal induced proliferation associated 1 like 1	6.1241	-1.73551	-24.2641	6.4119e-23	9.34727e-21
ENSG00000048162	51491	NOP16	NOP16 nucleolar protein	3.56334	-2.54825	-24.2396	6.62273e-23	9.55903e-21
ENSG00000153094	10018	BCL2L11	BCL2 like 11	4.70729	2.25004	24.2002	6.97539e-23	9.96934e-21
ENSG00000123240	10133	OPTN	optineurin	5.96348	1.45084	24.1443	7.50913e-23	1.0628e-20
ENSG00000173068	54796	BNC2	basonuclin 2	5.91287	1.49192	24.121	7.74453e-23	1.08557e-20
ENSG00000166750	162394	SLFN5	schlafen family member 5	7.07341	1.94587	24.07	8.28591e-23	1.14984e-20
ENSG00000041982	3371	TNC	tenascin C	10.8086	-1.88637	-24.0632	8.36073e-23	1.14984e-20
ENSG00000136271	54606	DDX56	DEAD-box helicase 56	6.2363	-1.38626	-23.9115	1.0229e-22	1.39363e-20
ENSG00000119139	9414	TJP2	tight junction protein 2	6.32121	1.40667	23.8098	1.1717e-22	1.58158e-20
ENSG00000115053	4691	NCL	nucleolin	9.45864	-1.31541	-23.6717	1.41019e-22	1.88603e-20
ENSG00000149577	51092	SIDT2	SID1 transmembrane family member 2	5.88339	1.86288	23.6275	1.49668e-22	1.97366e-20
ENSG00000127124	59269	HIVEP3	human immunodeficiency virus type I enhancer binding protein 3	4.04537	-2.2171	-23.6244	1.50278e-22	1.97366e-20
ENSG00000114268	5210	PFKFB4	6-phosphofructo-2-kinase/fructose-2,6-biphosphatase 4	6.45661	-3.0236	-23.5563	1.64738e-22	2.14424e-20
ENSG00000104998	9466	IL27RA	interleukin 27 receptor subunit alpha	3.03964	-2.20522	-23.4825	1.82034e-22	2.34841e-20
ENSG00000115652	80146	UXS1	UDP-glucuronate decarboxylase 1	5.5503	-1.87465	-23.4649	1.86437e-22	2.38411e-20
ENSG00000128342	3976	LIF	LIF, interleukin 6 family cytokine	4.50128	-7.04837	-23.3099	2.30165e-22	2.91769e-20
ENSG00000053372	51154	MRTO4	MRT4 homolog, ribosome maturation factor	5.33955	-2.44604	-23.3008	2.33038e-22	2.92864e-20
ENSG00000108932	9120	SLC16A6	solute carrier family 16 member 6	3.15281	-4.32705	-23.289	2.36845e-22	2.95104e-20
ENSG00000100462	10419	PRMT5	protein arginine methyltransferase 5	4.94758	-1.51724	-23.1688	2.7915e-22	3.43054e-20
ENSG00000198910	3897	L1CAM	L1 cell adhesion molecule	10.2587	1.84056	23.1665	2.80034e-22	3.43054e-20
ENSG00000135074	8728	ADAM19	ADAM metallopeptidase domain 19	5.59759	-1.57994	-23.1576	2.83482e-22	3.44383e-20
ENSG00000072110	87	ACTN1	actinin alpha 1	9.28762	-2.13457	-23.1236	2.97025e-22	3.57854e-20
ENSG00000087510	7022	TFAP2C	transcription factor AP-2 gamma	4.48882	-2.30589	-23.1082	3.03354e-22	3.62484e-20
ENSG00000165732	9188	DDX21	DExD-box helicase 21	6.47875	-2.11278	-23.0734	3.18218e-22	3.77153e-20
ENSG00000169908	4071	TM4SF1	transmembrane 4 L six family member 1	4.87835	-2.43505	-23.0613	3.23562e-22	3.80395e-20
ENSG00000065328	55388	MCM10	minichromosome maintenance 10 replication initiation factor	3.08725	-3.60862	-22.9268	3.89576e-22	4.54339e-20
ENSG00000078804	58476	TP53INP2	tumor protein p53 inducible nuclear protein 2	6.04748	1.89374	22.9046	4.0176e-22	4.6483e-20
ENSG00000135678	1368	CPM	carboxypeptidase M	3.86377	2.43522	22.8474	4.34886e-22	4.99194e-20
ENSG00000159131	2618	GART	phosphoribosylglycinamide formyltransferase, phosphoribosylglycinamide synthetase, phosphoribosylaminoimidazole synthetase	6.76064	-1.23169	-22.7725	4.82622e-22	5.49661e-20
ENSG00000123933	10608	MXD4	MAX dimerization protein 4	6.04513	2.63351	22.7457	5.00979e-22	5.66145e-20
ENSG00000075223	10512	SEMA3C	semaphorin 3C	7.27916	2.21689	22.7201	5.19201e-22	5.82224e-20
ENSG00000108671	5717	PSMD11	proteasome 26S subunit, non-ATPase 11	6.68168	-1.18941	-22.6088	6.06532e-22	6.74964e-20
ENSG00000108179	10105	PPIF	peptidylprolyl isomerase F	5.9582	-1.68619	-22.5661	6.44024e-22	7.11256e-20
ENSG00000197535	4644	MYO5A	myosin VA	7.83275	1.30742	22.5572	6.52055e-22	7.14711e-20
ENSG00000143476	51514	DTL	denticleless E3 ubiquitin protein ligase homolog	4.37093	-2.69129	-22.5308	6.76726e-22	7.36217e-20
ENSG00000103423	9093	DNAJA3	DnaJ heat shock protein family (Hsp40) member A3	6.02436	-1.32006	-22.5061	7.00605e-22	7.56549e-20
ENSG00000034152	5606	MAP2K3	mitogen-activated protein kinase kinase 3	5.60626	-1.92174	-22.4778	7.2913e-22	7.76658e-20
ENSG00000112578	705	BYSL	bystin like	4.80524	-2.09823	-22.477	7.29882e-22	7.76658e-20
ENSG00000092853	63967	CLSPN	claspin	4.19162	-2.33303	-22.4245	7.85985e-22	8.30296e-20
ENSG00000160208	23076	RRP1B	ribosomal RNA processing 1B	6.0468	-1.66229	-22.3423	8.82787e-22	9.25847e-20
ENSG00000118785	6696	SPP1	secreted phosphoprotein 1	5.46214	2.50146	22.3302	8.98098e-22	9.35176e-20
ENSG00000164466	94081	SFXN1	sideroflexin 1	5.76284	-1.59425	-22.2926	9.47154e-22	9.79263e-20
ENSG00000080493	8671	SLC4A4	solute carrier family 4 member 4	3.04414	-3.3851	-22.259	9.93489e-22	1.01994e-19
ENSG00000138119	26509	MYOF	myoferlin	7.99261	-1.40692	-22.2311	1.03362e-21	1.05371e-19
ENSG00000136960	5168	ENPP2	ectonucleotide pyrophosphatase/phosphodiesterase 2	4.64896	1.96837	22.2205	1.04941e-21	1.06238e-19
ENSG00000103994	64397	ZNF106	zinc finger protein 106	8.13136	1.38516	22.173	1.12284e-21	1.12318e-19
ENSG00000132205	84034	EMILIN2	elastin microfibril interfacer 2	4.86156	-2.72599	-22.1717	1.12488e-21	1.12318e-19
ENSG00000132561	4147	MATN2	matrilin 2	5.43987	1.82043	22.1632	1.13863e-21	1.12918e-19
ENSG00000154734	9510	ADAMTS1	ADAM metallopeptidase with thrombospondin type 1 motif 1	4.70814	-1.77456	-22.139	1.1786e-21	1.16093e-19
ENSG00000148843	22984	PDCD11	programmed cell death 11	6.52554	-1.14935	-22.1308	1.19241e-21	1.16664e-19
ENSG00000183496	84206	MEX3B	mex-3 RNA binding family member B	2.36057	3.58473	22.0696	1.30137e-21	1.26476e-19
ENSG00000139496	9818	NUP58	nucleoporin 58	5.78286	-1.70367	-22.0604	1.3187e-21	1.27311e-19
ENSG00000014138	23649	POLA2	DNA polymerase alpha 2, accessory subunit	4.20413	-1.83002	-22.0198	1.39754e-21	1.34035e-19
ENSG00000125148	4502	MT2A	metallothionein 2A	7.24699	-2.8683	-22.0015	1.43488e-21	1.36717e-19
ENSG00000055044	51602	NOP58	NOP58 ribonucleoprotein	5.93503	-1.89615	-21.976	1.48837e-21	1.40812e-19
ENSG00000138639	83478	ARHGAP24	Rho GTPase activating protein 24	3.85051	2.00545	21.9719	1.49718e-21	1.40812e-19
ENSG00000186591	7328	UBE2H	ubiquitin conjugating enzyme E2 H	7.75245	1.73446	21.929	1.59224e-21	1.48773e-19
ENSG00000130513	9518	GDF15	growth differentiation factor 15	3.24885	-4.44741	-21.9247	1.60223e-21	1.48773e-19
ENSG00000093000	10762	NUP50	nucleoporin 50	6.26237	-1.46363	-21.9187	1.61614e-21	1.49114e-19
ENSG00000163638	56999	ADAMTS9	ADAM metallopeptidase with thrombospondin type 1 motif 9	3.69884	-1.4925	-21.9056	1.64675e-21	1.50983e-19
ENSG00000160818	54865	GPATCH4	G-patch domain containing 4	5.32008	-1.78414	-21.8467	1.79287e-21	1.63353e-19
ENSG00000052749	23223	RRP12	ribosomal RNA processing 12 homolog	5.57503	-1.72845	-21.8044	1.90587e-21	1.71958e-19
ENSG00000188313	5359	PLSCR1	phospholipid scramblase 1	5.32106	-1.51159	-21.8003	1.91709e-21	1.71958e-19
ENSG00000086300	29887	SNX10	sorting nexin 10	3.66509	-3.27589	-21.7983	1.9227e-21	1.71958e-19
ENSG00000196083	3556	IL1RAP	interleukin 1 receptor accessory protein	5.53077	-2.18943	-21.787	1.95434e-21	1.73722e-19
ENSG00000090339	3383	ICAM1	intercellular adhesion molecule 1	7.04857	-2.22129	-21.7495	2.0634e-21	1.82304e-19
ENSG00000132646	5111	PCNA	proliferating cell nuclear antigen	6.50736	-1.96079	-21.6549	2.36733e-21	2.07897e-19
ENSG00000057019	131566	DCBLD2	discoidin, CUB and LCCL domain containing 2	7.86982	-2.06041	-21.5826	2.63034e-21	2.29612e-19
ENSG00000101412	1869	E2F1	E2F transcription factor 1	4.49771	-2.21657	-21.5782	2.64722e-21	2.29709e-19
ENSG00000169554	9839	ZEB2	zinc finger E-box binding homeobox 2	6.59666	1.48476	21.5079	2.93341e-21	2.53037e-19
ENSG00000108424	3837	KPNB1	karyopherin subunit beta 1	8.45197	-1.2249	-21.4966	2.98272e-21	2.55777e-19
ENSG00000101265	9770	RASSF2	Ras association domain family member 2	1.74977	-4.16186	-21.4639	3.12896e-21	2.66748e-19
ENSG00000108219	81619	TSPAN14	tetraspanin 14	7.49665	-1.23102	-21.4495	3.19541e-21	2.7083e-19
ENSG00000073910	10129	FRY	FRY microtubule binding protein	2.32071	2.60462	21.4179	3.34734e-21	2.81799e-19
ENSG00000180354	222166	MTURN	maturin, neural progenitor differentiation regulator homolog	3.34241	2.52307	21.4146	3.3635e-21	2.81799e-19
ENSG00000085840	4998	ORC1	origin recognition complex subunit 1	3.93263	-2.34263	-21.3616	3.63599e-21	3.02888e-19
ENSG00000178921	5198	PFAS	phosphoribosylformylglycinamidine synthase	6.15682	-1.4993	-21.3358	3.77692e-21	3.11225e-19
ENSG00000198176	7027	TFDP1	transcription factor Dp-1	6.60981	-1.04871	-21.3355	3.77876e-21	3.11225e-19
ENSG00000155561	23165	NUP205	nucleoporin 205	7.23865	-1.4194	-21.2919	4.02954e-21	3.30015e-19
ENSG00000131389	6533	SLC6A6	solute carrier family 6 member 6	7.01929	-1.60248	-21.2637	4.20105e-21	3.42139e-19
ENSG00000170677	9306	SOCS6	suppressor of cytokine signaling 6	5.68399	1.99583	21.2598	4.2254e-21	3.4221e-19
ENSG00000116525	55223	TRIM62	tripartite motif containing 62	5.49154	-1.81153	-21.2042	4.58799e-21	3.69523e-19
ENSG00000106261	7586	ZKSCAN1	zinc finger with KRAB and SCAN domains 1	7.59232	1.38212	21.1996	4.61889e-21	3.69968e-19
ENSG00000166401	5271	SERPINB8	serpin family B member 8	4.2111	-2.2	-21.1327	5.10118e-21	4.06366e-19
ENSG00000067141	4756	NEO1	neogenin 1	6.06559	1.61965	21.1209	5.19142e-21	4.11307e-19
ENSG00000116062	2956	MSH6	mutS homolog 6	6.20366	-1.28541	-21.0907	5.43003e-21	4.27887e-19
ENSG00000167670	10036	CHAF1A	chromatin assembly factor 1 subunit A	5.08135	-1.76022	-21.0537	5.73742e-21	4.49678e-19
ENSG00000116120	10056	FARSB	phenylalanyl-tRNA synthetase subunit beta	6.03354	-2.0212	-21.0435	5.82564e-21	4.54151e-19
ENSG00000085415	81929	SEH1L	SEH1 like nucleoporin	4.2027	-1.80707	-21.0161	6.06874e-21	4.70586e-19
ENSG00000075336	29090	TIMM21	translocase of inner mitochondrial membrane 21	4.15698	-1.50402	-20.9775	6.42888e-21	4.95874e-19
ENSG00000171848	6241	RRM2	ribonucleotide reductase regulatory subunit M2	6.69113	-2.69814	-20.9218	6.98787e-21	5.36154e-19
ENSG00000056972	10758	TRAF3IP2	TRAF3 interacting protein 2	4.41442	-1.80944	-20.8902	7.3273e-21	5.5779e-19
ENSG00000088826	54498	SMOX	spermine oxidase	4.94306	1.71761	20.8885	7.34639e-21	5.5779e-19
ENSG00000110660	54733	SLC35F2	solute carrier family 35 member F2	4.72807	-1.65903	-20.8636	7.62524e-21	5.75962e-19
ENSG00000109971	3312	HSPA8	heat shock protein family A (Hsp70) member 8	10.2277	-1.7307	-20.8236	8.09809e-21	6.08526e-19
ENSG00000171791	596	BCL2	BCL2, apoptosis regulator	2.96842	-2.84896	-20.7996	8.39631e-21	6.277e-19
ENSG00000100031	2678	GGT1	gamma-glutamyltransferase 1	2.29134	3.37219	20.7092	9.62366e-21	7.15784e-19
ENSG00000164056	10252	SPRY1	sprouty RTK signaling antagonist 1	1.95089	-3.75249	-20.6127	1.11395e-20	8.24323e-19
ENSG00000155849	9844	ELMO1	engulfment and cell motility 1	3.74189	-2.77152	-20.6073	1.12298e-20	8.26808e-19
ENSG00000187773	125704	DIPK1C	divergent protein kinase domain 1C	-1.37633	3.60404	20.6023	1.13164e-20	8.28994e-19
ENSG00000124571	57510	XPO5	exportin 5	6.49026	-0.979114	-20.5946	1.14494e-20	8.34545e-19
ENSG00000107815	56652	TWNK	twinkle mtDNA helicase	4.48717	-1.63987	-20.5846	1.16237e-20	8.43036e-19
ENSG00000179041	23212	RRS1	ribosome biogenesis regulator homolog	4.3008	-2.30516	-20.533	1.25748e-20	9.07499e-19
ENSG00000135763	9816	URB2	URB2 ribosome biogenesis homolog	4.91885	-1.71267	-20.4926	1.33736e-20	9.56543e-19
ENSG00000157557	2114	ETS2	ETS proto-oncogene 2, transcription factor	3.69503	-1.88704	-20.492	1.33856e-20	9.56543e-19
ENSG00000145362	287	ANK2	ankyrin 2	5.15442	1.30932	20.4879	1.34688e-20	9.57796e-19
ENSG00000104332	6422	SFRP1	secreted frizzled related protein 1	6.40378	-2.35586	-20.4722	1.37965e-20	9.76334e-19
ENSG00000151503	23310	NCAPD3	non-SMC condensin II complex subunit D3	5.61021	-1.32132	-20.451	1.42498e-20	1.00354e-18
ENSG00000111859	4739	NEDD9	neural precursor cell expressed, developmentally down-regulated 9	3.37358	-2.01415	-20.4147	1.50641e-20	1.05579e-18
ENSG00000131876	6627	SNRPA1	small nuclear ribonucleoprotein polypeptide A'	4.65265	-1.59515	-20.3555	1.64943e-20	1.1505e-18
ENSG00000088367	2036	EPB41L1	erythrocyte membrane protein band 4.1 like 1	4.98123	1.71309	20.2651	1.89535e-20	1.31574e-18
ENSG00000159128	3460	IFNGR2	interferon gamma receptor 2	4.87535	-1.56322	-20.2398	1.97056e-20	1.35915e-18
ENSG00000166226	10576	CCT2	chaperonin containing TCP1 subunit 2	7.4339	-1.59152	-20.2379	1.97653e-20	1.35915e-18
ENSG00000150753	22948	CCT5	chaperonin containing TCP1 subunit 5	7.88124	-1.60629	-20.218	2.03811e-20	1.39491e-18
ENSG00000127863	55504	TNFRSF19	TNF receptor superfamily member 19	5.07648	-2.01276	-20.2092	2.06597e-20	1.40737e-18
ENSG00000180573	8334	HIST1H2AC	histone cluster 1 H2A family member c	4.68689	2.42576	20.1961	2.10809e-20	1.42938e-18
ENSG00000110090	1374	CPT1A	carnitine palmitoyltransferase 1A	5.32622	1.49159	20.1759	2.17516e-20	1.46803e-18
ENSG00000170515	5036	PA2G4	proliferation-associated 2G4	6.18298	-1.96367	-20.1709	2.19185e-20	1.47248e-18
ENSG00000203805	196051	PLPP4	phospholipid phosphatase 4	3.52998	-1.96613	-20.1442	2.28432e-20	1.52756e-18
ENSG00000078269	8871	SYNJ2	synaptojanin 2	4.02061	-2.11381	-20.1217	2.36532e-20	1.5745e-18
ENSG00000182612	83882	TSPAN10	tetraspanin 10	5.31826	2.9464	20.1136	2.39507e-20	1.58706e-18
ENSG00000144381	3329	HSPD1	heat shock protein family D (Hsp60) member 1	8.76742	-1.80588	-20.0872	2.49518e-20	1.64592e-18
ENSG00000163346	57326	PBXIP1	PBX homeobox interacting protein 1	6.78309	1.99026	20.0665	2.57669e-20	1.69203e-18
ENSG00000107957	9644	SH3PXD2A	SH3 and PX domains 2A	7.39569	1.4166	20.0127	2.80178e-20	1.83158e-18
ENSG00000115738	3398	ID2	inhibitor of DNA binding 2	4.68285	1.82673	20.0018	2.84983e-20	1.85468e-18
ENSG00000145907	10146	G3BP1	G3BP stress granule assembly factor 1	7.73138	-2.00495	-19.994	2.88434e-20	1.86879e-18
ENSG00000136830	64855	FAM129B	family with sequence similarity 129 member B	8.27294	-1.93458	-19.9899	2.90316e-20	1.87267e-18
ENSG00000138795	51176	LEF1	lymphoid enhancer binding factor 1	4.74075	-2.02043	-19.9395	3.14032e-20	2.01672e-18
ENSG00000137310	6941	TCF19	transcription factor 19	5.14445	-1.35792	-19.9183	3.24615e-20	2.07554e-18
ENSG00000065911	10797	MTHFD2	methylenetetrahydrofolate dehydrogenase (NADP+ dependent) 2, methenyltetrahydrofolate cyclohydrolase	5.44547	-1.84455	-19.8983	3.34926e-20	2.13212e-18
ENSG00000159259	8208	CHAF1B	chromatin assembly factor 1 subunit B	4.34353	-1.31421	-19.8902	3.39218e-20	2.15005e-18
ENSG00000049323	4052	LTBP1	latent transforming growth factor beta binding protein 1	5.05208	2.02263	19.8773	3.46109e-20	2.18423e-18
ENSG00000174004	375387	NRROS	negative regulator of reactive oxygen species	2.39517	-3.14557	-19.8164	3.80797e-20	2.39278e-18
ENSG00000188501	197021	LCTL	lactase like	2.8015	2.73992	19.781	4.02597e-20	2.51891e-18
ENSG00000166411	3419	IDH3A	isocitrate dehydrogenase 3 (NAD(+)) alpha	4.84283	-1.28455	-19.7267	4.38477e-20	2.73167e-18
ENSG00000076555	32	ACACB	acetyl-CoA carboxylase beta	4.72514	2.41223	19.7198	4.43323e-20	2.75011e-18
ENSG00000072422	9886	RHOBTB1	Rho related BTB domain containing 1	3.49957	2.19566	19.6754	4.75432e-20	2.9368e-18
ENSG00000123485	55355	HJURP	Holliday junction recognition protein	5.70856	-1.41301	-19.6617	4.85882e-20	2.98869e-18
ENSG00000146670	113130	CDCA5	cell division cycle associated 5	4.53336	-1.78389	-19.6204	5.18699e-20	3.17714e-18
ENSG00000168575	6575	SLC20A2	solute carrier family 20 member 2	4.33995	-1.24587	-19.5886	5.45503e-20	3.32734e-18
ENSG00000136950	81873	ARPC5L	actin related protein 2/3 complex subunit 5 like	4.7168	-1.22052	-19.5834	5.50022e-20	3.34092e-18
ENSG00000120254	25902	MTHFD1L	methylenetetrahydrofolate dehydrogenase (NADP+ dependent) 1 like	4.53869	-1.66077	-19.573	5.59156e-20	3.38231e-18
ENSG00000183431	10946	SF3A3	splicing factor 3a subunit 3	6.84685	-1.10107	-19.5525	5.77632e-20	3.47963e-18
ENSG00000033050	10061	ABCF2	ATP binding cassette subfamily F member 2	7.00647	-1.19553	-19.5426	5.86765e-20	3.52011e-18
ENSG00000167306	4645	MYO5B	myosin VB	1.67468	-3.61462	-19.5394	5.89731e-20	3.5234e-18
ENSG00000120889	8795	TNFRSF10B	TNF receptor superfamily member 10b	6.47919	-1.1394	-19.5098	6.18136e-20	3.67621e-18
ENSG00000120896	10174	SORBS3	sorbin and SH3 domain containing 3	5.30302	2.37114	19.5076	6.20352e-20	3.67621e-18
ENSG00000136379	58489	ABHD17C	abhydrolase domain containing 17C	3.76712	-2.38168	-19.4943	6.33593e-20	3.73948e-18
ENSG00000148841	85450	ITPRIP	inositol 1,4,5-trisphosphate receptor interacting protein	5.42224	-1.99718	-19.4849	6.43161e-20	3.78065e-18
ENSG00000197977	54898	ELOVL2	ELOVL fatty acid elongase 2	2.95678	-2.79254	-19.4751	6.53234e-20	3.82444e-18
ENSG00000113578	2246	FGF1	fibroblast growth factor 1	2.53527	2.59539	19.4347	6.96796e-20	4.06316e-18
ENSG00000154310	23043	TNIK	TRAF2 and NCK interacting kinase	6.12126	-1.07673	-19.4181	7.15404e-20	4.15504e-18
ENSG00000165271	65083	NOL6	nucleolar protein 6	6.1946	-1.70092	-19.4089	7.26055e-20	4.20017e-18
ENSG00000116285	54206	ERRFI1	ERBB receptor feedback inhibitor 1	4.26037	-1.68414	-19.3822	7.57764e-20	4.36628e-18
ENSG00000154188	284	ANGPT1	angiopoietin 1	4.32487	-2.7462	-19.3145	8.44551e-20	4.84719e-18
ENSG00000179409	50628	GEMIN4	gem nuclear organelle associated protein 4	5.40167	-1.67497	-19.3116	8.48424e-20	4.85032e-18
ENSG00000182606	22906	TRAK1	trafficking kinesin protein 1	6.48534	1.40951	19.3046	8.57955e-20	4.87878e-18
ENSG00000123384	4035	LRP1	LDL receptor related protein 1	9.17485	1.84671	19.3031	8.60096e-20	4.87878e-18
ENSG00000130204	10452	TOMM40	translocase of outer mitochondrial membrane 40	6.34536	-2.28386	-19.2982	8.66864e-20	4.89812e-18
ENSG00000104356	10940	POP1	POP1 homolog, ribonuclease P/MRP subunit	5.15921	-1.3132	-19.2659	9.13078e-20	5.13932e-18
ENSG00000166046	255394	TCP11L2	t-complex 11 like 2	2.4432	2.29779	19.2367	9.57027e-20	5.36597e-18
ENSG00000084112	54434	SSH1	slingshot protein phosphatase 1	7.13855	-1.42696	-19.2196	9.8362e-20	5.49395e-18
ENSG00000175792	8607	RUVBL1	RuvB like AAA ATPase 1	5.92622	-1.5452	-19.1765	1.05439e-19	5.86676e-18
ENSG00000175556	79836	LONRF3	LON peptidase N-terminal domain and ring finger 3	2.16607	-3.26731	-19.1574	1.08753e-19	6.02812e-18
ENSG00000006756	414	ARSD	arylsulfatase D	4.77264	1.48013	19.1393	1.1197e-19	6.18294e-18
ENSG00000147408	55790	CSGALNACT1	chondroitin sulfate N-acetylgalactosaminyltransferase 1	3.34954	-1.93109	-19.1312	1.13453e-19	6.24118e-18
ENSG00000174080	8722	CTSF	cathepsin F	4.46749	2.26415	19.0625	1.26814e-19	6.94997e-18
ENSG00000173546	1464	CSPG4	chondroitin sulfate proteoglycan 4	7.91579	-2.12013	-19.0493	1.29542e-19	7.07291e-18
ENSG00000059378	64761	PARP12	poly(ADP-ribose) polymerase family member 12	4.10898	-1.54683	-19.0454	1.3037e-19	7.09153e-18
ENSG00000075643	55034	MOCOS	molybdenum cofactor sulfurase	4.73113	-1.20768	-19.0395	1.31629e-19	7.13341e-18
ENSG00000126602	10131	TRAP1	TNF receptor associated protein 1	5.16664	-1.27934	-19.0327	1.33081e-19	7.18539e-18
ENSG00000156802	29028	ATAD2	ATPase family, AAA domain containing 2	6.03607	-1.6845	-18.9186	1.60258e-19	8.62083e-18
ENSG00000116132	5396	PRRX1	paired related homeobox 1	2.66367	-2.46283	-18.9119	1.62031e-19	8.68415e-18
ENSG00000136718	92856	IMP4	IMP4, U3 small nucleolar ribonucleoprotein	5.77135	-1.51106	-18.8574	1.77117e-19	9.45792e-18
ENSG00000076003	4175	MCM6	minichromosome maintenance complex component 6	5.92964	-1.74244	-18.8213	1.87914e-19	9.99783e-18
ENSG00000096384	3326	HSP90AB1	heat shock protein 90 alpha family class B member 1	10.75	-1.32693	-18.8151	1.89813e-19	1.00622e-17
ENSG00000164050	5364	PLXNB1	plexin B1	5.25512	3.76984	18.8009	1.94313e-19	1.02634e-17
ENSG00000100266	11252	PACSIN2	protein kinase C and casein kinase substrate in neurons 2	7.14553	-1.03907	-18.7568	2.08907e-19	1.09944e-17
ENSG00000134107	8553	BHLHE40	basic helix-loop-helix family member e40	6.96033	-1.35637	-18.737	2.15818e-19	1.13173e-17
ENSG00000079156	114880	OSBPL6	oxysterol binding protein like 6	4.3154	-1.59885	-18.7342	2.16792e-19	1.13276e-17
ENSG00000157193	7804	LRP8	LDL receptor related protein 8	5.49198	-2.31809	-18.6515	2.48481e-19	1.2937e-17
ENSG00000141447	114876	OSBPL1A	oxysterol binding protein like 1A	5.72973	1.08108	18.628	2.58303e-19	1.34005e-17
ENSG00000145040	90226	UCN2	urocortin 2	2.69099	-5.53948	-18.5508	2.93548e-19	1.5175e-17
ENSG00000172965	541471	MIR4435-2HG	MIR4435-2 host gene	4.72888	-1.5444	-18.4624	3.40032e-19	1.75159e-17
ENSG00000141682	5366	PMAIP1	phorbol-12-myristate-13-acetate-induced protein 1	2.50368	-3.55643	-18.4589	3.41985e-19	1.75544e-17
ENSG00000141753	3487	IGFBP4	insulin like growth factor binding protein 4	6.00543	-2.00147	-18.441	3.52344e-19	1.80227e-17
ENSG00000102804	8848	TSC22D1	TSC22 domain family member 1	7.58045	1.26576	18.4327	3.57239e-19	1.82092e-17
ENSG00000171867	5621	PRNP	prion protein	8.95094	-1.56289	-18.4259	3.61335e-19	1.82934e-17
ENSG00000112576	896	CCND3	cyclin D3	5.94841	-1.8608	-18.4258	3.614e-19	1.82934e-17
ENSG00000108559	4927	NUP88	nucleoporin 88	5.35595	-1.44795	-18.4002	3.77192e-19	1.90266e-17
ENSG00000099901	5902	RANBP1	RAN binding protein 1	6.26041	-1.82699	-18.3966	3.79471e-19	1.90756e-17
ENSG00000197451	3182	HNRNPAB	heterogeneous nuclear ribonucleoprotein A/B	6.96121	-1.58905	-18.3877	3.85131e-19	1.92936e-17
ENSG00000167977	54442	KCTD5	potassium channel tetramerization domain containing 5	5.31543	-1.51641	-18.3759	3.92832e-19	1.9612e-17
ENSG00000174371	9156	EXO1	exonuclease 1	4.24429	-2.32505	-18.3712	3.95935e-19	1.96995e-17
ENSG00000129353	57153	SLC44A2	solute carrier family 44 member 2	6.02752	1.34886	18.3635	4.01023e-19	1.98847e-17
ENSG00000136875	9128	PRPF4	pre-mRNA processing factor 4	5.41955	-1.40824	-18.3292	4.24725e-19	2.0961e-17
ENSG00000151576	79691	QTRT2	queuine tRNA-ribosyltransferase accessory subunit 2	4.9916	-1.22437	-18.328	4.25605e-19	2.0961e-17
ENSG00000113013	3313	HSPA9	heat shock protein family A (Hsp70) member 9	8.47533	-0.901246	-18.3248	4.27917e-19	2.1004e-17
ENSG00000140525	55215	FANCI	FA complementation group I	5.81524	-1.37386	-18.3	4.46035e-19	2.18198e-17
ENSG00000187535	9742	IFT140	intraflagellar transport 140	4.68194	1.79286	18.2939	4.50612e-19	2.197e-17
ENSG00000117308	2582	GALE	UDP-galactose-4-epimerase	5.2479	-1.85453	-18.2785	4.6247e-19	2.2473e-17
ENSG00000196449	79693	YRDC	yrdC N6-threonylcarbamoyltransferase domain containing	3.9313	-2.0508	-18.262	4.7546e-19	2.30274e-17
ENSG00000136527	6434	TRA2B	transformer 2 beta homolog	6.89538	-1.21135	-18.2341	4.98272e-19	2.40523e-17
ENSG00000058866	1608	DGKG	diacylglycerol kinase gamma	3.24414	-2.59929	-18.1795	5.46303e-19	2.62839e-17
ENSG00000213139	1427	CRYGS	crystallin gamma S	1.2425	4.65704	18.1589	5.65593e-19	2.71224e-17
ENSG00000089195	51605	TRMT6	tRNA methyltransferase 6	4.56401	-1.46085	-18.1492	5.74952e-19	2.74808e-17
ENSG00000147224	5631	PRPS1	phosphoribosyl pyrophosphate synthetase 1	5.35685	-1.73789	-18.1421	5.81929e-19	2.77234e-17
ENSG00000163694	54502	RBM47	RNA binding motif protein 47	3.37444	-2.62293	-18.1219	6.02152e-19	2.85934e-17
ENSG00000128050	10606	PAICS	phosphoribosylaminoimidazole carboxylase and phosphoribosylaminoimidazolesuccinocarboxamide synthase	7.10636	-1.45273	-18.118	6.0611e-19	2.86879e-17
ENSG00000132603	51388	NIP7	NIP7, nucleolar pre-rRNA processing protein	4.8592	-1.76536	-18.1082	6.16205e-19	2.90713e-17
ENSG00000136450	6426	SRSF1	serine and arginine rich splicing factor 1	6.94827	-1.24605	-18.0988	6.26164e-19	2.94459e-17
ENSG00000242265	23089	PEG10	paternally expressed 10	7.11799	-1.59514	-18.0917	6.33737e-19	2.97061e-17
ENSG00000103194	9100	USP10	ubiquitin specific peptidase 10	6.311	-1.25342	-18.0694	6.58061e-19	3.07475e-17
ENSG00000171208	81831	NETO2	neuropilin and tolloid like 2	5.52253	-1.94018	-18.0644	6.63753e-19	3.09139e-17
ENSG00000070785	8891	EIF2B3	eukaryotic translation initiation factor 2B subunit gamma	4.64698	-1.5623	-18.0625	6.65865e-19	3.09139e-17
ENSG00000165661	169714	QSOX2	quiescin sulfhydryl oxidase 2	5.38303	-1.31566	-18.0503	6.79747e-19	3.14582e-17
ENSG00000184216	3654	IRAK1	interleukin 1 receptor associated kinase 1	7.55565	-1.8185	-18.0403	6.91382e-19	3.18955e-17
ENSG00000089041	5027	P2RX7	purinergic receptor P2X 7	4.5156	2.55165	18.0165	7.19971e-19	3.31096e-17
ENSG00000123095	79365	BHLHE41	basic helix-loop-helix family member e41	5.51185	1.74043	17.9924	7.50025e-19	3.43832e-17
ENSG00000214706	7866	IFRD2	interferon related developmental regulator 2	5.44598	-2.03306	-17.9859	7.58423e-19	3.46592e-17
ENSG00000170915	85315	PAQR8	progestin and adipoQ receptor family member 8	4.26909	2.34672	17.9696	7.7975e-19	3.53176e-17
ENSG00000138074	8884	SLC5A6	solute carrier family 5 member 6	5.8516	-1.52727	-17.9694	7.80012e-19	3.53176e-17
ENSG00000168411	55159	RFWD3	ring finger and WD repeat domain 3	6.08971	-1.3266	-17.9693	7.80097e-19	3.53176e-17
ENSG00000116514	127544	RNF19B	ring finger protein 19B	5.24674	1.22072	17.9395	8.20774e-19	3.70441e-17
ENSG00000131943	83636	C19orf12	chromosome 19 open reading frame 12	5.18575	1.10498	17.9357	8.26043e-19	3.71668e-17
ENSG00000138764	901	CCNG2	cyclin G2	4.61973	2.32908	17.9274	8.37949e-19	3.75865e-17
ENSG00000136270	9238	TBRG4	transforming growth factor beta regulator 4	6.62556	-1.40227	-17.9085	8.65353e-19	3.86967e-17
ENSG00000095319	23511	NUP188	nucleoporin 188	6.91445	-1.18878	-17.8811	9.06789e-19	4.04256e-17
ENSG00000162144	220002	CYB561A3	cytochrome b561 family member A3	5.47085	1.63379	17.878	9.11638e-19	4.05179e-17
ENSG00000111331	4940	OAS3	2'-5'-oligoadenylate synthetase 3	5.24254	-1.37922	-17.8722	9.20693e-19	4.07959e-17
ENSG00000125827	56255	TMX4	thioredoxin related transmembrane protein 4	6.41642	-2.46783	-17.8558	9.4696e-19	4.18327e-17
ENSG00000166508	4176	MCM7	minichromosome maintenance complex component 7	7.26518	-1.64272	-17.8443	9.6574e-19	4.25334e-17
ENSG00000163840	151636	DTX3L	deltex E3 ubiquitin ligase 3L	5.96169	-1.43577	-17.8409	9.71345e-19	4.26514e-17
ENSG00000196937	10447	FAM3C	family with sequence similarity 3 member C	5.18524	-1.63855	-17.8348	9.81607e-19	4.29726e-17
ENSG00000049541	5982	RFC2	replication factor C subunit 2	5.09917	-1.59835	-17.8255	9.97368e-19	4.34449e-17
ENSG00000139971	145407	ARMH4	armadillo-like helical domain containing 4	3.02531	1.80203	17.8249	9.98356e-19	4.34449e-17
ENSG00000153551	112616	CMTM7	CKLF like MARVEL transmembrane domain containing 7	4.35784	-1.53768	-17.8166	1.0128e-18	4.39424e-17
ENSG00000181938	64785	GINS3	GINS complex subunit 3	3.33311	-2.04691	-17.8105	1.0233e-18	4.42661e-17
ENSG00000188643	140576	S100A16	S100 calcium binding protein A16	4.1659	-2.59973	-17.7977	1.04605e-18	4.51165e-17
ENSG00000177084	5426	POLE	DNA polymerase epsilon, catalytic subunit	5.87215	-2.15184	-17.7945	1.05196e-18	4.52374e-17
ENSG00000155090	7071	KLF10	Kruppel like factor 10	5.26057	-1.17658	-17.7013	1.23478e-18	5.29431e-17
ENSG00000206053	90861	JPT2	Jupiter microtubule associated homolog 2	5.99139	-1.50095	-17.6624	1.32054e-18	5.6454e-17
ENSG00000204220	10471	PFDN6	prefoldin subunit 6	4.64722	-1.292	-17.6445	1.36206e-18	5.80588e-17
ENSG00000075420	64778	FNDC3B	fibronectin type III domain containing 3B	7.0176	-1.09058	-17.6199	1.42112e-18	6.03576e-17
ENSG00000163453	3490	IGFBP7	insulin like growth factor binding protein 7	6.94424	2.00808	17.6187	1.42427e-18	6.03576e-17
ENSG00000037897	4234	METTL1	methyltransferase like 1	3.00412	-1.63037	-17.5908	1.49456e-18	6.31529e-17
ENSG00000113648	9555	H2AFY	H2A histone family member Y	6.73187	-0.765882	-17.5828	1.51556e-18	6.38549e-17
ENSG00000074621	9187	SLC24A1	solute carrier family 24 member 1	4.63393	1.18513	17.5461	1.61521e-18	6.78575e-17
ENSG00000128567	5420	PODXL	podocalyxin like	5.53013	-1.08749	-17.5199	1.69042e-18	7.08129e-17
ENSG00000092470	79968	WDR76	WD repeat domain 76	3.72962	-2.13145	-17.5078	1.72642e-18	7.21138e-17
ENSG00000151491	2059	EPS8	epidermal growth factor receptor pathway substrate 8	6.53275	1.13707	17.4814	1.80736e-18	7.52792e-17
ENSG00000124762	1026	CDKN1A	cyclin dependent kinase inhibitor 1A	5.47173	-2.29441	-17.4762	1.82402e-18	7.57565e-17
ENSG00000151025	57512	GPR158	G protein-coupled receptor 158	4.16625	2.40645	17.4666	1.85485e-18	7.6818e-17
ENSG00000124275	4552	MTRR	5-methyltetrahydrofolate-homocysteine methyltransferase reductase	5.25713	-0.948543	-17.4617	1.87068e-18	7.71779e-17
ENSG00000115170	90	ACVR1	activin A receptor type 1	5.93557	-1.20584	-17.4606	1.87412e-18	7.71779e-17
ENSG00000093009	8318	CDC45	cell division cycle 45	3.8305	-2.32346	-17.4526	1.90041e-18	7.80398e-17
ENSG00000111445	5985	RFC5	replication factor C subunit 5	4.09598	-1.53124	-17.4167	2.02354e-18	8.28627e-17
ENSG00000148680	3363	HTR7	5-hydroxytryptamine receptor 7	3.50714	-6.29778	-17.4045	2.06686e-18	8.43995e-17
ENSG00000138092	79172	CENPO	centromere protein O	4.20758	-1.45979	-17.3891	2.12333e-18	8.64633e-17
ENSG00000213853	2013	EMP2	epithelial membrane protein 2	4.9707	-1.33283	-17.3776	2.16666e-18	8.79822e-17
ENSG00000170445	3035	HARS	histidyl-tRNA synthetase	6.23454	-1.0196	-17.3652	2.21414e-18	8.96603e-17
ENSG00000119711	4329	ALDH6A1	aldehyde dehydrogenase 6 family member A1	3.82317	1.84126	17.3599	2.23477e-18	9.0245e-17
ENSG00000107984	22943	DKK1	dickkopf WNT signaling pathway inhibitor 1	4.05493	-2.94541	-17.35	2.27378e-18	9.15669e-17
ENSG00000135318	4907	NT5E	5'-nucleotidase ecto	3.87512	-2.16402	-17.3465	2.28774e-18	9.1875e-17
ENSG00000132382	10514	MYBBP1A	MYB binding protein 1a	6.53043	-1.45211	-17.3383	2.32099e-18	9.29545e-17
ENSG00000188976	26155	NOC2L	NOC2 like nucleolar associated transcriptional repressor	7.20147	-1.30799	-17.3317	2.34782e-18	9.37713e-17
ENSG00000144199	151313	FAHD2B	fumarylacetoacetate hydrolase domain containing 2B	4.2759	2.71401	17.3282	2.36247e-18	9.40988e-17
ENSG00000096063	6732	SRPK1	SRSF protein kinase 1	5.75177	-1.26708	-17.3096	2.44075e-18	9.69515e-17
ENSG00000197415	79674	VEPH1	ventricular zone expressed PH domain containing 1	5.62686	1.75042	17.2826	2.55958e-18	1.01396e-16
ENSG00000074964	55160	ARHGEF10L	Rho guanine nucleotide exchange factor 10 like	4.09942	2.34845	17.2783	2.57887e-18	1.01883e-16
ENSG00000109519	80273	GRPEL1	GrpE like 1, mitochondrial	4.96937	-1.57123	-17.2701	2.61631e-18	1.03083e-16
ENSG00000122566	3181	HNRNPA2B1	heterogeneous nuclear ribonucleoprotein A2/B1	9.31658	-1.07789	-17.2614	2.65664e-18	1.0439e-16
ENSG00000184992	140707	BRI3BP	BRI3 binding protein	5.21561	-1.82986	-17.2312	2.80163e-18	1.09791e-16
ENSG00000168994	221749	PXDC1	PX domain containing 1	4.90643	-1.10112	-17.2262	2.82632e-18	1.10461e-16
ENSG00000132768	1802	DPH2	DPH2 homolog	5.2582	-1.33015	-17.1997	2.96158e-18	1.15438e-16
ENSG00000198805	4860	PNP	purine nucleoside phosphorylase	2.34059	-3.17918	-17.1777	3.07883e-18	1.19688e-16
ENSG00000151247	1977	EIF4E	eukaryotic translation initiation factor 4E	4.24862	-1.67391	-17.1608	3.17222e-18	1.22991e-16
ENSG00000163002	129401	NUP35	nucleoporin 35	3.56234	-1.96721	-17.1529	3.21676e-18	1.24387e-16
ENSG00000100714	4522	MTHFD1	methylenetetrahydrofolate dehydrogenase, cyclohydrolase and formyltetrahydrofolate synthetase 1	6.75905	-0.992053	-17.1368	3.30997e-18	1.27653e-16
ENSG00000006534	221	ALDH3B1	aldehyde dehydrogenase 3 family member B1	3.93136	2.01017	17.132	3.33798e-18	1.28393e-16
ENSG00000169891	9185	REPS2	RALBP1 associated Eps domain containing 2	1.31904	3.78013	17.1227	3.39332e-18	1.30179e-16
ENSG00000075131	54962	TIPIN	TIMELESS interacting protein	2.8902	-2.06596	-17.1194	3.41325e-18	1.30599e-16
ENSG00000166783	9665	MARF1	meiosis regulator and mRNA stability factor 1	6.15155	1.11697	17.113	3.4523e-18	1.31748e-16
ENSG00000091127	54517	PUS7	pseudouridine synthase 7	4.21525	-1.53608	-17.1069	3.48979e-18	1.32831e-16
ENSG00000105011	55723	ASF1B	anti-silencing function 1B histone chaperone	4.34418	-2.0332	-17.0779	3.67382e-18	1.39471e-16
ENSG00000117461	8503	PIK3R3	phosphoinositide-3-kinase regulatory subunit 3	7.47373	1.46595	17.068	3.73906e-18	1.41579e-16
ENSG00000135372	55226	NAT10	N-acetyltransferase 10	6.04356	-0.91514	-17.0476	3.87738e-18	1.46436e-16
ENSG00000087269	8602	NOP14	NOP14 nucleolar protein	5.26447	-1.114	-17.0365	3.95431e-18	1.48956e-16
ENSG00000018408	25937	WWTR1	WW domain containing transcription regulator 1	7.00179	-1.50864	-17.0008	4.21395e-18	1.58327e-16
ENSG00000004455	204	AK2	adenylate kinase 2	7.22503	-0.973922	-16.9983	4.23275e-18	1.58625e-16
ENSG00000131153	51659	GINS2	GINS complex subunit 2	3.53014	-2.21152	-16.9769	4.39686e-18	1.64353e-16
ENSG00000166887	23339	VPS39	VPS39, HOPS complex subunit	6.68317	1.19256	16.9698	4.45293e-18	1.66023e-16
ENSG00000135903	5077	PAX3	paired box 3	5.53181	1.28943	16.9125	4.93278e-18	1.83444e-16
ENSG00000106546	196	AHR	aryl hydrocarbon receptor	5.79211	-1.90219	-16.8967	5.07441e-18	1.88231e-16
ENSG00000170779	55038	CDCA4	cell division cycle associated 4	4.56554	-1.49706	-16.8939	5.10007e-18	1.88703e-16
ENSG00000100297	4174	MCM5	minichromosome maintenance complex component 5	6.27815	-1.63637	-16.8548	5.4699e-18	2.01874e-16
ENSG00000155100	51633	OTUD6B	OTU domain containing 6B	3.53458	-1.42165	-16.8451	5.5654e-18	2.0488e-16
ENSG00000103855	80381	CD276	CD276 molecule	6.89918	-1.14937	-16.8002	6.03285e-18	2.21529e-16
ENSG00000080608	9933	PUM3	pumilio RNA binding family member 3	4.46693	-1.57206	-16.7787	6.27136e-18	2.29708e-16
ENSG00000150593	27250	PDCD4	programmed cell death 4	4.95075	1.27662	16.771	6.3591e-18	2.32338e-16
ENSG00000168496	2237	FEN1	flap structure-specific endonuclease 1	5.23821	-1.53177	-16.7445	6.67009e-18	2.43091e-16
ENSG00000116016	2034	EPAS1	endothelial PAS domain protein 1	5.64201	1.78997	16.7049	7.16352e-18	2.60423e-16
ENSG00000107833	10360	NPM3	nucleophosmin/nucleoplasmin 3	4.04131	-1.74939	-16.6885	7.37882e-18	2.67583e-16
ENSG00000179604	23580	CDC42EP4	CDC42 effector protein 4	6.28512	1.90456	16.6844	7.43326e-18	2.68889e-16
ENSG00000148426	254427	PROSER2	proline and serine rich 2	3.0945	-2.7204	-16.6732	7.58637e-18	2.73748e-16
ENSG00000046647	54960	GEMIN8	gem nuclear organelle associated protein 8	3.79997	1.38711	16.6585	7.79078e-18	2.8043e-16
ENSG00000126749	10436	EMG1	EMG1, N1-specific pseudouridine methyltransferase	4.42912	-1.60251	-16.6564	7.81946e-18	2.80769e-16
ENSG00000183087	2621	GAS6	growth arrest specific 6	5.27397	1.57753	16.6502	7.90828e-18	2.8326e-16
ENSG00000107949	56647	BCCIP	BRCA2 and CDKN1A interacting protein	4.6787	-1.31422	-16.628	8.23216e-18	2.94138e-16
ENSG00000134109	9695	EDEM1	ER degradation enhancing alpha-mannosidase like protein 1	6.47618	-1.10146	-16.6179	8.38476e-18	2.98858e-16
ENSG00000176658	4642	MYO1D	myosin ID	6.63455	1.4399	16.6024	8.62379e-18	3.06628e-16
ENSG00000151014	25819	NOCT	nocturnin	3.19868	-1.98165	-16.5847	8.90584e-18	3.15887e-16
ENSG00000130164	3949	LDLR	low density lipoprotein receptor	6.3965	-1.35753	-16.5662	9.21018e-18	3.25888e-16
ENSG00000197771	79892	MCMBP	minichromosome maintenance complex binding protein	5.63847	-1.62664	-16.5622	9.27695e-18	3.27456e-16
ENSG00000156650	23522	KAT6B	lysine acetyltransferase 6B	4.39	1.1072	16.5594	9.32459e-18	3.28343e-16
ENSG00000131873	22856	CHSY1	chondroitin sulfate synthase 1	5.93195	-1.75205	-16.551	9.46819e-18	3.32596e-16
ENSG00000115241	5496	PPM1G	protein phosphatase, Mg2+/Mn2+ dependent 1G	6.91796	-1.38311	-16.5299	9.83867e-18	3.44779e-16
ENSG00000143067	90874	ZNF697	zinc finger protein 697	4.96353	-1.47795	-16.5189	1.00389e-17	3.50951e-16
ENSG00000136111	9882	TBC1D4	TBC1 domain family member 4	5.58122	-0.900878	-16.4999	1.03924e-17	3.62442e-16
ENSG00000169562	2705	GJB1	gap junction protein beta 1	-0.0609607	-3.03148	-16.4914	1.05542e-17	3.66929e-16
ENSG00000129675	9459	ARHGEF6	Rac/Cdc42 guanine nucleotide exchange factor 6	3.54583	1.44208	16.4905	1.05714e-17	3.66929e-16
ENSG00000021645	9369	NRXN3	neurexin 3	4.03575	-1.83677	-16.4836	1.07055e-17	3.70702e-16
ENSG00000152642	23171	GPD1L	glycerol-3-phosphate dehydrogenase 1 like	4.28814	-1.92266	-16.4651	1.10742e-17	3.82557e-16
ENSG00000117748	6118	RPA2	replication protein A2	4.9379	-1.47845	-16.4579	1.12206e-17	3.86698e-16
ENSG00000167088	6632	SNRPD1	small nuclear ribonucleoprotein D1 polypeptide	5.12141	-1.94467	-16.4537	1.13067e-17	3.88749e-16
ENSG00000105856	26959	HBP1	HMG-box transcription factor 1	5.05317	1.35338	16.4454	1.1479e-17	3.93742e-16
ENSG00000115641	2274	FHL2	four and a half LIM domains 2	5.74649	-1.11624	-16.4322	1.17607e-17	4.0246e-16
ENSG00000137872	80031	SEMA6D	semaphorin 6D	2.64254	2.01805	16.427	1.18716e-17	4.05303e-16
ENSG00000130402	81	ACTN4	actinin alpha 4	9.87765	-1.43252	-16.4244	1.19282e-17	4.06285e-16
ENSG00000071539	9319	TRIP13	thyroid hormone receptor interactor 13	4.07246	-1.74339	-16.4201	1.20233e-17	4.08569e-16
ENSG00000119699	7043	TGFB3	transforming growth factor beta 3	3.06809	-1.55866	-16.4126	1.21896e-17	4.13254e-16
ENSG00000159200	1827	RCAN1	regulator of calcineurin 1	5.4249	-1.54802	-16.4034	1.23957e-17	4.19267e-16
ENSG00000102038	6594	SMARCA1	SWI/SNF related, matrix associated, actin dependent regulator of chromatin, subfamily a, member 1	6.03539	1.32331	16.4	1.24745e-17	4.20956e-16
ENSG00000197713	6120	RPE	ribulose-5-phosphate-3-epimerase	5.48501	-1.33369	-16.389	1.27277e-17	4.2851e-16
ENSG00000235863	8705	B3GALT4	beta-1,3-galactosyltransferase 4	1.78351	3.72374	16.3455	1.37851e-17	4.6304e-16
ENSG00000152953	55351	STK32B	serine/threonine kinase 32B	4.43491	-1.51159	-16.3367	1.40098e-17	4.69505e-16
ENSG00000111145	2004	ELK3	ELK3, ETS transcription factor	4.65605	-1.50231	-16.3354	1.4043e-17	4.69538e-16
ENSG00000213719	1192	CLIC1	chloride intracellular channel 1	8.40796	-1.77879	-16.3262	1.42833e-17	4.76481e-16
ENSG00000169302	202374	STK32A	serine/threonine kinase 32A	3.00799	3.42256	16.3238	1.43465e-17	4.77497e-16
ENSG00000116833	2494	NR5A2	nuclear receptor subfamily 5 group A member 2	1.60416	3.34416	16.3083	1.47611e-17	4.90177e-16
ENSG00000129521	112399	EGLN3	egl-9 family hypoxia inducible factor 3	2.17903	2.91552	16.2721	1.57789e-17	5.22782e-16
ENSG00000154122	56172	ANKH	ANKH inorganic pyrophosphate transport regulator	5.46576	-1.08915	-16.2608	1.61106e-17	5.32563e-16
ENSG00000114491	7372	UMPS	uridine monophosphate synthetase	4.94675	-1.43351	-16.2521	1.63717e-17	5.39969e-16
ENSG00000146278	10957	PNRC1	proline rich nuclear receptor coactivator 1	4.48395	2.44256	16.2504	1.64247e-17	5.40494e-16
ENSG00000086061	3301	DNAJA1	DnaJ heat shock protein family (Hsp40) member A1	7.07168	-1.20983	-16.1922	1.82902e-17	6.00529e-16
ENSG00000162851	64216	TFB2M	transcription factor B2, mitochondrial	3.88817	-1.48828	-16.1883	1.84217e-17	6.03486e-16
ENSG00000166068	161742	SPRED1	sprouty related EVH1 domain containing 1	5.60491	-1.87558	-16.1735	1.89343e-17	6.18889e-16
ENSG00000166147	2200	FBN1	fibrillin 1	6.99472	2.21226	16.1715	1.90044e-17	6.19791e-16
ENSG00000149428	10525	HYOU1	hypoxia up-regulated 1	8.15872	-1.08617	-16.1473	1.98772e-17	6.46809e-16
ENSG00000130816	1786	DNMT1	DNA methyltransferase 1	7.42977	-1.34509	-16.1372	2.02522e-17	6.57543e-16
ENSG00000164934	25879	DCAF13	DDB1 and CUL4 associated factor 13	5.58263	-1.55413	-16.1236	2.07677e-17	6.72782e-16
ENSG00000149136	6749	SSRP1	structure specific recognition protein 1	7.15041	-1.16917	-16.1122	2.12141e-17	6.85717e-16
ENSG00000170004	1107	CHD3	chromodomain helicase DNA binding protein 3	8.09513	1.38414	16.1066	2.14351e-17	6.9133e-16
ENSG00000134333	3939	LDHA	lactate dehydrogenase A	9.65458	-1.94821	-16.1044	2.15235e-17	6.92648e-16
ENSG00000135829	1660	DHX9	DExH-box helicase 9	8.19458	-0.847982	-16.085	2.23131e-17	7.16478e-16
ENSG00000184220	84319	CMSS1	cms1 ribosomal small subunit homolog	4.77915	-2.30142	-16.0735	2.2799e-17	7.30469e-16
ENSG00000140450	91947	ARRDC4	arrestin domain containing 4	4.7437	1.63337	16.0709	2.29076e-17	7.32339e-16
ENSG00000133119	5983	RFC3	replication factor C subunit 3	3.97892	-2.18309	-16.0216	2.5112e-17	8.01056e-16
ENSG00000126458	6237	RRAS	RAS related	4.56677	1.71269	16.0168	2.53376e-17	8.06489e-16
ENSG00000084070	64744	SMAP2	small ArfGAP2	5.83952	-1.21492	-16.0077	2.57728e-17	8.18552e-16
ENSG00000120054	1369	CPN1	carboxypeptidase N subunit 1	-1.94908	-5.67305	-16.0015	2.60702e-17	8.26197e-16
ENSG00000171298	2548	GAA	glucosidase alpha, acid	5.45928	1.72154	15.9984	2.62228e-17	8.29232e-16
ENSG00000177098	6330	SCN4B	sodium voltage-gated channel beta subunit 4	0.119882	3.98886	15.969	2.77036e-17	8.74163e-16
ENSG00000101187	28231	SLCO4A1	solute carrier organic anion transporter family member 4A1	2.145	-3.03111	-15.9642	2.79535e-17	8.80142e-16
ENSG00000117525	2152	F3	coagulation factor III, tissue factor	3.61269	-2.03617	-15.963	2.8016e-17	8.80208e-16
ENSG00000146731	908	CCT6A	chaperonin containing TCP1 subunit 6A	7.83686	-1.30557	-15.9428	2.90983e-17	9.12246e-16
ENSG00000103196	83716	CRISPLD2	cysteine rich secretory protein LCCL domain containing 2	3.62367	2.54554	15.9355	2.95005e-17	9.22872e-16
ENSG00000136518	86	ACTL6A	actin like 6A	5.47448	-0.972467	-15.9161	3.05897e-17	9.54897e-16
ENSG00000141376	54828	BCAS3	BCAS3, microtubule associated cell migration factor	4.04013	1.22875	15.9098	3.0953e-17	9.64172e-16
ENSG00000171865	246243	RNASEH1	ribonuclease H1	4.29869	-1.06938	-15.8992	3.15785e-17	9.81561e-16
ENSG00000101255	57761	TRIB3	tribbles pseudokinase 3	5.3282	-1.92423	-15.8533	3.44196e-17	1.06759e-15
ENSG00000141458	4864	NPC1	NPC intracellular cholesterol transporter 1	7.63555	-0.898713	-15.8412	3.52136e-17	1.0899e-15
ENSG00000136842	7111	TMOD1	tropomodulin 1	0.435506	3.57487	15.8172	3.68399e-17	1.13782e-15
ENSG00000146285	256380	SCML4	Scm polycomb group protein like 4	-1.05178	-2.85441	-15.8077	3.7505e-17	1.15592e-15
ENSG00000204520	100507436	MICA	MHC class I polypeptide-related sequence A	4.84269	-1.46664	-15.8001	3.80478e-17	1.16866e-15
ENSG00000185630	5087	PBX1	PBX homeobox 1	0.993107	5.82656	15.7991	3.81205e-17	1.16866e-15
ENSG00000189306	27341	RRP7A	ribosomal RNA processing 7 homolog A	5.30159	-1.61301	-15.7986	3.81591e-17	1.16866e-15
ENSG00000101310	10483	SEC23B	Sec23 homolog B, coat complex II component	6.3957	-1.10191	-15.7904	3.87548e-17	1.18442e-15
ENSG00000066135	9682	KDM4A	lysine demethylase 4A	6.52982	0.967314	15.7879	3.89372e-17	1.1875e-15
ENSG00000142207	9875	URB1	URB1 ribosome biogenesis homolog	6.52898	-0.980248	-15.7751	3.9891e-17	1.21405e-15
ENSG00000122952	11130	ZWINT	ZW10 interacting kinetochore protein	4.6616	-1.26362	-15.7566	4.13105e-17	1.25463e-15
ENSG00000120129	1843	DUSP1	dual specificity phosphatase 1	2.28758	-1.76267	-15.7503	4.18005e-17	1.26688e-15
ENSG00000099194	6319	SCD	stearoyl-CoA desaturase	8.64253	1.3908	15.7314	4.33271e-17	1.30819e-15
ENSG00000114019	51421	AMOTL2	angiomotin like 2	6.15556	1.36712	15.7312	4.33432e-17	1.30819e-15
ENSG00000243244	11037	STON1	stonin 1	1.70297	4.62917	15.7168	4.45398e-17	1.34153e-15
ENSG00000143398	8394	PIP5K1A	phosphatidylinositol-4-phosphate 5-kinase type 1 alpha	6.69174	-0.740468	-15.7105	4.50687e-17	1.35466e-15
ENSG00000148218	210	ALAD	aminolevulinate dehydratase	5.55793	1.3997	15.7018	4.58176e-17	1.37434e-15
ENSG00000176974	6470	SHMT1	serine hydroxymethyltransferase 1	5.40064	-1.0409	-15.6716	4.85265e-17	1.45261e-15
ENSG00000126457	3276	PRMT1	protein arginine methyltransferase 1	6.90546	-1.44988	-15.6435	5.11842e-17	1.52902e-15
ENSG00000118263	8609	KLF7	Kruppel like factor 7	4.53954	1.7577	15.6418	5.13507e-17	1.53086e-15
ENSG00000267339	148145	LINC00906	long intergenic non-protein coding RNA 906	-3.77263	7.49443	15.6366	5.18566e-17	1.54279e-15
ENSG00000253368	388610	TRNP1	TMF1-regulated nuclear protein 1	3.07861	-2.64603	-15.6353	5.19844e-17	1.54344e-15
ENSG00000185436	163702	IFNLR1	interferon lambda receptor 1	1.91978	-2.65719	-15.6214	5.33816e-17	1.5817e-15
ENSG00000105447	83743	GRWD1	glutamate rich WD repeat containing 1	5.85079	-1.74471	-15.6118	5.43684e-17	1.60767e-15
ENSG00000160785	9673	SLC25A44	solute carrier family 25 member 44	5.87514	-0.910307	-15.5992	5.56813e-17	1.64316e-15
ENSG00000144580	9125	CNOT9	CCR4-NOT transcription complex subunit 9	6.25342	-1.04208	-15.5964	5.59808e-17	1.64866e-15
ENSG00000131462	7283	TUBG1	tubulin gamma 1	5.84565	-1.70617	-15.594	5.62398e-17	1.65295e-15
ENSG00000116584	9181	ARHGEF2	Rho/Rac guanine nucleotide exchange factor 2	7.15131	-1.07019	-15.5768	5.81151e-17	1.70463e-15
ENSG00000138134	57559	STAMBPL1	STAM binding protein like 1	3.15527	-1.59734	-15.5689	5.89994e-17	1.72709e-15
ENSG00000138496	83666	PARP9	poly(ADP-ribose) polymerase family member 9	5.49749	-1.2016	-15.5638	5.95675e-17	1.74023e-15
ENSG00000129657	6397	SEC14L1	SEC14 like lipid binding 1	6.6817	1.0529	15.5414	6.21756e-17	1.81279e-15
ENSG00000167747	84798	C19orf48	chromosome 19 open reading frame 48	5.4379	-1.76969	-15.5403	6.23027e-17	1.81287e-15
ENSG00000166170	9529	BAG5	BCL2 associated athanogene 5	5.35789	-1.33045	-15.5373	6.26607e-17	1.81966e-15
ENSG00000114867	1981	EIF4G1	eukaryotic translation initiation factor 4 gamma 1	9.85554	-0.951935	-15.52	6.47733e-17	1.87727e-15
ENSG00000035141	84908	FAM136A	family with sequence similarity 136 member A	4.80522	-1.25406	-15.5021	6.70307e-17	1.93884e-15
ENSG00000153944	124540	MSI2	musashi RNA binding protein 2	5.91154	0.951423	15.5008	6.71914e-17	1.93964e-15
ENSG00000198042	84549	MAK16	MAK16 homolog	3.22258	-1.78419	-15.445	7.47765e-17	2.15048e-15
ENSG00000125266	1948	EFNB2	ephrin B2	3.93708	-2.03437	-15.4449	7.47902e-17	2.15048e-15
ENSG00000145555	4651	MYO10	myosin X	8.02452	1.08778	15.4399	7.55187e-17	2.16715e-15
ENSG00000030066	23279	NUP160	nucleoporin 160	5.68552	-1.16743	-15.4266	7.74733e-17	2.21887e-15
ENSG00000179431	24147	FJX1	four-jointed box kinase 1	2.53461	-2.45686	-15.4221	7.81414e-17	2.23362e-15
ENSG00000162849	55083	KIF26B	kinesin family member 26B	4.09229	3.1567	15.4082	8.02551e-17	2.28939e-15
ENSG00000146122	23500	DAAM2	dishevelled associated activator of morphogenesis 2	4.44761	-1.33443	-15.4072	8.04066e-17	2.28939e-15
ENSG00000120800	27340	UTP20	UTP20, small subunit processome component	6.03503	-1.17751	-15.4057	8.06381e-17	2.29151e-15
ENSG00000070731	10610	ST6GALNAC2	ST6 N-acetylgalactosaminide alpha-2,6-sialyltransferase 2	3.83356	2.15004	15.4026	8.11269e-17	2.30091e-15
ENSG00000117394	6513	SLC2A1	solute carrier family 2 member 1	7.78864	-1.55797	-15.3953	8.22721e-17	2.32886e-15
ENSG00000135111	6926	TBX3	T-box 3	6.45966	-0.87328	-15.393	8.26297e-17	2.33445e-15
ENSG00000004478	2288	FKBP4	FK506 binding protein 4	6.15965	-1.61339	-15.3888	8.33138e-17	2.34922e-15
ENSG00000196470	6477	SIAH1	siah E3 ubiquitin protein ligase 1	2.18943	2.42568	15.3681	8.67014e-17	2.44002e-15
ENSG00000115649	27013	CNPPD1	cyclin Pas1/PHO80 domain containing 1	6.06006	1.14723	15.3647	8.72725e-17	2.45137e-15
ENSG00000112139	266727	MDGA1	MAM domain containing glycosylphosphatidylinositol anchor 1	5.69222	1.3911	15.3573	8.85131e-17	2.48143e-15
ENSG00000227051	56967	C14orf132	chromosome 14 open reading frame 132	5.00671	1.83771	15.3468	9.03316e-17	2.52755e-15
ENSG00000011485	5536	PPP5C	protein phosphatase 5 catalytic subunit	5.94758	-1.07339	-15.3335	9.2672e-17	2.58807e-15
ENSG00000196290	60491	NIF3L1	NGG1 interacting factor 3 like 1	4.72579	-1.13725	-15.3172	9.56432e-17	2.66462e-15
ENSG00000120699	11340	EXOSC8	exosome component 8	4.14669	-1.35083	-15.3164	9.57785e-17	2.66462e-15
ENSG00000156510	80201	HKDC1	hexokinase domain containing 1	2.00824	3.63113	15.2962	9.95989e-17	2.76563e-15
ENSG00000100372	10478	SLC25A17	solute carrier family 25 member 17	4.33149	-1.27493	-15.2951	9.98096e-17	2.76621e-15
ENSG00000120802	7112	TMPO	thymopoietin	5.86998	-1.36596	-15.2855	1.01692e-16	2.81304e-15
ENSG00000007968	1870	E2F2	E2F transcription factor 2	2.60468	-2.67753	-15.2647	1.05867e-16	2.92296e-15
ENSG00000145041	9730	DCAF1	DDB1 and CUL4 associated factor 1	5.70706	-0.809462	-15.2459	1.09781e-16	3.02532e-15
ENSG00000109654	23321	TRIM2	tripartite motif containing 2	5.68368	1.32834	15.2331	1.12556e-16	3.09593e-15
ENSG00000166912	54893	MTMR10	myotubularin related protein 10	4.46414	1.39995	15.2134	1.16925e-16	3.21004e-15
ENSG00000156471	9791	PTDSS1	phosphatidylserine synthase 1	6.87841	-1.40318	-15.2028	1.19356e-16	3.27062e-15
ENSG00000124789	9972	NUP153	nucleoporin 153	6.48132	-1.04784	-15.1933	1.21588e-16	3.32552e-15
ENSG00000153721	154043	CNKSR3	CNKSR family member 3	3.6949	-1.14372	-15.1872	1.2304e-16	3.35894e-15
ENSG00000113368	4001	LMNB1	lamin B1	5.75084	-1.50935	-15.1862	1.2328e-16	3.35921e-15
ENSG00000170345	2353	FOS	Fos proto-oncogene, AP-1 transcription factor subunit	2.34933	-3.02701	-15.1808	1.2458e-16	3.38831e-15
ENSG00000185070	23768	FLRT2	fibronectin leucine rich transmembrane protein 2	2.92004	-2.12349	-15.1578	1.30285e-16	3.53687e-15
ENSG00000136205	64759	TNS3	tensin 3	9.125	1.0415	15.1516	1.3186e-16	3.57298e-15
ENSG00000095015	4214	MAP3K1	mitogen-activated protein kinase kinase kinase 1	5.3375	-1.18104	-15.1275	1.38188e-16	3.73661e-15
ENSG00000168872	55308	DDX19A	DEAD-box helicase 19A	5.6747	-0.995344	-15.1267	1.38412e-16	3.73661e-15
ENSG00000196782	55534	MAML3	mastermind like transcriptional coactivator 3	2.2432	-1.766	-15.113	1.42159e-16	3.83066e-15
ENSG00000143409	55793	MINDY1	MINDY lysine 48 deubiquitinase 1	5.05127	1.0957	15.1102	1.42945e-16	3.83964e-15
ENSG00000111540	5869	RAB5B	RAB5B, member RAS oncogene family	5.21168	1.03455	15.1099	1.43019e-16	3.83964e-15
ENSG00000023839	1244	ABCC2	ATP binding cassette subfamily C member 2	6.53919	1.21839	15.1047	1.44478e-16	3.87169e-15
ENSG00000006625	79017	GGCT	gamma-glutamylcyclotransferase	4.31177	-1.62226	-15.0744	1.53308e-16	4.09502e-15
ENSG00000144231	5433	POLR2D	RNA polymerase II subunit D	4.45902	-1.56375	-15.0741	1.53373e-16	4.09502e-15
ENSG00000118655	64858	DCLRE1B	DNA cross-link repair 1B	3.83136	-1.6038	-15.0666	1.55661e-16	4.14851e-15
ENSG00000108829	55379	LRRC59	leucine rich repeat containing 59	7.30709	-1.42538	-15.063	1.5675e-16	4.1699e-15
ENSG00000123505	262	AMD1	adenosylmethionine decarboxylase 1	5.3396	-1.90627	-15.0494	1.60977e-16	4.27454e-15
ENSG00000138758	55752	SEPT11	septin 11	7.55361	-1.30567	-15.0374	1.64799e-16	4.36807e-15
ENSG00000169902	8460	TPST1	tyrosylprotein sulfotransferase 1	5.39434	-1.07592	-15.0164	1.7172e-16	4.54325e-15
ENSG00000105810	1021	CDK6	cyclin dependent kinase 6	6.22287	-1.7986	-15.0154	1.72064e-16	4.54411e-15
ENSG00000196756	388796	SNHG17	small nucleolar RNA host gene 17	4.79841	-1.22618	-15.0143	1.72424e-16	4.54529e-15
ENSG00000214160	10195	ALG3	ALG3, alpha-1,3- mannosyltransferase	5.79574	-1.38985	-15.0134	1.72732e-16	4.54529e-15
ENSG00000111261	54682	MANSC1	MANSC domain containing 1	1.89504	-3.05428	-15.0097	1.74007e-16	4.57059e-15
ENSG00000178105	1662	DDX10	DEAD-box helicase 10	4.53378	-1.13388	-15.0072	1.74858e-16	4.57611e-15
ENSG00000147650	29967	LRP12	LDL receptor related protein 12	5.8486	-1.41045	-15.007	1.74932e-16	4.57611e-15
ENSG00000166340	1200	TPP1	tripeptidyl peptidase 1	7.59779	1.12089	15.0063	1.75159e-16	4.57611e-15
ENSG00000144218	3899	AFF3	AF4/FMR2 family member 3	2.22507	2.76871	15.0034	1.76157e-16	4.59395e-15
ENSG00000169813	3185	HNRNPF	heterogeneous nuclear ribonucleoprotein F	7.24155	-1.05285	-15.0017	1.76734e-16	4.60077e-15
ENSG00000104368	5327	PLAT	plasminogen activator, tissue type	6.8653	-1.14508	-15.0005	1.77172e-16	4.60395e-15
ENSG00000213160	151230	KLHL23	kelch like family member 23	2.4359	-2.67614	-14.9981	1.77991e-16	4.61699e-15
ENSG00000134508	91768	CABLES1	Cdk5 and Abl enzyme substrate 1	5.24509	1.75906	14.9942	1.7937e-16	4.64451e-15
ENSG00000134697	29889	GNL2	G protein nucleolar 2	5.90446	-0.950356	-14.9926	1.79946e-16	4.65116e-15
ENSG00000101346	23509	POFUT1	protein O-fucosyltransferase 1	7.29286	-1.28866	-14.9808	1.84155e-16	4.74807e-15
ENSG00000165861	53349	ZFYVE1	zinc finger FYVE-type containing 1	5.77293	1.14774	14.9795	1.84624e-16	4.74807e-15
ENSG00000130713	23404	EXOSC2	exosome component 2	4.73554	-1.49042	-14.9794	1.84672e-16	4.74807e-15
ENSG00000165475	51084	CRYL1	crystallin lambda 1	4.01707	1.76382	14.9755	1.86088e-16	4.77603e-15
ENSG00000112081	6428	SRSF3	serine and arginine rich splicing factor 3	7.16349	-1.27493	-14.9715	1.87562e-16	4.8054e-15
ENSG00000055163	26999	CYFIP2	cytoplasmic FMR1 interacting protein 2	4.67942	-1.42914	-14.9686	1.88615e-16	4.82391e-15
ENSG00000272168	401237	CASC15	cancer susceptibility 15	1.47244	3.0667	14.9647	1.9007e-16	4.85262e-15
ENSG00000167107	80221	ACSF2	acyl-CoA synthetase family member 2	5.13729	1.37286	14.9614	1.91293e-16	4.87529e-15
ENSG00000132692	63827	BCAN	brevican	3.3846	3.48075	14.9557	1.9348e-16	4.92244e-15
ENSG00000160214	8568	RRP1	ribosomal RNA processing 1	5.14347	-1.21604	-14.9313	2.02983e-16	5.15519e-15
ENSG00000049449	5954	RCN1	reticulocalbin 1	7.11323	-1.29199	-14.9247	2.05639e-16	5.21358e-15
ENSG00000196208	9687	GREB1	growth regulating estrogen receptor binding 1	5.36215	1.37665	14.9227	2.06427e-16	5.22446e-15
ENSG00000107104	23189	KANK1	KN motif and ankyrin repeat domains 1	5.47258	-0.979405	-14.9209	2.07182e-16	5.2345e-15
ENSG00000156697	10813	UTP14A	UTP14A, small subunit processome component	5.01936	-1.20253	-14.9164	2.09026e-16	5.27193e-15
ENSG00000168439	10963	STIP1	stress induced phosphoprotein 1	7.23579	-1.0922	-14.8964	2.17416e-16	5.47407e-15
ENSG00000114796	54800	KLHL24	kelch like family member 24	4.50182	2.10776	14.8833	2.23141e-16	5.60853e-15
ENSG00000198018	57089	ENTPD7	ectonucleoside triphosphate diphosphohydrolase 7	4.26003	-1.28348	-14.878	2.25483e-16	5.65766e-15
ENSG00000189060	3005	H1F0	H1 histone family member 0	7.56798	0.88391	14.8752	2.26697e-16	5.67832e-15
ENSG00000189319	9679	FAM53B	family with sequence similarity 53 member B	5.45611	1.64512	14.8689	2.29567e-16	5.74037e-15
ENSG00000182568	6304	SATB1	SATB homeobox 1	4.52999	1.08973	14.8429	2.41661e-16	6.02232e-15
ENSG00000130340	51429	SNX9	sorting nexin 9	5.13017	-1.113	-14.8429	2.4167e-16	6.02232e-15
ENSG00000049246	8863	PER3	period circadian regulator 3	3.6803	1.90655	14.8354	2.45293e-16	6.09653e-15
ENSG00000111641	4839	NOP2	NOP2 nucleolar protein	5.84741	-1.75075	-14.835	2.45484e-16	6.09653e-15
ENSG00000167325	6240	RRM1	ribonucleotide reductase catalytic subunit M1	6.19804	-1.39104	-14.8291	2.48368e-16	6.15766e-15
ENSG00000020577	23034	SAMD4A	sterile alpha motif domain containing 4A	5.00048	-1.2649	-14.8274	2.49186e-16	6.15766e-15
ENSG00000102452	259232	NALCN	sodium leak channel, non-selective	3.44594	1.70137	14.8273	2.49213e-16	6.15766e-15
ENSG00000143850	22874	PLEKHA6	pleckstrin homology domain containing A6	5.13334	1.69056	14.8131	2.56312e-16	6.32127e-15
ENSG00000247077	192111	PGAM5	PGAM family member 5, mitochondrial serine/threonine protein phosphatase	4.7203	-1.70766	-14.8124	2.56701e-16	6.32127e-15
ENSG00000123983	2181	ACSL3	acyl-CoA synthetase long chain family member 3	7.78259	-1.61963	-14.8041	2.60951e-16	6.40317e-15
ENSG00000112312	51053	GMNN	geminin, DNA replication inhibitor	4.1722	-1.60285	-14.8039	2.61027e-16	6.40317e-15
ENSG00000124225	56937	PMEPA1	prostate transmembrane protein, androgen induced 1	6.83523	-1.4327	-14.8033	2.61345e-16	6.40317e-15
ENSG00000184979	11274	USP18	ubiquitin specific peptidase 18	2.49399	-1.56959	-14.7973	2.64502e-16	6.46965e-15
ENSG00000153283	10225	CD96	CD96 molecule	0.833786	-2.61096	-14.7956	2.65376e-16	6.48015e-15
ENSG00000115233	10213	PSMD14	proteasome 26S subunit, non-ATPase 14	6.23896	-1.49051	-14.7912	2.67708e-16	6.52616e-15
ENSG00000100749	7443	VRK1	VRK serine/threonine kinase 1	3.40341	-1.63009	-14.7846	2.71235e-16	6.60111e-15
ENSG00000092201	11198	SUPT16H	SPT16 homolog, facilitates chromatin remodeling subunit	7.70827	-0.810478	-14.7811	2.731e-16	6.63543e-15
ENSG00000065717	7089	TLE2	transducin like enhancer of split 2	1.34735	3.01903	14.7594	2.8516e-16	6.91691e-15
ENSG00000158042	63875	MRPL17	mitochondrial ribosomal protein L17	4.99913	-1.66294	-14.7576	2.86164e-16	6.92974e-15
ENSG00000244026	692099	FAM86DP	family with sequence similarity 86 member D, pseudogene	3.34522	-1.76371	-14.7452	2.93291e-16	7.09055e-15
ENSG00000143319	81875	ISG20L2	interferon stimulated exonuclease gene 20 like 2	5.21152	-1.21938	-14.7441	2.93928e-16	7.09151e-15
ENSG00000153107	64682	ANAPC1	anaphase promoting complex subunit 1	5.75239	-1.22599	-14.7435	2.94304e-16	7.09151e-15
ENSG00000135046	301	ANXA1	annexin A1	7.68179	-1.18133	-14.7316	3.01344e-16	7.24915e-15
ENSG00000101868	5422	POLA1	DNA polymerase alpha 1, catalytic subunit	4.9699	-1.22568	-14.7256	3.04926e-16	7.32324e-15
ENSG00000118689	2309	FOXO3	forkhead box O3	5.17445	1.62863	14.7237	3.06086e-16	7.33901e-15
ENSG00000035862	7077	TIMP2	TIMP metallopeptidase inhibitor 2	9.13518	1.17159	14.7216	3.07399e-16	7.3584e-15
ENSG00000170522	79071	ELOVL6	ELOVL fatty acid elongase 6	4.20882	-2.17588	-14.708	3.15819e-16	7.54755e-15
ENSG00000124784	83732	RIOK1	RIO kinase 1	4.19131	-1.22781	-14.7042	3.18213e-16	7.59232e-15
ENSG00000125885	84515	MCM8	minichromosome maintenance 8 homologous recombination repair factor	4.73528	-1.2892	-14.6939	3.24799e-16	7.7368e-15
ENSG00000137168	51645	PPIL1	peptidylprolyl isomerase like 1	4.55942	-1.84058	-14.6843	3.31075e-16	7.87342e-15
ENSG00000141526	9123	SLC16A3	solute carrier family 16 member 3	7.26939	-1.62436	-14.6835	3.31619e-16	7.87353e-15
ENSG00000150687	11098	PRSS23	serine protease 23	7.51836	-1.44523	-14.6734	3.38375e-16	8.02086e-15
ENSG00000178999	9212	AURKB	aurora kinase B	4.96056	-1.41886	-14.6706	3.40251e-16	8.05224e-15
ENSG00000088205	8886	DDX18	DEAD-box helicase 18	6.16876	-1.31249	-14.6681	3.41943e-16	8.07065e-15
ENSG00000148516	6935	ZEB1	zinc finger E-box binding homeobox 1	2.65177	-2.59273	-14.6678	3.42136e-16	8.07065e-15
ENSG00000130821	6535	SLC6A8	solute carrier family 6 member 8	8.11952	1.07433	14.6539	3.51814e-16	8.27627e-15
ENSG00000227057	9277	WDR46	WD repeat domain 46	6.51017	-1.62012	-14.6536	3.51988e-16	8.27627e-15
ENSG00000170271	10826	FAXDC2	fatty acid hydroxylase domain containing 2	3.20891	1.76688	14.6481	3.55882e-16	8.35434e-15
ENSG00000156103	4325	MMP16	matrix metallopeptidase 16	4.9721	-2.27609	-14.6462	3.57273e-16	8.36575e-15
ENSG00000175376	84285	EIF1AD	eukaryotic translation initiation factor 1A domain containing	3.85701	-1.05442	-14.6458	3.57516e-16	8.36575e-15
ENSG00000136897	54534	MRPL50	mitochondrial ribosomal protein L50	3.65708	-1.41564	-14.64	3.61665e-16	8.44929e-15
ENSG00000128512	9732	DOCK4	dedicator of cytokinesis 4	4.11295	-1.07618	-14.6388	3.62535e-16	8.45605e-15
ENSG00000159176	1465	CSRP1	cysteine and glycine rich protein 1	7.32163	-1.33037	-14.6375	3.63499e-16	8.465e-15
ENSG00000148459	23590	PDSS1	decaprenyl diphosphate synthase subunit 1	2.15952	-2.33476	-14.635	3.65311e-16	8.48881e-15
ENSG00000132341	5901	RAN	RAN, member RAS oncogene family	8.11729	-1.37984	-14.6341	3.66001e-16	8.48881e-15
ENSG00000138442	55759	WDR12	WD repeat domain 12	5.75106	-0.957803	-14.6337	3.66269e-16	8.48881e-15
ENSG00000155893	92370	PXYLP1	2-phosphoxylose phosphatase 1	2.93428	-1.59432	-14.6229	3.74266e-16	8.66039e-15
ENSG00000123200	23091	ZC3H13	zinc finger CCCH-type containing 13	7.32965	-1.27397	-14.6162	3.79302e-16	8.76303e-15
ENSG00000196305	3376	IARS	isoleucyl-tRNA synthetase	7.93959	-0.914746	-14.6114	3.83014e-16	8.83477e-15
ENSG00000165733	9790	BMS1	BMS1, ribosome biogenesis factor	6.0036	-0.862235	-14.6078	3.85726e-16	8.88327e-15
ENSG00000188153	1287	COL4A5	collagen type IV alpha 5 chain	6.69497	1.8817	14.5863	4.02746e-16	9.26063e-15
ENSG00000114767	9136	RRP9	ribosomal RNA processing 9, U3 small nucleolar RNA binding protein	4.87497	-1.52174	-14.5668	4.18748e-16	9.61339e-15
ENSG00000108588	57003	CCDC47	coiled-coil domain containing 47	6.44654	-1.18212	-14.5635	4.21525e-16	9.66193e-15
ENSG00000183527	8624	PSMG1	proteasome assembly chaperone 1	4.21315	-1.4674	-14.5567	4.27377e-16	9.77106e-15
ENSG00000136854	6812	STXBP1	syntaxin binding protein 1	6.8619	0.831768	14.5564	4.27626e-16	9.77106e-15
ENSG00000131979	2643	GCH1	GTP cyclohydrolase 1	1.60849	-1.7358	-14.5226	4.57615e-16	1.04399e-14
ENSG00000171295	126070	ZNF440	zinc finger protein 440	4.10408	1.20515	14.5204	4.59614e-16	1.04692e-14
ENSG00000143384	4170	MCL1	MCL1, BCL2 family apoptosis regulator	7.39766	-0.894299	-14.5194	4.60566e-16	1.04745e-14
ENSG00000130309	79709	COLGALT1	collagen beta(1-O)galactosyltransferase 1	7.61734	-1.10271	-14.4972	4.81554e-16	1.09347e-14
ENSG00000064601	5476	CTSA	cathepsin A	8.45527	1.03673	14.4828	4.95767e-16	1.12229e-14
ENSG00000184678	8349	HIST2H2BE	histone cluster 2 H2B family member e	3.65259	2.15	14.4828	4.95791e-16	1.12229e-14
ENSG00000196663	9895	TECPR2	tectonin beta-propeller repeat containing 2	5.37676	1.13095	14.482	4.96555e-16	1.12229e-14
ENSG00000213024	23636	NUP62	nucleoporin 62	6.26786	-0.855974	-14.4715	5.07132e-16	1.14442e-14
ENSG00000163468	7203	CCT3	chaperonin containing TCP1 subunit 3	8.44497	-1.21428	-14.4527	5.26759e-16	1.18688e-14
ENSG00000083544	81550	TDRD3	tudor domain containing 3	5.52891	1.27326	14.4427	5.37523e-16	1.20926e-14
ENSG00000102796	79758	DHRS12	dehydrogenase/reductase 12	1.92672	2.0718	14.4387	5.41852e-16	1.21603e-14
ENSG00000184486	5454	POU3F2	POU class 3 homeobox 2	1.88255	-3.09258	-14.4384	5.42202e-16	1.21603e-14
ENSG00000175471	79772	MCTP1	multiple C2 and transmembrane domain containing 1	2.28895	-2.10331	-14.4365	5.44312e-16	1.21889e-14
ENSG00000082516	25929	GEMIN5	gem nuclear organelle associated protein 5	5.81	-1.21005	-14.4338	5.47257e-16	1.22361e-14
ENSG00000204516	4277	MICB	MHC class I polypeptide-related sequence B	3.78879	-1.2729	-14.4312	5.50143e-16	1.22817e-14
ENSG00000100271	25809	TTLL1	tubulin tyrosine ligase like 1	2.37936	1.68214	14.4265	5.55412e-16	1.23804e-14
ENSG00000135269	26136	TES	testin LIM domain protein	6.23583	-1.05323	-14.4188	5.6404e-16	1.25536e-14
ENSG00000155016	113612	CYP2U1	cytochrome P450 family 2 subfamily U member 1	4.73149	1.44576	14.3958	5.90898e-16	1.31313e-14
ENSG00000166529	7589	ZSCAN21	zinc finger and SCAN domain containing 21	2.71938	1.79312	14.3945	5.92433e-16	1.31453e-14
ENSG00000143819	2052	EPHX1	epoxide hydrolase 1	6.97939	1.39726	14.3799	6.10295e-16	1.35211e-14
ENSG00000179817	117196	MRGPRX4	MAS related GPR family member X4	-4.39007	-6.55811	-14.3716	6.20632e-16	1.37292e-14
ENSG00000068650	23250	ATP11A	ATPase phospholipid transporting 11A	6.31068	-0.994375	-14.3587	6.37053e-16	1.40711e-14
ENSG00000106263	8662	EIF3B	eukaryotic translation initiation factor 3 subunit B	8.24872	-1.1006	-14.3517	6.46152e-16	1.42505e-14
ENSG00000100418	27351	DESI1	desumoylating isopeptidase 1	5.79193	-0.879303	-14.3503	6.47935e-16	1.42683e-14
ENSG00000173210	22885	ABLIM3	actin binding LIM protein family member 3	6.10815	1.16033	14.33	6.75178e-16	1.48458e-14
ENSG00000183044	18	ABAT	4-aminobutyrate aminotransferase	1.81307	2.67611	14.3262	6.80364e-16	1.49373e-14
ENSG00000144283	8502	PKP4	plakophilin 4	5.97111	-0.72976	-14.3189	6.90598e-16	1.51392e-14
ENSG00000163938	26354	GNL3	G protein nucleolar 3	6.0686	-1.4871	-14.31	7.03168e-16	1.53916e-14
ENSG00000067057	5214	PFKP	phosphofructokinase, platelet	7.69349	-1.06732	-14.3089	7.04733e-16	1.54027e-14
ENSG00000173846	1263	PLK3	polo like kinase 3	3.29934	-3.01589	-14.3074	7.06874e-16	1.54264e-14
ENSG00000108561	708	C1QBP	complement C1q binding protein	6.91307	-1.77414	-14.2955	7.24162e-16	1.578e-14
ENSG00000174437	488	ATP2A2	ATPase sarcoplasmic/endoplasmic reticulum Ca2+ transporting 2	8.97741	-0.937058	-14.2945	7.25701e-16	1.579e-14
ENSG00000160049	1676	DFFA	DNA fragmentation factor subunit alpha	5.57883	-0.956966	-14.2897	7.32828e-16	1.59213e-14
ENSG00000166788	113174	SAAL1	serum amyloid A like 1	3.70007	-1.48834	-14.2797	7.47798e-16	1.62136e-14
ENSG00000101236	11237	RNF24	ring finger protein 24	6.59361	0.799041	14.2793	7.48506e-16	1.62136e-14
ENSG00000119242	80212	CCDC92	coiled-coil domain containing 92	4.62109	1.40202	14.2767	7.52386e-16	1.62734e-14
ENSG00000109861	1075	CTSC	cathepsin C	6.4768	-1.22786	-14.2745	7.55713e-16	1.63029e-14
ENSG00000128059	5471	PPAT	phosphoribosyl pyrophosphate amidotransferase	3.85711	-1.65867	-14.2744	7.55988e-16	1.63029e-14
ENSG00000138606	90525	SHF	Src homology 2 domain containing F	2.61384	2.24872	14.2723	7.59242e-16	1.63489e-14
ENSG00000099250	8829	NRP1	neuropilin 1	7.53522	-1.32765	-14.2606	7.77459e-16	1.67165e-14
ENSG00000170456	160518	DENND5B	DENN domain containing 5B	5.29751	1.34006	14.2584	7.81037e-16	1.67687e-14
ENSG00000100764	5700	PSMC1	proteasome 26S subunit, ATPase 1	5.94101	-0.958575	-14.2572	7.82849e-16	1.67829e-14
ENSG00000086475	22929	SEPHS1	selenophosphate synthetase 1	5.59609	-0.818362	-14.2531	7.8952e-16	1.69011e-14
ENSG00000135521	84946	LTV1	LTV1 ribosome biogenesis factor	3.74743	-1.67419	-14.2408	8.09428e-16	1.73018e-14
ENSG00000090520	51726	DNAJB11	DnaJ heat shock protein family (Hsp40) member B11	6.45025	-1.04507	-14.239	8.12454e-16	1.73411e-14
ENSG00000183853	55243	KIRREL1	kirre like nephrin family adhesion molecule 1	8.23485	-0.66652	-14.2339	8.20994e-16	1.74977e-14
ENSG00000176273	159371	SLC35G1	solute carrier family 35 member G1	3.14072	-1.41675	-14.2297	8.28027e-16	1.75962e-14
ENSG00000167323	6786	STIM1	stromal interaction molecule 1	6.23361	0.934077	14.2297	8.28028e-16	1.75962e-14
ENSG00000065548	55854	ZC3H15	zinc finger CCCH-type containing 15	5.61324	-1.34872	-14.2283	8.30413e-16	1.76212e-14
ENSG00000161980	51728	POLR3K	RNA polymerase III subunit K	3.26712	-2.0386	-14.2178	8.48398e-16	1.79767e-14
ENSG00000168297	54899	PXK	PX domain containing serine/threonine kinase like	4.99943	-1.18407	-14.2155	8.52404e-16	1.80353e-14
ENSG00000101361	10528	NOP56	NOP56 ribonucleoprotein	7.08075	-1.30643	-14.2052	8.70432e-16	1.83901e-14
ENSG00000185298	339230	CCDC137	coiled-coil domain containing 137	4.80229	-1.31732	-14.1985	8.82382e-16	1.85982e-14
ENSG00000100983	2937	GSS	glutathione synthetase	6.34525	-1.02648	-14.1983	8.82834e-16	1.85982e-14
ENSG00000143621	3608	ILF2	interleukin enhancer binding factor 2	7.49673	-1.07152	-14.1883	9.00963e-16	1.89527e-14
ENSG00000138311	22891	ZNF365	zinc finger protein 365	3.12757	-1.67519	-14.1746	9.26581e-16	1.94635e-14
ENSG00000163655	8833	GMPS	guanine monophosphate synthase	6.36587	-1.41992	-14.162	9.50756e-16	1.99426e-14
ENSG00000127334	8445	DYRK2	dual specificity tyrosine phosphorylation regulated kinase 2	5.14059	-1.36704	-14.1454	9.83677e-16	2.06035e-14
ENSG00000144036	23233	EXOC6B	exocyst complex component 6B	5.66463	1.03123	14.1402	9.94307e-16	2.07963e-14
ENSG00000090530	55214	P3H2	prolyl 3-hydroxylase 2	6.34732	0.860893	14.1312	1.01285e-15	2.11537e-14
ENSG00000030582	2896	GRN	granulin precursor	9.05285	1.49007	14.128	1.01952e-15	2.12626e-14
ENSG00000162385	4116	MAGOH	mago homolog, exon junction complex subunit	4.3878	-0.994679	-14.1235	1.02879e-15	2.14254e-14
ENSG00000119280	84886	C1orf198	chromosome 1 open reading frame 198	5.19366	1.3549	14.1188	1.03887e-15	2.16043e-14
ENSG00000182667	50863	NTM	neurotrimin	2.4611	-4.17718	-14.1145	1.04814e-15	2.1766e-14
ENSG00000170425	136	ADORA2B	adenosine A2b receptor	3.29037	-1.84883	-14.1095	1.05887e-15	2.19571e-14
ENSG00000102879	11151	CORO1A	coronin 1A	1.22968	-2.59792	-14.1088	1.06035e-15	2.19571e-14
ENSG00000120963	51123	ZNF706	zinc finger protein 706	5.41502	-1.00594	-14.0927	1.09594e-15	2.26619e-14
ENSG00000247626	92935	MARS2	methionyl-tRNA synthetase 2, mitochondrial	3.96605	-1.37968	-14.081	1.12279e-15	2.31842e-14
ENSG00000112245	7803	PTP4A1	protein tyrosine phosphatase type IVA, member 1	7.03191	-1.95872	-14.0795	1.12618e-15	2.32214e-14
ENSG00000069974	5873	RAB27A	RAB27A, member RAS oncogene family	6.23062	1.23202	14.0783	1.12904e-15	2.32474e-14
ENSG00000104450	6674	SPAG1	sperm associated antigen 1	3.40543	-1.68193	-14.0749	1.13681e-15	2.33743e-14
ENSG00000109917	8882	ZPR1	ZPR1 zinc finger	5.04732	-1.13779	-14.0669	1.1556e-15	2.37272e-14
ENSG00000152818	7402	UTRN	utrophin	6.54582	1.07689	14.0591	1.17436e-15	2.40462e-14
ENSG00000177150	125228	FAM210A	family with sequence similarity 210 member A	3.99791	-1.90157	-14.0591	1.17443e-15	2.40462e-14
ENSG00000129460	25983	NGDN	neuroguidin	4.27367	-1.00463	-14.0349	1.23439e-15	2.52383e-14
ENSG00000164949	2669	GEM	GTP binding protein overexpressed in skeletal muscle	2.58127	-1.69852	-14.0182	1.27775e-15	2.60884e-14
ENSG00000197586	955	ENTPD6	ectonucleoside triphosphate diphosphohydrolase 6 (putative)	6.634	-1.11531	-14.0148	1.28667e-15	2.62337e-14
ENSG00000072786	6793	STK10	serine/threonine kinase 10	6.52904	-1.06081	-14.003	1.31819e-15	2.68313e-14
ENSG00000164163	6059	ABCE1	ATP binding cassette subfamily E member 1	5.48439	-1.93318	-14.0025	1.31966e-15	2.68313e-14
ENSG00000114315	3280	HES1	hes family bHLH transcription factor 1	3.1299	-2.2117	-13.9989	1.32938e-15	2.69912e-14
ENSG00000135506	10956	OS9	OS9, endoplasmic reticulum lectin	8.31675	1.01368	13.9919	1.34888e-15	2.73491e-14
ENSG00000165698	11092	SPACA9	sperm acrosome associated 9	2.49733	1.56061	13.9796	1.38365e-15	2.8015e-14
ENSG00000171241	79801	SHCBP1	SHC binding and spindle associated 1	5.19731	-1.36432	-13.9775	1.38959e-15	2.80741e-14
ENSG00000060688	9410	SNRNP40	small nuclear ribonucleoprotein U5 subunit 40	5.34706	-1.21706	-13.9765	1.39233e-15	2.80741e-14
ENSG00000168495	661	POLR3D	RNA polymerase III subunit D	4.52282	-0.802135	-13.9765	1.39234e-15	2.80741e-14
ENSG00000104067	7082	TJP1	tight junction protein 1	7.17917	1.04041	13.9692	1.41373e-15	2.84659e-14
ENSG00000076706	4162	MCAM	melanoma cell adhesion molecule	7.03972	-1.03719	-13.9628	1.4325e-15	2.88041e-14
ENSG00000176619	84823	LMNB2	lamin B2	7.03123	-1.43182	-13.9391	1.50437e-15	3.02077e-14
ENSG00000068438	24140	FTSJ1	FtsJ RNA methyltransferase homolog 1	5.16987	-1.01583	-13.9241	1.55202e-15	3.11214e-14
ENSG00000105976	4233	MET	MET proto-oncogene, receptor tyrosine kinase	7.83632	1.67425	13.9215	1.56025e-15	3.12435e-14
ENSG00000087191	5705	PSMC5	proteasome 26S subunit, ATPase 5	6.33345	-0.828231	-13.9078	1.60519e-15	3.20993e-14
ENSG00000119681	4053	LTBP2	latent transforming growth factor beta binding protein 2	4.24072	1.5235	13.9065	1.60968e-15	3.21451e-14
ENSG00000163528	131474	CHCHD4	coiled-coil-helix-coiled-coil-helix domain containing 4	3.43973	-1.4282	-13.9057	1.61209e-15	3.21492e-14
ENSG00000113163	10087	COL4A3BP	collagen type IV alpha 3 binding protein	5.80058	1.30089	13.9048	1.61508e-15	3.21649e-14
ENSG00000165609	11164	NUDT5	nudix hydrolase 5	4.83979	-0.962533	-13.8951	1.64804e-15	3.27765e-14
ENSG00000068654	25885	POLR1A	RNA polymerase I subunit A	7.22579	-0.965687	-13.8739	1.72209e-15	3.42026e-14
ENSG00000163785	6259	RYK	receptor-like tyrosine kinase	6.01627	-1.0033	-13.8633	1.76044e-15	3.49166e-14
ENSG00000149948	8091	HMGA2	high mobility group AT-hook 2	2.52678	-2.94101	-13.8601	1.77234e-15	3.51049e-14
ENSG00000011304	5725	PTBP1	polypyrimidine tract binding protein 1	8.18806	-1.30623	-13.8398	1.84876e-15	3.65688e-14
ENSG00000189057	374393	FAM111B	family with sequence similarity 111 member B	2.33241	-3.87345	-13.838	1.85586e-15	3.66368e-14
ENSG00000245060	729678	LINC00847	long intergenic non-protein coding RNA 847	4.27854	1.30266	13.8376	1.85722e-15	3.66368e-14
ENSG00000145390	54532	USP53	ubiquitin specific peptidase 53	4.34455	-1.93811	-13.8324	1.87755e-15	3.69878e-14
ENSG00000071054	9448	MAP4K4	mitogen-activated protein kinase kinase kinase kinase 4	7.79327	0.814424	13.8272	1.89797e-15	3.73395e-14
ENSG00000151327	283635	FAM177A1	family with sequence similarity 177 member A1	5.23512	1.11788	13.8256	1.90406e-15	3.74089e-14
ENSG00000105185	9141	PDCD5	programmed cell death 5	5.11914	-1.28758	-13.822	1.9185e-15	3.76418e-14
ENSG00000157600	84187	TMEM164	transmembrane protein 164	6.28847	-1.13374	-13.8197	1.92761e-15	3.77698e-14
ENSG00000113356	10622	POLR3G	RNA polymerase III subunit G	3.56534	-1.94532	-13.8118	1.95981e-15	3.83492e-14
ENSG00000095637	10580	SORBS1	sorbin and SH3 domain containing 1	4.8267	1.23412	13.8095	1.96906e-15	3.84785e-14
ENSG00000181610	51649	MRPS23	mitochondrial ribosomal protein S23	5.11483	-1.3092	-13.7973	2.01998e-15	3.94207e-14
ENSG00000188783	5549	PRELP	proline and arginine rich end leucine rich repeat protein	0.491956	4.81208	13.7909	2.04721e-15	3.98987e-14
ENSG00000166394	51700	CYB5R2	cytochrome b5 reductase 2	1.70314	-4.22716	-13.7687	2.14414e-15	4.17319e-14
ENSG00000092964	1808	DPYSL2	dihydropyrimidinase like 2	5.92519	1.19779	13.7605	2.18101e-15	4.2393e-14
ENSG00000170545	57228	SMAGP	small cell adhesion glycoprotein	2.90482	-1.79669	-13.7575	2.19483e-15	4.26049e-14
ENSG00000090273	10726	NUDC	nuclear distribution C, dynein complex regulator	6.68956	-1.38151	-13.7538	2.21174e-15	4.28759e-14
ENSG00000169180	23214	XPO6	exportin 6	7.38832	-0.760154	-13.7461	2.24758e-15	4.35129e-14
ENSG00000154640	10950	BTG3	BTG anti-proliferation factor 3	4.53565	-1.29331	-13.7414	2.26991e-15	4.3887e-14
ENSG00000134684	8565	YARS	tyrosyl-tRNA synthetase	7.18171	-0.978281	-13.7404	2.27452e-15	4.39177e-14
ENSG00000020181	25960	ADGRA2	adhesion G protein-coupled receptor A2	4.11125	1.55709	13.7332	2.30908e-15	4.45261e-14
ENSG00000108784	4669	NAGLU	N-acetyl-alpha-glucosaminidase	5.46056	1.24736	13.7297	2.3264e-15	4.48009e-14
ENSG00000117877	10849	CD3EAP	CD3e molecule associated protein	2.14749	-2.46503	-13.7246	2.35126e-15	4.52199e-14
ENSG00000134324	23175	LPIN1	lipin 1	6.54804	1.67649	13.7197	2.37563e-15	4.56284e-14
ENSG00000049239	9563	H6PD	hexose-6-phosphate dehydrogenase/glucose 1-dehydrogenase	6.47267	0.931779	13.7187	2.38024e-15	4.56568e-14
ENSG00000123066	23389	MED13L	mediator complex subunit 13 like	6.63864	0.921011	13.7124	2.41211e-15	4.62074e-14
ENSG00000158555	81544	GDPD5	glycerophosphodiester phosphodiesterase domain containing 5	5.1612	1.41499	13.7098	2.42535e-15	4.63999e-14
ENSG00000104324	10404	CPQ	carboxypeptidase Q	5.43506	1.34923	13.6964	2.49411e-15	4.76528e-14
ENSG00000138031	109	ADCY3	adenylate cyclase 3	5.97178	-1.03089	-13.6719	2.62583e-15	5.01039e-14
ENSG00000044574	3309	HSPA5	heat shock protein family A (Hsp70) member 5	10.1316	-1.21685	-13.6622	2.67982e-15	5.10671e-14
ENSG00000141378	51651	PTRH2	peptidyl-tRNA hydrolase 2	4.03638	-1.37821	-13.6563	2.71341e-15	5.16148e-14
ENSG00000169032	5604	MAP2K1	mitogen-activated protein kinase kinase 1	5.5063	-0.938184	-13.6555	2.71776e-15	5.16148e-14
ENSG00000198355	415116	PIM3	Pim-3 proto-oncogene, serine/threonine kinase	5.51377	-1.44762	-13.6552	2.71918e-15	5.16148e-14
ENSG00000157514	1831	TSC22D3	TSC22 domain family member 3	3.52526	1.7591	13.6492	2.75372e-15	5.22025e-14
ENSG00000149212	143686	SESN3	sestrin 3	4.35233	2.33861	13.6428	2.79149e-15	5.28498e-14
ENSG00000139146	58516	SINHCAF	SIN3-HDAC complex associated factor	4.30176	-1.70579	-13.6282	2.87842e-15	5.44249e-14
ENSG00000167553	84790	TUBA1C	tubulin alpha 1c	6.94146	-1.60472	-13.6239	2.90425e-15	5.48422e-14
ENSG00000166526	7551	ZNF3	zinc finger protein 3	4.83415	1.18071	13.6197	2.93044e-15	5.52651e-14
ENSG00000168234	125488	TTC39C	tetratricopeptide repeat domain 39C	3.51453	-2.20408	-13.6125	2.97512e-15	5.60352e-14
ENSG00000128298	80115	BAIAP2L2	BAI1 associated protein 2 like 2	3.42929	-2.30208	-13.6118	2.97912e-15	5.60382e-14
ENSG00000134954	2113	ETS1	ETS proto-oncogene 1, transcription factor	6.95831	1.13733	13.6093	2.99509e-15	5.62661e-14
ENSG00000137807	9493	KIF23	kinesin family member 23	5.72858	-1.01167	-13.5976	3.06949e-15	5.75895e-14
ENSG00000143479	8444	DYRK3	dual specificity tyrosine phosphorylation regulated kinase 3	3.44274	-1.48487	-13.5947	3.08863e-15	5.78741e-14
ENSG00000146833	89122	TRIM4	tripartite motif containing 4	5.45769	0.893169	13.5914	3.11012e-15	5.8202e-14
ENSG00000239672	4830	NME1	NME/NM23 nucleoside diphosphate kinase 1	4.57154	-2.1675	-13.5712	3.24525e-15	6.06528e-14
ENSG00000050344	9603	NFE2L3	nuclear factor, erythroid 2 like 3	4.64422	-1.78769	-13.5629	3.30253e-15	6.16445e-14
ENSG00000180957	23760	PITPNB	phosphatidylinositol transfer protein beta	6.14998	-1.20223	-13.5589	3.33085e-15	6.20662e-14
ENSG00000113645	23286	WWC1	WW and C2 domain containing 1	2.73695	-1.76247	-13.5585	3.33364e-15	6.20662e-14
ENSG00000103249	1186	CLCN7	chloride voltage-gated channel 7	7.46223	1.50327	13.552	3.37989e-15	6.2847e-14
ENSG00000111300	80018	NAA25	N(alpha)-acetyltransferase 25, NatB auxiliary subunit	5.16773	-1.31108	-13.5088	3.70316e-15	6.86842e-14
ENSG00000128656	1123	CHN1	chimerin 1	2.42723	-2.02768	-13.5088	3.70323e-15	6.86842e-14
ENSG00000149633	85449	KIAA1755	KIAA1755	3.1888	3.01442	13.5081	3.70849e-15	6.86943e-14
ENSG00000112414	57211	ADGRG6	adhesion G protein-coupled receptor G6	3.61294	-1.62909	-13.5059	3.72592e-15	6.89295e-14
ENSG00000196230	203068	TUBB	tubulin beta class I	9.84209	-1.3797	-13.5018	3.75806e-15	6.94359e-14
ENSG00000162433	205	AK4	adenylate kinase 4	5.29028	-1.76282	-13.4979	3.78915e-15	6.99219e-14
ENSG00000018236	1272	CNTN1	contactin 1	2.50846	2.16454	13.4844	3.89951e-15	7.18673e-14
ENSG00000113569	9631	NUP155	nucleoporin 155	6.05845	-1.45425	-13.4831	3.90985e-15	7.19669e-14
ENSG00000106603	55744	COA1	cytochrome c oxidase assembly factor 1 homolog	5.07013	-0.981619	-13.4801	3.93503e-15	7.2316e-14
ENSG00000145623	9180	OSMR	oncostatin M receptor	4.43677	-2.10131	-13.4797	3.93874e-15	7.2316e-14
ENSG00000075426	2355	FOSL2	FOS like 2, AP-1 transcription factor subunit	6.96406	1.09888	13.4671	4.04487e-15	7.41713e-14
ENSG00000147862	4781	NFIB	nuclear factor I B	3.87324	-1.51226	-13.4634	4.07727e-15	7.46363e-14
ENSG00000148229	54107	POLE3	DNA polymerase epsilon 3, accessory subunit	5.24101	-1.50989	-13.463	4.08047e-15	7.46363e-14
ENSG00000185344	23545	ATP6V0A2	ATPase H+ transporting V0 subunit a2	4.60824	-1.08257	-13.4599	4.10689e-15	7.50253e-14
ENSG00000137801	7057	THBS1	thrombospondin 1	10.3871	-1.1754	-13.4574	4.12897e-15	7.53336e-14
ENSG00000100029	23481	PES1	pescadillo ribosomal biogenesis factor 1	7.05693	-1.30762	-13.4568	4.1341e-15	7.53336e-14
ENSG00000069424	8514	KCNAB2	potassium voltage-gated channel subfamily A regulatory beta subunit 2	4.77971	1.67871	13.4547	4.15246e-15	7.55738e-14
ENSG00000254087	4067	LYN	LYN proto-oncogene, Src family tyrosine kinase	4.6402	-1.22003	-13.4504	4.19118e-15	7.6143e-14
ENSG00000105997	3200	HOXA3	homeobox A3	1.98832	-2.90741	-13.45	4.19419e-15	7.6143e-14
ENSG00000105290	333	APLP1	amyloid beta precursor like protein 1	5.13776	1.33903	13.4472	4.21979e-15	7.65126e-14
ENSG00000214517	51400	PPME1	protein phosphatase methylesterase 1	5.5432	-0.931305	-13.4242	4.43049e-15	8.02332e-14
ENSG00000115266	10297	APC2	APC2, WNT signaling pathway regulator	3.64458	1.60595	13.4175	4.49406e-15	8.12834e-14
ENSG00000135929	1593	CYP27A1	cytochrome P450 family 27 subfamily A member 1	5.77628	1.36584	13.4137	4.53116e-15	8.18528e-14
ENSG00000196456	285971	ZNF775	zinc finger protein 775	3.73931	1.77467	13.4117	4.55042e-15	8.2099e-14
ENSG00000169299	55276	PGM2	phosphoglucomutase 2	4.94951	-0.961821	-13.4018	4.6474e-15	8.37452e-14
ENSG00000143772	3707	ITPKB	inositol-trisphosphate 3-kinase B	6.77148	1.24053	13.3948	4.71678e-15	8.48904e-14
ENSG00000096060	2289	FKBP5	FK506 binding protein 5	3.32309	-1.51052	-13.3872	4.79371e-15	8.61686e-14
ENSG00000107282	320	APBA1	amyloid beta precursor protein binding family A member 1	2.39727	1.97421	13.3782	4.88606e-15	8.7641e-14
ENSG00000187688	51393	TRPV2	transient receptor potential cation channel subfamily V member 2	7.1698	-1.33617	-13.3781	4.88765e-15	8.7641e-14
ENSG00000155252	55361	PI4K2A	phosphatidylinositol 4-kinase type 2 alpha	4.97142	-1.0259	-13.3717	4.95451e-15	8.87307e-14
ENSG00000159842	29	ABR	ABR, RhoGEF and GTPase activating protein	7.26625	1.05119	13.3563	5.12005e-15	9.1583e-14
ENSG00000175040	9435	CHST2	carbohydrate sulfotransferase 2	4.04886	-1.98332	-13.3544	5.14046e-15	9.18353e-14
ENSG00000095002	4436	MSH2	mutS homolog 2	5.09768	-1.28587	-13.3443	5.25245e-15	9.37212e-14
ENSG00000077152	29089	UBE2T	ubiquitin conjugating enzyme E2 T	4.18313	-1.42825	-13.3414	5.28584e-15	9.42018e-14
ENSG00000100591	10598	AHSA1	activator of HSP90 ATPase activity 1	6.49929	-1.06136	-13.3401	5.29993e-15	9.43375e-14
ENSG00000213625	54741	LEPROT	leptin receptor overlapping transcript	5.60764	-1.1603	-13.3344	5.36553e-15	9.53886e-14
ENSG00000166477	123169	LEO1	LEO1 homolog, Paf1/RNA polymerase II complex component	4.72536	-0.952276	-13.3334	5.37625e-15	9.54628e-14
ENSG00000181804	285195	SLC9A9	solute carrier family 9 member A9	1.4026	3.19523	13.327	5.45077e-15	9.66682e-14
ENSG00000149177	5795	PTPRJ	protein tyrosine phosphatase, receptor type J	6.74733	0.794478	13.3264	5.45768e-15	9.66731e-14
ENSG00000184939	146198	ZFP90	ZFP90 zinc finger protein	4.79601	1.04059	13.3183	5.55315e-15	9.8245e-14
ENSG00000173517	79834	PEAK1	pseudopodium enriched atypical kinase 1	6.31864	0.999336	13.3136	5.60847e-15	9.90422e-14
ENSG00000197299	641	BLM	BLM RecQ like helicase	3.1377	-1.88344	-13.3134	5.6118e-15	9.90422e-14
ENSG00000120885	1191	CLU	clusterin	5.80499	1.34405	13.2917	5.87755e-15	1.03607e-13
ENSG00000101811	1478	CSTF2	cleavage stimulation factor subunit 2	4.64702	-1.16656	-13.2829	5.98965e-15	1.05455e-13
ENSG00000105204	9149	DYRK1B	dual specificity tyrosine phosphorylation regulated kinase 1B	4.07857	2.06527	13.2809	6.01545e-15	1.05782e-13
ENSG00000115525	8869	ST3GAL5	ST3 beta-galactoside alpha-2,3-sialyltransferase 5	4.93291	-0.710108	-13.2719	6.13207e-15	1.07703e-13
ENSG00000165724	116225	ZMYND19	zinc finger MYND-type containing 19	3.91243	-1.30045	-13.2695	6.16477e-15	1.08147e-13
ENSG00000213593	51075	TMX2	thioredoxin related transmembrane protein 2	5.63413	-1.24508	-13.266	6.20988e-15	1.08807e-13
ENSG00000117228	2633	GBP1	guanylate binding protein 1	4.60665	-1.14821	-13.2622	6.26157e-15	1.09581e-13
ENSG00000063978	6047	RNF4	ring finger protein 4	6.07665	-0.902231	-13.2613	6.27315e-15	1.09652e-13
ENSG00000171453	9533	POLR1C	RNA polymerase I and III subunit C	3.97595	-1.39431	-13.2595	6.29831e-15	1.0996e-13
ENSG00000139343	6636	SNRPF	small nuclear ribonucleoprotein polypeptide F	4.47792	-1.52792	-13.2522	6.3973e-15	1.11555e-13
ENSG00000142197	9980	DOP1B	DOP1 leucine zipper like protein B	5.66845	0.935265	13.2252	6.77855e-15	1.18062e-13
ENSG00000176624	51320	MEX3C	mex-3 RNA binding family member C	5.52704	-1.2972	-13.2236	6.80158e-15	1.18322e-13
ENSG00000152256	5163	PDK1	pyruvate dehydrogenase kinase 1	4.669	-1.44962	-13.2231	6.8098e-15	1.18323e-13
ENSG00000070814	6949	TCOF1	treacle ribosome biogenesis factor 1	6.77326	-1.41967	-13.2214	6.83366e-15	1.18597e-13
ENSG00000153029	3140	MR1	major histocompatibility complex, class I-related	5.23623	1.09956	13.22	6.85513e-15	1.18828e-13
ENSG00000179583	4261	CIITA	class II major histocompatibility complex transactivator	3.02288	-2.44276	-13.219	6.87014e-15	1.18946e-13
ENSG00000072501	8243	SMC1A	structural maintenance of chromosomes 1A	7.67665	-0.828197	-13.2175	6.89207e-15	1.19185e-13
ENSG00000106537	27075	TSPAN13	tetraspanin 13	2.19754	-2.15135	-13.2137	6.94829e-15	1.20015e-13
ENSG00000090238	83719	YPEL3	yippee like 3	3.22775	1.98863	13.2117	6.97872e-15	1.20397e-13
ENSG00000145050	7873	MANF	mesencephalic astrocyte derived neurotrophic factor	5.9089	-1.27816	-13.2027	7.11404e-15	1.22587e-13
ENSG00000146592	9586	CREB5	cAMP responsive element binding protein 5	1.55729	-3.18153	-13.1995	7.16401e-15	1.23302e-13
ENSG00000088854	25943	C20orf194	chromosome 20 open reading frame 194	5.13321	1.58662	13.1847	7.39472e-15	1.27123e-13
ENSG00000132436	63979	FIGNL1	fidgetin like 1	4.14167	-1.55994	-13.18	7.47141e-15	1.2829e-13
ENSG00000186047	220107	DLEU7	deleted in lymphocytic leukemia 7	-0.190817	3.98024	13.1755	7.54269e-15	1.29362e-13
ENSG00000145375	166378	SPATA5	spermatogenesis associated 5	3.10584	-1.46738	-13.1708	7.62086e-15	1.30549e-13
ENSG00000172348	10231	RCAN2	regulator of calcineurin 2	0.424184	3.3692	13.1671	7.68116e-15	1.31427e-13
ENSG00000117305	3155	HMGCL	3-hydroxy-3-methylglutaryl-CoA lyase	4.77339	1.15142	13.1643	7.72767e-15	1.32068e-13
ENSG00000073536	54475	NLE1	notchless homolog 1	4.40121	-1.25085	-13.1612	7.77941e-15	1.32797e-13
ENSG00000122687	29960	MRM2	mitochondrial rRNA methyltransferase 2	4.91177	-1.16239	-13.1495	7.97846e-15	1.36035e-13
ENSG00000160200	875	CBS	cystathionine-beta-synthase	3.66539	1.70772	13.1418	8.11102e-15	1.38134e-13
ENSG00000123836	5208	PFKFB2	6-phosphofructo-2-kinase/fructose-2,6-biphosphatase 2	4.33277	1.11805	13.1367	8.20195e-15	1.39519e-13
ENSG00000172037	3913	LAMB2	laminin subunit beta 2	8.90943	1.5779	13.1314	8.2961e-15	1.40956e-13
ENSG00000140044	122953	JDP2	Jun dimerization protein 2	2.92794	2.01444	13.1258	8.39755e-15	1.42514e-13
ENSG00000051180	5888	RAD51	RAD51 recombinase	3.12131	-1.67136	-13.1223	8.4609e-15	1.43422e-13
ENSG00000197905	7004	TEAD4	TEA domain transcription factor 4	3.92241	-1.45392	-13.1155	8.586e-15	1.45374e-13
ENSG00000162511	7805	LAPTM5	lysosomal protein transmembrane 5	2.359	-2.667	-13.1086	8.71451e-15	1.47378e-13
ENSG00000072274	7037	TFRC	transferrin receptor	8.80308	-1.62359	-13.1031	8.81792e-15	1.48954e-13
ENSG00000134313	57498	KIDINS220	kinase D interacting substrate 220	6.92792	0.885891	13.1025	8.8303e-15	1.48991e-13
ENSG00000105676	93436	ARMC6	armadillo repeat containing 6	5.06978	-1.42085	-13.0978	8.92077e-15	1.50343e-13
ENSG00000204574	23	ABCF1	ATP binding cassette subfamily F member 1	7.12347	-0.69557	-13.0912	9.0479e-15	1.5231e-13
ENSG00000106028	6742	SSBP1	single stranded DNA binding protein 1	6.12628	-1.20355	-13.088	9.11134e-15	1.53201e-13
ENSG00000138668	3184	HNRNPD	heterogeneous nuclear ribonucleoprotein D	7.11705	-0.988154	-13.0851	9.16843e-15	1.53983e-13
ENSG00000142949	5792	PTPRF	protein tyrosine phosphatase, receptor type F	7.87952	-0.988695	-13.0801	9.26865e-15	1.55487e-13
ENSG00000160209	8566	PDXK	pyridoxal kinase	6.33247	-0.923875	-13.0679	9.51583e-15	1.5945e-13
ENSG00000121152	23397	NCAPH	non-SMC condensin I complex subunit H	4.76304	-1.21504	-13.0654	9.56919e-15	1.6016e-13
ENSG00000110042	23220	DTX4	deltex E3 ubiquitin ligase 4	3.62611	1.41403	13.0556	9.77353e-15	1.63393e-13
ENSG00000134440	4677	NARS	asparaginyl-tRNA synthetase	7.46731	-0.580594	-13.0513	9.86507e-15	1.64734e-13
ENSG00000131370	9467	SH3BP5	SH3 domain binding protein 5	3.37821	-1.77048	-13.0484	9.92661e-15	1.65433e-13
ENSG00000273033	100129550	LINC02035	long intergenic non-protein coding RNA 2035	2.76551	1.64123	13.0483	9.92964e-15	1.65433e-13
ENSG00000110104	79080	CCDC86	coiled-coil domain containing 86	4.12841	-2.07702	-13.0468	9.96059e-15	1.6576e-13
ENSG00000118762	5311	PKD2	polycystin 2, transient receptor potential cation channel	6.07796	1.19314	13.0424	1.00565e-14	1.67165e-13
ENSG00000114999	150465	TTL	tubulin tyrosine ligase	6.34092	-0.794185	-13.0259	1.04236e-14	1.73069e-13
ENSG00000148606	11128	POLR3A	RNA polymerase III subunit A	5.57749	-0.698676	-13.0192	1.05773e-14	1.75423e-13
ENSG00000179241	143458	LDLRAD3	low density lipoprotein receptor class A domain containing 3	4.22386	-1.52853	-13.0157	1.06572e-14	1.76394e-13
ENSG00000178104	9659	PDE4DIP	phosphodiesterase 4D interacting protein	7.14917	1.46525	13.0154	1.06637e-14	1.76394e-13
ENSG00000119638	91754	NEK9	NIMA related kinase 9	6.87037	0.921669	13.015	1.06722e-14	1.76394e-13
ENSG00000171960	10465	PPIH	peptidylprolyl isomerase H	4.24537	-1.09055	-13.0091	1.08102e-14	1.78428e-13
ENSG00000205363	388135	INSYN1	inhibitory synaptic factor 1	-1.08642	5.30983	13.0087	1.08197e-14	1.78428e-13
ENSG00000108010	10539	GLRX3	glutaredoxin 3	5.33018	-1.43905	-12.9996	1.10362e-14	1.81792e-13
ENSG00000065923	84679	SLC9A7	solute carrier family 9 member A7	1.90382	-1.61817	-12.9985	1.10617e-14	1.82007e-13
ENSG00000116209	9528	TMEM59	transmembrane protein 59	7.84347	1.25449	12.9945	1.11584e-14	1.83391e-13
ENSG00000105197	92609	TIMM50	translocase of inner mitochondrial membrane 50	6.85657	-1.08438	-12.9939	1.11736e-14	1.83433e-13
ENSG00000132507	1984	EIF5A	eukaryotic translation initiation factor 5A	8.21254	-1.5289	-12.9891	1.12913e-14	1.84969e-13
ENSG00000167130	57171	DOLPP1	dolichyldiphosphatase 1	4.20456	-1.02655	-12.989	1.12925e-14	1.84969e-13
ENSG00000079950	8417	STX7	syntaxin 7	5.02449	1.17883	12.986	1.13684e-14	1.86003e-13
ENSG00000128944	90417	KNSTRN	kinetochore localized astrin (SPAG5) binding protein	4.50916	-1.00259	-12.9809	1.14948e-14	1.87859e-13
ENSG00000184156	3786	KCNQ3	potassium voltage-gated channel subfamily Q member 3	0.903789	2.59895	12.9783	1.15601e-14	1.88716e-13
ENSG00000070778	11099	PTPN21	protein tyrosine phosphatase, non-receptor type 21	4.80038	1.01949	12.9773	1.15857e-14	1.88922e-13
ENSG00000070495	23210	JMJD6	jumonji domain containing 6, arginine demethylase and lysine hydroxylase	4.67416	-1.08595	-12.9591	1.20523e-14	1.96312e-13
ENSG00000141101	28987	NOB1	NIN1 (RPN12) binding protein 1 homolog	5.08399	-1.16619	-12.9513	1.22598e-14	1.99468e-13
ENSG00000119801	51646	YPEL5	yippee like 5	5.20836	1.30636	12.9506	1.22772e-14	1.99529e-13
ENSG00000134001	1965	EIF2S1	eukaryotic translation initiation factor 2 subunit alpha	6.17493	-1.45431	-12.9284	1.28861e-14	2.09191e-13
ENSG00000001461	57185	NIPAL3	NIPA like domain containing 3	6.09154	-0.934814	-12.915	1.32699e-14	2.15182e-13
ENSG00000153904	23576	DDAH1	dimethylarginine dimethylaminohydrolase 1	2.89102	-3.03973	-12.9061	1.35309e-14	2.19171e-13
ENSG00000114423	868	CBLB	Cbl proto-oncogene B	5.47312	0.951399	12.9027	1.36314e-14	2.20553e-13
ENSG00000141441	64762	GAREM1	GRB2 associated regulator of MAPK1 subtype 1	3.54877	1.32752	12.8914	1.39715e-14	2.25805e-13
ENSG00000135124	5025	P2RX4	purinergic receptor P2X 4	3.93518	0.949513	12.8831	1.42286e-14	2.29457e-13
ENSG00000085377	5550	PREP	prolyl endopeptidase	6.11005	-1.0467	-12.883	1.42289e-14	2.29457e-13
ENSG00000161091	126321	MFSD12	major facilitator superfamily domain containing 12	7.5693	-0.986616	-12.8803	1.43137e-14	2.30569e-13
ENSG00000081913	23239	PHLPP1	PH domain and leucine rich repeat protein phosphatase 1	5.36496	0.943111	12.8795	1.43404e-14	2.30745e-13
ENSG00000026751	57823	SLAMF7	SLAM family member 7	2.13731	-2.14196	-12.8785	1.43714e-14	2.30988e-13
ENSG00000148468	221061	FAM171A1	family with sequence similarity 171 member A1	5.65844	-1.01576	-12.8762	1.4442e-14	2.31868e-13
ENSG00000165055	55798	METTL2B	methyltransferase like 2B	4.5742	-0.754675	-12.8668	1.47444e-14	2.36462e-13
ENSG00000074800	2023	ENO1	enolase 1	10.9333	-1.47342	-12.8652	1.47963e-14	2.37034e-13
ENSG00000125744	6253	RTN2	reticulon 2	3.61849	2.10373	12.8642	1.48285e-14	2.37288e-13
ENSG00000177732	6666	SOX12	SRY-box 12	6.10091	1.22866	12.8527	1.52047e-14	2.43041e-13
ENSG00000172009	7064	THOP1	thimet oligopeptidase 1	5.91589	-1.36485	-12.8363	1.57612e-14	2.51661e-13
ENSG00000126785	57381	RHOJ	ras homolog family member J	3.83009	-1.16761	-12.8289	1.6019e-14	2.55498e-13
ENSG00000125454	60386	SLC25A19	solute carrier family 25 member 19	1.85768	-1.60244	-12.8252	1.6151e-14	2.57111e-13
ENSG00000198431	7296	TXNRD1	thioredoxin reductase 1	8.67174	-0.856358	-12.8251	1.61554e-14	2.57111e-13
ENSG00000140443	3480	IGF1R	insulin like growth factor 1 receptor	6.64833	-0.813742	-12.8228	1.62339e-14	2.58078e-13
ENSG00000041802	55341	LSG1	large 60S subunit nuclear export GTPase 1	5.78361	-0.899286	-12.8166	1.64566e-14	2.61334e-13
ENSG00000171860	719	C3AR1	complement C3a receptor 1	1.18559	-2.72604	-12.8127	1.65978e-14	2.63289e-13
ENSG00000175215	10106	CTDSP2	CTD small phosphatase 2	7.69123	0.885323	12.7935	1.73152e-14	2.74371e-13
ENSG00000110911	4891	SLC11A2	solute carrier family 11 member 2	5.84167	1.147	12.7926	1.73499e-14	2.74621e-13
ENSG00000109606	1665	DHX15	DEAH-box helicase 15	6.9304	-1.19168	-12.7876	1.75393e-14	2.77319e-13
ENSG00000118503	7128	TNFAIP3	TNF alpha induced protein 3	2.62074	-1.97987	-12.7727	1.81229e-14	2.86236e-13
ENSG00000180537	221687	RNF182	ring finger protein 182	3.6732	-1.46199	-12.7713	1.81809e-14	2.86841e-13
ENSG00000129116	23022	PALLD	palladin, cytoskeletal associated protein	5.37665	-1.31771	-12.7683	1.83014e-14	2.8843e-13
ENSG00000188177	376940	ZC3H6	zinc finger CCCH-type containing 6	2.9882	1.69291	12.7605	1.86165e-14	2.93079e-13
ENSG00000116863	54936	ADPRHL2	ADP-ribosylhydrolase like 2	5.07356	-1.16913	-12.7479	1.91403e-14	3.01e-13
ENSG00000169926	51621	KLF13	Kruppel like factor 13	6.61493	1.1126	12.7473	1.91655e-14	3.01072e-13
ENSG00000073111	4171	MCM2	minichromosome maintenance complex component 2	6.22994	-1.22816	-12.7415	1.94103e-14	3.04589e-13
ENSG00000142864	26135	SERBP1	SERPINE1 mRNA binding protein 1	8.30976	-1.16784	-12.736	1.96502e-14	3.08023e-13
ENSG00000183684	10189	ALYREF	Aly/REF export factor	5.56502	-1.61525	-12.7326	1.97969e-14	3.09988e-13
ENSG00000188342	2963	GTF2F2	general transcription factor IIF subunit 2	5.72151	1.06367	12.7301	1.99041e-14	3.11333e-13
ENSG00000186654	55615	PRR5	proline rich 5	1.39519	-2.27735	-12.7289	1.99581e-14	3.11843e-13
ENSG00000137054	64425	POLR1E	RNA polymerase I subunit E	4.54103	-1.52052	-12.7242	2.01683e-14	3.1479e-13
ENSG00000240694	10687	PNMA2	PNMA family member 2	3.46179	1.30743	12.7207	2.03241e-14	3.16882e-13
ENSG00000127870	6049	RNF6	ring finger protein 6	5.8771	-0.582585	-12.7196	2.03708e-14	3.1727e-13
ENSG00000102096	11040	PIM2	Pim-2 proto-oncogene, serine/threonine kinase	3.29594	-1.05525	-12.716	2.05328e-14	3.19453e-13
ENSG00000109685	7468	NSD2	nuclear receptor binding SET domain protein 2	6.72575	-0.676664	-12.7104	2.07899e-14	3.23108e-13
ENSG00000105223	23646	PLD3	phospholipase D family member 3	6.87492	1.17417	12.7094	2.08366e-14	3.23489e-13
ENSG00000135835	57710	KIAA1614	KIAA1614	1.98263	1.76838	12.6684	2.28109e-14	3.53763e-13
ENSG00000172456	55277	FGGY	FGGY carbohydrate kinase domain containing	3.20628	1.42518	12.6524	2.36338e-14	3.66135e-13
ENSG00000109458	2549	GAB1	GRB2 associated binding protein 1	3.39766	1.39238	12.6443	2.40598e-14	3.7234e-13
ENSG00000137834	4091	SMAD6	SMAD family member 6	3.42572	1.6405	12.6333	2.46556e-14	3.81156e-13
ENSG00000108187	64081	PBLD	phenazine biosynthesis like protein domain containing	1.93526	1.95041	12.6286	2.49127e-14	3.84722e-13
ENSG00000182158	64764	CREB3L2	cAMP responsive element binding protein 3 like 2	7.56077	-0.862766	-12.6258	2.50664e-14	3.86686e-13
ENSG00000143387	1513	CTSK	cathepsin K	4.60377	2.53364	12.6137	2.57484e-14	3.96786e-13
ENSG00000154229	5578	PRKCA	protein kinase C alpha	6.31707	0.730533	12.6122	2.58335e-14	3.97678e-13
ENSG00000186951	5465	PPARA	peroxisome proliferator activated receptor alpha	5.04918	1.13132	12.6109	2.59062e-14	3.98377e-13
ENSG00000121073	10237	SLC35B1	solute carrier family 35 member B1	5.29784	-0.984545	-12.597	2.67176e-14	4.10421e-13
ENSG00000198055	2870	GRK6	G protein-coupled receptor kinase 6	5.46403	-1.45314	-12.5961	2.67724e-14	4.1083e-13
ENSG00000120526	84955	NUDCD1	NudC domain containing 1	4.31808	-1.64967	-12.5938	2.69078e-14	4.12473e-13
ENSG00000111913	9750	RIPOR2	RHO family interacting cell polarization regulator 2	1.80307	-2.12737	-12.5856	2.74075e-14	4.19692e-13
ENSG00000169247	79628	SH3TC2	SH3 domain and tetratricopeptide repeats 2	4.60394	-1.33033	-12.5823	2.76043e-14	4.22262e-13
ENSG00000157110	11030	RBPMS	RNA binding protein, mRNA processing factor	3.98185	1.16435	12.5812	2.76722e-14	4.22857e-13
ENSG00000171067	53838	C11orf24	chromosome 11 open reading frame 24	5.78275	-1.065	-12.58	2.77466e-14	4.2355e-13
ENSG00000058600	55718	POLR3E	RNA polymerase III subunit E	5.12335	-1.2217	-12.5702	2.83618e-14	4.32488e-13
ENSG00000120438	6950	TCP1	t-complex 1	7.11043	-1.23601	-12.5661	2.86199e-14	4.35834e-13
ENSG00000135924	3300	DNAJB2	DnaJ heat shock protein family (Hsp40) member B2	6.44285	1.0543	12.5657	2.8641e-14	4.35834e-13
ENSG00000142686	127703	C1orf216	chromosome 1 open reading frame 216	5.66628	0.722287	12.5572	2.9189e-14	4.4371e-13
ENSG00000144554	2177	FANCD2	FA complementation group D2	4.82393	-1.17967	-12.5551	2.93273e-14	4.45348e-13
ENSG00000145632	10769	PLK2	polo like kinase 2	7.14981	0.891156	12.5482	2.9781e-14	4.51766e-13
ENSG00000013288	23324	MAN2B2	mannosidase alpha class 2B member 2	6.78524	0.92041	12.5437	3.00816e-14	4.55853e-13
ENSG00000181773	2827	GPR3	G protein-coupled receptor 3	0.445326	-5.13901	-12.5423	3.01774e-14	4.56829e-13
ENSG00000153310	51571	FAM49B	family with sequence similarity 49 member B	5.42476	-1.37325	-12.5393	3.03795e-14	4.5941e-13
ENSG00000131504	1729	DIAPH1	diaphanous related formin 1	7.46245	-0.749061	-12.5262	3.12751e-14	4.72465e-13
ENSG00000188807	199953	TMEM201	transmembrane protein 201	5.12655	-1.12162	-12.52	3.17103e-14	4.77888e-13
ENSG00000182934	6734	SRPRA	SRP receptor subunit alpha	7.26004	-0.666889	-12.5198	3.17241e-14	4.77888e-13
ENSG00000111057	3875	KRT18	keratin 18	4.16528	-2.81411	-12.5197	3.17324e-14	4.77888e-13
ENSG00000160691	6464	SHC1	SHC adaptor protein 1	7.95189	-0.936031	-12.5187	3.18032e-14	4.78459e-13
ENSG00000143977	6637	SNRPG	small nuclear ribonucleoprotein polypeptide G	4.78151	-1.31585	-12.5119	3.2288e-14	4.85253e-13
ENSG00000107521	3257	HPS1	HPS1, biogenesis of lysosomal organelles complex 3 subunit 1	5.6444	1.13738	12.4916	3.37826e-14	5.07192e-13
ENSG00000139211	347902	AMIGO2	adhesion molecule with Ig like domain 2	2.20403	-4.1583	-12.4893	3.39552e-14	5.09258e-13
ENSG00000136982	79075	DSCC1	DNA replication and sister chromatid cohesion 1	2.70394	-2.11434	-12.4848	3.43007e-14	5.13911e-13
ENSG00000106344	55131	RBM28	RNA binding motif protein 28	5.77455	-1.07896	-12.4808	3.46108e-14	5.18025e-13
ENSG00000142798	3339	HSPG2	heparan sulfate proteoglycan 2	9.08707	1.45624	12.4774	3.48734e-14	5.2142e-13
ENSG00000108947	1949	EFNB3	ephrin B3	2.61137	1.77214	12.4674	3.5661e-14	5.3265e-13
ENSG00000146072	27242	TNFRSF21	TNF receptor superfamily member 21	7.01529	-1.05231	-12.4601	3.62429e-14	5.40788e-13
ENSG00000076554	7163	TPD52	tumor protein D52	4.06797	-1.66543	-12.4581	3.64132e-14	5.42773e-13
ENSG00000128394	200316	APOBEC3F	apolipoprotein B mRNA editing enzyme catalytic subunit 3F	2.93229	1.09084	12.456	3.65781e-14	5.44673e-13
ENSG00000144021	9391	CIAO1	cytosolic iron-sulfur assembly component 1	6.6403	-0.845348	-12.4549	3.66672e-14	5.44962e-13
ENSG00000239306	10432	RBM14	RNA binding motif protein 14	5.69574	-1.03084	-12.4549	3.66723e-14	5.44962e-13
ENSG00000143147	23432	GPR161	G protein-coupled receptor 161	4.77631	-1.0416	-12.4525	3.68643e-14	5.47259e-13
ENSG00000204856	29902	FAM216A	family with sequence similarity 216 member A	2.57846	-2.0776	-12.4463	3.73808e-14	5.54361e-13
ENSG00000117395	10969	EBNA1BP2	EBNA1 binding protein 2	6.44618	-1.18104	-12.4334	3.8477e-14	5.69792e-13
ENSG00000126953	1678	TIMM8A	translocase of inner mitochondrial membrane 8A	2.79844	-1.51982	-12.4332	3.84995e-14	5.69792e-13
ENSG00000086062	2683	B4GALT1	beta-1,4-galactosyltransferase 1	6.70307	-0.968892	-12.4321	3.85867e-14	5.70504e-13
ENSG00000133028	6341	SCO1	SCO1, cytochrome c oxidase assembly protein	4.50897	-1.09562	-12.4308	3.8699e-14	5.71584e-13
ENSG00000134769	1837	DTNA	dystrobrevin alpha	4.19676	0.850541	12.4237	3.93215e-14	5.80191e-13
ENSG00000123473	6491	STIL	STIL, centriolar assembly protein	4.6159	-1.47657	-12.4207	3.95839e-14	5.83473e-13
ENSG00000151150	288	ANK3	ankyrin 3	2.03257	2.43147	12.4197	3.96759e-14	5.84237e-13
ENSG00000111247	10635	RAD51AP1	RAD51 associated protein 1	2.70177	-1.57049	-12.4097	4.05738e-14	5.96857e-13
ENSG00000073792	10644	IGF2BP2	insulin like growth factor 2 mRNA binding protein 2	6.04125	-0.894893	-12.4051	4.10007e-14	6.02528e-13
ENSG00000163823	1230	CCR1	C-C motif chemokine receptor 1	1.23471	-7.89157	-12.4037	4.11249e-14	6.0357e-13
ENSG00000085721	54700	RRN3	RRN3 homolog, RNA polymerase I transcription factor	5.38246	-0.823478	-12.4034	4.11544e-14	6.0357e-13
ENSG00000147536	84296	GINS4	GINS complex subunit 4	3.02174	-1.6705	-12.3948	4.19568e-14	6.1472e-13
ENSG00000149554	1111	CHEK1	checkpoint kinase 1	4.11726	-1.41345	-12.3904	4.23702e-14	6.20153e-13
ENSG00000176170	8877	SPHK1	sphingosine kinase 1	3.70221	-2.05584	-12.3879	4.26119e-14	6.23065e-13
ENSG00000031081	57514	ARHGAP31	Rho GTPase activating protein 31	6.58667	1.24607	12.3849	4.28924e-14	6.26539e-13
ENSG00000102007	5355	PLP2	proteolipid protein 2	6.31685	-1.26556	-12.3842	4.29664e-14	6.2699e-13
ENSG00000114686	11222	MRPL3	mitochondrial ribosomal protein L3	6.14911	-1.30527	-12.3819	4.31851e-14	6.29552e-13
ENSG00000148700	120	ADD3	adducin 3	6.11814	0.882032	12.3717	4.41864e-14	6.43506e-13
ENSG00000113460	55299	BRIX1	BRX1, biogenesis of ribosomes	3.9545	-2.22903	-12.3634	4.50204e-14	6.54977e-13
ENSG00000110107	27339	PRPF19	pre-mRNA processing factor 19	6.44099	-1.08354	-12.363	4.50639e-14	6.54977e-13
ENSG00000204388	3304	HSPA1B	heat shock protein family A (Hsp70) member 1B	5.17842	-1.55172	-12.3592	4.54438e-14	6.59841e-13
ENSG00000010404	3423	IDS	iduronate 2-sulfatase	6.72304	-0.70045	-12.3502	4.63746e-14	6.72685e-13
ENSG00000112029	26271	FBXO5	F-box protein 5	2.7533	-2.01047	-12.3451	4.69125e-14	6.79811e-13
ENSG00000182481	3838	KPNA2	karyopherin subunit alpha 2	7.91872	-1.19231	-12.3439	4.70355e-14	6.80917e-13
ENSG00000103550	400506	KNOP1	lysine rich nucleolar protein 1	3.65927	-1.26488	-12.3386	4.76007e-14	6.88361e-13
ENSG00000104524	65263	PYCR3	pyrroline-5-carboxylate reductase 3	3.71703	-1.38273	-12.3382	4.76441e-14	6.88361e-13
ENSG00000149308	4863	NPAT	nuclear protein, coactivator of histone transcription	4.29633	-1.57024	-12.3342	4.80759e-14	6.93912e-13
ENSG00000042088	55775	TDP1	tyrosyl-DNA phosphodiesterase 1	4.01083	-1.01609	-12.3286	4.86828e-14	7.01977e-13
ENSG00000182134	11022	TDRKH	tudor and KH domain containing	3.07017	-1.16501	-12.323	4.93005e-14	7.10181e-13
ENSG00000154678	5137	PDE1C	phosphodiesterase 1C	5.97832	0.968869	12.321	4.95189e-14	7.12622e-13
ENSG00000198554	11169	WDHD1	WD repeat and HMG-box DNA binding protein 1	4.49014	-1.39158	-12.3201	4.96263e-14	7.13464e-13
ENSG00000103356	124454	EARS2	glutamyl-tRNA synthetase 2, mitochondrial	5.29123	-0.86384	-12.3172	4.9955e-14	7.17481e-13
ENSG00000100154	23331	TTC28	tetratricopeptide repeat domain 28	4.74565	1.13124	12.3157	5.01134e-14	7.19048e-13
ENSG00000124177	84181	CHD6	chromodomain helicase DNA binding protein 6	6.72791	0.764139	12.3135	5.03691e-14	7.22007e-13
ENSG00000082212	4200	ME2	malic enzyme 2	5.80973	-1.25798	-12.3063	5.11926e-14	7.33091e-13
ENSG00000067066	6672	SP100	SP100 nuclear antigen	5.87053	0.821662	12.2974	5.2225e-14	7.4714e-13
ENSG00000135828	6041	RNASEL	ribonuclease L	3.64277	1.14262	12.2941	5.26185e-14	7.52032e-13
ENSG00000136869	7099	TLR4	toll like receptor 4	3.99698	-1.7295	-12.2893	5.31966e-14	7.59549e-13
ENSG00000013275	5704	PSMC4	proteasome 26S subunit, ATPase 4	6.71389	-1.05881	-12.2788	5.44712e-14	7.76987e-13
ENSG00000117298	1889	ECE1	endothelin converting enzyme 1	7.26991	-1.07619	-12.2699	5.55715e-14	7.91908e-13
ENSG00000102900	9688	NUP93	nucleoporin 93	6.9973	0.734308	12.2692	5.566e-14	7.92393e-13
ENSG00000136490	80774	LIMD2	LIM domain containing 2	2.85056	1.53446	12.2644	5.62693e-14	8.00192e-13
ENSG00000137177	63971	KIF13A	kinesin family member 13A	6.43977	0.750391	12.264	5.63175e-14	8.00192e-13
ENSG00000102144	5230	PGK1	phosphoglycerate kinase 1	9.18636	-1.03789	-12.2459	5.8673e-14	8.32848e-13
ENSG00000204054	100506190	LINC00963	long intergenic non-protein coding RNA 963	5.31897	-0.825962	-12.2413	5.9276e-14	8.40589e-13
ENSG00000105202	2091	FBL	fibrillarin	6.61472	-1.31341	-12.2343	6.02347e-14	8.53354e-13
ENSG00000168679	9122	SLC16A4	solute carrier family 16 member 4	5.41923	1.29682	12.2327	6.04507e-14	8.55582e-13
ENSG00000173166	65059	RAPH1	Ras association (RalGDS/AF-6) and pleckstrin homology domains 1	3.50695	-1.20996	-12.229	6.09617e-14	8.61978e-13
ENSG00000162894	9214	FCMR	Fc fragment of IgM receptor	1.06421	-2.55037	-12.2275	6.11643e-14	8.64005e-13
ENSG00000173848	10276	NET1	neuroepithelial cell transforming 1	4.0996	-1.25577	-12.2137	6.30979e-14	8.90457e-13
ENSG00000064393	28996	HIPK2	homeodomain interacting protein kinase 2	7.76376	1.13239	12.2034	6.45961e-14	9.10717e-13
ENSG00000100439	63874	ABHD4	abhydrolase domain containing 4	5.38965	0.990632	12.2012	6.49145e-14	9.14322e-13
ENSG00000140743	1039	CDR2	cerebellar degeneration related protein 2	4.3304	-1.27456	-12.1997	6.51396e-14	9.16607e-13
ENSG00000005194	57019	CIAPIN1	cytokine induced apoptosis inhibitor 1	5.64958	-0.897694	-12.1916	6.6346e-14	9.32683e-13
ENSG00000023330	211	ALAS1	5'-aminolevulinate synthase 1	6.21777	-0.907129	-12.1815	6.78748e-14	9.53255e-13
ENSG00000125912	56926	NCLN	nicalin	7.21767	-1.27367	-12.1765	6.86503e-14	9.63218e-13
ENSG00000122126	4952	OCRL	OCRL, inositol polyphosphate-5-phosphatase	5.772	0.64458	12.1738	6.907e-14	9.68176e-13
ENSG00000100028	6634	SNRPD3	small nuclear ribonucleoprotein D3 polypeptide	6.11997	-1.00041	-12.1726	6.92712e-14	9.70064e-13
ENSG00000115816	10153	CEBPZ	CCAAT enhancer binding protein zeta	5.14137	-1.21926	-12.1713	6.94634e-14	9.71821e-13
ENSG00000172115	54205	CYCS	cytochrome c, somatic	6.30141	-1.47185	-12.1688	6.98671e-14	9.76531e-13
ENSG00000186314	153768	PRELID2	PRELI domain containing 2	2.14486	-1.85287	-12.1518	7.26207e-14	1.01405e-12
ENSG00000144867	58477	SRPRB	SRP receptor subunit beta	5.92561	-1.13101	-12.1477	7.32894e-14	1.0224e-12
ENSG00000102316	10916	MAGED2	MAGE family member D2	7.76604	0.94162	12.1469	7.34221e-14	1.02328e-12
ENSG00000176124	10301	DLEU1	deleted in lymphocytic leukemia 1	3.43877	-1.51007	-12.1455	7.36563e-14	1.02556e-12
ENSG00000091651	23594	ORC6	origin recognition complex subunit 6	3.60961	-1.91844	-12.1372	7.50614e-14	1.04413e-12
ENSG00000105364	51073	MRPL4	mitochondrial ribosomal protein L4	4.80914	-1.2804	-12.1315	7.60435e-14	1.05678e-12
ENSG00000183722	10186	LHFPL6	LHFPL tetraspan subfamily member 6	4.41438	-1.15489	-12.1304	7.6231e-14	1.05838e-12
ENSG00000163697	323	APBB2	amyloid beta precursor protein binding family B member 2	5.32473	0.768836	12.1255	7.70882e-14	1.06926e-12
ENSG00000148688	10556	RPP30	ribonuclease P/MRP subunit p30	3.95472	-1.25994	-12.1133	7.92534e-14	1.09825e-12
ENSG00000197785	55210	ATAD3A	ATPase family, AAA domain containing 3A	5.06204	-1.39603	-12.1068	8.04478e-14	1.11374e-12
ENSG00000197568	11147	HHLA3	HERV-H LTR-associating 3	2.75033	1.37628	12.1035	8.10594e-14	1.12114e-12
ENSG00000170385	7779	SLC30A1	solute carrier family 30 member 1	5.42439	-2.16996	-12.1027	8.11921e-14	1.12191e-12
ENSG00000124688	9587	MAD2L1BP	MAD2L1 binding protein	5.21856	-1.17806	-12.098	8.20805e-14	1.13229e-12
ENSG00000186868	4137	MAPT	microtubule associated protein tau	2.05697	2.05669	12.0979	8.20981e-14	1.13229e-12
ENSG00000150787	5805	PTS	6-pyruvoyltetrahydropterin synthase	3.32432	-1.19864	-12.0924	8.31183e-14	1.14527e-12
ENSG00000115648	79083	MLPH	melanophilin	7.76081	1.56454	12.0882	8.39182e-14	1.1552e-12
ENSG00000163933	91869	RFT1	RFT1 homolog	4.58606	-1.14541	-12.0802	8.54705e-14	1.17546e-12
ENSG00000241945	5822	PWP2	PWP2, small subunit processome component	5.21193	-0.990259	-12.0787	8.57668e-14	1.17842e-12
ENSG00000119718	8892	EIF2B2	eukaryotic translation initiation factor 2B subunit beta	4.64684	-1.15177	-12.0749	8.65068e-14	1.18747e-12
ENSG00000143786	149111	CNIH3	cornichon family AMPA receptor auxiliary protein 3	3.94025	-1.03763	-12.0603	8.94472e-14	1.22668e-12
ENSG00000185989	22821	RASA3	RAS p21 protein activator 3	6.34886	-0.730493	-12.056	9.03336e-14	1.23767e-12
ENSG00000101003	9837	GINS1	GINS complex subunit 1	3.80359	-1.84898	-12.0465	9.23053e-14	1.2635e-12
ENSG00000110713	4928	NUP98	nucleoporin 98	6.93808	-0.588128	-12.0395	9.37945e-14	1.28268e-12
ENSG00000105419	56917	MEIS3	Meis homeobox 3	4.52265	1.48814	12.0282	9.62414e-14	1.31491e-12
ENSG00000140682	7041	TGFB1I1	transforming growth factor beta 1 induced transcript 1	4.5225	1.38316	12.026	9.67435e-14	1.32053e-12
ENSG00000171490	26156	RSL1D1	ribosomal L1 domain containing 1	6.84676	-1.25422	-12.024	9.71859e-14	1.32533e-12
ENSG00000213614	3073	HEXA	hexosaminidase subunit alpha	5.25251	1.15777	12.019	9.8297e-14	1.33923e-12
ENSG00000166483	7465	WEE1	WEE1 G2 checkpoint kinase	4.07533	-1.01426	-12.0141	9.94057e-14	1.35307e-12
ENSG00000102870	23361	ZNF629	zinc finger protein 629	4.4636	1.14219	11.9976	1.03228e-13	1.40379e-12
ENSG00000117139	10765	KDM5B	lysine demethylase 5B	7.13169	0.76709	11.9969	1.03387e-13	1.40463e-12
ENSG00000204160	84243	ZDHHC18	zinc finger DHHC-type containing 18	4.79233	-0.995235	-11.9957	1.03676e-13	1.40726e-12
ENSG00000172380	55970	GNG12	G protein subunit gamma 12	7.48801	-1.76434	-11.9925	1.04455e-13	1.41651e-12
ENSG00000100644	3091	HIF1A	hypoxia inducible factor 1 subunit alpha	7.89402	-1.2862	-11.9838	1.06559e-13	1.44369e-12
ENSG00000174307	23612	PHLDA3	pleckstrin homology like domain family A member 3	6.14948	-1.63936	-11.9721	1.0945e-13	1.48148e-12
ENSG00000087586	6790	AURKA	aurora kinase A	6.00667	-1.0895	-11.969	1.10235e-13	1.49073e-12
ENSG00000106080	55033	FKBP14	FK506 binding protein 14	5.25798	-1.08084	-11.9641	1.11483e-13	1.50621e-12
ENSG00000165688	23203	PMPCA	peptidase, mitochondrial processing alpha subunit	5.92363	-0.770699	-11.9568	1.13362e-13	1.53018e-12
ENSG00000078237	57103	TIGAR	TP53 induced glycolysis regulatory phosphatase	3.95603	-1.51333	-11.9499	1.15159e-13	1.553e-12
ENSG00000197566	57547	ZNF624	zinc finger protein 624	2.07923	1.42178	11.9491	1.15383e-13	1.55457e-12
ENSG00000144959	57552	NCEH1	neutral cholesterol ester hydrolase 1	5.65546	-1.62655	-11.9437	1.16828e-13	1.5726e-12
ENSG00000103485	23475	QPRT	quinolinate phosphoribosyltransferase	5.54373	1.32929	11.9316	1.20113e-13	1.61532e-12
ENSG00000079308	7145	TNS1	tensin 1	7.09565	1.19345	11.9006	1.28992e-13	1.73313e-12
ENSG00000117450	5052	PRDX1	peroxiredoxin 1	8.62368	-1.2463	-11.8917	1.31649e-13	1.7672e-12
ENSG00000132153	22907	DHX30	DExH-box helicase 30	7.13469	-0.816509	-11.8875	1.32936e-13	1.7823e-12
ENSG00000117143	6675	UAP1	UDP-N-acetylglucosamine pyrophosphorylase 1	5.59667	-1.17916	-11.8873	1.33018e-13	1.7823e-12
ENSG00000136161	1102	RCBTB2	RCC1 and BTB domain containing protein 2	3.24687	1.01557	11.879	1.35558e-13	1.81466e-12
ENSG00000065534	4638	MYLK	myosin light chain kinase	6.06338	1.18025	11.8701	1.38375e-13	1.85067e-12
ENSG00000188677	29780	PARVB	parvin beta	6.11775	-1.30585	-11.8691	1.38716e-13	1.85353e-12
ENSG00000042445	54884	RETSAT	retinol saturase	6.94153	0.720555	11.8678	1.39129e-13	1.85734e-12
ENSG00000153179	283349	RASSF3	Ras association domain family member 3	5.34836	-0.96874	-11.8606	1.41446e-13	1.88581e-12
ENSG00000172164	6641	SNTB1	syntrophin beta 1	3.63464	-1.65852	-11.8604	1.4152e-13	1.88581e-12
ENSG00000104946	79735	TBC1D17	TBC1 domain family member 17	5.1169	1.22872	11.8594	1.41848e-13	1.88846e-12
ENSG00000204519	90233	ZNF551	zinc finger protein 551	3.12937	-1.41215	-11.8586	1.42092e-13	1.88882e-12
ENSG00000136933	10244	RABEPK	Rab9 effector protein with kelch motifs	4.46724	-1.03451	-11.8585	1.42134e-13	1.88882e-12
ENSG00000119705	81892	SLIRP	SRA stem-loop interacting RNA binding protein	4.76409	-1.43308	-11.8577	1.42403e-13	1.89067e-12
ENSG00000124126	57580	PREX1	phosphatidylinositol-3,4,5-trisphosphate dependent Rac exchange factor 1	5.55391	-1.15561	-11.8569	1.42646e-13	1.89217e-12
ENSG00000111199	59341	TRPV4	transient receptor potential cation channel subfamily V member 4	4.42541	-1.16325	-11.843	1.47327e-13	1.95249e-12
ENSG00000156261	10694	CCT8	chaperonin containing TCP1 subunit 8	7.38986	-1.26135	-11.8418	1.47721e-13	1.95593e-12
ENSG00000100410	84844	PHF5A	PHD finger protein 5A	4.31633	-1.28453	-11.8371	1.49319e-13	1.97416e-12
ENSG00000143033	22823	MTF2	metal response element binding transcription factor 2	4.23364	-1.378	-11.837	1.49369e-13	1.97416e-12
ENSG00000119403	26147	PHF19	PHD finger protein 19	5.99292	-1.18023	-11.8329	1.50796e-13	1.99121e-12
ENSG00000164543	9263	STK17A	serine/threonine kinase 17a	4.94789	-1.66202	-11.8281	1.52473e-13	2.01154e-12
ENSG00000116205	127428	TCEANC2	transcription elongation factor A N-terminal and central domain containing 2	3.98501	0.712635	11.8274	1.52704e-13	2.01277e-12
ENSG00000178026	388886	LRRC75B	leucine rich repeat containing 75B	2.56698	3.64975	11.8221	1.54597e-13	2.03588e-12
ENSG00000108344	5709	PSMD3	proteasome 26S subunit, non-ATPase 3	7.3499	-0.863613	-11.8205	1.55172e-13	2.0416e-12
ENSG00000204267	6891	TAP2	transporter 2, ATP binding cassette subfamily B member	4.87124	-1.11911	-11.817	1.56454e-13	2.05662e-12
ENSG00000171310	50515	CHST11	carbohydrate sulfotransferase 11	5.12404	-1.1519	-11.8068	1.60191e-13	2.10252e-12
ENSG00000173548	257364	SNX33	sorting nexin 33	5.67957	0.944396	11.8066	1.60234e-13	2.10252e-12
ENSG00000117226	2635	GBP3	guanylate binding protein 3	4.90675	-0.682555	-11.8007	1.62452e-13	2.1297e-12
ENSG00000179115	2193	FARSA	phenylalanyl-tRNA synthetase subunit alpha	6.11954	-1.20778	-11.7976	1.63634e-13	2.14327e-12
ENSG00000040531	1497	CTNS	cystinosin, lysosomal cystine transporter	4.86448	0.88889	11.7875	1.67484e-13	2.19172e-12
ENSG00000080824	3320	HSP90AA1	heat shock protein 90 alpha family class A member 1	10.3229	-1.05762	-11.7795	1.70632e-13	2.23092e-12
ENSG00000104635	23516	SLC39A14	solute carrier family 39 member 14	6.29848	-1.10404	-11.7712	1.73955e-13	2.27232e-12
ENSG00000124608	57505	AARS2	alanyl-tRNA synthetase 2, mitochondrial	5.28821	-1.05437	-11.7652	1.76389e-13	2.30206e-12
ENSG00000170854	84864	RIOX2	ribosomal oxygenase 2	4.85309	-0.71557	-11.7574	1.79576e-13	2.34155e-12
ENSG00000173575	1106	CHD2	chromodomain helicase DNA binding protein 2	6.64036	1.30931	11.7486	1.83317e-13	2.3882e-12
ENSG00000081377	8555	CDC14B	cell division cycle 14B	4.39277	1.13504	11.744	1.85279e-13	2.4116e-12
ENSG00000102401	51566	ARMCX3	armadillo repeat containing X-linked 3	5.2581	1.05432	11.739	1.87413e-13	2.4372e-12
ENSG00000151240	22982	DIP2C	disco interacting protein 2 homolog C	5.7094	0.846649	11.7356	1.88926e-13	2.45469e-12
ENSG00000182253	23336	SYNM	synemin	4.69048	-1.01027	-11.7303	1.9128e-13	2.48306e-12
ENSG00000121766	51538	ZCCHC17	zinc finger CCHC-type containing 17	5.21256	-1.18556	-11.7277	1.92438e-13	2.49488e-12
ENSG00000070761	29105	CFAP20	cilia and flagella associated protein 20	4.34461	-1.03822	-11.7274	1.92533e-13	2.49488e-12
ENSG00000068903	22933	SIRT2	sirtuin 2	6.12829	0.982369	11.7257	1.93307e-13	2.50269e-12
ENSG00000049656	81037	CLPTM1L	CLPTM1 like	6.96322	-0.75674	-11.7248	1.93713e-13	2.50572e-12
ENSG00000138035	87178	PNPT1	polyribonucleotide nucleotidyltransferase 1	5.11998	-1.36246	-11.7237	1.94212e-13	2.50994e-12
ENSG00000137266	63027	SLC22A23	solute carrier family 22 member 23	3.21268	-1.64101	-11.7194	1.96146e-13	2.53269e-12
ENSG00000172336	10248	POP7	POP7 homolog, ribonuclease P/MRP subunit	4.32677	-1.47264	-11.7155	1.97948e-13	2.55371e-12
ENSG00000166548	7084	TK2	thymidine kinase 2, mitochondrial	4.72542	0.996968	11.7139	1.98688e-13	2.56098e-12
ENSG00000148604	5995	RGR	retinal G protein coupled receptor	-3.53457	3.2219	11.7133	1.98983e-13	2.5621e-12
ENSG00000026508	960	CD44	CD44 molecule (Indian blood group)	9.93634	1.06467	11.713	1.99126e-13	2.5621e-12
ENSG00000174996	64837	KLC2	kinesin light chain 2	4.9834	-0.986956	-11.7075	2.01663e-13	2.59108e-12
ENSG00000170379	285966	TCAF2	TRPM8 channel associated factor 2	2.31334	-1.79187	-11.7074	2.01734e-13	2.59108e-12
ENSG00000224877	284184	NDUFAF8	NADH:ubiquinone oxidoreductase complex assembly factor 8	3.65446	-1.54205	-11.6933	2.08444e-13	2.67419e-12
ENSG00000105281	6510	SLC1A5	solute carrier family 1 member 5	8.11992	-1.32312	-11.693	2.08572e-13	2.67419e-12
ENSG00000239900	158	ADSL	adenylosuccinate lyase	6.36711	-0.767325	-11.6903	2.09909e-13	2.68898e-12
ENSG00000106683	3984	LIMK1	LIM domain kinase 1	6.86819	-1.19121	-11.6891	2.10493e-13	2.69409e-12
ENSG00000162174	80150	ASRGL1	asparaginase like 1	1.98153	1.49522	11.6812	2.14402e-13	2.74171e-12
ENSG00000104885	84444	DOT1L	DOT1 like histone lysine methyltransferase	5.4317	-1.56319	-11.6785	2.15767e-13	2.75675e-12
ENSG00000165233	84270	CARD19	caspase recruitment domain family member 19	4.63793	-1.2764	-11.671	2.19579e-13	2.803e-12
ENSG00000077782	2260	FGFR1	fibroblast growth factor receptor 1	6.13115	-0.808236	-11.6688	2.20665e-13	2.81439e-12
ENSG00000232539	101930746	LINC00945	long intergenic non-protein coding RNA 945	-4.61143	-5.16442	-11.6628	2.23792e-13	2.85178e-12
ENSG00000166946	23582	CCNDBP1	cyclin D1 binding protein 1	5.56888	0.753602	11.6598	2.25356e-13	2.86921e-12
ENSG00000167680	10501	SEMA6B	semaphorin 6B	4.0784	-1.73803	-11.6501	2.30495e-13	2.93207e-12
ENSG00000104064	2553	GABPB1	GA binding protein transcription factor subunit beta 1	3.75038	-1.08055	-11.6452	2.33185e-13	2.9637e-12
ENSG00000176903	9240	PNMA1	PNMA family member 1	6.23214	0.854846	11.6407	2.3565e-13	2.99243e-12
ENSG00000101057	4605	MYBL2	MYB proto-oncogene like 2	6.08602	-1.81414	-11.6323	2.40302e-13	3.04884e-12
ENSG00000157978	26119	LDLRAP1	low density lipoprotein receptor adaptor protein 1	5.72425	1.01643	11.6315	2.40758e-13	3.05095e-12
ENSG00000165891	144455	E2F7	E2F transcription factor 7	4.55968	-1.25843	-11.6313	2.40886e-13	3.05095e-12
ENSG00000058804	55706	NDC1	NDC1 transmembrane nucleoporin	5.36073	-1.78996	-11.6307	2.41209e-13	3.05238e-12
ENSG00000108861	1845	DUSP3	dual specificity phosphatase 3	6.76136	0.758603	11.6296	2.41812e-13	3.05735e-12
ENSG00000196584	7516	XRCC2	X-ray repair cross complementing 2	3.0864	-1.93591	-11.6246	2.4465e-13	3.09056e-12
ENSG00000173950	152002	XXYLT1	xyloside xylosyltransferase 1	4.4174	-1.05303	-11.6241	2.44936e-13	3.0915e-12
ENSG00000115761	79954	NOL10	nucleolar protein 10	4.67025	-1.28317	-11.6162	2.49541e-13	3.14689e-12
ENSG00000155850	1836	SLC26A2	solute carrier family 26 member 2	6.44851	-1.63384	-11.6149	2.50269e-13	3.15146e-12
ENSG00000186001	84859	LRCH3	leucine rich repeats and calponin homology domain containing 3	5.54325	0.838392	11.6148	2.50335e-13	3.15146e-12
ENSG00000006715	27072	VPS41	VPS41, HOPS complex subunit	6.11132	0.721053	11.6137	2.50971e-13	3.15673e-12
ENSG00000133316	54663	WDR74	WD repeat domain 74	3.59781	-1.24076	-11.6132	2.5124e-13	3.15739e-12
ENSG00000167881	6730	SRP68	signal recognition particle 68	6.58199	-0.755233	-11.6107	2.52723e-13	3.17329e-12
ENSG00000144824	90102	PHLDB2	pleckstrin homology like domain family B member 2	5.267	1.10631	11.6077	2.54495e-13	3.19279e-12
ENSG00000188559	57186	RALGAPA2	Ral GTPase activating protein catalytic alpha subunit 2	5.08882	0.763661	11.5982	2.60248e-13	3.26216e-12
ENSG00000123416	10376	TUBA1B	tubulin alpha 1b	7.85812	-1.4388	-11.5977	2.60543e-13	3.26305e-12
ENSG00000113140	6678	SPARC	secreted protein acidic and cysteine rich	11.2609	-0.934667	-11.5888	2.66014e-13	3.32872e-12
ENSG00000048991	23518	R3HDM1	R3H domain containing 1	5.69675	-0.663753	-11.5769	2.73558e-13	3.41919e-12
ENSG00000184588	5142	PDE4B	phosphodiesterase 4B	3.2995	-1.67932	-11.5766	2.73713e-13	3.41919e-12
ENSG00000130363	83861	RSPH3	radial spoke head 3 homolog	2.94156	0.999259	11.5718	2.76855e-13	3.45534e-12
ENSG00000138185	953	ENTPD1	ectonucleoside triphosphate diphosphohydrolase 1	3.63917	-0.876849	-11.5714	2.77082e-13	3.45534e-12
ENSG00000186416	55922	NKRF	NFKB repressing factor	3.90402	-0.976467	-11.5654	2.81042e-13	3.50173e-12
ENSG00000071242	6196	RPS6KA2	ribosomal protein S6 kinase A2	2.60325	1.24448	11.561	2.83915e-13	3.53451e-12
ENSG00000102743	10166	SLC25A15	solute carrier family 25 member 15	2.93715	-1.59688	-11.5565	2.8693e-13	3.569e-12
ENSG00000125398	6662	SOX9	SRY-box 9	3.76968	1.76406	11.556	2.87272e-13	3.5702e-12
ENSG00000148225	114987	WDR31	WD repeat domain 31	2.10297	1.68868	11.5547	2.88131e-13	3.57783e-12
ENSG00000196363	11091	WDR5	WD repeat domain 5	5.42011	-0.854503	-11.5529	2.89348e-13	3.58989e-12
ENSG00000125870	6629	SNRPB2	small nuclear ribonucleoprotein polypeptide B2	5.50275	-1.5327	-11.5511	2.90567e-13	3.60195e-12
ENSG00000114670	79858	NEK11	NIMA related kinase 11	1.70145	1.99386	11.5491	2.91976e-13	3.61634e-12
ENSG00000136770	64215	DNAJC1	DnaJ heat shock protein family (Hsp40) member C1	5.95251	1.08653	11.5486	2.9227e-13	3.61691e-12
ENSG00000187957	92737	DNER	delta/notch like EGF repeat containing	6.426	1.027	11.5321	3.03855e-13	3.75708e-12
ENSG00000152147	79833	GEMIN6	gem nuclear organelle associated protein 6	3.66207	-1.3379	-11.5169	3.14872e-13	3.89e-12
ENSG00000131323	7187	TRAF3	TNF receptor associated factor 3	5.54362	-0.961079	-11.5078	3.21682e-13	3.97077e-12
ENSG00000085982	55230	USP40	ubiquitin specific peptidase 40	6.01548	0.728603	11.5038	3.24722e-13	4.00491e-12
ENSG00000138613	83464	APH1B	aph-1 homolog B, gamma-secretase subunit	3.96393	1.29575	11.5025	3.25713e-13	4.01373e-12
ENSG00000174227	54872	PIGG	phosphatidylinositol glycan anchor biosynthesis class G	6.26162	0.634235	11.4997	3.27897e-13	4.03723e-12
ENSG00000136999	4856	NOV	nephroblastoma overexpressed	5.64607	1.03698	11.4977	3.294e-13	4.05232e-12
ENSG00000133083	9201	DCLK1	doublecortin like kinase 1	3.44781	1.65589	11.4957	3.30947e-13	4.06754e-12
ENSG00000085449	57590	WDFY1	WD repeat and FYVE domain containing 1	6.93778	0.86946	11.4954	3.31196e-13	4.06754e-12
ENSG00000064205	8839	WISP2	WNT1 inducible signaling pathway protein 2	0.73256	5.20941	11.4858	3.38773e-13	4.15709e-12
ENSG00000138376	580	BARD1	BRCA1 associated RING domain 1	3.55557	-1.11114	-11.4703	3.51341e-13	4.30769e-12
ENSG00000130766	83667	SESN2	sestrin 2	4.46037	1.07136	11.466	3.54966e-13	4.34848e-12
ENSG00000107566	10613	ERLIN1	ER lipid raft associated 1	6.05013	-0.959344	-11.4642	3.56489e-13	4.36347e-12
ENSG00000125944	10236	HNRNPR	heterogeneous nuclear ribonucleoprotein R	7.30629	-0.612992	-11.4634	3.57085e-13	4.36711e-12
ENSG00000181019	1728	NQO1	NAD(P)H quinone dehydrogenase 1	9.31479	-1.35549	-11.4624	3.58006e-13	4.3747e-12
ENSG00000134748	84950	PRPF38A	pre-mRNA processing factor 38A	5.49584	-0.71121	-11.4608	3.59299e-13	4.38474e-12
ENSG00000132773	114034	TOE1	target of EGR1, exonuclease	3.85401	-1.13884	-11.4605	3.59595e-13	4.38474e-12
ENSG00000114902	28972	SPCS1	signal peptidase complex subunit 1	5.995	-1.14551	-11.4603	3.5973e-13	4.38474e-12
ENSG00000213190	10962	MLLT11	MLLT11, transcription factor 7 cofactor	4.84099	-1.03384	-11.4574	3.62255e-13	4.41182e-12
ENSG00000165312	220213	OTUD1	OTU deubiquitinase 1	2.13275	1.65819	11.4549	3.64328e-13	4.43337e-12
ENSG00000160201	7307	U2AF1	U2 small nuclear RNA auxiliary factor 1	5.81458	-0.793865	-11.4425	3.7518e-13	4.56161e-12
ENSG00000198901	9055	PRC1	protein regulator of cytokinesis 1	6.38673	-0.697693	-11.4373	3.79776e-13	4.61281e-12
ENSG00000170525	5209	PFKFB3	6-phosphofructo-2-kinase/fructose-2,6-biphosphatase 3	7.09372	-0.808926	-11.4368	3.80225e-13	4.61281e-12
ENSG00000136930	5695	PSMB7	proteasome subunit beta 7	7.08485	-0.818047	-11.4367	3.8034e-13	4.61281e-12
ENSG00000138131	84171	LOXL4	lysyl oxidase like 4	3.00965	-2.55806	-11.4291	3.87242e-13	4.69262e-12
ENSG00000164024	23173	METAP1	methionyl aminopeptidase 1	5.25275	-0.861748	-11.4286	3.87642e-13	4.69356e-12
ENSG00000129173	79733	E2F8	E2F transcription factor 8	1.54091	-2.53937	-11.4246	3.91372e-13	4.73479e-12
ENSG00000115594	3554	IL1R1	interleukin 1 receptor type 1	2.96039	1.60572	11.4209	3.94798e-13	4.77227e-12
ENSG00000163517	79885	HDAC11	histone deacetylase 11	3.96057	1.15339	11.4173	3.98148e-13	4.80878e-12
ENSG00000146918	54892	NCAPG2	non-SMC condensin II complex subunit G2	6.16763	-0.873631	-11.4093	4.05798e-13	4.89712e-12
ENSG00000115884	6382	SDC1	syndecan 1	5.15045	-1.8791	-11.4059	4.09074e-13	4.93257e-12
ENSG00000111271	80724	ACAD10	acyl-CoA dehydrogenase family member 10	4.7175	1.42864	11.4016	4.13204e-13	4.97826e-12
ENSG00000213064	375035	SFT2D2	SFT2 domain containing 2	6.39143	-1.09585	-11.4004	4.14355e-13	4.988e-12
ENSG00000171729	55092	TMEM51	transmembrane protein 51	4.31557	1.49727	11.3994	4.15349e-13	4.99584e-12
ENSG00000164070	22824	HSPA4L	heat shock protein family A (Hsp70) member 4 like	2.8997	-1.87775	-11.38	4.3487e-13	5.22633e-12
ENSG00000132661	29107	NXT1	nuclear transport factor 2 like export factor 1	3.87607	-1.51609	-11.3781	4.36841e-13	5.24192e-12
ENSG00000189410	400745	SH2D5	SH2 domain containing 5	0.421939	-3.41386	-11.378	4.36886e-13	5.24192e-12
ENSG00000144567	79137	RETREG2	reticulophagy regulator family member 2	7.2677	0.821955	11.376	4.38955e-13	5.26241e-12
ENSG00000160325	11094	CACFD1	calcium channel flower domain containing 1	2.99331	1.79355	11.3697	4.45617e-13	5.33788e-12
ENSG00000123975	1164	CKS2	CDC28 protein kinase regulatory subunit 2	5.07614	-1.57001	-11.3669	4.48514e-13	5.36818e-12
ENSG00000184178	152579	SCFD2	sec1 family domain containing 2	4.22071	-1.09243	-11.3654	4.50155e-13	5.3834e-12
ENSG00000104774	4125	MAN2B1	mannosidase alpha class 2B member 1	6.21944	0.905002	11.3615	4.54383e-13	5.42951e-12
ENSG00000168389	84879	MFSD2A	major facilitator superfamily domain containing 2A	3.11392	-1.53595	-11.3485	4.68566e-13	5.5944e-12
ENSG00000115758	4953	ODC1	ornithine decarboxylase 1	6.2745	-1.21541	-11.3473	4.69916e-13	5.60593e-12
ENSG00000006432	4293	MAP3K9	mitogen-activated protein kinase kinase kinase 9	4.64135	-0.942489	-11.344	4.73574e-13	5.64494e-12
ENSG00000184162	126382	NR2C2AP	nuclear receptor 2C2 associated protein	2.95501	-1.48956	-11.3369	4.81653e-13	5.73655e-12
ENSG00000130158	57572	DOCK6	dedicator of cytokinesis 6	5.3269	1.4031	11.3299	4.89694e-13	5.82756e-12
ENSG00000230453	441459	ANKRD18B	ankyrin repeat domain 18B	0.899211	-2.39299	-11.3219	4.99021e-13	5.93371e-12
ENSG00000134375	10440	TIMM17A	translocase of inner mitochondrial membrane 17A	5.46031	-1.23703	-11.316	5.06131e-13	6.00862e-12
ENSG00000171992	11346	SYNPO	synaptopodin	5.63091	1.38172	11.316	5.06145e-13	6.00862e-12
ENSG00000122971	35	ACADS	acyl-CoA dehydrogenase short chain	3.9679	1.52487	11.3124	5.10425e-13	6.0545e-12
ENSG00000183337	54880	BCOR	BCL6 corepressor	5.97359	0.819947	11.3112	5.11966e-13	6.06784e-12
ENSG00000111728	6489	ST8SIA1	ST8 alpha-N-acetyl-neuraminide alpha-2,8-sialyltransferase 1	1.20639	-3.40359	-11.3068	5.1725e-13	6.12548e-12
ENSG00000159199	516	ATP5MC1	ATP synthase membrane subunit c locus 1	5.66245	-1.12876	-11.299	5.26973e-13	6.23556e-12
ENSG00000110328	374378	GALNT18	polypeptide N-acetylgalactosaminyltransferase 18	3.51773	-1.28086	-11.2851	5.44731e-13	6.44046e-12
ENSG00000105186	84079	ANKRD27	ankyrin repeat domain 27	5.58539	-0.708056	-11.2844	5.45612e-13	6.44565e-12
ENSG00000130147	23677	SH3BP4	SH3 domain binding protein 4	7.6688	0.80378	11.2787	5.53001e-13	6.52765e-12
ENSG00000112367	9896	FIG4	FIG4 phosphoinositide 5-phosphatase	4.22597	0.868066	11.2767	5.55681e-13	6.55398e-12
ENSG00000090686	84196	USP48	ubiquitin specific peptidase 48	6.64735	0.982385	11.273	5.60546e-13	6.60091e-12
ENSG00000108518	5216	PFN1	profilin 1	8.77064	-1.13805	-11.273	5.60566e-13	6.60091e-12
ENSG00000138166	1847	DUSP5	dual specificity phosphatase 5	1.71177	-2.6252	-11.2717	5.62325e-13	6.61628e-12
ENSG00000104093	23312	DMXL2	Dmx like 2	6.5204	1.91656	11.2694	5.65421e-13	6.64269e-12
ENSG00000141030	8533	COPS3	COP9 signalosome subunit 3	5.81628	-1.21371	-11.2693	5.65481e-13	6.64269e-12
ENSG00000173692	5707	PSMD1	proteasome 26S subunit, non-ATPase 1	7.56516	-0.816464	-11.2632	5.73769e-13	6.73463e-12
ENSG00000172175	10892	MALT1	MALT1 paracaspase	4.78211	-1.32341	-11.2612	5.76579e-13	6.76216e-12
ENSG00000231584	729234	FAHD2CP	fumarylacetoacetate hydrolase domain containing 2C, pseudogene	1.82527	3.33519	11.2453	5.98751e-13	7.01655e-12
ENSG00000110400	5818	NECTIN1	nectin cell adhesion molecule 1	4.75971	-0.914631	-11.2426	6.02738e-13	7.0576e-12
ENSG00000164818	54919	DNAAF5	dynein axonemal assembly factor 5	5.31856	-0.962643	-11.2339	6.15359e-13	7.1996e-12
ENSG00000132467	57050	UTP3	UTP3, small subunit processome component	4.82443	-0.748925	-11.2283	6.23536e-13	7.28943e-12
ENSG00000160888	9592	IER2	immediate early response 2	4.23999	-1.58847	-11.2244	6.29401e-13	7.35209e-12
ENSG00000105855	3696	ITGB8	integrin subunit beta 8	5.19984	-1.53068	-11.2198	6.36436e-13	7.42263e-12
ENSG00000119865	25927	CNRIP1	cannabinoid receptor interacting protein 1	4.65415	-0.948185	-11.2197	6.36458e-13	7.42263e-12
ENSG00000108840	10014	HDAC5	histone deacetylase 5	5.13	1.17775	11.2173	6.40114e-13	7.45929e-12
ENSG00000227036	400619	LINC00511	long intergenic non-protein coding RNA 511	5.1031	0.760053	11.2162	6.41929e-13	7.46958e-12
ENSG00000241258	27297	CRCP	CGRP receptor component	4.70568	-0.672662	-11.2161	6.42021e-13	7.46958e-12
ENSG00000157766	176	ACAN	aggrecan	-0.647213	4.12102	11.2126	6.47374e-13	7.5209e-12
ENSG00000162341	219931	TPCN2	two pore segment channel 2	4.09529	1.437	11.2126	6.47464e-13	7.5209e-12
ENSG00000005483	55904	KMT2E	lysine methyltransferase 2E	6.33403	0.818962	11.2069	6.56273e-13	7.61715e-12
ENSG00000146376	93663	ARHGAP18	Rho GTPase activating protein 18	4.18327	-1.11962	-11.2037	6.61385e-13	7.67039e-12
ENSG00000087299	79944	L2HGDH	L-2-hydroxyglutarate dehydrogenase	3.14623	-1.25429	-11.1993	6.68359e-13	7.7451e-12
ENSG00000115946	56902	PNO1	partner of NOB1 homolog	4.07409	-1.5448	-11.1971	6.71785e-13	7.77862e-12
ENSG00000117036	2117	ETV3	ETS variant 3	5.34994	-0.630111	-11.1945	6.76067e-13	7.82199e-12
ENSG00000101407	9675	TTI1	TELO2 interacting protein 1	5.3393	-0.621831	-11.193	6.78436e-13	7.84317e-12
ENSG00000099814	283638	CEP170B	centrosomal protein 170B	6.24241	-1.70989	-11.1923	6.79561e-13	7.84995e-12
ENSG00000185950	8660	IRS2	insulin receptor substrate 2	5.83241	1.59559	11.1897	6.83805e-13	7.89272e-12
ENSG00000100567	5684	PSMA3	proteasome subunit alpha 3	5.85264	-1.05212	-11.1869	6.88415e-13	7.93965e-12
ENSG00000105135	10994	ILVBL	ilvB acetolactate synthase like	6.45408	1.0851	11.1864	6.8929e-13	7.94346e-12
ENSG00000131467	10197	PSME3	proteasome activator subunit 3	7.31332	-0.813345	-11.1853	6.91038e-13	7.9573e-12
ENSG00000163235	7039	TGFA	transforming growth factor alpha	3.57895	-2.2219	-11.1835	6.93965e-13	7.9847e-12
ENSG00000167554	162963	ZNF610	zinc finger protein 610	2.16604	1.54525	11.1792	7.01222e-13	8.05843e-12
ENSG00000196510	51434	ANAPC7	anaphase promoting complex subunit 7	5.40714	-0.753941	-11.179	7.01478e-13	8.05843e-12
ENSG00000137103	51754	TMEM8B	transmembrane protein 8B	3.31979	1.39541	11.1768	7.05247e-13	8.09535e-12
ENSG00000146223	285855	RPL7L1	ribosomal protein L7 like 1	7.09403	-0.671118	-11.1762	7.06199e-13	8.0999e-12
ENSG00000077514	10714	POLD3	DNA polymerase delta 3, accessory subunit	3.66283	-1.21829	-11.1719	7.13596e-13	8.1783e-12
ENSG00000204394	7407	VARS	valyl-tRNA synthetase	7.68488	-1.17581	-11.169	7.18583e-13	8.22899e-12
ENSG00000185627	5719	PSMD13	proteasome 26S subunit, non-ATPase 13	6.30557	-1.02627	-11.1672	7.21676e-13	8.25792e-12
ENSG00000189339	728661	SLC35E2B	solute carrier family 35 member E2B	5.99188	1.1335	11.1633	7.28474e-13	8.32917e-12
ENSG00000087263	55239	OGFOD1	2-oxoglutarate and iron dependent oxygenase domain containing 1	5.05793	-1.3975	-11.1562	7.40941e-13	8.46507e-12
ENSG00000163597	100507246	SNHG16	small nucleolar RNA host gene 16	5.22175	-0.909898	-11.1541	7.44606e-13	8.50029e-12
ENSG00000177602	83903	HASPIN	histone H3 associated protein kinase	2.36827	-1.56305	-11.1493	7.53243e-13	8.59216e-12
ENSG00000119812	25940	FAM98A	family with sequence similarity 98 member A	5.7119	-0.85859	-11.1478	7.5602e-13	8.61709e-12
ENSG00000126351	7067	THRA	thyroid hormone receptor alpha	5.2497	1.17629	11.1455	7.60029e-13	8.65602e-12
ENSG00000143126	1952	CELSR2	cadherin EGF LAG seven-pass G-type receptor 2	6.50112	1.17442	11.144	7.62785e-13	8.68063e-12
ENSG00000144724	5793	PTPRG	protein tyrosine phosphatase, receptor type G	6.79647	-0.902921	-11.1378	7.74239e-13	8.8041e-12
ENSG00000163273	4880	NPPC	natriuretic peptide C	-1.3254	-4.66431	-11.1173	8.13305e-13	9.24112e-12
ENSG00000176014	84617	TUBB6	tubulin beta 6 class V	6.27214	-1.09618	-11.1126	8.2248e-13	9.3381e-12
ENSG00000122507	27241	BBS9	Bardet-Biedl syndrome 9	4.03432	1.12792	11.1119	8.23858e-13	9.34646e-12
ENSG00000113719	57222	ERGIC1	endoplasmic reticulum-golgi intermediate compartment 1	7.18771	-0.939421	-11.1088	8.2997e-13	9.40847e-12
ENSG00000158887	4359	MPZ	myelin protein zero	3.73443	1.79975	11.1029	8.41937e-13	9.53672e-12
ENSG00000198498	55319	TMA16	translation machinery associated 16 homolog	3.10031	-1.58456	-11.098	8.51914e-13	9.64224e-12
ENSG00000152409	133746	JMY	junction mediating and regulatory protein, p53 cofactor	3.96971	1.09574	11.0952	8.57589e-13	9.69894e-12
ENSG00000185670	79842	ZBTB3	zinc finger and BTB domain containing 3	1.69006	1.39515	11.0943	8.59403e-13	9.71192e-12
ENSG00000169242	1942	EFNA1	ephrin A1	2.77028	1.84359	11.09	8.68404e-13	9.80604e-12
ENSG00000106554	54927	CHCHD3	coiled-coil-helix-coiled-coil-helix domain containing 3	6.28515	-1.20339	-11.0802	8.89093e-13	1.00319e-11
ENSG00000143995	4211	MEIS1	Meis homeobox 1	2.79362	1.32703	11.0777	8.94394e-13	1.00839e-11
ENSG00000100138	4809	SNU13	small nuclear ribonucleoprotein 13	6.48093	-1.13705	-11.0763	8.97428e-13	1.01103e-11
ENSG00000152133	253635	GPATCH11	G-patch domain containing 11	4.12977	-1.11582	-11.0756	8.99063e-13	1.01209e-11
ENSG00000131781	2330	FMO5	flavin containing monooxygenase 5	0.99463	2.69767	11.0672	9.17324e-13	1.03138e-11
ENSG00000171314	5223	PGAM1	phosphoglycerate mutase 1	6.89488	-1.16177	-11.0671	9.17614e-13	1.03138e-11
ENSG00000138685	2247	FGF2	fibroblast growth factor 2	2.1729	-3.65429	-11.0667	9.18385e-13	1.03145e-11
ENSG00000138363	471	ATIC	5-aminoimidazole-4-carboxamide ribonucleotide formyltransferase/IMP cyclohydrolase	7.02556	-0.897425	-11.0584	9.36869e-13	1.0514e-11
ENSG00000169981	7584	ZNF35	zinc finger protein 35	2.18885	1.51982	11.0558	9.4283e-13	1.05727e-11
ENSG00000132359	23108	RAP1GAP2	RAP1 GTPase activating protein 2	3.28403	-1.35801	-11.0547	9.4539e-13	1.05854e-11
ENSG00000075275	9620	CELSR1	cadherin EGF LAG seven-pass G-type receptor 1	7.01771	-0.823772	-11.0546	9.45659e-13	1.05854e-11
ENSG00000127463	23065	EMC1	ER membrane protein complex subunit 1	7.84917	-0.895005	-11.0544	9.4614e-13	1.05854e-11
ENSG00000108639	9144	SYNGR2	synaptogyrin 2	5.24099	-1.24269	-11.0538	9.47327e-13	1.05906e-11
ENSG00000171819	10218	ANGPTL7	angiopoietin like 7	-1.72423	6.57261	11.0535	9.48203e-13	1.05923e-11
ENSG00000106829	7091	TLE4	transducin like enhancer of split 4	4.57816	-1.32307	-11.0509	9.54085e-13	1.06498e-11
ENSG00000037474	54888	NSUN2	NOP2/Sun RNA methyltransferase family member 2	6.41219	-0.914946	-11.048	9.60703e-13	1.07155e-11
ENSG00000130702	3911	LAMA5	laminin subunit alpha 5	6.0157	2.13811	11.0418	9.75256e-13	1.08695e-11
ENSG00000185104	11124	FAF1	Fas associated factor 1	5.98631	-0.765905	-11.0397	9.80235e-13	1.09166e-11
ENSG00000169129	84632	AFAP1L2	actin filament associated protein 1 like 2	4.07833	-1.21369	-11.0392	9.81253e-13	1.09196e-11
ENSG00000114529	79669	C3orf52	chromosome 3 open reading frame 52	2.45369	-1.79074	-11.0357	9.89584e-13	1.10039e-11
ENSG00000123146	976	ADGRE5	adhesion G protein-coupled receptor E5	6.51615	-1.01619	-11.0353	9.90658e-13	1.10075e-11
ENSG00000134827	6947	TCN1	transcobalamin 1	3.11046	1.64138	11.0292	1.00531e-12	1.11618e-11
ENSG00000105486	3978	LIG1	DNA ligase 1	4.96221	-1.13677	-11.0252	1.015e-12	1.12608e-11
ENSG00000115539	79031	PDCL3	phosducin like 3	4.35946	-1.2809	-11.0177	1.03364e-12	1.14552e-11
ENSG00000133627	57180	ACTR3B	ARP3 actin related protein 3 homolog B	2.25	-1.4938	-11.0175	1.0341e-12	1.14552e-11
ENSG00000108592	117246	FTSJ3	FtsJ RNA methyltransferase homolog 3	6.46729	-0.66316	-11.003	1.07093e-12	1.18542e-11
ENSG00000155438	84365	NIFK	nucleolar protein interacting with the FHA domain of MKI67	4.38742	-1.46152	-11.0012	1.07558e-12	1.18966e-11
ENSG00000115993	66008	TRAK2	trafficking kinesin protein 2	7.09611	0.860775	10.9978	1.08435e-12	1.19845e-11
ENSG00000164164	54726	OTUD4	OTU deubiquitinase 4	5.49524	-1.03626	-10.9952	1.09132e-12	1.20522e-11
ENSG00000103647	10391	CORO2B	coronin 2B	2.16529	1.40476	10.9949	1.09213e-12	1.20522e-11
ENSG00000214174	201283	AMZ2P1	archaelysin family metallopeptidase 2 pseudogene 1	2.18533	2.26854	10.9756	1.1441e-12	1.26163e-11
ENSG00000118523	1490	CTGF	connective tissue growth factor	4.02398	-1.59342	-10.9728	1.1519e-12	1.26878e-11
ENSG00000175063	11065	UBE2C	ubiquitin conjugating enzyme E2 C	5.55403	-1.30152	-10.9726	1.15233e-12	1.26878e-11
ENSG00000101654	8731	RNMT	RNA guanine-7 methyltransferase	5.25809	-0.801148	-10.9719	1.15432e-12	1.27001e-11
ENSG00000197467	1305	COL13A1	collagen type XIII alpha 1 chain	2.18026	-2.38691	-10.9674	1.167e-12	1.28299e-11
ENSG00000156299	7074	TIAM1	T cell lymphoma invasion and metastasis 1	5.33608	0.718392	10.9638	1.17715e-12	1.29318e-11
ENSG00000100299	410	ARSA	arylsulfatase A	5.58718	1.41982	10.9586	1.19207e-12	1.30859e-11
ENSG00000151693	8853	ASAP2	ArfGAP with SH3 domain, ankyrin repeat and PH domain 2	5.771	0.769793	10.9537	1.20624e-12	1.32314e-11
ENSG00000135931	80210	ARMC9	armadillo repeat containing 9	6.25527	0.717259	10.953	1.20847e-12	1.32365e-11
ENSG00000126947	51309	ARMCX1	armadillo repeat containing X-linked 1	4.40952	0.845728	10.953	1.20852e-12	1.32365e-11
ENSG00000198874	55253	TYW1	tRNA-yW synthesizing protein 1 homolog	4.77091	-0.676129	-10.9514	1.21321e-12	1.3269e-11
ENSG00000244462	10137	RBM12	RNA binding motif protein 12	6.15228	-0.811633	-10.9513	1.21331e-12	1.3269e-11
ENSG00000169379	200894	ARL13B	ADP ribosylation factor like GTPase 13B	3.64701	-1.14122	-10.9486	1.22142e-12	1.33477e-11
ENSG00000268812	91370	LOC91370	uncharacterized LOC91370	-1.0684	-4.02108	-10.9469	1.22642e-12	1.33924e-11
ENSG00000083635	26747	NUFIP1	nuclear FMR1 interacting protein 1	3.07053	-1.09571	-10.942	1.24097e-12	1.35411e-11
ENSG00000223891	100505783	OSER1-DT	OSER1 divergent transcript	1.79125	1.63518	10.9404	1.24586e-12	1.35842e-11
ENSG00000175305	9134	CCNE2	cyclin E2	1.90591	-2.81373	-10.9377	1.25415e-12	1.36645e-11
ENSG00000136261	28969	BZW2	basic leucine zipper and W2 domains 2	6.36078	-0.917339	-10.9354	1.26106e-12	1.37295e-11
ENSG00000118515	6446	SGK1	serum/glucocorticoid regulated kinase 1	6.68583	-0.839077	-10.9344	1.26421e-12	1.37469e-11
ENSG00000108381	443	ASPA	aspartoacylase	0.998324	3.47854	10.9342	1.26467e-12	1.37469e-11
ENSG00000176720	666	BOK	BCL2 family apoptosis regulator BOK	2.56978	1.79546	10.9339	1.26549e-12	1.37469e-11
ENSG00000053254	1112	FOXN3	forkhead box N3	5.53133	1.37515	10.9319	1.27169e-12	1.38039e-11
ENSG00000124374	400961	PAIP2B	poly(A) binding protein interacting protein 2B	1.71502	2.11879	10.9296	1.2789e-12	1.38719e-11
ENSG00000165916	5702	PSMC3	proteasome 26S subunit, ATPase 3	6.71449	-1.08674	-10.9277	1.28475e-12	1.3925e-11
ENSG00000213585	7416	VDAC1	voltage dependent anion channel 1	8.08885	-1.1389	-10.9263	1.28916e-12	1.39624e-11
ENSG00000071282	29995	LMCD1	LIM and cysteine rich domains 1	2.78786	-1.33226	-10.9221	1.30221e-12	1.40932e-11
ENSG00000167528	121274	ZNF641	zinc finger protein 641	3.47691	1.02038	10.9163	1.32078e-12	1.42837e-11
ENSG00000111581	57122	NUP107	nucleoporin 107	5.27421	-1.07786	-10.9064	1.353e-12	1.46212e-11
ENSG00000126261	10054	UBA2	ubiquitin like modifier activating enzyme 2	6.56649	-0.954426	-10.9057	1.35526e-12	1.46348e-11
ENSG00000101773	5932	RBBP8	RB binding protein 8, endonuclease	4.90791	-1.3216	-10.9054	1.35632e-12	1.46354e-11
ENSG00000106591	64983	MRPL32	mitochondrial ribosomal protein L32	4.61169	-0.773007	-10.9005	1.3723e-12	1.47969e-11
ENSG00000163636	9861	PSMD6	proteasome 26S subunit, non-ATPase 6	6.36998	-0.748213	-10.8973	1.38308e-12	1.49021e-11
ENSG00000156453	5097	PCDH1	protocadherin 1	4.66692	1.09452	10.8963	1.38645e-12	1.49274e-11
ENSG00000069849	483	ATP1B3	ATPase Na+/K+ transporting subunit beta 3	7.21031	-1.21661	-10.8956	1.38886e-12	1.49423e-11
ENSG00000142687	79932	KIAA0319L	KIAA0319 like	7.07983	0.524246	10.8942	1.39362e-12	1.49824e-11
ENSG00000108384	5889	RAD51C	RAD51 paralog C	3.83568	-1.17915	-10.8878	1.41539e-12	1.52053e-11
ENSG00000185721	4733	DRG1	developmentally regulated GTP binding protein 1	5.85645	-0.981343	-10.8711	1.47417e-12	1.58251e-11
ENSG00000146281	135293	PM20D2	peptidase M20 domain containing 2	2.93261	-1.28287	-10.8678	1.48602e-12	1.59405e-11
ENSG00000162892	11009	IL24	interleukin 24	-0.38575	-4.68489	-10.8648	1.4966e-12	1.60422e-11
ENSG00000067182	7132	TNFRSF1A	TNF receptor superfamily member 1A	7.05503	-1.00269	-10.8645	1.49787e-12	1.60441e-11
ENSG00000134987	134430	WDR36	WD repeat domain 36	5.24577	-1.15991	-10.8632	1.50258e-12	1.60826e-11
ENSG00000113643	5917	RARS	arginyl-tRNA synthetase	6.11431	-0.918992	-10.862	1.50707e-12	1.61189e-11
ENSG00000100234	7078	TIMP3	TIMP metallopeptidase inhibitor 3	6.775	-1.05085	-10.8594	1.51662e-12	1.62092e-11
ENSG00000183520	51118	UTP11	UTP11, small subunit processome component	5.23724	-1.1377	-10.8587	1.51916e-12	1.62244e-11
ENSG00000135913	57695	USP37	ubiquitin specific peptidase 37	4.12079	-0.980244	-10.8564	1.52758e-12	1.63024e-11
ENSG00000140545	4240	MFGE8	milk fat globule-EGF factor 8 protein	6.87673	0.836996	10.855	1.53296e-12	1.63478e-11
ENSG00000160145	8997	KALRN	kalirin RhoGEF kinase	1.93869	2.36765	10.8458	1.56773e-12	1.67064e-11
ENSG00000176371	54993	ZSCAN2	zinc finger and SCAN domain containing 2	3.37982	1.04128	10.8435	1.57651e-12	1.67877e-11
ENSG00000168487	649	BMP1	bone morphogenetic protein 1	6.22782	0.748399	10.8392	1.59297e-12	1.69506e-11
ENSG00000205542	7114	TMSB4X	thymosin beta 4 X-linked	2.41275	-1.85736	-10.8381	1.59735e-12	1.69848e-11
ENSG00000143437	405	ARNT	aryl hydrocarbon receptor nuclear translocator	5.82633	0.661536	10.8329	1.61763e-12	1.71879e-11
ENSG00000065308	9697	TRAM2	translocation associated membrane protein 2	7.81311	-0.575218	-10.8307	1.62632e-12	1.72676e-11
ENSG00000006283	8913	CACNA1G	calcium voltage-gated channel subunit alpha1 G	1.66899	3.44328	10.8249	1.64935e-12	1.74995e-11
ENSG00000135047	1514	CTSL	cathepsin L	8.21395	-0.827443	-10.824	1.65288e-12	1.75241e-11
ENSG00000188021	29978	UBQLN2	ubiquilin 2	5.47418	0.645854	10.8228	1.65794e-12	1.75651e-11
ENSG00000143942	494143	CHAC2	ChaC cation transport regulator homolog 2	1.18301	-2.17803	-10.821	1.66511e-12	1.76281e-11
ENSG00000116199	9917	FAM20B	FAM20B, glycosaminoglycan xylosylkinase	6.44558	-0.85115	-10.8205	1.66731e-12	1.76386e-11
ENSG00000112144	22858	ICK	intestinal cell kinase	4.99277	-1.03636	-10.8189	1.67381e-12	1.76945e-11
ENSG00000067533	51018	RRP15	ribosomal RNA processing 15 homolog	4.44653	-1.20886	-10.8176	1.67913e-12	1.7738e-11
ENSG00000261711	146481	FRG2DP	FSHD region gene 2 family member D, pseudogene	-0.98419	2.15707	10.8071	1.72251e-12	1.81831e-11
ENSG00000116117	117583	PARD3B	par-3 family cell polarity regulator beta	3.44238	0.868424	10.8049	1.73192e-12	1.82691e-11
ENSG00000133706	51520	LARS	leucyl-tRNA synthetase	6.91512	-0.694921	-10.7999	1.75303e-12	1.84785e-11
ENSG00000126216	10426	TUBGCP3	tubulin gamma complex associated protein 3	4.87164	-0.74059	-10.7933	1.78155e-12	1.87571e-11
ENSG00000142945	11004	KIF2C	kinesin family member 2C	5.9816	-0.857148	-10.7932	1.78204e-12	1.87571e-11
ENSG00000068078	2261	FGFR3	fibroblast growth factor receptor 3	-0.586925	4.31421	10.7915	1.78938e-12	1.88146e-11
ENSG00000101146	8480	RAE1	ribonucleic acid export 1	5.68862	-0.665275	-10.7914	1.79009e-12	1.88146e-11
ENSG00000051341	10721	POLQ	DNA polymerase theta	3.90264	-1.23132	-10.7872	1.80843e-12	1.89938e-11
ENSG00000165304	9833	MELK	maternal embryonic leucine zipper kinase	4.37664	-1.47815	-10.7813	1.83439e-12	1.92525e-11
ENSG00000108883	9343	EFTUD2	elongation factor Tu GTP binding domain containing 2	7.66261	-0.844753	-10.7808	1.83684e-12	1.92644e-11
ENSG00000178607	2081	ERN1	endoplasmic reticulum to nucleus signaling 1	4.39792	0.824196	10.7805	1.8383e-12	1.92658e-11
ENSG00000143368	10262	SF3B4	splicing factor 3b subunit 4	6.25554	-0.743897	-10.7714	1.87931e-12	1.96814e-11
ENSG00000100105	23598	PATZ1	POZ/BTB and AT hook containing zinc finger 1	5.17347	0.859099	10.7631	1.91811e-12	2.00734e-11
ENSG00000008283	1534	CYB561	cytochrome b561	5.24542	-0.752368	-10.7621	1.92255e-12	2.01054e-11
ENSG00000168300	115294	PCMTD1	protein-L-isoaspartate (D-aspartate) O-methyltransferase domain containing 1	3.83799	1.47914	10.7567	1.94834e-12	2.03605e-11
ENSG00000225648	155370	SBDSP1	SBDS, ribosome maturation factor pseudogene 1	4.17854	-0.897471	-10.7481	1.98993e-12	2.07802e-11
ENSG00000118777	9429	ABCG2	ATP binding cassette subfamily G member 2 (Junior blood group)	3.31643	-2.39521	-10.7369	2.04484e-12	2.13383e-11
ENSG00000105926	51678	MPP6	membrane palmitoylated protein 6	3.75947	-1.34315	-10.7329	2.06529e-12	2.15363e-11
ENSG00000111142	10988	METAP2	methionyl aminopeptidase 2	5.87138	-0.943014	-10.7295	2.08258e-12	2.17011e-11
ENSG00000197694	6709	SPTAN1	spectrin alpha, non-erythrocytic 1	9.67275	0.774504	10.7151	2.15707e-12	2.24612e-11
ENSG00000100629	145508	CEP128	centrosomal protein 128	3.08561	-1.03769	-10.7142	2.16169e-12	2.24933e-11
ENSG00000158715	85414	SLC45A3	solute carrier family 45 member 3	3.97145	-1.03947	-10.7093	2.18796e-12	2.27357e-11
ENSG00000162434	3716	JAK1	Janus kinase 1	7.65016	0.672857	10.7093	2.18811e-12	2.27357e-11
ENSG00000131351	93323	HAUS8	HAUS augmin like complex subunit 8	2.89547	-1.27357	-10.7068	2.20145e-12	2.28581e-11
ENSG00000145216	81608	FIP1L1	factor interacting with PAPOLA and CPSF1	5.20508	-0.708685	-10.7063	2.20423e-12	2.28707e-11
ENSG00000154839	220134	SKA1	spindle and kinetochore associated complex subunit 1	3.43777	-1.51305	-10.6983	2.24805e-12	2.33087e-11
ENSG00000103404	57478	USP31	ubiquitin specific peptidase 31	3.93357	-0.864704	-10.6921	2.28216e-12	2.36455e-11
ENSG00000023608	6617	SNAPC1	small nuclear RNA activating complex polypeptide 1	3.71524	-1.00189	-10.6917	2.28438e-12	2.36517e-11
ENSG00000173402	1605	DAG1	dystroglycan 1	9.43397	-0.939047	-10.6895	2.29676e-12	2.37631e-11
ENSG00000101333	5332	PLCB4	phospholipase C beta 4	4.66865	-1.10848	-10.6815	2.34273e-12	2.42216e-11
ENSG00000112759	2030	SLC29A1	solute carrier family 29 member 1 (Augustine blood group)	5.41006	-0.698844	-10.6789	2.35724e-12	2.43543e-11
ENSG00000164134	80155	NAA15	N(alpha)-acetyltransferase 15, NatA auxiliary subunit	5.74614	-1.67366	-10.677	2.36878e-12	2.44561e-11
ENSG00000129235	84817	TXNDC17	thioredoxin domain containing 17	4.96358	-1.29478	-10.6766	2.37108e-12	2.44626e-11
ENSG00000146950	357	SHROOM2	shroom family member 2	6.18628	-1.01645	-10.6743	2.38404e-12	2.45789e-11
ENSG00000107263	2889	RAPGEF1	Rap guanine nucleotide exchange factor 1	6.6752	1.02444	10.6725	2.39472e-12	2.46658e-11
ENSG00000026652	56895	AGPAT4	1-acylglycerol-3-phosphate O-acyltransferase 4	2.84726	1.61276	10.6723	2.39585e-12	2.46658e-11
ENSG00000125166	2806	GOT2	glutamic-oxaloacetic transaminase 2	6.91472	-1.01737	-10.668	2.42152e-12	2.49125e-11
ENSG00000110046	23130	ATG2A	autophagy related 2A	5.60209	1.28534	10.6656	2.43605e-12	2.50442e-11
ENSG00000116922	54955	C1orf109	chromosome 1 open reading frame 109	4.19829	-0.825599	-10.6637	2.44707e-12	2.51399e-11
ENSG00000198712	4513	COX2	cytochrome c oxidase subunit II	13.1565	1.41559	10.6612	2.462e-12	2.52754e-11
ENSG00000171346	3866	KRT15	keratin 15	1.70692	-3.13102	-10.6581	2.48082e-12	2.54506e-11
ENSG00000106366	5054	SERPINE1	serpin family E member 1	4.63687	-4.50274	-10.6529	2.5128e-12	2.57606e-11
ENSG00000115159	2820	GPD2	glycerol-3-phosphate dehydrogenase 2	6.05305	-1.18861	-10.6455	2.55889e-12	2.62031e-11
ENSG00000156469	51001	MTERF3	mitochondrial transcription termination factor 3	3.93343	-1.226	-10.6454	2.55955e-12	2.62031e-11
ENSG00000025772	10953	TOMM34	translocase of outer mitochondrial membrane 34	5.87924	-0.87408	-10.6398	2.5956e-12	2.65535e-11
ENSG00000132002	3337	DNAJB1	DnaJ heat shock protein family (Hsp40) member B1	7.3703	-1.04666	-10.6353	2.62449e-12	2.68269e-11
ENSG00000070423	55658	RNF126	ring finger protein 126	4.94637	-1.26633	-10.635	2.62601e-12	2.68269e-11
ENSG00000151929	9531	BAG3	BCL2 associated athanogene 3	6.22285	-0.987409	-10.6333	2.63733e-12	2.69236e-11
ENSG00000245571	101927204	FAM111A-DT	FAM111A divergent transcript	1.80677	1.65954	10.6316	2.6483e-12	2.70167e-11
ENSG00000177706	56975	FAM20C	FAM20C, golgi associated secretory pathway kinase	6.63287	-1.07788	-10.6311	2.65136e-12	2.70291e-11
ENSG00000182670	7267	TTC3	tetratricopeptide repeat domain 3	7.61582	0.932377	10.6245	2.69508e-12	2.74555e-11
ENSG00000138835	5998	RGS3	regulator of G protein signaling 3	4.35938	1.2616	10.6237	2.70003e-12	2.74868e-11
ENSG00000183207	10856	RUVBL2	RuvB like AAA ATPase 2	6.93222	-1.23348	-10.6234	2.70213e-12	2.7489e-11
ENSG00000109265	57482	KIAA1211	KIAA1211	3.87774	1.52659	10.6218	2.71284e-12	2.75786e-11
ENSG00000101000	10544	PROCR	protein C receptor	4.76104	-1.01372	-10.62	2.72499e-12	2.76828e-11
ENSG00000127423	79000	AUNIP	aurora kinase A and ninein interacting protein	1.85218	-2.19425	-10.6189	2.73222e-12	2.7737e-11
ENSG00000151474	55691	FRMD4A	FERM domain containing 4A	4.49976	-0.882797	-10.6157	2.75391e-12	2.79248e-11
ENSG00000166091	116173	CMTM5	CKLF like MARVEL transmembrane domain containing 5	-3.37869	4.22366	10.6156	2.75455e-12	2.79248e-11
ENSG00000083290	9706	ULK2	unc-51 like autophagy activating kinase 2	4.53116	0.897428	10.614	2.76576e-12	2.80189e-11
ENSG00000112130	9025	RNF8	ring finger protein 8	4.59548	-0.568422	-10.6124	2.77623e-12	2.81054e-11
ENSG00000173145	64318	NOC3L	NOC3 like DNA replication regulator	4.31739	-1.23521	-10.6115	2.78245e-12	2.81489e-11
ENSG00000137764	5607	MAP2K5	mitogen-activated protein kinase kinase 5	4.31929	0.893073	10.6091	2.79944e-12	2.83012e-11
ENSG00000150995	3708	ITPR1	inositol 1,4,5-trisphosphate receptor type 1	4.96897	-0.910988	-10.6004	2.8598e-12	2.88807e-11
ENSG00000164649	55536	CDCA7L	cell division cycle associated 7 like	3.93596	-1.01443	-10.6003	2.86073e-12	2.88807e-11
ENSG00000084463	51729	WBP11	WW domain binding protein 11	6.62242	-0.677665	-10.5925	2.91606e-12	2.93996e-11
ENSG00000163939	55193	PBRM1	polybromo 1	7.02804	0.767067	10.5922	2.91813e-12	2.93996e-11
ENSG00000197594	5167	ENPP1	ectonucleotide pyrophosphatase/phosphodiesterase 1	4.88159	-1.38993	-10.5922	2.91818e-12	2.93996e-11
ENSG00000116750	51377	UCHL5	ubiquitin C-terminal hydrolase L5	4.63431	-1.68135	-10.5904	2.93134e-12	2.95118e-11
ENSG00000137274	670	BPHL	biphenyl hydrolase like	3.42062	1.13233	10.5892	2.94012e-12	2.95798e-11
ENSG00000173801	3728	JUP	junction plakoglobin	3.14559	1.81373	10.5877	2.95055e-12	2.96642e-11
ENSG00000164182	91942	NDUFAF2	NADH:ubiquinone oxidoreductase complex assembly factor 2	3.56143	-1.51223	-10.5867	2.95791e-12	2.97177e-11
ENSG00000183864	10766	TOB2	transducer of ERBB2, 2	6.26622	0.778657	10.5829	2.98631e-12	2.99823e-11
ENSG00000173334	10221	TRIB1	tribbles pseudokinase 1	5.13882	-0.852572	-10.5766	3.03248e-12	3.0425e-11
ENSG00000164924	7534	YWHAZ	tyrosine 3-monooxygenase/tryptophan 5-monooxygenase activation protein zeta	9.28131	-1.24371	-10.5728	3.06158e-12	3.06958e-11
ENSG00000077684	79960	JADE1	jade family PHD finger 1	4.71867	-0.823371	-10.5703	3.08061e-12	3.08654e-11
ENSG00000116161	27101	CACYBP	calcyclin binding protein	5.7313	-1.31237	-10.5695	3.08637e-12	3.09018e-11
ENSG00000212719	339263	C17orf51	chromosome 17 open reading frame 51	4.00539	-1.03542	-10.5685	3.09444e-12	3.09614e-11
ENSG00000146109	29777	ABT1	activator of basal transcription 1	4.61389	-1.2349	-10.5672	3.10391e-12	3.10348e-11
ENSG00000185339	6948	TCN2	transcobalamin 2	4.45325	1.25456	10.5628	3.13832e-12	3.13574e-11
ENSG00000176890	7298	TYMS	thymidylate synthetase	4.5393	-1.57203	-10.5576	3.17818e-12	3.1734e-11
ENSG00000170558	1000	CDH2	cadherin 2	6.99706	-0.89059	-10.5545	3.20286e-12	3.19584e-11
ENSG00000138780	79807	GSTCD	glutathione S-transferase C-terminal domain containing	3.34592	-1.21278	-10.5448	3.28076e-12	3.27134e-11
ENSG00000169047	3667	IRS1	insulin receptor substrate 1	6.36299	0.926887	10.5337	3.37227e-12	3.36028e-11
ENSG00000176463	28232	SLCO3A1	solute carrier organic anion transporter family member 3A1	4.82818	-0.78513	-10.5285	3.41599e-12	3.40152e-11
ENSG00000168066	7536	SF1	splicing factor 1	7.50069	-0.658057	-10.5269	3.42954e-12	3.41269e-11
ENSG00000128872	29767	TMOD2	tropomodulin 2	4.44019	1.00424	10.5232	3.4606e-12	3.44124e-11
ENSG00000035687	159	ADSS	adenylosuccinate synthase	5.40657	-1.0069	-10.5222	3.46981e-12	3.44805e-11
ENSG00000175048	79683	ZDHHC14	zinc finger DHHC-type containing 14	2.32168	-1.51923	-10.5215	3.47522e-12	3.44917e-11
ENSG00000086589	55696	RBM22	RNA binding motif protein 22	5.50802	-0.593036	-10.5215	3.47567e-12	3.44917e-11
ENSG00000184602	8303	SNN	stannin	4.24871	0.9867	10.5154	3.52848e-12	3.49919e-11
ENSG00000137171	89953	KLC4	kinesin light chain 4	4.04945	1.83148	10.514	3.54017e-12	3.50841e-11
ENSG00000140564	5045	FURIN	furin, paired basic amino acid cleaving enzyme	7.65244	-1.0128	-10.5094	3.58157e-12	3.54702e-11
ENSG00000049130	4254	KITLG	KIT ligand	2.89476	-2.1346	-10.5057	3.61425e-12	3.57696e-11
ENSG00000162869	129285	PPP1R21	protein phosphatase 1 regulatory subunit 21	4.16768	0.846348	10.5009	3.65761e-12	3.61741e-11
ENSG00000154473	9184	BUB3	BUB3, mitotic checkpoint protein	6.05803	-0.702733	-10.4987	3.67767e-12	3.63479e-11
ENSG00000132405	57533	TBC1D14	TBC1 domain family member 14	5.44943	-0.712762	-10.4939	3.72155e-12	3.67566e-11
ENSG00000173511	7423	VEGFB	vascular endothelial growth factor B	5.36738	1.30902	10.4893	3.76428e-12	3.71535e-11
ENSG00000147955	10280	SIGMAR1	sigma non-opioid intracellular receptor 1	6.07695	-0.944202	-10.4854	3.80103e-12	3.74908e-11
ENSG00000182372	2055	CLN8	CLN8, transmembrane ER and ERGIC protein	4.32384	-0.991828	-10.4756	3.89438e-12	3.83856e-11
ENSG00000078018	4133	MAP2	microtubule associated protein 2	4.09794	-0.954618	-10.475	3.89969e-12	3.8412e-11
ENSG00000181192	55526	DHTKD1	dehydrogenase E1 and transketolase domain containing 1	5.3508	-0.626322	-10.4738	3.91154e-12	3.85026e-11
ENSG00000165490	220042	DDIAS	DNA damage induced apoptosis suppressor	2.40789	-2.30036	-10.4708	3.94092e-12	3.87657e-11
ENSG00000112208	9532	BAG2	BCL2 associated athanogene 2	3.36706	-1.41447	-10.4693	3.95586e-12	3.88864e-11
ENSG00000146143	5558	PRIM2	DNA primase subunit 2	3.6884	-1.27944	-10.4614	4.03378e-12	3.96256e-11
ENSG00000135083	79616	CCNJL	cyclin J like	4.33236	-1.07482	-10.4578	4.07061e-12	3.99605e-11
ENSG00000176204	80059	LRRTM4	leucine rich repeat transmembrane neuronal 4	-3.33936	6.6884	10.4523	4.12608e-12	4.04778e-11
ENSG00000120690	1997	ELF1	E74 like ETS transcription factor 1	5.85791	0.730237	10.4444	4.20836e-12	4.12572e-11
ENSG00000136478	55852	TEX2	testis expressed 2	6.42237	0.747415	10.4431	4.22184e-12	4.13616e-11
ENSG00000101608	10627	MYL12A	myosin light chain 12A	6.04388	-1.10674	-10.4427	4.22587e-12	4.13733e-11
ENSG00000111361	1967	EIF2B1	eukaryotic translation initiation factor 2B subunit alpha	5.52913	-0.714729	-10.4422	4.23141e-12	4.13997e-11
ENSG00000011426	54443	ANLN	anillin actin binding protein	7.33914	-1.04737	-10.4408	4.24562e-12	4.15108e-11
ENSG00000198786	4540	ND5	NADH dehydrogenase, subunit 5 (complex I)	11.6687	1.4954	10.4399	4.25531e-12	4.15616e-11
ENSG00000145819	23092	ARHGAP26	Rho GTPase activating protein 26	4.3119	0.844555	10.4398	4.25652e-12	4.15616e-11
ENSG00000119227	80235	PIGZ	phosphatidylinositol glycan anchor biosynthesis class Z	2.22922	1.80347	10.4389	4.26568e-12	4.16232e-11
ENSG00000130725	9040	UBE2M	ubiquitin conjugating enzyme E2 M	6.20619	-1.17165	-10.4338	4.32065e-12	4.21314e-11
ENSG00000070614	3340	NDST1	N-deacetylase and N-sulfotransferase 1	8.29379	-0.819886	-10.4287	4.37558e-12	4.26386e-11
ENSG00000070950	56852	RAD18	RAD18, E3 ubiquitin protein ligase	4.48503	-1.26019	-10.4226	4.44216e-12	4.32584e-11
ENSG00000168453	55806	HR	HR, lysine demethylase and nuclear receptor corepressor	3.60521	-1.59382	-10.4222	4.44663e-12	4.3273e-11
ENSG00000198855	11153	FICD	FIC domain containing	2.77382	-1.28267	-10.4205	4.46578e-12	4.34304e-11
ENSG00000174136	285704	RGMB	repulsive guidance molecule BMP co-receptor b	5.17504	-0.738711	-10.4147	4.53047e-12	4.40302e-11
ENSG00000064309	50937	CDON	cell adhesion associated, oncogene regulated	4.27143	-0.805659	-10.4144	4.53468e-12	4.40417e-11
ENSG00000174282	57659	ZBTB4	zinc finger and BTB domain containing 4	6.5442	0.803629	10.4139	4.53973e-12	4.40614e-11
ENSG00000119285	55127	HEATR1	HEAT repeat containing 1	6.44832	-1.02007	-10.4055	4.6361e-12	4.49668e-11
ENSG00000167085	5245	PHB	prohibitin	6.51127	-1.12699	-10.3966	4.73986e-12	4.59427e-11
ENSG00000123136	10212	DDX39A	DExD-box helicase 39A	6.36384	-0.924707	-10.3949	4.76e-12	4.61072e-11
ENSG00000135624	10574	CCT7	chaperonin containing TCP1 subunit 7	8.03746	-1.01229	-10.3919	4.79532e-12	4.64184e-11
ENSG00000177728	9772	TMEM94	transmembrane protein 94	6.2855	1.21671	10.3886	4.83532e-12	4.67746e-11
ENSG00000164463	153222	CREBRF	CREB3 regulatory factor	3.48306	1.6371	10.3804	4.9346e-12	4.77033e-11
ENSG00000111328	8099	CDK2AP1	cyclin dependent kinase 2 associated protein 1	5.69148	-1.19249	-10.3728	5.02938e-12	4.85874e-11
ENSG00000011260	51096	UTP18	UTP18, small subunit processome component	5.21201	-1.05966	-10.3695	5.07092e-12	4.89562e-11
ENSG00000168924	3954	LETM1	leucine zipper and EF-hand containing transmembrane protein 1	6.34827	-0.864146	-10.3692	5.07484e-12	4.89616e-11
ENSG00000165244	195828	ZNF367	zinc finger protein 367	2.416	-2.0547	-10.3667	5.10723e-12	4.92148e-11
ENSG00000196975	307	ANXA4	annexin A4	5.60445	0.731411	10.3666	5.10783e-12	4.92148e-11
ENSG00000067334	30836	DNTTIP2	deoxynucleotidyltransferase terminal interacting protein 2	5.89123	-0.971442	-10.3619	5.16802e-12	4.97618e-11
ENSG00000156515	3098	HK1	hexokinase 1	7.32022	-0.854155	-10.3578	5.22168e-12	5.02281e-11
ENSG00000010165	51603	EEF1AKNMT	eEF1A lysine and N-terminal methyltransferase	5.90043	-0.707492	-10.3577	5.22333e-12	5.02281e-11
ENSG00000197170	5718	PSMD12	proteasome 26S subunit, non-ATPase 12	5.643	-1.22963	-10.3567	5.23604e-12	5.03171e-11
ENSG00000134243	6272	SORT1	sortilin 1	7.47519	0.944696	10.354	5.27106e-12	5.06203e-11
ENSG00000100281	10042	HMGXB4	HMG-box containing 4	5.42745	-0.556974	-10.3462	5.37498e-12	5.15842e-11
ENSG00000166979	59271	EVA1C	eva-1 homolog C	2.41265	-1.39565	-10.3458	5.38062e-12	5.16044e-11
ENSG00000184967	79050	NOC4L	nucleolar complex associated 4 homolog	4.1402	-1.24036	-10.3453	5.38686e-12	5.16303e-11
ENSG00000173638	6573	SLC19A1	solute carrier family 19 member 1	4.97923	-1.01051	-10.339	5.47294e-12	5.24209e-11
ENSG00000169429	3576	CXCL8	C-X-C motif chemokine ligand 8	0.642897	-4.58565	-10.3344	5.53651e-12	5.29949e-11
ENSG00000138286	317662	FAM149B1	family with sequence similarity 149 member B1	3.63694	1.03627	10.3328	5.5584e-12	5.31695e-11
ENSG00000187266	2057	EPOR	erythropoietin receptor	3.50818	1.44491	10.33	5.59761e-12	5.35095e-11
ENSG00000137692	84259	DCUN1D5	defective in cullin neddylation 1 domain containing 5	4.16344	-1.38571	-10.3297	5.60188e-12	5.35152e-11
ENSG00000138757	9908	G3BP2	G3BP stress granule assembly factor 2	7.43953	-1.32604	-10.3288	5.61436e-12	5.35994e-11
ENSG00000114648	23276	KLHL18	kelch like family member 18	5.1911	-0.726019	-10.3277	5.62956e-12	5.37092e-11
ENSG00000182004	6635	SNRPE	small nuclear ribonucleoprotein polypeptide E	4.89611	-1.39032	-10.3218	5.71282e-12	5.44679e-11
ENSG00000132613	92154	MTSS1L	MTSS1L, I-BAR domain containing	4.29097	1.13434	10.3138	5.82851e-12	5.55347e-11
ENSG00000115756	3241	HPCAL1	hippocalcin like 1	6.97797	-1.1043	-10.31	5.884e-12	5.60268e-11
ENSG00000103876	2184	FAH	fumarylacetoacetate hydrolase	5.9567	-0.954042	-10.3064	5.93757e-12	5.64999e-11
ENSG00000163485	134	ADORA1	adenosine A1 receptor	1.13758	-3.11241	-10.3016	6.01014e-12	5.71532e-11
ENSG00000101266	1457	CSNK2A1	casein kinase 2 alpha 1	6.85188	-0.784597	-10.3007	6.02341e-12	5.7242e-11
ENSG00000171680	57449	PLEKHG5	pleckstrin homology and RhoGEF domain containing G5	3.53108	2.33314	10.2939	6.12708e-12	5.81893e-11
ENSG00000100003	23541	SEC14L2	SEC14 like lipid binding 2	3.80302	-1.01905	-10.2919	6.15744e-12	5.84395e-11
ENSG00000158669	137964	GPAT4	glycerol-3-phosphate acyltransferase 4	6.44303	0.559533	10.2903	6.1815e-12	5.86298e-11
ENSG00000063761	57143	ADCK1	aarF domain containing kinase 1	2.99705	1.14244	10.2851	6.26306e-12	5.93647e-11
ENSG00000103489	64131	XYLT1	xylosyltransferase 1	2.01489	2.29877	10.2833	6.29177e-12	5.95981e-11
ENSG00000175155	388403	YPEL2	yippee like 2	3.08145	1.52304	10.2816	6.31866e-12	5.98139e-11
ENSG00000160180	7033	TFF3	trefoil factor 3	-3.24859	2.91567	10.2812	6.32464e-12	5.98316e-11
ENSG00000095209	55151	TMEM38B	transmembrane protein 38B	4.324	-1.30499	-10.2807	6.33296e-12	5.98716e-11
ENSG00000253626	143244	EIF5AL1	eukaryotic translation initiation factor 5A-like 1	3.0094	-1.49467	-10.2691	6.51879e-12	6.15884e-11
ENSG00000143314	79590	MRPL24	mitochondrial ribosomal protein L24	5.74315	-0.918916	-10.2677	6.54256e-12	6.17334e-11
ENSG00000141543	9775	EIF4A3	eukaryotic translation initiation factor 4A3	6.10347	-0.929396	-10.2677	6.54261e-12	6.17334e-11
ENSG00000006530	55750	AGK	acylglycerol kinase	5.27126	-0.595897	-10.2626	6.62636e-12	6.24832e-11
ENSG00000164611	9232	PTTG1	pituitary tumor-transforming 1	5.82962	-1.05092	-10.2573	6.71581e-12	6.32857e-11
ENSG00000165704	3251	HPRT1	hypoxanthine phosphoribosyltransferase 1	4.17418	-1.84744	-10.2551	6.75295e-12	6.35946e-11
ENSG00000166377	374868	ATP9B	ATPase phospholipid transporting 9B (putative)	4.62865	0.778969	10.2504	6.83353e-12	6.4312e-11
ENSG00000157916	11079	RER1	retention in endoplasmic reticulum sorting receptor 1	6.77709	-0.474063	-10.2494	6.85041e-12	6.44292e-11
ENSG00000180817	5464	PPA1	pyrophosphatase (inorganic) 1	5.66774	-1.3051	-10.2469	6.89262e-12	6.47844e-11
ENSG00000140199	9990	SLC12A6	solute carrier family 12 member 6	4.01313	0.905484	10.2446	6.93249e-12	6.51172e-11
ENSG00000158528	55607	PPP1R9A	protein phosphatase 1 regulatory subunit 9A	1.19821	-2.66317	-10.2421	6.97648e-12	6.54882e-11
ENSG00000125977	8894	EIF2S2	eukaryotic translation initiation factor 2 subunit beta	6.8056	-1.04879	-10.2414	6.98953e-12	6.55685e-11
ENSG00000185686	23532	PRAME	preferentially expressed antigen in melanoma	7.9217	1.061	10.2383	7.04284e-12	6.6026e-11
ENSG00000198715	112770	GLMP	glycosylated lysosomal membrane protein	5.85878	0.888351	10.2375	7.0571e-12	6.61172e-11
ENSG00000101079	57446	NDRG3	NDRG family member 3	5.38058	0.574023	10.231	7.17465e-12	6.71507e-11
ENSG00000145860	153830	RNF145	ring finger protein 145	6.89546	-1.00262	-10.2309	7.17662e-12	6.71507e-11
ENSG00000130449	57688	ZSWIM6	zinc finger SWIM-type containing 6	4.83068	0.743725	10.2254	7.27523e-12	6.80297e-11
ENSG00000078668	7419	VDAC3	voltage dependent anion channel 3	5.83417	-0.828871	-10.2234	7.31271e-12	6.83363e-11
ENSG00000105270	25999	CLIP3	CAP-Gly domain containing linker protein 3	3.13071	2.03969	10.2198	7.37898e-12	6.89114e-11
ENSG00000174840	201626	PDE12	phosphodiesterase 12	5.51064	-1.08338	-10.2154	7.46068e-12	6.96298e-11
ENSG00000084623	8668	EIF3I	eukaryotic translation initiation factor 3 subunit I	7.88776	-0.992229	-10.2144	7.48068e-12	6.97718e-11
ENSG00000107738	64115	VSIR	V-set immunoregulatory receptor	1.46975	-1.65103	-10.2122	7.52143e-12	7.01071e-11
ENSG00000102898	10204	NUTF2	nuclear transport factor 2	6.29105	-0.635797	-10.211	7.54468e-12	7.02788e-11
ENSG00000005882	5164	PDK2	pyruvate dehydrogenase kinase 2	3.39967	1.25234	10.2036	7.68589e-12	7.15485e-11
ENSG00000101464	128869	PIGU	phosphatidylinositol glycan anchor biosynthesis class U	4.80224	-1.02211	-10.2001	7.75407e-12	7.21371e-11
ENSG00000108651	55813	UTP6	UTP6, small subunit processome component	5.36218	-1.0157	-10.197	7.81555e-12	7.26483e-11
ENSG00000198804	4512	COX1	cytochrome c oxidase subunit I	13.8239	1.44106	10.1968	7.81898e-12	7.26483e-11
ENSG00000119547	9480	ONECUT2	one cut homeobox 2	1.91705	-2.20796	-10.1962	7.82961e-12	7.27007e-11
ENSG00000175938	93129	ORAI3	ORAI calcium release-activated calcium modulator 3	2.87696	1.24613	10.1956	7.84215e-12	7.27707e-11
ENSG00000102967	1723	DHODH	dihydroorotate dehydrogenase (quinone)	3.37502	-1.21803	-10.1935	7.8831e-12	7.31042e-11
ENSG00000135119	84900	RNFT2	ring finger protein, transmembrane 2	1.65918	-1.6754	-10.1918	7.91694e-12	7.33714e-11
ENSG00000105429	1954	MEGF8	multiple EGF like domains 8	8.3908	1.22881	10.1849	8.05588e-12	7.45884e-11
ENSG00000183111	389337	ARHGEF37	Rho guanine nucleotide exchange factor 37	1.31773	1.79104	10.1848	8.05849e-12	7.45884e-11
ENSG00000097021	11332	ACOT7	acyl-CoA thioesterase 7	6.9335	-1.14405	-10.1841	8.07235e-12	7.46692e-11
ENSG00000100099	89781	HPS4	HPS4, biogenesis of lysosomal organelles complex 3 subunit 2	6.74465	0.993451	10.1781	8.19553e-12	7.57606e-11
ENSG00000003056	4074	M6PR	mannose-6-phosphate receptor, cation dependent	6.73305	-0.572463	-10.1778	8.20302e-12	7.57818e-11
ENSG00000181035	284439	SLC25A42	solute carrier family 25 member 42	2.90866	1.1499	10.1741	8.27789e-12	7.6425e-11
ENSG00000013563	1774	DNASE1L1	deoxyribonuclease 1 like 1	3.59803	1.16016	10.1652	8.4658e-12	7.81104e-11
ENSG00000089022	8550	MAPKAPK5	mitogen-activated protein kinase-activated protein kinase 5	4.47248	-0.864562	-10.1643	8.48661e-12	7.82529e-11
ENSG00000128408	26150	RIBC2	RIB43A domain with coiled-coils 2	-0.90978	-4.00398	-10.1624	8.52744e-12	7.85797e-11
ENSG00000147274	27316	RBMX	RNA binding motif protein X-linked	7.23814	-0.581409	-10.1615	8.54681e-12	7.87084e-11
ENSG00000213859	147040	KCTD11	potassium channel tetramerization domain containing 11	3.76915	1.15952	10.1564	8.65595e-12	7.96527e-11
ENSG00000135316	10492	SYNCRIP	synaptotagmin binding cytoplasmic RNA interacting protein	6.58511	-1.19821	-10.1562	8.66028e-12	7.96527e-11
ENSG00000100335	54471	MIEF1	mitochondrial elongation factor 1	6.47064	-0.936732	-10.1475	8.85412e-12	8.13842e-11
ENSG00000145386	890	CCNA2	cyclin A2	5.04378	-1.18341	-10.1453	8.90342e-12	8.17858e-11
ENSG00000170775	2861	GPR37	G protein-coupled receptor 37	4.01318	1.37053	10.1408	9.00434e-12	8.26608e-11
ENSG00000198668	801	CALM1	calmodulin 1	7.33968	-1.03485	-10.1397	9.02978e-12	8.28422e-11
ENSG00000111321	4055	LTBR	lymphotoxin beta receptor	6.98776	-0.816324	-10.1383	9.06212e-12	8.30865e-11
ENSG00000009954	9031	BAZ1B	bromodomain adjacent to zinc finger domain 1B	7.74617	-0.538459	-10.1309	9.23217e-12	8.45924e-11
ENSG00000183579	84133	ZNRF3	zinc and ring finger 3	4.16465	-1.06547	-10.1256	9.35743e-12	8.56863e-11
ENSG00000068366	2182	ACSL4	acyl-CoA synthetase long chain family member 4	6.56013	-1.09221	-10.1191	9.51318e-12	8.70578e-11
ENSG00000174780	6731	SRP72	signal recognition particle 72	6.52283	-0.968051	-10.1174	9.55312e-12	8.73685e-11
ENSG00000130935	25926	NOL11	nucleolar protein 11	5.31409	-1.11102	-10.1124	9.67526e-12	8.843e-11
ENSG00000164251	2150	F2RL1	F2R like trypsin receptor 1	1.15559	-3.1375	-10.1106	9.71972e-12	8.87807e-11
ENSG00000158882	84134	TOMM40L	translocase of outer mitochondrial membrane 40 like	4.0604	-1.02217	-10.1102	9.72772e-12	8.87982e-11
ENSG00000177556	475	ATOX1	antioxidant 1 copper chaperone	6.41963	-1.2643	-10.1079	9.78634e-12	8.92774e-11
ENSG00000148840	23082	PPRC1	peroxisome proliferator-activated receptor gamma, coactivator-related 1	5.5914	-1.11675	-10.0997	9.98967e-12	9.10753e-11
ENSG00000158270	81035	COLEC12	collectin subfamily member 12	4.45212	1.4546	10.0935	1.0148e-11	9.24606e-11
ENSG00000069020	375449	MAST4	microtubule associated serine/threonine kinase family member 4	2.38017	1.66591	10.0911	1.02093e-11	9.29611e-11
ENSG00000136891	54881	TEX10	testis expressed 10	4.98033	-1.06252	-10.0864	1.03331e-11	9.403e-11
ENSG00000160445	10444	ZER1	zyg-11 related cell cycle regulator	5.65443	0.97267	10.0853	1.03622e-11	9.42363e-11
ENSG00000138750	53371	NUP54	nucleoporin 54	4.49967	-0.980804	-10.0818	1.04536e-11	9.50077e-11
ENSG00000144118	5899	RALB	RAS like proto-oncogene B	5.91525	-1.20446	-10.0805	1.04877e-11	9.5258e-11
ENSG00000132664	10621	POLR3F	RNA polymerase III subunit F	3.43379	-0.849231	-10.0801	1.0498e-11	9.52926e-11
ENSG00000189091	23450	SF3B3	splicing factor 3b subunit 3	8.26476	-0.679129	-10.0773	1.05728e-11	9.59121e-11
ENSG00000163359	1293	COL6A3	collagen type VI alpha 3 chain	3.78097	-1.06385	-10.0735	1.0675e-11	9.6779e-11
ENSG00000151690	54842	MFSD6	major facilitator superfamily domain containing 6	5.92656	0.799069	10.0701	1.07685e-11	9.75658e-11
ENSG00000171503	2110	ETFDH	electron transfer flavoprotein dehydrogenase	4.41135	0.672693	10.0669	1.08548e-11	9.82866e-11
[truncated: 7,898 more rows]
