# Supplementary material for: Dynamic transcriptome analysis reveals signatures of paradoxical effect of vemurafenib on human dermal fibroblasts
Source: Cell Commun Signal. 2021 Dec 20;19:123. doi: 10.1186/s12964-021-00801-3 (PMC8686565; doi:10.1186/s12964-021-00801-3)
Supplement: Supplementary file 7 — Additional file 6: Tables S6A–D. Differentially expressed genes in SBcl2 and WM3438 treated with 2 µM of vemurafenib, in comparison to the corresponding time-matched DMSO control. [file 12964_2021_801_MOESM7_ESM.xlsx]

## Sheet: DEG SBcl2 PLX vs. DMSO (18 h)
Supplementary table S6A: Differentially expressed genes in SBcl2 cell line treated with 2µM of vemurafenib for 18 h in comparison to the corresponding time-matched DMSO control
Threshold: adjusted p-value <0.05 (q-value)
ENSEMBL	ENTREZ	symbol	gene name	mean expression	log2 FC	t	p-value	q-value
ENSG00000116991	57568	SIPA1L2	signal induced proliferation associated 1 like 2	5.89734	-1.32912	-26.0005	2.55684e-10	2.15627e-06
ENSG00000179388	1960	EGR3	early growth response 3	5.10515	1.85808	24.4374	4.63573e-10	2.15627e-06
ENSG00000135074	8728	ADAM19	ADAM metallopeptidase domain 19	5.83273	1.71618	24.3073	4.87916e-10	2.15627e-06
ENSG00000176485	11145	PLAAT3	phospholipase A and acyltransferase 3	-0.914808	1.70293	23.1189	7.88638e-10	2.45775e-06
ENSG00000187678	81848	SPRY4	sprouty RTK signaling antagonist 4	7.81511	1.10615	22.732	9.26894e-10	2.45775e-06
ENSG00000140379	597	BCL2A1	BCL2 related protein A1	0.479245	-1.467	-22.0161	1.25861e-09	2.7811e-06
ENSG00000178445	2731	GLDC	glycine decarboxylase	2.22161	1.05893	20.5521	2.42711e-09	4.59694e-06
ENSG00000111252	10019	SH2B3	SH2B adaptor protein 3	8.66942	0.821274	20.0309	3.1e-09	5.13747e-06
ENSG00000139318	1848	DUSP6	dual specificity phosphatase 6	8.24936	0.912557	19.5736	3.86192e-09	5.58206e-06
ENSG00000131459	9945	GFPT2	glutamine-fructose-6-phosphate transaminase 2	3.84692	1.57644	19.3966	4.21034e-09	5.58206e-06
ENSG00000147852	7436	VLDLR	very low density lipoprotein receptor	4.56754	1.04107	17.8852	9.09036e-09	1.04451e-05
ENSG00000138166	1847	DUSP5	dual specificity phosphatase 5	6.35286	1.14687	17.8113	9.45401e-09	1.04451e-05
ENSG00000085978	55054	ATG16L1	autophagy related 16 like 1	6.09158	0.825717	17.3875	1.18728e-08	1.13029e-05
ENSG00000154217	26207	PITPNC1	phosphatidylinositol transfer protein cytoplasmic 1	3.62424	1.07242	17.3778	1.19355e-08	1.13029e-05
ENSG00000196611	4312	MMP1	matrix metallopeptidase 1	2.49109	2.48461	16.7692	1.67127e-08	1.47718e-05
ENSG00000143127	8515	ITGA10	integrin subunit alpha 10	6.36029	0.76916	16.4745	1.97535e-08	1.63682e-05
ENSG00000151012	23657	SLC7A11	solute carrier family 7 member 11	7.63228	1.1976	16.2452	2.25407e-08	1.67216e-05
ENSG00000080709	3781	KCNN2	potassium calcium-activated channel subfamily N member 2	-1.38436	-1.467	-16.2329	2.27024e-08	1.67216e-05
ENSG00000159167	6781	STC1	stanniocalcin 1	4.44158	1.83825	16.1311	2.40869e-08	1.68076e-05
ENSG00000095713	55118	CRTAC1	cartilage acidic protein 1	-0.27642	-1.467	-16.0357	2.54702e-08	1.68842e-05
ENSG00000146674	3486	IGFBP3	insulin like growth factor binding protein 3	4.45629	0.910135	15.8882	2.77818e-08	1.75396e-05
ENSG00000101255	57761	TRIB3	tribbles pseudokinase 3	5.78266	1.10828	15.6811	3.1427e-08	1.81268e-05
ENSG00000087589	57091	CASS4	Cas scaffold protein family member 4	1.45587	1.18665	15.6801	3.14464e-08	1.81268e-05
ENSG00000154122	56172	ANKH	ANKH inorganic pyrophosphate transport regulator	6.64853	0.690441	15.5946	3.31017e-08	1.82859e-05
ENSG00000143153	481	ATP1B1	ATPase Na+/K+ transporting subunit beta 1	7.6545	-0.95825	-15.3002	3.95825e-08	2.0287e-05
ENSG00000115935	7456	WIPF1	WAS/WASL interacting protein family member 1	5.9089	1.04025	15.2919	3.97844e-08	2.0287e-05
ENSG00000129422	57509	MTUS1	microtubule associated scaffold protein 1	3.72773	-1.00948	-15.2077	4.18986e-08	2.05737e-05
ENSG00000164171	3673	ITGA2	integrin subunit alpha 2	6.48127	1.08521	15.075	4.54837e-08	2.13824e-05
ENSG00000112902	9037	SEMA5A	semaphorin 5A	5.88458	-0.942676	-15.0301	4.6771e-08	2.13824e-05
ENSG00000120875	1846	DUSP4	dual specificity phosphatase 4	9.16188	0.605858	14.9633	4.87633e-08	2.15501e-05
ENSG00000128272	468	ATF4	activating transcription factor 4	8.05686	0.549633	14.7639	5.52848e-08	2.36441e-05
ENSG00000152128	81615	TMEM163	transmembrane protein 163	3.8881	0.92304	14.4503	6.75666e-08	2.7255e-05
ENSG00000145040	90226	UCN2	urocortin 2	2.5001	1.45676	14.4042	6.96116e-08	2.7255e-05
ENSG00000147010	30011	SH3KBP1	SH3 domain containing kinase binding protein 1	7.89999	0.571874	14.3687	7.12317e-08	2.7255e-05
ENSG00000145632	10769	PLK2	polo like kinase 2	5.78938	-0.869613	-14.3532	7.19508e-08	2.7255e-05
ENSG00000140105	7453	WARS1	tryptophanyl-tRNA synthetase 1	7.90879	0.69883	14.1632	8.14699e-08	3.00036e-05
ENSG00000123700	3759	KCNJ2	potassium inwardly rectifying channel subfamily J member 2	2.73494	1.79823	14.0767	8.62567e-08	3.09079e-05
ENSG00000135069	29968	PSAT1	phosphoserine aminotransferase 1	6.84412	0.760059	14.0221	8.94355e-08	3.12036e-05
ENSG00000143786	149111	CNIH3	cornichon family AMPA receptor auxiliary protein 3	4.82435	0.752365	13.983	9.17942e-08	3.12053e-05
ENSG00000155897	114	ADCY8	adenylate cyclase 8	-1.82045	1.07655	13.9172	9.59092e-08	3.17891e-05
ENSG00000122133	5047	PAEP	progestagen associated endometrial protein	0.865655	2.03043	13.8152	1.02702e-07	3.32105e-05
ENSG00000136158	10253	SPRY2	sprouty RTK signaling antagonist 2	6.2133	0.677682	13.6221	1.17057e-07	3.69509e-05
ENSG00000155926	6503	SLA	Src like adaptor	-3.0215	-1.27752	-13.5237	1.25206e-07	3.86043e-05
ENSG00000106070	2887	GRB10	growth factor receptor bound protein 10	6.80891	0.571889	13.2567	1.50637e-07	4.53896e-05
ENSG00000175130	65108	MARCKSL1	MARCKS like 1	5.58619	0.628536	13.0908	1.69267e-07	4.98697e-05
ENSG00000100219	7494	XBP1	X-box binding protein 1	6.86965	0.710965	12.8576	1.99856e-07	5.76019e-05
ENSG00000109099	5376	PMP22	peripheral myelin protein 22	6.56348	0.847766	12.7463	2.16568e-07	6.10905e-05
ENSG00000162738	57216	VANGL2	VANGL planar cell polarity protein 2	-1.11649	-1.83548	-12.6936	2.24993e-07	6.21449e-05
ENSG00000071054	9448	MAP4K4	mitogen-activated protein kinase kinase kinase kinase 4	8.38117	0.621988	12.6371	2.34445e-07	6.34342e-05
ENSG00000235750	9674	KIAA0040	KIAA0040	3.15064	0.981113	12.5188	2.55683e-07	6.77968e-05
ENSG00000178878	81575	APOLD1	apolipoprotein L domain containing 1	4.6476	-0.74412	-12.4825	2.62596e-07	6.82647e-05
ENSG00000075223	10512	SEMA3C	semaphorin 3C	6.43304	-0.709199	-12.4341	2.7216e-07	6.87576e-05
ENSG00000110427	25758	KIAA1549L	KIAA1549 like	6.00586	0.730915	12.4208	2.74864e-07	6.87576e-05
ENSG00000103647	10391	CORO2B	coronin 2B	2.58768	1.61857	12.2717	3.07145e-07	7.54097e-05
ENSG00000130147	23677	SH3BP4	SH3 domain binding protein 4	7.46515	-0.531778	-12.1613	3.33719e-07	7.98885e-05
ENSG00000147883	1030	CDKN2B	cyclin dependent kinase inhibitor 2B	0.0439161	0.879571	12.1467	3.37438e-07	7.98885e-05
ENSG00000124126	57580	PREX1	phosphatidylinositol-3,4,5-trisphosphate dependent Rac exchange factor 1	5.13098	1.5254	12.091	3.51966e-07	8.18659e-05
ENSG00000153395	79888	LPCAT1	lysophosphatidylcholine acyltransferase 1	6.2839	0.594508	12.0162	3.72594e-07	8.51699e-05
ENSG00000081320	9262	STK17B	serine/threonine kinase 17b	5.89152	0.655055	11.9923	3.79443e-07	8.52653e-05
ENSG00000113070	1839	HBEGF	heparin binding EGF like growth factor	4.37263	0.737443	11.9335	3.9692e-07	8.77062e-05
ENSG00000116106	2043	EPHA4	EPH receptor A4	5.12748	-0.824635	-11.891	4.101e-07	8.91328e-05
ENSG00000118777	9429	ABCG2	ATP binding cassette subfamily G member 2 (Junior blood group)	2.90203	-1.13371	-11.7137	4.70531e-07	0.000100618
ENSG00000011422	5329	PLAUR	plasminogen activator, urokinase receptor	5.60078	0.960693	11.5012	5.5617e-07	0.000117043
ENSG00000023330	211	ALAS1	5'-aminolevulinate synthase 1	6.19671	0.463281	11.2417	6.84632e-07	0.000141826
ENSG00000070669	440	ASNS	asparagine synthetase (glutamine-hydrolyzing)	6.11695	0.814937	11.2002	7.08077e-07	0.000142361
ENSG00000158270	81035	COLEC12	collectin subfamily member 12	3.03036	-0.756568	-11.197	7.09875e-07	0.000142361
ENSG00000171867	5621	PRNP	prion protein	9.00536	0.526173	11.1806	7.1943e-07	0.000142361
ENSG00000107957	9644	SH3PXD2A	SH3 and PX domains 2A	8.54162	0.534773	11.0698	7.87511e-07	0.00015269
ENSG00000112977	1611	DAP	death associated protein	6.77806	0.502095	11.0588	7.94662e-07	0.00015269
ENSG00000255346	79400	NOX5	NADPH oxidase 5	0.591179	2.13837	10.9571	8.6412e-07	0.000161629
ENSG00000159399	3099	HK2	hexokinase 2	6.01468	0.523094	10.9551	8.65565e-07	0.000161629
ENSG00000198795	25925	ZNF521	zinc finger protein 521	3.28955	0.834205	10.8189	9.69346e-07	0.000178494
ENSG00000018408	25937	WWTR1	WW domain containing transcription regulator 1	8.53705	0.5488	10.7613	1.01733e-06	0.000184763
ENSG00000163814	64866	CDCP1	CUB domain containing protein 1	6.26154	0.635175	10.7349	1.04017e-06	0.000186359
ENSG00000010810	2534	FYN	FYN proto-oncogene, Src family tyrosine kinase	5.36814	0.509691	10.6909	1.07945e-06	0.000190818
ENSG00000136235	10457	GPNMB	glycoprotein nmb	7.87474	-0.686803	-10.5944	1.17149e-06	0.000204363
ENSG00000163659	25976	TIPARP	TCDD inducible poly(ADP-ribose) polymerase	5.55652	-0.654657	-10.5527	1.21395e-06	0.00020902
ENSG00000138623	8482	SEMA7A	semaphorin 7A (John Milton Hagen blood group)	3.89391	1.09442	10.389	1.3974e-06	0.000223108
ENSG00000121769	2170	FABP3	fatty acid binding protein 3	0.123576	-1.05355	-10.3808	1.40735e-06	0.000223108
ENSG00000262223	100130370	LOC100130370	uncharacterized LOC100130370	-0.231462	-1.83548	-10.3659	1.42567e-06	0.000223108
ENSG00000091409	3655	ITGA6	integrin subunit alpha 6	8.80525	0.671011	10.3529	1.44185e-06	0.000223108
ENSG00000249992	25907	TMEM158	transmembrane protein 158 (gene/pseudogene)	4.57205	0.973037	10.3488	1.447e-06	0.000223108
ENSG00000174099	253827	MSRB3	methionine sulfoxide reductase B3	3.5019	-0.603262	-10.3476	1.44859e-06	0.000223108
ENSG00000147457	91782	CHMP7	charged multivesicular body protein 7	6.5787	0.408336	10.3327	1.46736e-06	0.000223108
ENSG00000163132	4487	MSX1	msh homeobox 1	3.57414	0.934494	10.3305	1.47016e-06	0.000223108
ENSG00000143384	4170	MCL1	MCL1 apoptosis regulator, BCL2 family member	8.395	0.55747	10.3293	1.47182e-06	0.000223108
ENSG00000198223	1438	CSF2RA	colony stimulating factor 2 receptor alpha subunit	4.41121	0.823101	10.3136	1.49196e-06	0.000223108
ENSG00000187720	79875	THSD4	thrombospondin type 1 domain containing 4	6.19503	0.601491	10.3131	1.49268e-06	0.000223108
ENSG00000103888	57214	CEMIP	cell migration inducing hyaluronidase 1	2.96209	0.974173	10.3092	1.49771e-06	0.000223108
ENSG00000065911	10797	MTHFD2	methylenetetrahydrofolate dehydrogenase (NADP+ dependent) 2, methenyltetrahydrofolate cyclohydrolase	6.77316	0.611757	10.2762	1.54155e-06	0.000227087
ENSG00000116815	965	CD58	CD58 molecule	4.95643	0.643108	10.2487	1.57902e-06	0.00022838
ENSG00000091490	23231	SEL1L3	SEL1L family member 3	4.58961	0.906291	10.2446	1.58477e-06	0.00022838
ENSG00000170545	57228	SMAGP	small cell adhesion glycoprotein	3.20408	1.08767	10.2229	1.61521e-06	0.000230264
ENSG00000181467	5912	RAP2B	RAP2B, member of RAS oncogene family	5.89495	0.644874	10.1715	1.6898e-06	0.000238333
ENSG00000154928	2047	EPHB1	EPH receptor B1	2.75002	1.43359	10.1108	1.78302e-06	0.000246974
ENSG00000053747	3909	LAMA3	laminin subunit alpha 3	5.19261	1.03147	10.1074	1.78832e-06	0.000246974
ENSG00000116584	9181	ARHGEF2	Rho/Rac guanine nucleotide exchange factor 2	7.75866	0.805588	10.0573	1.8697e-06	0.000253491
ENSG00000116729	79971	WLS	Wnt ligand secretion mediator	6.53265	0.637834	10.0549	1.87375e-06	0.000253491
ENSG00000134531	2012	EMP1	epithelial membrane protein 1	10.0079	0.609451	9.95869	2.04189e-06	0.000273449
ENSG00000120738	1958	EGR1	early growth response 1	5.28022	0.916403	9.9249	2.10483e-06	0.000274565
ENSG00000242265	23089	PEG10	paternally expressed 10	7.43112	-0.604066	-9.91863	2.11673e-06	0.000274565
ENSG00000198363	444	ASPH	aspartate beta-hydroxylase	8.72211	0.586928	9.91079	2.13175e-06	0.000274565
ENSG00000161791	91010	FMNL3	formin like 3	5.87638	0.517538	9.9101	2.13307e-06	0.000274565
ENSG00000135919	5270	SERPINE2	serpin family E member 2	9.16766	0.454161	9.85225	2.24746e-06	0.000285115
ENSG00000189223	654433	PAX8-AS1	PAX8 antisense RNA 1	2.47651	1.46649	9.84707	2.25804e-06	0.000285115
ENSG00000163235	7039	TGFA	transforming growth factor alpha	5.05314	0.693907	9.83279	2.28743e-06	0.000286074
ENSG00000184792	23762	OSBP2	oxysterol binding protein 2	1.59776	0.871289	9.81305	2.32878e-06	0.000286074
ENSG00000244509	27350	APOBEC3C	apolipoprotein B mRNA editing enzyme catalytic subunit 3C	6.99389	0.408088	9.81231	2.33036e-06	0.000286074
ENSG00000050405	51474	LIMA1	LIM domain and actin binding 1	6.51869	-0.617742	-9.78222	2.395e-06	0.000290592
ENSG00000101955	8406	SRPX	sushi repeat containing protein X-linked	6.57013	0.632697	9.77491	2.41101e-06	0.000290592
ENSG00000239713	60489	APOBEC3G	apolipoprotein B mRNA editing enzyme catalytic subunit 3G	4.62849	0.69916	9.70866	2.56148e-06	0.000304138
ENSG00000100234	7078	TIMP3	TIMP metallopeptidase inhibitor 3	7.01575	0.607556	9.70535	2.56928e-06	0.000304138
ENSG00000057019	131566	DCBLD2	discoidin, CUB and LCCL domain containing 2	9.07274	0.648324	9.69351	2.59733e-06	0.000304738
ENSG00000076641	55824	PAG1	phosphoprotein membrane anchor with glycosphingolipid microdomains 1	5.50987	0.603889	9.67704	2.6369e-06	0.000306667
ENSG00000143256	5202	PFDN2	prefoldin subunit 2	5.68436	0.376889	9.65955	2.67964e-06	0.000308928
ENSG00000104332	6422	SFRP1	secreted frizzled related protein 1	8.88322	0.517306	9.62617	2.76336e-06	0.000315833
ENSG00000099250	8829	NRP1	neuropilin 1	5.70949	0.752283	9.60924	2.80692e-06	0.000317007
ENSG00000101384	182	JAG1	jagged canonical Notch ligand 1	5.26287	0.626993	9.60365	2.82145e-06	0.000317007
ENSG00000134107	8553	BHLHE40	basic helix-loop-helix family member e40	7.1759	0.586679	9.58703	2.86517e-06	0.000319214
ENSG00000113805	5067	CNTN3	contactin 3	-1.92658	0.761904	9.57312	2.90234e-06	0.00032066
ENSG00000178607	2081	ERN1	endoplasmic reticulum to nucleus signaling 1	4.36987	0.573053	9.54895	2.96821e-06	0.000325227
ENSG00000140465	1543	CYP1A1	cytochrome P450 family 1 subfamily A member 1	1.44456	-1.31398	-9.53952	2.99431e-06	0.000325398
ENSG00000128342	3976	LIF	LIF interleukin 6 family cytokine	7.54579	0.763697	9.4307	3.31476e-06	0.000357293
ENSG00000108932	9120	SLC16A6	solute carrier family 16 member 6	4.96631	0.759889	9.41811	3.35418e-06	0.000358627
ENSG00000087253	54947	LPCAT2	lysophosphatidylcholine acyltransferase 2	4.99836	-0.816607	-9.40295	3.40234e-06	0.000360865
ENSG00000164292	22836	RHOBTB3	Rho related BTB domain containing 3	6.29097	-0.68049	-9.36577	3.52367e-06	0.000370768
ENSG00000135318	4907	NT5E	5'-nucleotidase ecto	8.17725	0.554227	9.29925	3.7527e-06	0.00039038
ENSG00000183454	2903	GRIN2A	glutamate ionotropic receptor NMDA type subunit 2A	-3.45089	-1.44592	-9.2947	3.76894e-06	0.00039038
ENSG00000175197	1649	DDIT3	DNA damage inducible transcript 3	3.61043	0.960538	9.26143	3.89012e-06	0.000399808
ENSG00000185112	131583	FAM43A	family with sequence similarity 43 member A	4.55212	0.654857	9.21159	4.07974e-06	0.000416071
ENSG00000168874	84913	ATOH8	atonal bHLH transcription factor 8	1.81545	-1.69236	-9.15929	4.28958e-06	0.000434132
ENSG00000008513	6482	ST3GAL1	ST3 beta-galactoside alpha-2,3-sialyltransferase 1	4.20246	0.567895	9.12345	4.44017e-06	0.000445968
ENSG00000133639	694	BTG1	BTG anti-proliferation factor 1	6.18318	0.519214	9.09536	4.56226e-06	0.000454785
ENSG00000170961	3037	HAS2	hyaluronan synthase 2	1.2568	-1.91164	-9.07888	4.63556e-06	0.000456191
ENSG00000163297	118429	ANTXR2	ANTXR cell adhesion molecule 2	6.30954	0.590753	9.07674	4.64518e-06	0.000456191
ENSG00000006459	80853	KDM7A	lysine demethylase 7A	4.18408	0.734479	9.04277	4.80076e-06	0.000468003
ENSG00000171132	5581	PRKCE	protein kinase C epsilon	5.14198	0.368137	9.02055	4.90563e-06	0.000474736
ENSG00000106105	2617	GARS1	glycyl-tRNA synthetase 1	7.61034	0.500038	8.90944	5.46878e-06	0.0005254
ENSG00000070540	55062	WIPI1	WD repeat domain, phosphoinositide interacting 1	5.13798	0.443905	8.89294	5.55826e-06	0.000528019
ENSG00000197046	284266	SIGLEC15	sialic acid binding Ig like lectin 15	-0.148362	1.15316	8.88976	5.5757e-06	0.000528019
ENSG00000155090	7071	KLF10	Kruppel like factor 10	5.77145	0.363018	8.84556	5.8242e-06	0.000546031
ENSG00000151789	79750	ZNF385D	zinc finger protein 385D	-0.176445	1.79989	8.84139	5.84828e-06	0.000546031
ENSG00000170485	4862	NPAS2	neuronal PAS domain protein 2	7.62445	0.419367	8.81831	5.98344e-06	0.000552643
ENSG00000149948	8091	HMGA2	high mobility group AT-hook 2	6.16603	0.706495	8.81511	6.00246e-06	0.000552643
ENSG00000164683	23462	HEY1	hes related family bHLH transcription factor with YRPW motif 1	5.2632	0.559675	8.80665	6.05307e-06	0.000553459
ENSG00000110619	833	CARS1	cysteinyl-tRNA synthetase 1	6.51442	0.446522	8.78657	6.17496e-06	0.000554916
ENSG00000091844	26575	RGS17	regulator of G protein signaling 17	2.48969	1.40291	8.78196	6.20329e-06	0.000554916
ENSG00000146733	5723	PSPH	phosphoserine phosphatase	4.41566	0.562963	8.78176	6.20453e-06	0.000554916
ENSG00000157827	114793	FMNL2	formin like 2	7.22001	0.52957	8.77584	6.24121e-06	0.000554916
ENSG00000115183	85461	TANC1	tetratricopeptide repeat, ankyrin repeat and coiled-coil containing 1	5.96051	-0.432753	-8.76989	6.27828e-06	0.000554916
ENSG00000124882	2069	EREG	epiregulin	-0.969473	0.881449	8.66861	6.94748e-06	0.000609998
ENSG00000170439	196410	METTL7B	methyltransferase like 7B	4.24317	0.719227	8.6522	7.06303e-06	0.000613184
ENSG00000145860	153830	RNF145	ring finger protein 145	7.81714	0.530936	8.65034	7.07626e-06	0.000613184
ENSG00000031698	6301	SARS1	seryl-tRNA synthetase 1	7.10818	0.422601	8.60991	7.37067e-06	0.000634548
ENSG00000134109	9695	EDEM1	ER degradation enhancing alpha-mannosidase like protein 1	7.50354	0.548898	8.56002	7.75251e-06	0.000663115
ENSG00000115414	2335	FN1	fibronectin 1	10.067	0.596614	8.53444	7.95656e-06	0.000676206
ENSG00000166750	162394	SLFN5	schlafen family member 5	6.65753	0.561401	8.50872	8.16773e-06	0.000689731
ENSG00000091129	4897	NRCAM	neuronal cell adhesion molecule	2.13059	1.45343	8.4832	8.38329e-06	0.000701036
ENSG00000146950	357	SHROOM2	shroom family member 2	4.24425	0.701581	8.4804	8.40735e-06	0.000701036
ENSG00000173334	10221	TRIB1	tribbles pseudokinase 1	6.21222	0.492994	8.46853	8.50999e-06	0.000705159
ENSG00000144136	6574	SLC20A1	solute carrier family 20 member 1	10.2713	0.468994	8.41336	9.00554e-06	0.000741587
ENSG00000122877	1959	EGR2	early growth response 2	1.63939	1.09428	8.33813	9.73273e-06	0.000796522
ENSG00000116016	2034	EPAS1	endothelial PAS domain protein 1	5.18728	0.590863	8.3294	9.82118e-06	0.00079883
ENSG00000158470	9334	B4GALT5	beta-1,4-galactosyltransferase 5	8.30477	0.453911	8.27486	1.03938e-05	0.000840253
ENSG00000079156	114880	OSBPL6	oxysterol binding protein like 6	4.27924	0.479844	8.24488	1.07242e-05	0.000861537
ENSG00000172927	26579	MYEOV	myeloma overexpressed	6.01116	0.599348	8.23928	1.07871e-05	0.000861537
ENSG00000138061	1545	CYP1B1	cytochrome P450 family 1 subfamily B member 1	2.37989	-0.969191	-8.16876	1.16152e-05	0.000922118
ENSG00000221988	9374	PPT2	palmitoyl-protein thioesterase 2	4.15738	0.515074	8.16248	1.16922e-05	0.000922709
ENSG00000117643	57134	MAN1C1	mannosidase alpha class 1C member 1	1.9257	-0.987485	-8.12506	1.21629e-05	0.00095418
ENSG00000168916	57507	ZNF608	zinc finger protein 608	4.3523	-0.539237	-8.08916	1.26341e-05	0.000985312
ENSG00000150995	3708	ITPR1	inositol 1,4,5-trisphosphate receptor type 1	4.80872	0.464093	8.04945	1.31784e-05	0.00102175
ENSG00000131069	55902	ACSS2	acyl-CoA synthetase short chain family member 2	5.70718	0.394661	8.02716	1.34951e-05	0.00104022
ENSG00000099937	3053	SERPIND1	serpin family D member 1	-1.55337	2.51474	8.01404	1.36854e-05	0.00104879
ENSG00000138759	80144	FRAS1	Fraser extracellular matrix complex subunit 1	4.79421	-0.817987	-7.99716	1.39345e-05	0.00106174
ENSG00000035403	7414	VCL	vinculin	8.42112	-0.37713	-7.99126	1.40227e-05	0.00106236
ENSG00000153162	654	BMP6	bone morphogenetic protein 6	0.464801	1.25989	7.9721	1.43135e-05	0.00107823
ENSG00000112984	10112	KIF20A	kinesin family member 20A	6.84869	-0.389276	-7.96596	1.4408e-05	0.00107921
ENSG00000112715	7422	VEGFA	vascular endothelial growth factor A	4.80995	0.684385	7.95805	1.45308e-05	0.0010823
ENSG00000167693	64359	NXN	nucleoredoxin	1.55859	-1.42668	-7.94281	1.47707e-05	0.00109402
ENSG00000069020	375449	MAST4	microtubule associated serine/threonine kinase family member 4	3.28187	0.666217	7.87305	1.59252e-05	0.00116762
ENSG00000246859	100505678	STARD4-AS1	STARD4 antisense RNA 1	1.36505	-0.766853	-7.87216	1.59405e-05	0.00116762
ENSG00000159128	3460	IFNGR2	interferon gamma receptor 2	6.5772	0.3275	7.85511	1.62377e-05	0.00118285
ENSG00000049246	8863	PER3	period circadian regulator 3	5.05442	-0.390511	-7.84193	1.64714e-05	0.00119332
ENSG00000117461	8503	PIK3R3	phosphoinositide-3-kinase regulatory subunit 3	6.09873	-0.509587	-7.82647	1.67504e-05	0.00120694
ENSG00000170004	1107	CHD3	chromodomain helicase DNA binding protein 3	6.89012	-0.415614	-7.78984	1.74321e-05	0.00124833
ENSG00000111145	2004	ELK3	ETS transcription factor ELK3	6.06647	0.373908	7.78559	1.75131e-05	0.00124833
ENSG00000118900	29855	UBN1	ubinuclein 1	7.33869	0.39962	7.76971	1.78196e-05	0.00126338
ENSG00000166123	84706	GPT2	glutamic--pyruvic transaminase 2	3.98663	0.84734	7.71319	1.89584e-05	0.00133697
ENSG00000188643	140576	S100A16	S100 calcium binding protein A16	6.64945	0.561764	7.69851	1.9267e-05	0.00135154
ENSG00000157404	3815	KIT	KIT proto-oncogene, receptor tyrosine kinase	6.47805	-0.700247	-7.69254	1.93942e-05	0.0013533
ENSG00000085063	966	CD59	CD59 molecule (CD59 blood group)	8.55087	0.503151	7.63813	2.0595e-05	0.00142957
ENSG00000137936	8412	BCAR3	BCAR3 adaptor protein, NSP family member	6.69097	0.378148	7.59857	2.15188e-05	0.00148529
ENSG00000033170	2530	FUT8	fucosyltransferase 8	5.62343	0.489398	7.59428	2.16217e-05	0.00148529
ENSG00000164733	1508	CTSB	cathepsin B	10.8689	0.561428	7.58715	2.17938e-05	0.00148939
ENSG00000143375	57530	CGN	cingulin	2.11208	-1.10123	-7.57401	2.21149e-05	0.00150359
ENSG00000158604	222068	TMED4	transmembrane p24 trafficking protein 4	6.64528	0.292254	7.50766	2.38173e-05	0.00161107
ENSG00000118242	55686	MREG	melanoregulin	3.96609	0.395717	7.46315	2.50386e-05	0.00167981
ENSG00000171951	7857	SCG2	secretogranin II	4.33656	0.648003	7.45866	2.51657e-05	0.00167981
ENSG00000197183	140688	NOL4L	nucleolar protein 4 like	6.13181	0.367051	7.45697	2.52136e-05	0.00167981
ENSG00000120889	8795	TNFRSF10B	TNF receptor superfamily member 10b	8.23481	0.427111	7.43759	2.57708e-05	0.00170834
ENSG00000111799	1303	COL12A1	collagen type XII alpha 1 chain	4.65633	-0.710204	-7.40405	2.67671e-05	0.00176556
ENSG00000170373	1469	CST1	cystatin SN	-0.67627	4.10946	7.39083	2.71712e-05	0.00178167
ENSG00000140416	7168	TPM1	tropomyosin 1	5.62553	-0.628867	-7.3873	2.728e-05	0.00178167
ENSG00000121454	89884	LHX4	LIM homeobox 4	2.25155	-0.823741	-7.38034	2.74963e-05	0.00178699
ENSG00000168495	661	POLR3D	RNA polymerase III subunit D	5.50979	0.315771	7.36495	2.79815e-05	0.00180965
ENSG00000154447	57630	SH3RF1	SH3 domain containing ring finger 1	4.43	0.409564	7.34616	2.85862e-05	0.00183295
ENSG00000142669	83442	SH3BGRL3	SH3 domain binding glutamate rich protein like 3	6.73157	0.481928	7.34295	2.86909e-05	0.00183295
ENSG00000198742	57154	SMURF1	SMAD specific E3 ubiquitin protein ligase 1	5.72097	0.340497	7.34095	2.87565e-05	0.00183295
ENSG00000152818	7402	UTRN	utrophin	6.97015	-0.591245	-7.32503	2.92834e-05	0.00185761
ENSG00000196449	79693	YRDC	yrdC N6-threonylcarbamoyltransferase domain containing	4.41694	0.36024	7.30901	2.98242e-05	0.00187276
ENSG00000166979	59271	EVA1C	eva-1 homolog C	2.72387	0.710606	7.30695	2.98948e-05	0.00187276
ENSG00000173221	2745	GLRX	glutaredoxin	4.63893	0.694253	7.30545	2.99461e-05	0.00187276
ENSG00000101457	116092	DNTTIP1	deoxynucleotidyltransferase terminal interacting protein 1	5.88645	0.606924	7.2985	3.0185e-05	0.00187884
ENSG00000198369	200734	SPRED2	sprouty related EVH1 domain containing 2	6.64814	0.320233	7.28014	3.08268e-05	0.00190982
ENSG00000135540	57224	NHSL1	NHS like 1	5.64602	0.416885	7.27088	3.11557e-05	0.00192122
ENSG00000134684	8565	YARS1	tyrosyl-tRNA synthetase 1	6.83783	0.30799	7.26523	3.13587e-05	0.00192479
ENSG00000132429	64208	POPDC3	popeye domain containing 3	3.92977	0.520292	7.23457	3.24838e-05	0.00198465
ENSG00000087245	4313	MMP2	matrix metallopeptidase 2	3.93579	-0.654937	-7.20096	3.37684e-05	0.00205368
ENSG00000185640	338785	KRT79	keratin 79	0.0377755	1.18335	7.19037	3.41842e-05	0.00206947
ENSG00000089012	55423	SIRPG	signal regulatory protein gamma	-2.70269	0.742641	7.1851	3.43933e-05	0.00207267
ENSG00000166401	5271	SERPINB8	serpin family B member 8	4.41237	0.438088	7.15182	3.57462e-05	0.00214445
ENSG00000110092	595	CCND1	cyclin D1	8.674	0.291676	7.1347	3.64646e-05	0.00217769
ENSG00000106366	5054	SERPINE1	serpin family E member 1	4.98448	0.886376	7.12006	3.70915e-05	0.0021999
ENSG00000059728	4084	MXD1	MAX dimerization protein 1	3.46385	0.595518	7.11828	3.71683e-05	0.0021999
ENSG00000128512	9732	DOCK4	dedicator of cytokinesis 4	3.45632	0.685242	7.09511	3.81865e-05	0.00224462
ENSG00000131409	94030	LRRC4B	leucine rich repeat containing 4B	-1.59008	-1.83548	-7.09286	3.82872e-05	0.00224462
ENSG00000005471	5244	ABCB4	ATP binding cassette subfamily B member 4	0.516576	-0.639993	-7.08963	3.84318e-05	0.00224462
ENSG00000187017	83715	ESPN	espin	-1.36087	-1.87701	-7.0796	3.88852e-05	0.00225705
ENSG00000107960	79991	STN1	STN1 subunit of CST complex	4.40979	0.460599	7.07741	3.89851e-05	0.00225705
ENSG00000092964	1808	DPYSL2	dihydropyrimidinase like 2	6.1634	0.307807	7.07113	3.92727e-05	0.00226382
ENSG00000141753	3487	IGFBP4	insulin like growth factor binding protein 4	1.97702	-0.583534	-7.06551	3.95317e-05	0.00226888
ENSG00000105855	3696	ITGB8	integrin subunit beta 8	3.47775	0.979972	7.06061	3.97594e-05	0.00227211
ENSG00000163399	476	ATP1A1	ATPase Na+/K+ transporting subunit alpha 1	10.2992	0.480092	7.03516	4.09648e-05	0.00233095
ENSG00000152784	56978	PRDM8	PR/SET domain 8	3.55829	0.609762	7.02716	4.13516e-05	0.0023429
ENSG00000100994	5834	PYGB	glycogen phosphorylase B	7.6028	0.820049	7.02349	4.15305e-05	0.00234303
ENSG00000163932	5580	PRKCD	protein kinase C delta	5.4109	0.516499	6.99574	4.29104e-05	0.00241062
ENSG00000196159	79633	FAT4	FAT atypical cadherin 4	3.13367	-0.62841	-6.98028	4.37003e-05	0.00244463
ENSG00000164951	54704	PDP1	pyruvate dehyrogenase phosphatase catalytic subunit 1	6.46956	-0.493314	-6.96979	4.42458e-05	0.00246475
ENSG00000166025	154810	AMOTL1	angiomotin like 1	7.35944	0.350185	6.94596	4.55116e-05	0.00251497
ENSG00000157693	203197	TMEM268	transmembrane protein 268	4.99302	0.42245	6.94569	4.55266e-05	0.00251497
ENSG00000234840	441389	LINC01239	long intergenic non-protein coding RNA 1239	-1.08854	0.588757	6.90483	4.77905e-05	0.00262907
ENSG00000137872	80031	SEMA6D	semaphorin 6D	1.65993	-0.972946	-6.89623	4.82824e-05	0.00264516
ENSG00000028277	5452	POU2F2	POU class 2 homeobox 2	2.23145	0.83003	6.82393	5.26419e-05	0.00287212
ENSG00000133067	59352	LGR6	leucine rich repeat containing G protein-coupled receptor 6	-2.11677	-1.08438	-6.8184	5.29924e-05	0.0028794
ENSG00000203867	282996	RBM20	RNA binding motif protein 20	2.13955	0.370369	6.78429	5.52114e-05	0.00298633
ENSG00000171310	50515	CHST11	carbohydrate sulfotransferase 11	6.4239	0.418907	6.7813	5.54108e-05	0.00298633
ENSG00000102804	8848	TSC22D1	TSC22 domain family member 1	7.14458	0.297685	6.77087	5.61122e-05	0.00300353
ENSG00000101187	28231	SLCO4A1	solute carrier organic anion transporter family member 4A1	4.55736	0.81646	6.76983	5.6183e-05	0.00300353
ENSG00000170873	9788	MTSS1	MTSS I-BAR domain containing 1	2.46246	0.902002	6.76515	5.65008e-05	0.00300839
ENSG00000020577	23034	SAMD4A	sterile alpha motif domain containing 4A	5.46985	-0.320793	-6.75902	5.6921e-05	0.00300978
ENSG00000145703	10788	IQGAP2	IQ motif containing GTPase activating protein 2	5.45882	0.401708	6.75814	5.6981e-05	0.00300978
ENSG00000041982	3371	TNC	tenascin C	7.94856	-0.459114	-6.74528	5.7874e-05	0.00304482
ENSG00000183779	80139	ZNF703	zinc finger protein 703	5.99322	-0.704771	-6.74059	5.82033e-05	0.00305004
ENSG00000143891	130589	GALM	galactose mutarotase	-0.6934	2.49541	6.73214	5.88021e-05	0.00306928
ENSG00000162909	824	CAPN2	calpain 2	9.25834	0.270933	6.71214	6.02446e-05	0.00313225
ENSG00000147576	137872	ADHFE1	alcohol dehydrogenase iron containing 1	0.51231	-0.747917	-6.70299	6.09184e-05	0.00315491
ENSG00000164761	4982	TNFRSF11B	TNF receptor superfamily member 11b	-0.69401	0.583664	6.69371	6.16092e-05	0.00317827
ENSG00000173848	10276	NET1	neuroepithelial cell transforming 1	7.21085	0.346454	6.67033	6.33879e-05	0.00325017
ENSG00000000971	3075	CFH	complement factor H	2.72397	-0.9018	-6.66584	6.37359e-05	0.00325017
ENSG00000184347	6586	SLIT3	slit guidance ligand 3	4.71428	-0.633368	-6.6658	6.37384e-05	0.00325017
ENSG00000183092	57596	BEGAIN	brain enriched guanylate kinase associated	-0.920789	-1.87701	-6.6428	6.55535e-05	0.00332992
ENSG00000114315	3280	HES1	hes family bHLH transcription factor 1	3.50198	0.507711	6.61708	6.76498e-05	0.00342122
ENSG00000130766	83667	SESN2	sestrin 2	3.21791	0.909514	6.61446	6.78671e-05	0.00342122
ENSG00000101333	5332	PLCB4	phospholipase C beta 4	4.7132	-0.512934	-6.60569	6.86012e-05	0.00344513
ENSG00000104738	4173	MCM4	minichromosome maintenance complex component 4	8.16158	-0.24925	-6.57016	7.16628e-05	0.00357406
ENSG00000163638	56999	ADAMTS9	ADAM metallopeptidase with thrombospondin type 1 motif 9	-0.509602	-0.639535	-6.56878	7.17847e-05	0.00357406
ENSG00000137941	79739	TTLL7	tubulin tyrosine ligase like 7	4.07605	-0.456344	-6.56167	7.24167e-05	0.00357406
ENSG00000184574	57121	LPAR5	lysophosphatidic acid receptor 5	-1.16335	-2.20396	-6.56089	7.24861e-05	0.00357406
ENSG00000169908	4071	TM4SF1	transmembrane 4 L six family member 1	7.6211	0.449794	6.55925	7.26328e-05	0.00357406
ENSG00000168481	203190	LGI3	leucine rich repeat LGI family member 3	0.701614	-1.68305	-6.55754	7.27859e-05	0.00357406
ENSG00000074935	51175	TUBE1	tubulin epsilon 1	3.65389	0.726853	6.5539	7.31134e-05	0.00357689
ENSG00000157227	4323	MMP14	matrix metallopeptidase 14	9.25691	0.708846	6.54627	7.38047e-05	0.00359744
ENSG00000174136	285704	RGMB	repulsive guidance molecule BMP co-receptor b	5.00637	0.368008	6.52383	7.58798e-05	0.00368504
ENSG00000158480	9825	SPATA2	spermatogenesis associated 2	5.07217	0.448043	6.50696	7.74811e-05	0.00374076
ENSG00000137962	9411	ARHGAP29	Rho GTPase activating protein 29	6.14613	-0.489584	-6.50581	7.75915e-05	0.00374076
ENSG00000213693	729799	SEC14L1P1	SEC14 like 1 pseudogene 1	-0.360695	-0.789676	-6.50106	7.805e-05	0.00374923
ENSG00000121039	157506	RDH10	retinol dehydrogenase 10	3.9039	0.399111	6.4843	7.96905e-05	0.00381421
ENSG00000128165	79924	ADM2	adrenomedullin 2	1.64577	1.24327	6.45485	8.26634e-05	0.00394227
ENSG00000107554	23268	DNMBP	dynamin binding protein	6.2646	0.434584	6.43969	8.42412e-05	0.00400312
ENSG00000177426	7050	TGIF1	TGFB induced factor homeobox 1	5.98171	0.30427	6.42637	8.56539e-05	0.00405571
ENSG00000126785	57381	RHOJ	ras homolog family member J	1.68616	1.62596	6.39715	8.88427e-05	0.00419173
ENSG00000187098	4286	MITF	melanocyte inducing transcription factor	6.97073	-0.468588	-6.37775	9.10318e-05	0.00427892
ENSG00000189184	54510	PCDH18	protocadherin 18	-1.80139	-0.765936	-6.37509	9.13361e-05	0.00427892
ENSG00000080823	5891	MOK	MOK protein kinase	5.98686	0.425045	6.35062	9.41899e-05	0.00439708
ENSG00000182836	345557	PLCXD3	phosphatidylinositol specific phospholipase C X domain containing 3	-3.15451	1.14074	6.34359	9.50276e-05	0.00442062
ENSG00000151474	55691	FRMD4A	FERM domain containing 4A	5.27416	0.413915	6.33612	9.59274e-05	0.00444687
ENSG00000153976	9955	HS3ST3A1	heparan sulfate-glucosamine 3-sulfotransferase 3A1	-2.87279	0.838753	6.33281	9.63284e-05	0.0044499
ENSG00000171914	83660	TLN2	talin 2	5.06306	0.376688	6.315	9.85194e-05	0.00453057
ENSG00000139926	122786	FRMD6	FERM domain containing 6	6.3583	-0.399715	-6.31308	9.8758e-05	0.00453057
ENSG00000134986	9315	NREP	neuronal regeneration related protein	3.87683	-0.690206	-6.30923	9.92396e-05	0.00453696
ENSG00000100003	23541	SEC14L2	SEC14 like lipid binding 2	3.48598	0.511451	6.30415	9.98799e-05	0.00455054
ENSG00000077782	2260	FGFR1	fibroblast growth factor receptor 1	7.59837	0.526592	6.28193	0.000102731	0.00466441
ENSG00000167306	4645	MYO5B	myosin VB	2.8683	-0.502894	-6.2721	0.00010402	0.0047068
ENSG00000197971	4155	MBP	myelin basic protein	8.78428	0.297266	6.2606	0.00010555	0.00475981
ENSG00000116761	1491	CTH	cystathionine gamma-lyase	3.22893	0.770874	6.24484	0.000107688	0.00483974
ENSG00000148680	3363	HTR7	5-hydroxytryptamine receptor 7	2.5761	0.632286	6.22791	0.000110035	0.00492854
ENSG00000164543	9263	STK17A	serine/threonine kinase 17a	6.63435	0.489034	6.21305	0.000112141	0.00500592
ENSG00000123080	1031	CDKN2C	cyclin dependent kinase inhibitor 2C	5.18647	-0.51701	-6.19983	0.000114052	0.00507417
ENSG00000090861	16	AARS1	alanyl-tRNA synthetase 1	7.81454	0.293066	6.19373	0.000114945	0.00508698
ENSG00000162512	9672	SDC3	syndecan 3	7.3945	-0.646837	-6.19262	0.000115107	0.00508698
ENSG00000081913	23239	PHLPP1	PH domain and leucine rich repeat protein phosphatase 1	4.76927	-0.292708	-6.18225	0.000116647	0.00513789
ENSG00000149218	23052	ENDOD1	endonuclease domain containing 1	5.77508	0.318114	6.16938	0.000118587	0.0051491
ENSG00000163430	11167	FSTL1	follistatin like 1	5.78125	-0.439619	-6.16914	0.000118623	0.0051491
ENSG00000089041	5027	P2RX7	purinergic receptor P2X 7	3.32005	-0.677853	-6.16896	0.000118651	0.0051491
ENSG00000231185	101926941	SPRY4-AS1	SPRY4 antisense RNA 1	-0.0337461	0.876048	6.16585	0.000119125	0.0051491
ENSG00000113368	4001	LMNB1	lamin B1	7.4843	-0.324004	-6.16577	0.000119136	0.0051491
ENSG00000213949	3672	ITGA1	integrin subunit alpha 1	4.70665	0.564834	6.16189	0.000119732	0.0051491
ENSG00000138678	84803	GPAT3	glycerol-3-phosphate acyltransferase 3	6.90763	0.410855	6.1613	0.000119823	0.0051491
ENSG00000184937	7490	WT1	WT1 transcription factor	4.25516	-0.427177	-6.15808	0.000120318	0.0051491
ENSG00000189171	6284	S100A13	S100 calcium binding protein A13	4.36602	0.547419	6.15758	0.000120397	0.0051491
ENSG00000180537	221687	RNF182	ring finger protein 182	6.1678	0.384122	6.15442	0.000120886	0.00515339
ENSG00000108375	54894	RNF43	ring finger protein 43	3.57033	-0.433353	-6.1485	0.000121809	0.00517608
ENSG00000081059	6932	TCF7	transcription factor 7	2.97816	-0.540797	-6.13149	0.000124505	0.00527376
ENSG00000044574	3309	HSPA5	heat shock protein family A (Hsp70) member 5	9.75392	0.34249	6.11639	0.000126951	0.00536023
ENSG00000184588	5142	PDE4B	phosphodiesterase 4B	5.65613	-0.52266	-6.10791	0.000128347	0.00539659
ENSG00000165424	219654	ZCCHC24	zinc finger CCHC-type containing 24	6.48193	0.42706	6.10623	0.000128626	0.00539659
ENSG00000057704	57458	TMCC3	transmembrane and coiled-coil domain family 3	3.65902	0.643367	6.10114	0.000129474	0.00541505
ENSG00000176406	9699	RIMS2	regulating synaptic membrane exocytosis 2	3.01545	-0.729078	-6.09759	0.000130069	0.0054228
ENSG00000267530	107985343	LINC01836	long intergenic non-protein coding RNA 1836	-3.36252	-0.93451	-6.07211	0.000134428	0.00558699
ENSG00000163513	7048	TGFBR2	transforming growth factor beta receptor 2	6.34956	0.265619	6.06794	0.000135157	0.00559971
ENSG00000132669	54453	RIN2	Ras and Rab interactor 2	3.56091	0.53428	6.05999	0.000136558	0.00562255
ENSG00000146072	27242	TNFRSF21	TNF receptor superfamily member 21	7.19696	0.288963	6.05991	0.000136572	0.00562255
ENSG00000127955	2770	GNAI1	G protein subunit alpha i1	4.44785	0.450646	6.05761	0.00013698	0.00562255
ENSG00000026508	960	CD44	CD44 molecule (Indian blood group)	9.28288	0.347191	6.04305	0.000139594	0.00571215
ENSG00000172403	171024	SYNPO2	synaptopodin 2	0.385618	-1.07667	-6.01407	0.000144959	0.00591343
ENSG00000205213	55366	LGR4	leucine rich repeat containing G protein-coupled receptor 4	3.75725	-0.5678	-6.00114	0.000147425	0.00599559
ENSG00000101871	4281	MID1	midline 1	5.05618	-0.37023	-5.99259	0.00014908	0.00603588
ENSG00000108797	8506	CNTNAP1	contactin associated protein 1	2.99077	-0.710015	-5.99132	0.000149326	0.00603588
ENSG00000064300	4804	NGFR	nerve growth factor receptor	2.64565	1.12326	5.98415	0.000150732	0.00606274
ENSG00000112186	10486	CAP2	cyclase associated actin cytoskeleton regulatory protein 2	5.6238	-0.376301	-5.98327	0.000150905	0.00606274
ENSG00000197461	5154	PDGFA	platelet derived growth factor subunit A	4.69069	0.335931	5.97922	0.000151708	0.00607658
ENSG00000157483	4643	MYO1E	myosin IE	6.97923	0.251904	5.95915	0.000155747	0.00621954
ENSG00000177363	221091	LRRN4CL	LRRN4 C-terminal like	-0.531096	1.41842	5.95578	0.000156437	0.00622836
ENSG00000119280	84886	C1orf198	chromosome 1 open reading frame 198	5.14538	0.379115	5.94702	0.000158244	0.00628144
ENSG00000129474	84962	AJUBA	ajuba LIM protein	4.32716	-0.541713	-5.94239	0.000159209	0.00630088
ENSG00000111331	4940	OAS3	2'-5'-oligoadenylate synthetase 3	5.72989	-0.434882	-5.933	0.000161184	0.00636006
ENSG00000171488	84230	LRRC8C	leucine rich repeat containing 8 VRAC subunit C	3.73314	0.530352	5.92474	0.000162946	0.00641048
ENSG00000181192	55526	DHTKD1	dehydrogenase E1 and transketolase domain containing 1	6.2457	-0.276353	-5.92237	0.000163454	0.00641145
ENSG00000143612	25912	C1orf43	chromosome 1 open reading frame 43	8.1824	0.261094	5.91548	0.000164942	0.00645075
ENSG00000165694	90167	FRMD7	FERM domain containing 7	-2.11936	-0.653803	-5.90358	0.000167549	0.00653341
ENSG00000164175	51151	SLC45A2	solute carrier family 45 member 2	-0.0630687	1.70293	5.88946	0.000170699	0.00663673
ENSG00000169429	3576	CXCL8	C-X-C motif chemokine ligand 8	2.06505	0.836293	5.88461	0.000171795	0.00665983
ENSG00000113552	10007	GNPDA1	glucosamine-6-phosphate deaminase 1	6.21446	0.310179	5.87032	0.00017507	0.00676701
ENSG00000173812	10209	EIF1	eukaryotic translation initiation factor 1	8.6371	0.308574	5.8677	0.00017568	0.00677083
ENSG00000170899	2941	GSTA4	glutathione S-transferase alpha 4	2.19914	-0.503651	-5.86535	0.000176225	0.00677142
ENSG00000164100	9348	NDST3	N-deacetylase and N-sulfotransferase 3	1.13174	-0.888659	-5.86325	0.000176717	0.00677142
ENSG00000147454	51312	SLC25A37	solute carrier family 25 member 37	5.85759	0.440106	5.8566	0.000178279	0.00681159
ENSG00000140835	10164	CHST4	carbohydrate sulfotransferase 4	-2.22118	-0.56708	-5.83807	0.000182712	0.00695882
ENSG00000128590	4189	DNAJB9	DnaJ heat shock protein family (Hsp40) member B9	4.46164	0.501688	5.83614	0.000183182	0.00695882
ENSG00000138639	83478	ARHGAP24	Rho GTPase activating protein 24	3.1021	0.467826	5.82231	0.000186577	0.00705492
ENSG00000112297	202	CRYBG1	crystallin beta-gamma domain containing 1	4.55565	0.444443	5.82151	0.000186776	0.00705492
ENSG00000092068	23428	SLC7A8	solute carrier family 7 member 8	3.03992	-0.542914	-5.81154	0.000189271	0.00712602
ENSG00000142178	150094	SIK1	salt inducible kinase 1	3.03832	0.418862	5.8097	0.000189733	0.00712602
ENSG00000111276	1027	CDKN1B	cyclin dependent kinase inhibitor 1B	5.22352	-0.327604	-5.78989	0.000194808	0.00727627
ENSG00000184254	220	ALDH1A3	aldehyde dehydrogenase 1 family member A3	5.59214	-0.320824	-5.7898	0.000194832	0.00727627
ENSG00000140443	3480	IGF1R	insulin like growth factor 1 receptor	6.65687	-0.328973	-5.78571	0.000195898	0.00729556
ENSG00000128394	200316	APOBEC3F	apolipoprotein B mRNA editing enzyme catalytic subunit 3F	3.48257	0.493467	5.78304	0.000196597	0.00730108
ENSG00000075420	64778	FNDC3B	fibronectin type III domain containing 3B	6.92727	0.382726	5.76016	0.0002027	0.00750669
ENSG00000137494	338699	ANKRD42	ankyrin repeat domain 42	3.27644	0.353178	5.7562	0.000203778	0.00752559
ENSG00000112992	23530	NNT	nicotinamide nucleotide transhydrogenase	7.57264	-0.367518	-5.7537	0.000204459	0.00752979
ENSG00000144354	83879	CDCA7	cell division cycle associated 7	5.06199	-0.331716	-5.7412	0.000207911	0.00763569
ENSG00000068323	7030	TFE3	transcription factor binding to IGHM enhancer 3	5.13709	0.339093	5.73867	0.000208617	0.00764046
ENSG00000148773	4288	MKI67	marker of proliferation Ki-67	9.72032	-0.35366	-5.73432	0.000209839	0.00766405
ENSG00000196352	1604	CD55	CD55 molecule (Cromer blood group)	7.00097	0.363077	5.73054	0.000210906	0.00768183
ENSG00000007062	8842	PROM1	prominin 1	-3.22215	-2.0782	-5.71982	0.000213964	0.00777187
ENSG00000241852	541565	C8orf58	chromosome 8 open reading frame 58	3.33138	0.304671	5.71771	0.00021457	0.00777259
ENSG00000122966	11113	CIT	citron rho-interacting serine/threonine kinase	7.29474	-0.275274	-5.70734	0.000217582	0.00786022
ENSG00000054654	23224	SYNE2	spectrin repeat containing nuclear envelope protein 2	7.49626	-0.520763	-5.70032	0.000219646	0.00791324
ENSG00000164932	115908	CTHRC1	collagen triple helix repeat containing 1	6.59996	0.315788	5.69648	0.000220787	0.00793277
ENSG00000184557	9021	SOCS3	suppressor of cytokine signaling 3	4.62628	0.371581	5.69248	0.00022198	0.00795407
ENSG00000124225	56937	PMEPA1	prostate transmembrane protein, androgen induced 1	3.71666	0.429386	5.68729	0.000223535	0.00798822
ENSG00000152217	26040	SETBP1	SET binding protein 1	4.12412	0.449282	5.67067	0.000228604	0.0081474
ENSG00000011426	54443	ANLN	anillin actin binding protein	8.47228	-0.380151	-5.6487	0.000235494	0.00837045
ENSG00000155016	113612	CYP2U1	cytochrome P450 family 2 subfamily U member 1	4.43027	-0.360447	-5.6389	0.00023864	0.0084596
ENSG00000104213	5157	PDGFRL	platelet derived growth factor receptor like	-1.8916	-2.0782	-5.63623	0.000239503	0.00846756
ENSG00000111266	80824	DUSP16	dual specificity phosphatase 16	4.12425	-0.31698	-5.62786	0.000242237	0.00854142
ENSG00000134294	54407	SLC38A2	solute carrier family 38 member 2	8.51355	0.364529	5.62573	0.000242937	0.00854338
ENSG00000135424	3679	ITGA7	integrin subunit alpha 7	4.0554	0.679864	5.62208	0.000244145	0.00856315
ENSG00000078018	4133	MAP2	microtubule associated protein 2	3.08562	-0.615112	-5.61868	0.000245272	0.00857999
ENSG00000196937	10447	FAM3C	family with sequence similarity 3 member C	6.80736	0.41844	5.60761	0.000248989	0.00868708
ENSG00000126016	154796	AMOT	angiomotin	4.18242	-0.38029	-5.59887	0.000251965	0.00876785
ENSG00000058866	1608	DGKG	diacylglycerol kinase gamma	4.06342	0.513769	5.59216	0.000254277	0.00882514
ENSG00000243811	140564	APOBEC3D	apolipoprotein B mRNA editing enzyme catalytic subunit 3D	2.92187	0.453835	5.58827	0.000255627	0.00884883
ENSG00000141404	2774	GNAL	G protein subunit alpha L	1.23935	-0.687232	-5.58046	0.000258359	0.00892011
ENSG00000179542	139065	SLITRK4	SLIT and NTRK like family member 4	-1.61768	0.460539	5.57053	0.00026188	0.00900672
ENSG00000197982	127687	C1orf122	chromosome 1 open reading frame 122	3.03302	0.349009	5.56956	0.000262226	0.00900672
ENSG00000133805	272	AMPD3	adenosine monophosphate deaminase 3	2.86233	0.590608	5.5673	0.000263038	0.00901126
ENSG00000197555	26037	SIPA1L1	signal induced proliferation associated 1 like 1	5.83596	0.323264	5.56464	0.000263995	0.00902075
ENSG00000012124	933	CD22	CD22 molecule	2.61217	0.72271	5.56236	0.000264818	0.00902155
ENSG00000153879	1054	CEBPG	CCAAT enhancer binding protein gamma	5.27906	0.422234	5.56081	0.00026538	0.00902155
ENSG00000185453	374920	ZSWIM9	zinc finger SWIM-type containing 9	2.34321	-0.510287	-5.55782	0.000266465	0.00903527
ENSG00000143061	3321	IGSF3	immunoglobulin superfamily member 3	7.39623	-0.36955	-5.55492	0.000267523	0.00904801
ENSG00000169047	3667	IRS1	insulin receptor substrate 1	3.4337	-0.506831	-5.54983	0.000269388	0.00908791
ENSG00000164649	55536	CDCA7L	cell division cycle associated 7 like	4.81112	-0.374802	-5.53981	0.000273106	0.00917834
ENSG00000137460	85462	FHDC1	FH2 domain containing 1	1.80635	-0.46821	-5.53888	0.000273453	0.00917834
ENSG00000166780	89927	BMERB1	bMERB domain containing 1	4.41997	0.378362	5.53585	0.000274591	0.00919326
ENSG00000184564	84189	SLITRK6	SLIT and NTRK like family member 6	2.26714	0.892449	5.52485	0.00027876	0.00930933
ENSG00000197415	79674	VEPH1	ventricular zone expressed PH domain containing 1	3.1267	0.524849	5.5191	0.000280963	0.00935931
ENSG00000124788	6310	ATXN1	ataxin 1	6.10415	-0.258107	-5.5157	0.000282276	0.00937524
ENSG00000170345	2353	FOS	Fos proto-oncogene, AP-1 transcription factor subunit	3.20927	0.509798	5.51348	0.00028314	0.00937524
ENSG00000175155	388403	YPEL2	yippee like 2	2.83923	0.444264	5.51239	0.000283562	0.00937524
ENSG00000148841	85450	ITPRIP	inositol 1,4,5-trisphosphate receptor interacting protein	5.18783	0.504263	5.50917	0.000284819	0.00939334
ENSG00000088899	9762	LZTS3	leucine zipper tumor suppressor family member 3	1.23211	-0.520956	-5.50718	0.000285598	0.00939569
ENSG00000182985	23705	CADM1	cell adhesion molecule 1	6.25389	-0.39369	-5.4965	0.000289819	0.00948226
ENSG00000164088	132160	PPM1M	protein phosphatase, Mg2+/Mn2+ dependent 1M	3.07598	0.538891	5.49514	0.00029036	0.00948226
ENSG00000113657	1809	DPYSL3	dihydropyrimidinase like 3	4.87463	-0.472222	-5.4951	0.000290376	0.00948226
ENSG00000118276	9331	B4GALT6	beta-1,4-galactosyltransferase 6	6.76674	0.41379	5.48135	0.000295923	0.00963967
ENSG00000145362	287	ANK2	ankyrin 2	5.565	0.30918	5.47026	0.000300476	0.00971646
ENSG00000205726	6453	ITSN1	intersectin 1	6.01244	-0.283332	-5.46921	0.000300913	0.00971646
ENSG00000071575	28951	TRIB2	tribbles pseudokinase 2	7.33954	0.211485	5.4686	0.000301164	0.00971646
ENSG00000172216	1051	CEBPB	CCAAT enhancer binding protein beta	4.24962	0.432015	5.46849	0.000301212	0.00971646
ENSG00000152465	9397	NMT2	N-myristoyltransferase 2	3.8043	-0.568566	-5.46596	0.000302262	0.00972667
ENSG00000112182	60468	BACH2	BTB domain and CNC homolog 2	2.92451	0.47707	5.46362	0.000303241	0.00973454
ENSG00000204876	389602	LOC389602	uncharacterized LOC389602	-3.29525	0.693249	5.45829	0.000305476	0.00978262
ENSG00000164181	79993	ELOVL7	ELOVL fatty acid elongase 7	2.58802	-0.52573	-5.44477	0.000311232	0.00994293
ENSG00000142871	3491	CCN1	cellular communication network factor 1	4.04125	-0.457412	-5.43341	0.000316161	0.0100761
ENSG00000143842	9580	SOX13	SRY-box transcription factor 13	6.60762	0.531787	5.42693	0.000319007	0.0101424
ENSG00000074527	59277	NTN4	netrin 4	2.11941	-0.490657	-5.40598	0.000328404	0.0104162
ENSG00000136153	4008	LMO7	LIM domain 7	5.41007	-0.419729	-5.40333	0.000329615	0.0104297
ENSG00000072041	55117	SLC6A15	solute carrier family 6 member 15	5.83979	0.364206	5.38534	0.000337952	0.0106581
ENSG00000130396	4301	AFDN	afadin, adherens junction formation factor	7.23378	-0.260049	-5.3843	0.000338441	0.0106581
ENSG00000172379	9915	ARNT2	aryl hydrocarbon receptor nuclear translocator 2	5.5115	0.285384	5.38079	0.0003401	0.0106849
ENSG00000049323	4052	LTBP1	latent transforming growth factor beta binding protein 1	3.45048	0.845804	5.37204	0.000344266	0.0107902
ENSG00000135842	116496	NIBAN1	niban apoptosis regulator 1	3.63642	0.595819	5.37016	0.000345167	0.010793
ENSG00000006534	221	ALDH3B1	aldehyde dehydrogenase 3 family member B1	3.2657	-0.537771	-5.36551	0.000347408	0.0108375
ENSG00000075673	479	ATP12A	ATPase H+/K+ transporting non-gastric alpha2 subunit	-0.971937	0.560946	5.36264	0.000348799	0.0108553
ENSG00000147408	55790	CSGALNACT1	chondroitin sulfate N-acetylgalactosaminyltransferase 1	3.74894	0.291734	5.36019	0.000349991	0.0108669
ENSG00000145715	5921	RASA1	RAS p21 protein activator 1	6.48557	0.325556	5.35692	0.000351591	0.0108911
ENSG00000183793	100288332	NPIPA5	nuclear pore complex interacting protein family member A5	-0.847678	1.87344	5.34816	0.000355916	0.0109828
ENSG00000164976	57462	MYORG	myogenesis regulating glycosidase (putative)	3.07528	-0.509433	-5.34757	0.000356209	0.0109828
ENSG00000113749	3274	HRH2	histamine receptor H2	-2.17373	2.86389	5.34272	0.000358626	0.0110317
ENSG00000139289	22822	PHLDA1	pleckstrin homology like domain family A member 1	8.46399	0.322562	5.33903	0.000360479	0.0110412
ENSG00000117676	6195	RPS6KA1	ribosomal protein S6 kinase A1	4.97372	0.463188	5.33879	0.000360601	0.0110412
ENSG00000103485	23475	QPRT	quinolinate phosphoribosyltransferase	4.78218	-0.430706	-5.33456	0.000362736	0.011081
ENSG00000203875	387066	SNHG5	small nucleolar RNA host gene 5	5.08763	0.308822	5.32699	0.000366596	0.0111492
ENSG00000133056	5287	PIK3C2B	phosphatidylinositol-4-phosphate 3-kinase catalytic subunit type 2 beta	4.89632	-0.392761	-5.32688	0.000366651	0.0111492
ENSG00000099194	6319	SCD	stearoyl-CoA desaturase	9.4541	-0.30998	-5.31839	0.000371035	0.0112451
ENSG00000169247	79628	SH3TC2	SH3 domain and tetratricopeptide repeats 2	5.71408	0.325501	5.31649	0.000372021	0.0112451
ENSG00000182263	55137	FIGN	fidgetin, microtubule severing factor	3.81615	-0.445275	-5.31586	0.000372347	0.0112451
ENSG00000105270	25999	CLIP3	CAP-Gly domain containing linker protein 3	2.00977	-0.596224	-5.30638	0.000377328	0.0113696
ENSG00000101144	655	BMP7	bone morphogenetic protein 7	1.86819	-0.547238	-5.30244	0.000379419	0.0114066
ENSG00000087074	23645	PPP1R15A	protein phosphatase 1 regulatory subunit 15A	6.20774	0.307885	5.29925	0.000381116	0.0114317
ENSG00000156970	701	BUB1B	BUB1 mitotic checkpoint serine/threonine kinase B	7.00067	-0.262448	-5.29655	0.000382563	0.0114492
ENSG00000065485	10954	PDIA5	protein disulfide isomerase family A member 5	4.71057	0.332189	5.29469	0.000383562	0.0114533
ENSG00000204176	83849	SYT15	synaptotagmin 15	0.597692	-0.765836	-5.28973	0.00038624	0.0115057
ENSG00000031081	57514	ARHGAP31	Rho GTPase activating protein 31	5.57656	0.278927	5.28642	0.000388039	0.0115057
ENSG00000116679	10625	IVNS1ABP	influenza virus NS1A binding protein	9.19458	-0.356157	-5.28398	0.000389373	0.0115057
ENSG00000067798	89795	NAV3	neuron navigator 3	5.09365	0.431122	5.2835	0.000389636	0.0115057
ENSG00000078804	58476	TP53INP2	tumor protein p53 inducible nuclear protein 2	5.34048	-0.29675	-5.28325	0.00038977	0.0115057
ENSG00000132334	5791	PTPRE	protein tyrosine phosphatase receptor type E	3.25145	0.402334	5.28188	0.000390524	0.0115057
ENSG00000204516	4277	MICB	MHC class I polypeptide-related sequence B	3.83228	-0.372478	-5.27981	0.000391658	0.0115135
ENSG00000145335	6622	SNCA	synuclein alpha	4.60802	-0.5285	-5.27324	0.000395296	0.0115948
ENSG00000197694	6709	SPTAN1	spectrin alpha, non-erythrocytic 1	9.01931	-0.383171	-5.25355	0.000406403	0.0118332
ENSG00000141458	4864	NPC1	NPC intracellular cholesterol transporter 1	7.91655	0.331921	5.25333	0.000406527	0.0118332
ENSG00000196141	26010	SPATS2L	spermatogenesis associated serine rich 2 like	6.77218	0.240337	5.25269	0.000406892	0.0118332
ENSG00000132646	5111	PCNA	proliferating cell nuclear antigen	7.54559	-0.265353	-5.25252	0.000406994	0.0118332
ENSG00000183688	359845	RFLNB	refilin B	5.585	-0.218652	-5.24778	0.000409719	0.0118863
ENSG00000172175	10892	MALT1	MALT1 paracaspase	6.09798	-0.444333	-5.24411	0.000411848	0.011922
ENSG00000153944	124540	MSI2	musashi RNA binding protein 2	6.85723	0.280258	5.23582	0.000416688	0.0120358
ENSG00000144283	8502	PKP4	plakophilin 4	6.64697	-0.247336	-5.22144	0.00042524	0.0122562
ENSG00000173559	64859	NABP1	nucleic acid binding protein 1	5.66722	-0.379045	-5.21561	0.000428763	0.0123309
ENSG00000180398	90411	MCFD2	multiple coagulation factor deficiency 2	7.97225	0.317217	5.20348	0.000436184	0.0125172
ENSG00000133121	90627	STARD13	StAR related lipid transfer domain containing 13	3.08543	-0.474682	-5.19838	0.000439344	0.0125653
ENSG00000100344	80339	PNPLA3	patatin like phospholipase domain containing 3	3.43381	-0.359357	-5.19772	0.000439756	0.0125653
ENSG00000122786	800	CALD1	caldesmon 1	7.59588	-0.346117	-5.19335	0.000442485	0.0126161
ENSG00000146918	54892	NCAPG2	non-SMC condensin II complex subunit G2	6.89967	-0.302556	-5.17025	0.000457235	0.0130086
ENSG00000108854	64750	SMURF2	SMAD specific E3 ubiquitin protein ligase 2	6.18385	0.390589	5.16443	0.000461032	0.0130886
ENSG00000118785	6696	SPP1	secreted phosphoprotein 1	3.87532	0.564142	5.15317	0.000468479	0.0132716
ENSG00000111602	8914	TIMELESS	timeless circadian regulator	7.06007	-0.255686	-5.14494	0.000473998	0.0133993
ENSG00000123892	23682	RAB38	RAB38, member RAS oncogene family	4.61348	0.428582	5.13974	0.000477523	0.0134702
ENSG00000137809	22801	ITGA11	integrin subunit alpha 11	2.57538	0.519147	5.13618	0.000479954	0.0135
ENSG00000169504	25932	CLIC4	chloride intracellular channel 4	7.49365	0.369987	5.13407	0.000481399	0.0135
ENSG00000106772	158471	PRUNE2	prune homolog 2 with BCH domain	1.10966	-0.877352	-5.13372	0.000481635	0.0135
ENSG00000154493	118611	C10orf90	chromosome 10 open reading frame 90	3.39753	0.781565	5.12798	0.000485594	0.0135823
ENSG00000166033	5654	HTRA1	HtrA serine peptidase 1	6.60284	0.312568	5.12254	0.000489382	0.0136594
ENSG00000167552	7846	TUBA1A	tubulin alpha 1a	6.60335	-0.328049	-5.10886	0.000499041	0.0138726
ENSG00000161040	222235	FBXL13	F-box and leucine rich repeat protein 13	0.964724	0.603729	5.10745	0.000500049	0.0138726
ENSG00000227036	400619	LINC00511	long intergenic non-protein coding RNA 511	4.65693	0.321261	5.1065	0.000500725	0.0138726
ENSG00000111961	23328	SASH1	SAM and SH3 domain containing 1	6.21649	0.291355	5.10583	0.000501204	0.0138726
ENSG00000144935	7220	TRPC1	transient receptor potential cation channel subfamily C member 1	2.84762	-0.587922	-5.10314	0.000503141	0.0138972
ENSG00000145050	7873	MANF	mesencephalic astrocyte derived neurotrophic factor	5.92273	0.320978	5.09005	0.000512655	0.0141305
ENSG00000066056	7075	TIE1	tyrosine kinase with immunoglobulin like and EGF like domains 1	-0.807481	1.1421	5.0761	0.000523011	0.0143861
ENSG00000070159	5774	PTPN3	protein tyrosine phosphatase non-receptor type 3	6.08438	0.286706	5.07437	0.000524309	0.0143919
ENSG00000148516	6935	ZEB1	zinc finger E-box binding homeobox 1	5.69194	0.422497	5.0699	0.00052768	0.0144545
ENSG00000170271	10826	FAXDC2	fatty acid hydroxylase domain containing 2	3.35865	-0.383918	-5.06837	0.000528844	0.0144565
ENSG00000137203	7020	TFAP2A	transcription factor AP-2 alpha	5.66516	-0.371898	-5.06604	0.00053061	0.0144749
ENSG00000165300	26050	SLITRK5	SLIT and NTRK like family member 5	1.24484	-0.566358	-5.06458	0.000531724	0.0144756
ENSG00000103034	65009	NDRG4	NDRG family member 4	2.52026	0.46522	5.06294	0.000532983	0.0144801
ENSG00000080546	27244	SESN1	sestrin 1	4.15757	-0.300125	-5.05726	0.000537344	0.0145687
ENSG00000145882	78991	PCYOX1L	prenylcysteine oxidase 1 like	3.39835	-0.3628	-5.04308	0.00054842	0.0148387
ENSG00000244026	692099	FAM86DP	family with sequence similarity 86 member D, pseudogene	4.92834	0.340236	5.04045	0.000550499	0.0148646
ENSG00000148700	120	ADD3	adducin 3	6.25379	-0.313452	-5.03746	0.000552875	0.0148984
ENSG00000197043	309	ANXA6	annexin A6	7.66552	-0.262285	-5.03061	0.000558351	0.0149882
ENSG00000183808	389677	RBM12B	RNA binding motif protein 12B	5.48563	-0.213369	-5.03047	0.000558467	0.0149882
ENSG00000115525	8869	ST3GAL5	ST3 beta-galactoside alpha-2,3-sialyltransferase 5	6.80566	0.273103	5.02489	0.000562978	0.0150374
ENSG00000160200	875	CBS	cystathionine beta-synthase	4.16045	0.729905	5.02392	0.000563762	0.0150374
ENSG00000116406	80267	EDEM3	ER degradation enhancing alpha-mannosidase like protein 3	7.03656	0.343623	5.02254	0.000564884	0.0150374
ENSG00000164615	819	CAMLG	calcium modulating ligand	4.4837	0.248591	5.02085	0.000566262	0.0150374
ENSG00000167315	10449	ACAA2	acetyl-CoA acyltransferase 2	6.33794	-0.301692	-5.01972	0.000567188	0.0150374
ENSG00000159259	8208	CHAF1B	chromatin assembly factor 1 subunit B	5.50008	-0.218656	-5.01876	0.000567974	0.0150374
ENSG00000136141	23143	LRCH1	leucine rich repeats and calponin homology domain containing 1	5.59849	0.278192	5.01843	0.000568242	0.0150374
ENSG00000100564	5283	PIGH	phosphatidylinositol glycan anchor biosynthesis class H	3.72702	0.298439	5.01271	0.000572957	0.015132
ENSG00000196878	3914	LAMB3	laminin subunit beta 3	5.21853	0.722514	5.00945	0.000575658	0.0151587
ENSG00000175061	125144	SNHG29	small nucleolar RNA host gene 29	7.02548	0.242135	5.00873	0.000576254	0.0151587
ENSG00000084731	3797	KIF3C	kinesin family member 3C	7.2204	0.370991	5.00435	0.00057991	0.0152068
ENSG00000166886	4665	NAB2	NGFI-A binding protein 2	5.34973	0.452331	5.00379	0.000580379	0.0152068
ENSG00000250033	641364	SLC7A11-AS1	SLC7A11 antisense RNA 1	-0.438868	0.786248	5.00046	0.00058318	0.015228
ENSG00000139734	81624	DIAPH3	diaphanous related formin 3	5.72784	-0.277177	-4.9999	0.000583652	0.015228
ENSG00000115380	2202	EFEMP1	EGF containing fibulin extracellular matrix protein 1	-3.37893	-0.724317	-4.99874	0.000584632	0.015228
ENSG00000160888	9592	IER2	immediate early response 2	4.29873	0.420202	4.99261	0.000589837	0.0153334
ENSG00000106714	79937	CNTNAP3	contactin associated protein like 3	-0.308958	1.15713	4.98462	0.000596694	0.0154813
ENSG00000136379	58489	ABHD17C	abhydrolase domain containing 17C	4.48799	0.310711	4.98219	0.000598799	0.0155056
ENSG00000148120	84909	AOPEP	aminopeptidase O (putative)	3.47422	-0.290773	-4.97538	0.000604737	0.0156289
ENSG00000150625	2823	GPM6A	glycoprotein M6A	-0.0531904	-0.636882	-4.97403	0.00060592	0.015629
ENSG00000116852	23046	KIF21B	kinesin family member 21B	2.34873	0.887702	4.96474	0.000614137	0.0158101
ENSG00000134138	4212	MEIS2	Meis homeobox 2	4.47836	-0.337874	-4.96302	0.00061567	0.0158189
ENSG00000231605	101928484	LINC01363	long intergenic non-protein coding RNA 1363	-3.71122	-1.72056	-4.95074	0.000626742	0.0160722
ENSG00000173706	57493	HEG1	heart development protein with EGF like domains 1	7.64622	-0.344802	-4.94905	0.000628278	0.0160805
ENSG00000147535	84513	PLPP5	phospholipid phosphatase 5	4.07075	0.366603	4.94515	0.000631854	0.0161409
ENSG00000181852	10193	RNF41	ring finger protein 41	5.17456	0.305414	4.92451	0.000651111	0.0166008
ENSG00000134369	89796	NAV1	neuron navigator 1	7.64494	0.315172	4.92166	0.000653812	0.016629
ENSG00000198870	169436	STKLD1	serine/threonine kinase like domain containing 1	0.467265	0.53343	4.92071	0.000654723	0.016629
ENSG00000177410	441951	ZFAS1	ZNFX1 antisense RNA 1	5.25284	0.318853	4.91665	0.000658606	0.01668
ENSG00000143575	10456	HAX1	HCLS1 associated protein X-1	6.65703	0.271886	4.9147	0.000660477	0.01668
ENSG00000114541	23150	FRMD4B	FERM domain containing 4B	5.2024	-0.255105	-4.91467	0.000660506	0.01668
ENSG00000075426	2355	FOSL2	FOS like 2, AP-1 transcription factor subunit	6.59796	-0.316288	-4.91099	0.000664063	0.0167379
ENSG00000184575	11260	XPOT	exportin for tRNA	7.71642	0.35355	4.90411	0.000670763	0.0168747
ENSG00000152684	53918	PELO	pelota mRNA surveillance and ribosome rescue factor	5.04674	0.317048	4.89485	0.000679882	0.0170562
ENSG00000189057	374393	FAM111B	family with sequence similarity 111 member B	5.47765	-0.436937	-4.89418	0.00068055	0.0170562
ENSG00000170017	214	ALCAM	activated leukocyte cell adhesion molecule	5.6513	-0.406412	-4.89088	0.000683845	0.0170821
ENSG00000184384	84441	MAML2	mastermind like transcriptional coactivator 2	3.46194	0.364869	4.89056	0.00068416	0.0170821
ENSG00000089159	5829	PXN	paxillin	8.09372	0.554711	4.87999	0.000694817	0.0172836
ENSG00000134222	84722	PSRC1	proline and serine rich coiled-coil 1	5.02972	-0.264303	-4.87997	0.000694838	0.0172836
ENSG00000184307	254887	ZDHHC23	zinc finger DHHC-type containing 23	4.24958	-0.439861	-4.87584	0.000699046	0.0173557
ENSG00000198771	92241	RCSD1	RCSD domain containing 1	-1.34781	-0.442488	-4.87365	0.000701285	0.0173788
ENSG00000159388	7832	BTG2	BTG anti-proliferation factor 2	3.60033	-0.289352	-4.8717	0.000703293	0.017396
ENSG00000120049	30819	KCNIP2	potassium voltage-gated channel interacting protein 2	1.73444	-1.11555	-4.86878	0.0007063	0.0173985
ENSG00000162627	51375	SNX7	sorting nexin 7	4.75882	-0.337616	-4.86877	0.000706317	0.0173985
ENSG00000205336	9289	ADGRG1	adhesion G protein-coupled receptor G1	8.25173	0.712122	4.86779	0.000707331	0.0173985
ENSG00000168818	53407	STX18	syntaxin 18	5.1207	0.305344	4.86326	0.000712033	0.0174817
ENSG00000185585	169611	OLFML2A	olfactomedin like 2A	3.92967	-0.410879	-4.85545	0.00072023	0.0176503
ENSG00000119138	687	KLF9	Kruppel like factor 9	4.97145	-0.295114	-4.84235	0.000734205	0.0179596
ENSG00000082458	1741	DLG3	discs large MAGUK scaffold protein 3	3.61278	0.343828	4.8368	0.000740212	0.0180732
ENSG00000138160	3832	KIF11	kinesin family member 11	7.63859	-0.30641	-4.83255	0.000744857	0.0181371
ENSG00000180884	126375	ZNF792	zinc finger protein 792	2.90454	0.544402	4.83098	0.000746572	0.0181371
ENSG00000197321	6840	SVIL	supervillin	6.65927	0.236782	4.83036	0.00074726	0.0181371
ENSG00000079482	4983	OPHN1	oligophrenin 1	2.95729	0.450669	4.82721	0.000750725	0.0181371
ENSG00000253276	168455	CCDC71L	coiled-coil domain containing 71 like	3.77809	0.364152	4.82594	0.00075212	0.0181371
ENSG00000120254	25902	MTHFD1L	methylenetetrahydrofolate dehydrogenase (NADP+ dependent) 1 like	5.45422	0.287583	4.8246	0.000753605	0.0181371
ENSG00000198901	9055	PRC1	protein regulator of cytokinesis 1	7.48679	-0.222853	-4.82362	0.000754696	0.0181371
ENSG00000113790	1962	EHHADH	enoyl-CoA hydratase and 3-hydroxyacyl CoA dehydrogenase	3.58846	-0.195811	-4.8235	0.000754827	0.0181371
ENSG00000105974	857	CAV1	caveolin 1	7.15087	-0.321182	-4.82322	0.000755143	0.0181371
ENSG00000115902	6509	SLC1A4	solute carrier family 1 member 4	7.12485	0.318683	4.82159	0.000756957	0.0181478
ENSG00000138735	8654	PDE5A	phosphodiesterase 5A	4.70328	-0.568478	-4.79893	0.00078264	0.0187175
ENSG00000145730	5066	PAM	peptidylglycine alpha-amidating monooxygenase	7.13763	-0.272076	-4.79712	0.000784734	0.0187175
ENSG00000268941	79160	LINC01711	long intergenic non-protein coding RNA 1711	0.592399	1.08792	4.79608	0.000785939	0.0187175
ENSG00000196975	307	ANXA4	annexin A4	5.51943	-0.240982	-4.79571	0.000786367	0.0187175
ENSG00000119139	9414	TJP2	tight junction protein 2	4.64288	-0.214254	-4.7912	0.000791605	0.0187914
ENSG00000135378	79056	PRRG4	proline rich and Gla domain 4	1.62649	-0.642136	-4.78982	0.000793226	0.0187914
ENSG00000175063	11065	UBE2C	ubiquitin conjugating enzyme E2 C	6.82853	0.201532	4.78939	0.000793723	0.0187914
ENSG00000187514	5757	PTMA	prothymosin alpha	9.65024	-0.200496	-4.786	0.000797709	0.0188521
ENSG00000183722	10186	LHFPL6	LHFPL tetraspan subfamily member 6	3.30221	-0.301369	-4.7804	0.000804332	0.0189748
ENSG00000065060	54887	UHRF1BP1	UHRF1 binding protein 1	6.54953	0.244093	4.77902	0.000805978	0.0189799
ENSG00000186480	3638	INSIG1	insulin induced gene 1	5.71115	-0.321479	-4.77557	0.000810089	0.0190428
ENSG00000213694	1903	S1PR3	sphingosine-1-phosphate receptor 3	1.03856	-0.692003	-4.77368	0.000812356	0.0190623
ENSG00000138496	83666	PARP9	poly(ADP-ribose) polymerase family member 9	5.69225	-0.296579	-4.77144	0.000815054	0.0190918
ENSG00000137312	10211	FLOT1	flotillin 1	7.5485	-0.25694	-4.75903	0.000830155	0.0194113
ENSG00000228716	1719	DHFR	dihydrofolate reductase	6.32831	-0.325935	-4.74582	0.00084655	0.0197144
ENSG00000065613	9748	SLK	STE20 like kinase	7.87392	0.361688	4.74482	0.000847803	0.0197144
ENSG00000243244	11037	STON1	stonin 1	2.78782	-0.619987	-4.74423	0.000848546	0.0197144
ENSG00000165996	9200	HACD1	3-hydroxyacyl-CoA dehydratase 1	3.45111	-0.328745	-4.74381	0.000849068	0.0197144
ENSG00000070731	10610	ST6GALNAC2	ST6 N-acetylgalactosaminide alpha-2,6-sialyltransferase 2	4.08906	-0.467907	-4.73623	0.000858677	0.019874
ENSG00000168952	29091	STXBP6	syntaxin binding protein 6	0.895217	-1.6542	-4.73572	0.000859324	0.019874
ENSG00000168502	23255	MTCL1	microtubule crosslinking factor 1	4.54517	-0.452926	-4.73485	0.000860436	0.019874
ENSG00000260941	644242	LINC00622	long intergenic non-protein coding RNA 622	0.602518	0.964731	4.73262	0.000863287	0.0199051
ENSG00000135778	84284	NTPCR	nucleoside-triphosphatase, cancer-related	4.96695	-0.252651	-4.7308	0.00086561	0.0199178
ENSG00000240024	100505687	LINC00888	long intergenic non-protein coding RNA 888	3.18082	0.2138	4.72985	0.00086684	0.0199178
ENSG00000158292	387509	GPR153	G protein-coupled receptor 153	4.28534	0.535956	4.72579	0.000872081	0.0200035
ENSG00000159079	56683	CFAP298	cilia and flagella associated protein 298	2.77302	0.355957	4.72171	0.000877371	0.0200901
ENSG00000136997	4609	MYC	MYC proto-oncogene, bHLH transcription factor	5.6176	0.357727	4.71916	0.000880701	0.0201189
ENSG00000183283	9802	DAZAP2	DAZ associated protein 2	7.44825	-0.233258	-4.71843	0.000881661	0.0201189
ENSG00000214357	54492	NEURL1B	neuralized E3 ubiquitin protein ligase 1B	3.4867	-0.461122	-4.71335	0.000888351	0.0201823
ENSG00000197956	6277	S100A6	S100 calcium binding protein A6	9.09613	0.254975	4.71287	0.000888976	0.0201823
ENSG00000132640	22903	BTBD3	BTB domain containing 3	5.94994	0.286068	4.71285	0.000889009	0.0201823
ENSG00000114738	7867	MAPKAPK3	MAPK activated protein kinase 3	5.09293	0.356584	4.71104	0.000891403	0.0202021
ENSG00000103642	114294	LACTB	lactamase beta	3.63895	-0.390536	-4.70854	0.000894716	0.0202426
ENSG00000178538	767	CA8	carbonic anhydrase 8	5.19192	-0.421181	-4.70464	0.000899927	0.0203258
ENSG00000197386	3064	HTT	huntingtin	6.86736	-0.232127	-4.68886	0.000921314	0.0207734
ENSG00000119711	4329	ALDH6A1	aldehyde dehydrogenase 6 family member A1	4.01245	-0.397155	-4.68526	0.000926274	0.0208498
ENSG00000187957	92737	DNER	delta/notch like EGF repeat containing	4.63568	0.253784	4.67715	0.000937547	0.0210622
ENSG00000124588	4835	NQO2	N-ribosyldihydronicotinamide:quinone reductase 2	4.67267	0.312263	4.67463	0.000941075	0.0210622
ENSG00000197622	56882	CDC42SE1	CDC42 small effector 1	6.84593	0.268536	4.67405	0.000941897	0.0210622
ENSG00000026025	7431	VIM	vimentin	9.97458	0.276913	4.67393	0.000942064	0.0210622
ENSG00000106367	1174	AP1S1	adaptor related protein complex 1 subunit sigma 1	5.99633	0.20632	4.67263	0.000943895	0.0210676
ENSG00000115041	30818	KCNIP3	potassium voltage-gated channel interacting protein 3	1.87402	-0.704223	-4.66682	0.000952114	0.0211855
ENSG00000075568	23505	TMEM131	transmembrane protein 131	7.1509	0.208203	4.66664	0.000952375	0.0211855
ENSG00000182199	6472	SHMT2	serine hydroxymethyltransferase 2	7.29113	0.563754	4.663	0.000957562	0.0212599
ENSG00000105856	26959	HBP1	HMG-box transcription factor 1	5.44696	0.238601	4.66205	0.000958925	0.0212599
ENSG00000176624	51320	MEX3C	mex-3 RNA binding family member C	6.89672	0.287047	4.65996	0.000961915	0.0212765
ENSG00000196230	203068	TUBB	tubulin beta class I	10.1481	-0.229565	-4.65929	0.000962885	0.0212765
ENSG00000197756	6168	RPL37A	ribosomal protein L37a	8.86431	0.232047	4.65305	0.000971902	0.0214401
ENSG00000134574	1643	DDB2	damage specific DNA binding protein 2	4.45495	-0.296955	-4.64856	0.000978457	0.0215397
ENSG00000100628	51676	ASB2	ankyrin repeat and SOCS box containing 2	1.13732	0.641617	4.64695	0.000980814	0.0215397
ENSG00000104081	90427	BMF	Bcl2 modifying factor	2.92552	-0.498124	-4.6462	0.000981913	0.0215397
ENSG00000092010	5720	PSME1	proteasome activator subunit 1	6.57983	-0.200875	-4.64552	0.000982919	0.0215397
ENSG00000092820	7430	EZR	ezrin	8.00955	-0.240067	-4.64176	0.00098846	0.0216254
ENSG00000143367	7286	TUFT1	tuftelin 1	3.56668	-0.303379	-4.63957	0.0009917	0.0216275
ENSG00000049089	1298	COL9A2	collagen type IX alpha 2 chain	-2.32328	2.07141	4.6395	0.000991817	0.0216275
ENSG00000187840	1978	EIF4EBP1	eukaryotic translation initiation factor 4E binding protein 1	5.37149	0.653829	4.63705	0.000995451	0.0216449
ENSG00000020633	864	RUNX3	RUNX family transcription factor 3	6.38609	0.320044	4.63676	0.000995882	0.0216449
ENSG00000213853	2013	EMP2	epithelial membrane protein 2	4.76579	-0.277908	-4.63143	0.00100387	0.0217828
ENSG00000153283	10225	CD96	CD96 molecule	0.982303	0.657414	4.63009	0.00100589	0.021791
ENSG00000012048	672	BRCA1	BRCA1 DNA repair associated	6.80213	-0.297335	-4.62815	0.00100882	0.0218189
ENSG00000117122	4237	MFAP2	microfibril associated protein 2	-0.107226	1.70293	4.62387	0.00101531	0.0219235
ENSG00000122970	28981	IFT81	intraflagellar transport 81	4.56269	-0.371515	-4.62259	0.00101726	0.0219299
ENSG00000001084	2729	GCLC	glutamate-cysteine ligase catalytic subunit	5.58588	0.320818	4.61645	0.00102668	0.0220969
ENSG00000065534	4638	MYLK	myosin light chain kinase	5.74682	-0.229454	-4.60123	0.00105041	0.0225128
ENSG00000008311	10157	AASS	aminoadipate-semialdehyde synthase	4.58684	-0.336215	-4.60109	0.00105063	0.0225128
ENSG00000261824	148189	LINC00662	long intergenic non-protein coding RNA 662	3.61799	0.408114	4.59986	0.00105257	0.0225128
ENSG00000115738	3398	ID2	inhibitor of DNA binding 2	3.36152	-0.379654	-4.59972	0.00105279	0.0225128
ENSG00000213190	10962	MLLT11	MLLT11 transcription factor 7 cofactor	4.62586	0.335301	4.59554	0.00105943	0.0226155
ENSG00000244045	147007	TMEM199	transmembrane protein 199	3.38389	0.319821	4.59455	0.00106101	0.0226155
ENSG00000175938	93129	ORAI3	ORAI calcium release-activated calcium modulator 3	2.52894	-0.416316	-4.5864	0.0010741	0.0228306
ENSG00000113140	6678	SPARC	secreted protein acidic and cysteine rich	11.6797	0.297216	4.58612	0.00107454	0.0228306
ENSG00000159479	112950	MED8	mediator complex subunit 8	4.74783	0.293744	4.58314	0.00107937	0.0228814
ENSG00000123095	79365	BHLHE41	basic helix-loop-helix family member e41	6.36274	0.341178	4.58252	0.00108038	0.0228814
ENSG00000204634	11138	TBC1D8	TBC1 domain family member 8	5.16833	0.291585	4.57724	0.001089	0.0230271
ENSG00000095752	3589	IL11	interleukin 11	-0.927295	1.37523	4.57475	0.0010931	0.0230666
ENSG00000150961	9871	SEC24D	SEC24 homolog D, COPII coat complex component	5.611	0.225615	4.57342	0.00109529	0.0230666
ENSG00000132274	10346	TRIM22	tripartite motif containing 22	1.12216	-0.715553	-4.57294	0.00109609	0.0230666
ENSG00000108433	9570	GOSR2	golgi SNAP receptor complex member 2	4.12273	0.231696	4.57183	0.00109792	0.0230685
ENSG00000183287	147372	CCBE1	collagen and calcium binding EGF domains 1	0.0475649	-1.12749	-4.56072	0.00111647	0.0234211
ENSG00000144655	64651	CSRNP1	cysteine and serine rich nuclear protein 1	3.78441	0.532476	4.55566	0.00112501	0.0235468
ENSG00000145431	56034	PDGFC	platelet derived growth factor C	3.47949	0.234075	4.55409	0.00112769	0.0235468
ENSG00000142188	757	TMEM50B	transmembrane protein 50B	5.03724	0.2492	4.55403	0.00112779	0.0235468
ENSG00000204387	50854	SNHG32	small nucleolar RNA host gene 32	5.12031	0.274941	4.55029	0.00113417	0.0236428
ENSG00000077522	88	ACTN2	actinin alpha 2	-1.17561	-2.44668	-4.54806	0.001138	0.0236854
ENSG00000066279	259266	ASPM	abnormal spindle microtubule assembly	8.21666	-0.324021	-4.54494	0.00114337	0.0237599
ENSG00000119917	3437	IFIT3	interferon induced protein with tetratricopeptide repeats 3	5.09939	-0.355828	-4.54031	0.0011514	0.0238894
ENSG00000091986	151887	CCDC80	coiled-coil domain containing 80	1.25033	-0.553613	-4.5372	0.00115684	0.023958
ENSG00000205456	729264	TP53TG3D	TP53 target 3D	-1.45973	-1.00056	-4.53635	0.00115832	0.023958
ENSG00000131747	7153	TOP2A	DNA topoisomerase II alpha	9.7333	-0.32234	-4.5346	0.00116139	0.0239707
ENSG00000109586	51809	GALNT7	polypeptide N-acetylgalactosaminyltransferase 7	6.01058	-0.347952	-4.53227	0.00116549	0.0239707
ENSG00000124785	51299	NRN1	neuritin 1	3.05263	0.523253	4.53215	0.00116569	0.0239707
ENSG00000083223	79670	TUT7	terminal uridylyl transferase 7	5.21933	0.359715	4.53188	0.00116617	0.0239707
ENSG00000036672	9099	USP2	ubiquitin specific peptidase 2	-0.875795	-1.71982	-4.53065	0.00116835	0.023973
ENSG00000179163	2517	FUCA1	alpha-L-fucosidase 1	4.39666	-0.397891	-4.52977	0.0011699	0.023973
ENSG00000076003	4175	MCM6	minichromosome maintenance complex component 6	7.10792	-0.286951	-4.52464	0.00117901	0.0241224
ENSG00000083067	80036	TRPM3	transient receptor potential cation channel subfamily M member 3	-0.340357	-0.761945	-4.52147	0.00118468	0.0242011
ENSG00000130513	9518	GDF15	growth differentiation factor 15	5.36089	0.80552	4.51511	0.00119615	0.0243979
ENSG00000188042	10123	ARL4C	ADP ribosylation factor like GTPase 4C	5.49489	0.29386	4.51346	0.00119914	0.0244212
ENSG00000175040	9435	CHST2	carbohydrate sulfotransferase 2	2.97945	0.500403	4.51203	0.00120175	0.0244367
ENSG00000169246	23117	NPIPB3	nuclear pore complex interacting protein family member B3	1.84573	0.22925	4.50644	0.00121197	0.024581
ENSG00000204287	3122	HLA-DRA	major histocompatibility complex, class II, DR alpha	0.743881	-0.745459	-4.50453	0.00121549	0.024581
ENSG00000072694	2213	FCGR2B	Fc fragment of IgG receptor IIb	-2.59302	1.70293	4.50423	0.00121605	0.024581
ENSG00000154914	124739	USP43	ubiquitin specific peptidase 43	1.27739	0.615884	4.50282	0.00121864	0.024581
ENSG00000118707	60436	TGIF2	TGFB induced factor homeobox 2	4.89695	-0.234766	-4.50237	0.00121947	0.024581
ENSG00000166986	4141	MARS1	methionyl-tRNA synthetase 1	7.71056	0.315235	4.50211	0.00121996	0.024581
ENSG00000072501	8243	SMC1A	structural maintenance of chromosomes 1A	8.02432	-0.223448	-4.49807	0.00122745	0.0246944
ENSG00000076944	6813	STXBP2	syntaxin binding protein 2	-0.908823	1.70293	4.49572	0.00123184	0.024745
ENSG00000178761	57184	FAM219B	family with sequence similarity 219 member B	4.6504	0.266532	4.4943	0.0012345	0.0247609
ENSG00000110446	51296	SLC15A3	solute carrier family 15 member 3	-0.58325	-0.832069	-4.48861	0.00124522	0.0249383
ENSG00000010292	9918	NCAPD2	non-SMC condensin I complex subunit D2	7.97648	-0.223746	-4.48637	0.00124945	0.0249853
ENSG00000119922	3433	IFIT2	interferon induced protein with tetratricopeptide repeats 2	3.50793	-0.411662	-4.48433	0.00125333	0.0250251
ENSG00000169604	84168	ANTXR1	ANTXR cell adhesion molecule 1	7.43517	-0.253494	-4.47702	0.00126734	0.0252667
ENSG00000175183	1466	CSRP2	cysteine and glycine rich protein 2	2.2903	-0.567889	-4.47573	0.00126982	0.0252782
ENSG00000114200	590	BCHE	butyrylcholinesterase	3.99234	-0.439668	-4.4735	0.00127415	0.0253263
ENSG00000146112	170954	PPP1R18	protein phosphatase 1 regulatory subunit 18	7.20685	0.352899	4.47022	0.00128052	0.0254148
ENSG00000114125	9616	RNF7	ring finger protein 7	5.11689	0.188515	4.46652	0.00128774	0.0255008
ENSG00000063587	10838	ZNF275	zinc finger protein 275	4.12944	0.232528	4.46603	0.0012887	0.0255008
ENSG00000022267	2273	FHL1	four and a half LIM domains 1	3.34578	0.621881	4.46477	0.00129117	0.0255117
ENSG00000162746	127943	FCRLB	Fc receptor like B	2.05732	0.590942	4.46139	0.00129783	0.0256052
ENSG00000205403	3426	CFI	complement factor I	0.909751	-0.714434	-4.45882	0.00130293	0.0256541
ENSG00000155099	55529	PIP4P2	phosphatidylinositol-4,5-bisphosphate 4-phosphatase 2	4.79099	0.283603	4.45809	0.00130436	0.0256541
ENSG00000130775	9473	THEMIS2	thymocyte selection associated family member 2	2.92779	0.411346	4.45663	0.00130727	0.0256541
ENSG00000145386	890	CCNA2	cyclin A2	6.66154	-0.275833	-4.45624	0.00130805	0.0256541
ENSG00000135047	1514	CTSL	cathepsin L	6.84778	0.252636	4.44935	0.00132186	0.0258865
ENSG00000135111	6926	TBX3	T-box transcription factor 3	4.39968	0.332876	4.44654	0.00132754	0.0259595
ENSG00000198959	7052	TGM2	transglutaminase 2	6.93141	0.434423	4.44237	0.00133599	0.0260863
ENSG00000133195	201266	SLC39A11	solute carrier family 39 member 11	5.85373	0.26244	4.43505	0.001351	0.0263316
ENSG00000139572	53831	GPR84	G protein-coupled receptor 84	-2.47667	1.70293	4.43431	0.00135253	0.0263316
ENSG00000197872	81553	FAM49A	family with sequence similarity 49 member A	-1.94162	0.38358	4.42663	0.00136849	0.0266032
ENSG00000117632	3925	STMN1	stathmin 1	8.10624	-0.281498	-4.41529	0.00139241	0.0270184
ENSG00000134243	6272	SORT1	sortilin 1	8.01066	-0.306054	-4.41394	0.00139529	0.0270184
ENSG00000159147	29980	DONSON	downstream neighbor of SON	5.35623	-0.359082	-4.41362	0.00139596	0.0270184
ENSG00000153551	112616	CMTM7	CKLF like MARVEL transmembrane domain containing 7	5.67303	0.300418	4.41108	0.00140141	0.0270554
ENSG00000249825	101929215	CTD-2201I18.1	uncharacterized LOC101929215	-2.50012	-2.44668	-4.41078	0.00140204	0.0270554
ENSG00000141279	9520	NPEPPS	aminopeptidase puromycin sensitive	6.3623	-0.204121	-4.40987	0.00140399	0.0270554
ENSG00000073331	80216	ALPK1	alpha kinase 1	4.17977	-0.267891	-4.40884	0.0014062	0.0270587
ENSG00000114473	84223	IQCG	IQ motif containing G	3.70408	0.327027	4.40672	0.00141077	0.0271073
ENSG00000204060	100132074	FOXO6	forkhead box O6	-0.423293	-0.88928	-4.40198	0.00142105	0.0272652
ENSG00000143226	2212	FCGR2A	Fc fragment of IgG receptor IIa	1.10176	-0.707973	-4.39466	0.00143708	0.027533
ENSG00000035664	23604	DAPK2	death associated protein kinase 2	-0.398364	-0.952714	-4.39293	0.00144089	0.0275662
ENSG00000065809	83641	FAM107B	family with sequence similarity 107 member B	4.62329	0.363719	4.38239	0.00146435	0.0279376
ENSG00000096060	2289	FKBP5	FKBP prolyl isomerase 5	5.48672	-0.286066	-4.38232	0.00146452	0.0279376
ENSG00000152078	148534	TLCD4	TLC domain containing 4	3.79083	-0.397755	-4.37822	0.00147375	0.0280368
ENSG00000167772	51129	ANGPTL4	angiopoietin like 4	-0.524462	1.27922	4.37775	0.00147481	0.0280368
ENSG00000138162	10579	TACC2	transforming acidic coiled-coil containing protein 2	4.81516	0.20963	4.3772	0.00147607	0.0280368
ENSG00000197977	54898	ELOVL2	ELOVL fatty acid elongase 2	2.38385	-0.594118	-4.37478	0.00148154	0.0281006
ENSG00000141664	54877	ZCCHC2	zinc finger CCHC-type containing 2	4.68109	-0.314073	-4.36896	0.00149484	0.0282944
ENSG00000236287	58486	ZBED5	zinc finger BED-type containing 5	5.24606	-0.20275	-4.36783	0.00149745	0.0282944
ENSG00000214381	677779	LINC00488	long intergenic non-protein coding RNA 488	1.80703	-0.724072	-4.36752	0.00149817	0.0282944
ENSG00000174004	375387	NRROS	negative regulator of reactive oxygen species	5.89896	0.657183	4.36534	0.00150319	0.0283304
ENSG00000185745	3434	IFIT1	interferon induced protein with tetratricopeptide repeats 1	3.38109	-0.717292	-4.36484	0.00150434	0.0283304
ENSG00000164125	51313	GASK1B	golgi associated kinase 1B	1.34756	-1.22532	-4.35836	0.00151939	0.0285731
ENSG00000116285	54206	ERRFI1	ERBB receptor feedback inhibitor 1	5.96107	0.389329	4.35428	0.00152896	0.0287124
ENSG00000132692	63827	BCAN	brevican	2.60225	0.498624	4.34382	0.00155376	0.0291368
ENSG00000139354	283431	GAS2L3	growth arrest specific 2 like 3	6.23952	-0.302665	-4.33895	0.00156545	0.0293146
ENSG00000010278	928	CD9	CD9 molecule	7.33973	0.272769	4.33555	0.00157366	0.0294268
ENSG00000197249	5265	SERPINA1	serpin family A member 1	2.01269	0.425118	4.3293	0.00158889	0.0296698
ENSG00000154734	9510	ADAMTS1	ADAM metallopeptidase with thrombospondin type 1 motif 1	0.0982603	1.09764	4.32696	0.00159464	0.0297017
ENSG00000110237	9828	ARHGEF17	Rho guanine nucleotide exchange factor 17	4.64544	-0.400187	-4.32678	0.00159508	0.0297017
ENSG00000116117	117583	PARD3B	par-3 family cell polarity regulator beta	3.49612	-0.331687	-4.32171	0.00160758	0.0298746
ENSG00000119655	10577	NPC2	NPC intracellular cholesterol transporter 2	6.00151	-0.23972	-4.32119	0.00160887	0.0298746
ENSG00000178385	389072	PLEKHM3	pleckstrin homology domain containing M3	2.72243	0.268323	4.31882	0.00161477	0.0299421
ENSG00000218336	55714	TENM3	teneurin transmembrane protein 3	5.98991	-0.271781	-4.31784	0.00161721	0.0299455
ENSG00000153714	286343	LURAP1L	leucine rich adaptor protein 1 like	-0.482139	1.25099	4.31001	0.00163688	0.0302095
ENSG00000176125	402682	UFSP1	UFM1 specific peptidase 1 (inactive)	-1.00113	0.991742	4.30931	0.00163865	0.0302095
ENSG00000182054	3418	IDH2	isocitrate dehydrogenase (NADP(+)) 2	4.86527	-0.394706	-4.309	0.00163942	0.0302095
ENSG00000021300	58473	PLEKHB1	pleckstrin homology domain containing B1	2.27572	0.41716	4.30854	0.00164058	0.0302095
ENSG00000134775	80206	FHOD3	formin homology 2 domain containing 3	4.50765	0.265089	4.30652	0.00164572	0.0302599
ENSG00000134602	51765	STK26	serine/threonine kinase 26	4.00566	-0.283053	-4.30567	0.00164789	0.0302599
ENSG00000187372	56123	PCDHB13	protocadherin beta 13	3.37133	-0.331402	-4.30203	0.00165716	0.0303722
ENSG00000147509	8601	RGS20	regulator of G protein signaling 20	3.57131	0.424532	4.30129	0.00165906	0.0303722
ENSG00000112118	4172	MCM3	minichromosome maintenance complex component 3	7.96797	-0.194849	-4.29997	0.00166246	0.0303722
ENSG00000119686	55640	FLVCR2	feline leukemia virus subgroup C cellular receptor family member 2	0.00690163	-0.616065	-4.29969	0.00166316	0.0303722
ENSG00000150510	220108	FAM124A	family with sequence similarity 124 member A	1.48306	-0.463804	-4.29447	0.00167665	0.0305015
ENSG00000147100	6567	SLC16A2	solute carrier family 16 member 2	2.70742	-0.383659	-4.29424	0.00167725	0.0305015
ENSG00000054598	2296	FOXC1	forkhead box C1	3.53409	0.283667	4.2938	0.00167838	0.0305015
ENSG00000138696	658	BMPR1B	bone morphogenetic protein receptor type 1B	1.68388	-0.762313	-4.29339	0.00167944	0.0305015
ENSG00000138180	55165	CEP55	centrosomal protein 55	7.0345	-0.256785	-4.29178	0.00168364	0.0305359
ENSG00000235954	284900	TTC28-AS1	TTC28 antisense RNA 1	1.69126	-0.565926	-4.29	0.00168829	0.0305423
ENSG00000134769	1837	DTNA	dystrobrevin alpha	1.40981	-0.485571	-4.28947	0.00168966	0.0305423
ENSG00000154310	23043	TNIK	TRAF2 and NCK interacting kinase	4.63055	0.275187	4.28899	0.00169091	0.0305423
ENSG00000177335	286122	C8orf31	chromosome 8 open reading frame 31	3.87813	-0.482956	-4.28707	0.00169594	0.0305765
ENSG00000100288	1120	CHKB	choline kinase beta	-0.69741	-0.968799	-4.28651	0.00169741	0.0305765
ENSG00000188859	149297	FAM78B	family with sequence similarity 78 member B	2.08834	0.451641	4.28191	0.00170953	0.030753
ENSG00000070214	23446	SLC44A1	solute carrier family 44 member 1	7.5683	-0.302065	-4.28096	0.00171205	0.0307566
ENSG00000198157	79366	HMGN5	high mobility group nucleosome binding domain 5	3.53994	-0.565438	-4.27583	0.0017257	0.0309599
ENSG00000121957	29899	GPSM2	G protein signaling modulator 2	5.60981	-0.272194	-4.27455	0.00172914	0.0309797
ENSG00000112812	10279	PRSS16	serine protease 16	1.63667	-0.448387	-4.27097	0.00173875	0.0310741
ENSG00000137309	3159	HMGA1	high mobility group AT-hook 1	8.76551	0.674914	4.27084	0.0017391	0.0310741
ENSG00000133055	4608	MYBPH	myosin binding protein H	-3.24689	0.43139	4.26915	0.00174365	0.0310876
ENSG00000102024	5358	PLS3	plastin 3	6.85522	-0.311168	-4.26882	0.00174454	0.0310876
ENSG00000171522	5734	PTGER4	prostaglandin E receptor 4	0.945772	-0.56735	-4.26739	0.00174842	0.0310961
ENSG00000156011	23362	PSD3	pleckstrin and Sec7 domain containing 3	5.71941	0.360551	4.26632	0.00175131	0.0310961
ENSG00000135334	55122	AKIRIN2	akirin 2	4.74793	0.188775	4.26605	0.00175206	0.0310961
ENSG00000168016	9881	TRANK1	tetratricopeptide repeat and ankyrin repeat containing 1	4.21544	-0.29542	-4.26234	0.00176216	0.0312336
ENSG00000108984	5608	MAP2K6	mitogen-activated protein kinase kinase 6	2.48084	-0.472119	-4.25496	0.00178243	0.0315227
ENSG00000028137	7133	TNFRSF1B	TNF receptor superfamily member 1B	2.16581	0.388461	4.25468	0.00178323	0.0315227
ENSG00000090339	3383	ICAM1	intercellular adhesion molecule 1	6.06204	0.481816	4.2521	0.00179038	0.031607
ENSG00000101150	7165	TPD52L2	TPD52 like 2	7.11353	0.236598	4.25111	0.00179313	0.0316106
ENSG00000102384	2491	CENPI	centromere protein I	4.53976	-0.294416	-4.24997	0.00179629	0.0316106
ENSG00000138182	9585	KIF20B	kinesin family member 20B	7.10912	-0.327882	-4.24885	0.00179943	0.0316106
ENSG00000154975	56934	CA10	carbonic anhydrase 10	0.260426	0.33876	4.2486	0.00180012	0.0316106
ENSG00000143631	2312	FLG	filaggrin	3.53685	-0.675231	-4.24185	0.00181908	0.0319013
ENSG00000182240	25825	BACE2	beta-secretase 2	8.28144	0.220257	4.23669	0.00183374	0.0320816
ENSG00000169679	699	BUB1	BUB1 mitotic checkpoint serine/threonine kinase	7.34005	-0.23554	-4.23653	0.0018342	0.0320816
ENSG00000151136	121551	BTBD11	BTB domain containing 11	2.4606	0.612319	4.23467	0.00183948	0.0320996
ENSG00000059804	6515	SLC2A3	solute carrier family 2 member 3	6.70661	0.216851	4.23447	0.00184008	0.0320996
ENSG00000104419	10397	NDRG1	N-myc downstream regulated 1	6.83657	0.298063	4.23335	0.00184329	0.0321134
ENSG00000096092	28978	TMEM14A	transmembrane protein 14A	5.23224	-0.194005	-4.22967	0.00185385	0.0321989
ENSG00000106089	6804	STX1A	syntaxin 1A	3.69037	0.920141	4.22941	0.0018546	0.0321989
ENSG00000197077	85379	KIAA1671	KIAA1671	3.09871	0.527261	4.2291	0.00185548	0.0321989
ENSG00000012061	2067	ERCC1	ERCC excision repair 1, endonuclease non-catalytic subunit	5.3732	0.513392	4.22389	0.00187058	0.0324185
ENSG00000111665	83461	CDCA3	cell division cycle associated 3	5.31142	-0.186589	-4.22216	0.00187562	0.0324633
ENSG00000126787	9787	DLGAP5	DLG associated protein 5	6.72243	-0.288289	-4.21861	0.00188602	0.0326008
ENSG00000146267	84553	FAXC	failed axon connections homolog, metaxin like GST domain containing	4.03779	-0.346138	-4.21375	0.00190035	0.0327648
ENSG00000157193	7804	LRP8	LDL receptor related protein 8	6.47919	0.196024	4.21307	0.00190236	0.0327648
ENSG00000266835	100505592	GAPLINC	gastric adenocarcinoma associated, positive CD44 regulator, long intergenic non-coding RNA	1.71551	0.62571	4.21288	0.00190292	0.0327648
ENSG00000115363	84141	EVA1A	eva-1 homolog A, regulator of programmed cell death	3.87745	-0.27163	-4.21169	0.00190645	0.032783
ENSG00000107984	22943	DKK1	dickkopf WNT signaling pathway inhibitor 1	0.916397	-0.835109	-4.20991	0.00191176	0.0328317
ENSG00000113580	2908	NR3C1	nuclear receptor subfamily 3 group C member 1	6.46044	-0.315447	-4.20538	0.00192528	0.032986
ENSG00000121210	23240	TMEM131L	transmembrane 131 like	3.39992	-0.269355	-4.20523	0.00192572	0.032986
ENSG00000231389	3113	HLA-DPA1	major histocompatibility complex, class II, DP alpha 1	4.20817	-0.337262	-4.20332	0.00193147	0.0330419
ENSG00000088325	22974	TPX2	TPX2 microtubule nucleation factor	8.23567	-0.264682	-4.20008	0.00194124	0.0331662
ENSG00000169398	5747	PTK2	protein tyrosine kinase 2	7.52085	0.215859	4.19711	0.00195026	0.0332521
ENSG00000170915	85315	PAQR8	progestin and adipoQ receptor family member 8	4.82644	0.289893	4.19668	0.00195156	0.0332521
ENSG00000154127	84959	UBASH3B	ubiquitin associated and SH3 domain containing B	4.95589	0.383505	4.19595	0.00195379	0.0332521
ENSG00000007171	4843	NOS2	nitric oxide synthase 2	-1.73364	2.47189	4.19313	0.00196242	0.0333461
ENSG00000265778	101927989	LOC101927989	uncharacterized LOC101927989	-1.35478	0.93621	4.1925	0.00196435	0.0333461
ENSG00000065328	55388	MCM10	minichromosome maintenance 10 replication initiation factor	5.21386	-0.20701	-4.18689	0.00198162	0.0335963
ENSG00000166173	55323	LARP6	La ribonucleoprotein 6, translational regulator	3.48203	0.374634	4.18439	0.00198936	0.0336844
ENSG00000141682	5366	PMAIP1	phorbol-12-myristate-13-acetate-induced protein 1	4.30733	0.463342	4.16622	0.00204664	0.0346101
ENSG00000163545	81788	NUAK2	NUAK family kinase 2	1.75823	-0.356959	-4.16362	0.00205498	0.0347069
ENSG00000176208	79915	ATAD5	ATPase family AAA domain containing 5	4.88889	-0.339385	-4.16014	0.0020662	0.0348239
ENSG00000163359	1293	COL6A3	collagen type VI alpha 3 chain	5.64914	0.581868	4.15984	0.00206716	0.0348239
ENSG00000198805	4860	PNP	purine nucleoside phosphorylase	4.45316	0.374972	4.15617	0.00207907	0.034953
ENSG00000152689	25780	RASGRP3	RAS guanyl releasing protein 3	0.683576	-0.691491	-4.15514	0.00208241	0.034953
ENSG00000171224	219738	FAM241B	family with sequence similarity 241 member B	2.22986	0.420547	4.15504	0.00208273	0.034953
ENSG00000197467	1305	COL13A1	collagen type XIII alpha 1 chain	2.74126	0.760237	4.15249	0.00209107	0.0349944
ENSG00000150938	51232	CRIM1	cysteine rich transmembrane BMP regulator 1	5.86477	-0.255785	-4.1522	0.00209204	0.0349944
ENSG00000155792	64798	DEPTOR	DEP domain containing MTOR interacting protein	1.16282	0.653251	4.15187	0.00209312	0.0349944
ENSG00000107882	51684	SUFU	SUFU negative regulator of hedgehog signaling	4.57099	0.35618	4.15068	0.00209701	0.0350153
ENSG00000196182	83931	STK40	serine/threonine kinase 40	5.55361	0.501454	4.14983	0.0020998	0.0350177
ENSG00000100320	23543	RBFOX2	RNA binding fox-1 homolog 2	7.16417	-0.206785	-4.14597	0.00211254	0.0351764
ENSG00000183421	54101	RIPK4	receptor interacting serine/threonine kinase 4	6.00437	-0.420643	-4.14534	0.00211462	0.0351764
ENSG00000102265	7076	TIMP1	TIMP metallopeptidase inhibitor 1	7.19294	0.572075	4.14389	0.00211942	0.0352122
ENSG00000152495	814	CAMK4	calcium/calmodulin dependent protein kinase IV	4.43823	-0.396415	-4.13545	0.00214766	0.0356222
ENSG00000228495	100507254	LINC01013	long intergenic non-protein coding RNA 1013	-1.12964	1.64741	4.13481	0.00214981	0.0356222
ENSG00000133107	7223	TRPC4	transient receptor potential cation channel subfamily C member 4	-1.90023	-1.12516	-4.13356	0.00215401	0.0356222
ENSG00000138778	1062	CENPE	centromere protein E	6.92984	-0.335241	-4.13331	0.00215485	0.0356222
ENSG00000075240	23151	GRAMD4	GRAM domain containing 4	5.75975	0.487316	4.13212	0.0021589	0.0356447
ENSG00000263293	102724508	THCAT158	thyroid cancer-associated transcript 158	-1.29619	-1.28571	-4.12878	0.00217024	0.035769
ENSG00000149295	1813	DRD2	dopamine receptor D2	0.356434	0.790499	4.12831	0.00217182	0.035769
ENSG00000101447	81610	FAM83D	family with sequence similarity 83 member D	6.24253	-0.209525	-4.12674	0.00217719	0.0358128
ENSG00000154319	83648	FAM167A	family with sequence similarity 167 member A	2.44843	0.407756	4.11763	0.00220854	0.0362399
ENSG00000238266	100507127	LINC00707	long intergenic non-protein coding RNA 707	-2.68707	-0.676534	-4.11761	0.00220862	0.0362399
ENSG00000090530	55214	P3H2	prolyl 3-hydroxylase 2	3.22119	-0.408041	-4.11677	0.00221152	0.0362428
ENSG00000204427	7920	ABHD16A	abhydrolase domain containing 16A	-0.651392	-1.01932	-4.11427	0.00222023	0.0363405
ENSG00000120837	4801	NFYB	nuclear transcription factor Y subunit beta	4.78102	-0.257591	-4.11016	0.0022346	0.0365306
ENSG00000143013	8543	LMO4	LIM domain only 4	4.53972	0.219534	4.1003	0.0022695	0.0370554
ENSG00000118058	4297	KMT2A	lysine methyltransferase 2A	7.12804	-0.27859	-4.09274	0.00229666	0.0374528
ENSG00000119969	3070	HELLS	helicase, lymphoid specific	5.09027	-0.361383	-4.08706	0.00231726	0.0377423
ENSG00000179743	729614	FLJ37453	uncharacterized LOC729614	-0.375988	-0.963119	-4.08166	0.00233707	0.0379889
ENSG00000124181	5335	PLCG1	phospholipase C gamma 1	7.07919	-0.294735	-4.08099	0.00233955	0.0379889
ENSG00000102038	6594	SMARCA1	SWI/SNF related, matrix associated, actin dependent regulator of chromatin, subfamily a, member 1	5.13954	-0.26843	-4.08059	0.002341	0.0379889
ENSG00000180660	4081	MAB21L1	mab-21 like 1	0.331387	-1.10289	-4.07936	0.00234554	0.038003
ENSG00000155760	8324	FZD7	frizzled class receptor 7	5.25408	-0.286594	-4.07853	0.0023486	0.038003
ENSG00000115306	6711	SPTBN1	spectrin beta, non-erythrocytic 1	10.0297	-0.221869	-4.07803	0.00235047	0.038003
ENSG00000187123	130574	LYPD6	LY6/PLAUR domain containing 6	3.66816	-0.398911	-4.07397	0.00236553	0.0382001
ENSG00000100889	5106	PCK2	phosphoenolpyruvate carboxykinase 2, mitochondrial	4.79884	0.550367	4.07145	0.00237495	0.0383054
ENSG00000156802	29028	ATAD2	ATPase family AAA domain containing 2	7.87904	-0.297666	-4.06949	0.00238232	0.0383314
ENSG00000170525	5209	PFKFB3	6-phosphofructo-2-kinase/fructose-2,6-biphosphatase 3	7.09368	0.246551	4.06948	0.00238234	0.0383314
ENSG00000137804	51203	NUSAP1	nucleolar and spindle associated protein 1	7.88909	-0.25802	-4.06807	0.00238767	0.0383705
ENSG00000080298	5991	RFX3	regulatory factor X3	4.23705	0.315919	4.06707	0.00239141	0.0383842
ENSG00000260910	100861555	LINC00565	long intergenic non-protein coding RNA 565	0.784112	0.774049	4.06629	0.00239437	0.0383852
ENSG00000139173	84216	TMEM117	transmembrane protein 117	3.69339	0.360707	4.06434	0.00240174	0.0384568
ENSG00000185022	23764	MAFF	MAF bZIP transcription factor F	5.79665	0.255114	4.06273	0.00240785	0.0384855
ENSG00000188549	388115	CCDC9B	coiled-coil domain containing 9B	5.86669	0.321775	4.05955	0.00241996	0.0384855
ENSG00000136732	2995	GYPC	glycophorin C (Gerbich blood group)	6.93279	0.333822	4.05954	0.00241998	0.0384855
ENSG00000161980	51728	POLR3K	RNA polymerase III subunit K	4.00217	0.24911	4.05849	0.00242403	0.0384855
ENSG00000176974	6470	SHMT1	serine hydroxymethyltransferase 1	5.10019	-0.217324	-4.05829	0.00242478	0.0384855
ENSG00000113742	80315	CPEB4	cytoplasmic polyadenylation element binding protein 4	5.24394	0.237081	4.05821	0.00242509	0.0384855
ENSG00000117724	1063	CENPF	centromere protein F	9.39111	-0.263521	-4.05798	0.00242596	0.0384855
ENSG00000086848	79796	ALG9	ALG9 alpha-1,2-mannosyltransferase	2.41015	0.270397	4.05656	0.00243141	0.0384855
ENSG00000119699	7043	TGFB3	transforming growth factor beta 3	1.28024	-0.32095	-4.05651	0.00243159	0.0384855
ENSG00000147854	115426	UHRF2	ubiquitin like with PHD and ring finger domains 2	5.07735	0.266631	4.05624	0.00243264	0.0384855
ENSG00000162413	9903	KLHL21	kelch like family member 21	5.81559	0.390532	4.05491	0.00243773	0.0384855
ENSG00000090889	24137	KIF4A	kinesin family member 4A	6.32331	-0.200141	-4.05475	0.00243836	0.0384855
ENSG00000014138	23649	POLA2	DNA polymerase alpha 2, accessory subunit	4.86452	-0.204464	-4.05236	0.00244757	0.0385848
ENSG00000165943	64112	MOAP1	modulator of apoptosis 1	5.51889	0.269181	4.05095	0.00245303	0.0386251
ENSG00000086619	56605	ERO1B	endoplasmic reticulum oxidoreductase 1 beta	4.01133	0.289733	4.04752	0.00246637	0.0387342
ENSG00000163171	10602	CDC42EP3	CDC42 effector protein 3	7.28615	0.242204	4.04723	0.00246749	0.0387342
ENSG00000089723	78990	OTUB2	OTU deubiquitinase, ubiquitin aldehyde binding 2	3.6529	0.369167	4.04691	0.00246873	0.0387342
ENSG00000176834	54621	VSIG10	V-set and immunoglobulin domain containing 10	4.20638	-0.216965	-4.04475	0.00247718	0.0387627
ENSG00000156639	60685	ZFAND3	zinc finger AN1-type containing 3	5.74703	0.198078	4.0445	0.00247817	0.0387627
ENSG00000174444	6124	RPL4	ribosomal protein L4	10.3451	0.163848	4.04404	0.00247997	0.0387627
ENSG00000109472	1363	CPE	carboxypeptidase E	2.98679	-0.31606	-4.04346	0.00248224	0.0387627
ENSG00000138756	55589	BMP2K	BMP2 inducible kinase	4.56319	-0.340129	-4.04076	0.00249284	0.0388824
ENSG00000144597	85403	EAF1	ELL associated factor 1	5.19275	0.211886	4.03816	0.00250309	0.0389965
ENSG00000113810	10051	SMC4	structural maintenance of chromosomes 4	8.18156	-0.30083	-4.03143	0.00252988	0.0393676
ENSG00000084764	22924	MAPRE3	microtubule associated protein RP/EB family member 3	3.48385	0.276479	4.02938	0.0025381	0.0394492
ENSG00000143570	27173	SLC39A1	solute carrier family 39 member 1	7.41612	-0.242365	-4.02818	0.00254291	0.0394776
ENSG00000159403	715	C1R	complement C1r	3.88917	-0.509314	-4.02671	0.00254886	0.0395084
ENSG00000123240	10133	OPTN	optineurin	5.46845	-0.200915	-4.02621	0.00255085	0.0395084
ENSG00000184719	55328	RNLS	renalase, FAD dependent amine oxidase	-1.17049	-1.467	-4.02446	0.00255794	0.039572
ENSG00000096696	1832	DSP	desmoplakin	4.55853	-0.386611	-4.0201	0.00257566	0.0397735
ENSG00000161681	50944	SHANK1	SH3 and multiple ankyrin repeat domains 1	0.423839	2.31412	4.01919	0.00257934	0.0397735
ENSG00000102466	2259	FGF14	fibroblast growth factor 14	0.584571	0.940935	4.01904	0.00257997	0.0397735
ENSG00000111674	2026	ENO2	enolase 2	7.38663	0.228924	4.01777	0.00258518	0.0398075
ENSG00000076382	10615	SPAG5	sperm associated antigen 5	7.15057	-0.176526	-4.01348	0.00260279	0.0400322
ENSG00000107968	1326	MAP3K8	mitogen-activated protein kinase kinase kinase 8	-0.952347	-1.09586	-4.01119	0.00261226	0.0401313
ENSG00000116095	65977	PLEKHA3	pleckstrin homology domain containing A3	4.34632	0.233192	4.00654	0.00263158	0.0403512
ENSG00000183853	55243	KIRREL1	kirre like nephrin family adhesion molecule 1	8.16842	-0.20183	-4.00628	0.00263266	0.0403512
ENSG00000234545	257415	FAM133B	family with sequence similarity 133 member B	4.06331	-0.198042	-3.99811	0.00266698	0.0408268
ENSG00000143799	142	PARP1	poly(ADP-ribose) polymerase 1	9.16902	-0.177961	-3.99743	0.00266985	0.0408268
ENSG00000119537	2531	KDSR	3-ketodihydrosphingosine reductase	6.34482	0.282948	3.99568	0.00267725	0.0408929
ENSG00000100526	1033	CDKN3	cyclin dependent kinase inhibitor 3	5.40002	-0.241764	-3.99426	0.00268333	0.0409386
ENSG00000038382	7204	TRIO	trio Rho guanine nucleotide exchange factor	8.02926	-0.193479	-3.98547	0.00272099	0.0414597
ENSG00000065923	84679	SLC9A7	solute carrier family 9 member A7	4.04656	0.317554	3.98484	0.00272375	0.0414597
ENSG00000196557	8912	CACNA1H	calcium voltage-gated channel subunit alpha1 H	0.129275	-1.28571	-3.98362	0.002729	0.0414921
ENSG00000133466	114904	C1QTNF6	C1q and TNF related 6	4.07815	-0.470179	-3.98184	0.00273673	0.0415555
ENSG00000154380	55740	ENAH	ENAH actin regulator	7.39891	-0.254345	-3.98122	0.00273944	0.0415555
ENSG00000164284	134266	GRPEL2	GrpE like 2, mitochondrial	4.78807	0.285192	3.97941	0.00274734	0.0416204
ENSG00000177311	253461	ZBTB38	zinc finger and BTB domain containing 38	7.47164	0.24141	3.9788	0.00274999	0.0416204
ENSG00000186918	55893	ZNF395	zinc finger protein 395	4.85042	-0.258216	-3.97645	0.00276027	0.0417282
ENSG00000101104	80336	PABPC1L	poly(A) binding protein cytoplasmic 1 like	5.40384	0.659698	3.97002	0.00278864	0.0421085
ENSG00000198121	1902	LPAR1	lysophosphatidic acid receptor 1	0.619112	-0.760326	-3.96931	0.00279177	0.0421085
ENSG00000058091	5218	CDK14	cyclin dependent kinase 14	3.65043	-0.29901	-3.9675	0.00279983	0.0421819
ENSG00000073712	10979	FERMT2	fermitin family member 2	5.87351	-0.255846	-3.96561	0.00280823	0.0422606
ENSG00000100365	4689	NCF4	neutrophil cytosolic factor 4	-3.58997	0.923986	3.96438	0.00281373	0.0422952
ENSG00000164904	501	ALDH7A1	aldehyde dehydrogenase 7 family member A1	6.57905	-0.214293	-3.95986	0.00283405	0.0425524
ENSG00000168003	6520	SLC3A2	solute carrier family 3 member 2	7.69968	0.388036	3.95876	0.00283901	0.0425788
ENSG00000146592	9586	CREB5	cAMP responsive element binding protein 5	3.20722	-0.401494	-3.95489	0.00285654	0.0427583
ENSG00000177707	25945	NECTIN3	nectin cell adhesion molecule 3	5.52668	0.258724	3.95469	0.00285743	0.0427583
ENSG00000122483	343099	CCDC18	coiled-coil domain containing 18	3.92833	-0.324467	-3.95235	0.00286813	0.0428699
ENSG00000198915	221002	RASGEF1A	RasGEF domain family member 1A	-1.39647	-1.467	-3.95083	0.00287507	0.0429181
ENSG00000164070	22824	HSPA4L	heat shock protein family A (Hsp70) member 4 like	5.15496	-0.345914	-3.95023	0.00287782	0.0429181
ENSG00000261136	105370941	LOC105370941	uncharacterized LOC105370941	-0.633882	-0.797347	-3.94921	0.00288251	0.0429396
ENSG00000088035	29929	ALG6	ALG6 alpha-1,3-glucosyltransferase	4.8077	-0.22927	-3.94815	0.00288737	0.0429638
ENSG00000109519	80273	GRPEL1	GrpE like 1, mitochondrial	5.36802	0.24491	3.9463	0.00289586	0.0430418
ENSG00000145555	4651	MYO10	myosin X	8.35522	0.193143	3.94493	0.00290221	0.043088
ENSG00000257167	100128191	TMPO-AS1	TMPO antisense RNA 1	2.03519	-0.339826	-3.94302	0.00291103	0.0431705
ENSG00000164465	285761	DCBLD1	discoidin, CUB and LCCL domain containing 1	4.02517	0.252456	3.94231	0.00291435	0.0431715
ENSG00000145819	23092	ARHGAP26	Rho GTPase activating protein 26	5.14821	0.264167	3.93526	0.00294726	0.0435898
ENSG00000139946	57161	PELI2	pellino E3 ubiquitin protein ligase family member 2	3.78765	0.288273	3.93486	0.00294916	0.0435898
ENSG00000164104	3148	HMGB2	high mobility group box 2	7.80317	-0.220519	-3.92901	0.00297679	0.0439491
ENSG00000189108	26280	IL1RAPL2	interleukin 1 receptor accessory protein like 2	-3.49176	0.752382	3.92723	0.00298526	0.0440251
ENSG00000143924	27436	EML4	EMAP like 4	7.39527	-0.27791	-3.9259	0.00299158	0.0440693
ENSG00000166900	6809	STX3	syntaxin 3	6.39916	0.21805	3.92435	0.00299898	0.0441293
ENSG00000023909	2730	GCLM	glutamate-cysteine ligase modifier subunit	5.53903	0.354939	3.92147	0.00301282	0.0442837
ENSG00000136827	1861	TOR1A	torsin family 1 member A	5.76082	0.196609	3.91985	0.00302063	0.0443494
ENSG00000153012	55203	LGI2	leucine rich repeat LGI family member 2	-1.50992	-0.861715	-3.9186	0.00302666	0.0443888
ENSG00000100983	2937	GSS	glutathione synthetase	5.79193	0.196339	3.91384	0.00304976	0.0446782
ENSG00000136868	1317	SLC31A1	solute carrier family 31 member 1	6.81905	0.258096	3.9057	0.00308965	0.0451365
ENSG00000175224	9776	ATG13	autophagy related 13	5.90617	0.162765	3.9054	0.00309115	0.0451365
ENSG00000121691	847	CAT	catalase	6.27005	0.186071	3.90537	0.00309126	0.0451365
ENSG00000101639	55125	CEP192	centrosomal protein 192	6.36796	-0.207469	-3.9037	0.00309952	0.0452073
ENSG00000104728	9639	ARHGEF10	Rho guanine nucleotide exchange factor 10	5.3419	-0.205337	-3.9001	0.00311743	0.0454186
ENSG00000197958	6136	RPL12	ribosomal protein L12	8.38911	0.166963	3.89569	0.00313949	0.0455835
ENSG00000115295	79745	CLIP4	CAP-Gly domain containing linker protein family member 4	6.51934	0.267653	3.89566	0.00313963	0.0455835
ENSG00000012660	60481	ELOVL5	ELOVL fatty acid elongase 5	8.3436	-0.23817	-3.89536	0.00314113	0.0455835
ENSG00000125648	79085	SLC25A23	solute carrier family 25 member 23	4.76808	-0.269814	-3.89454	0.00314529	0.0455835
ENSG00000065413	91526	ANKRD44	ankyrin repeat domain 44	4.64113	0.27926	3.89441	0.00314594	0.0455835
ENSG00000176490	148252	DIRAS1	DIRAS family GTPase 1	2.33186	-0.515001	-3.89176	0.00315929	0.0457269
ENSG00000119397	11064	CNTRL	centriolin	5.46988	-0.219681	-3.88868	0.00317489	0.0459027
ENSG00000123416	10376	TUBA1B	tubulin alpha 1b	8.00719	-0.273044	-3.88583	0.00318942	0.0460625
ENSG00000136628	2058	EPRS1	glutamyl-prolyl-tRNA synthetase 1	8.57267	0.257146	3.88246	0.00320665	0.0462609
ENSG00000105516	1628	DBP	D-box binding PAR bZIP transcription factor	1.57507	-0.640874	-3.8796	0.00322135	0.0464225
ENSG00000171016	26108	PYGO1	pygopus family PHD finger 1	2.97385	-0.252447	-3.87219	0.00325984	0.0469261
ENSG00000198589	987	LRBA	LPS responsive beige-like anchor protein	7.10852	-0.235143	-3.86952	0.00327381	0.0470761
ENSG00000115415	6772	STAT1	signal transducer and activator of transcription 1	7.94798	-0.271399	-3.86763	0.00328372	0.0471675
ENSG00000119943	84795	PYROXD2	pyridine nucleotide-disulphide oxidoreductase domain 2	2.59441	-0.338147	-3.86562	0.00329434	0.0472687
ENSG00000073849	6480	ST6GAL1	ST6 beta-galactoside alpha-2,6-sialyltransferase 1	5.62456	0.348766	3.86172	0.00331502	0.0475141
ENSG00000273018	80039	FAM106A	family with sequence similarity 106 member A	-2.2462	-1.467	-3.86076	0.00332009	0.0475354
ENSG00000075785	7879	RAB7A	RAB7A, member RAS oncogene family	8.69148	0.157836	3.85192	0.00336754	0.0481627
ENSG00000163618	8618	CADPS	calcium dependent secretion activator	0.11299	1.29509	3.84981	0.00337892	0.0482734
ENSG00000102312	64840	PORCN	porcupine O-acyltransferase	3.60956	0.435843	3.8487	0.00338496	0.0483076
ENSG00000166016	25841	ABTB2	ankyrin repeat and BTB domain containing 2	3.70324	0.473544	3.84653	0.00339676	0.0484239
ENSG00000075711	1739	DLG1	discs large MAGUK scaffold protein 1	6.84063	-0.297386	-3.84514	0.00340436	0.0484412
ENSG00000143507	11221	DUSP10	dual specificity phosphatase 10	4.66465	0.172565	3.84497	0.00340528	0.0484412
ENSG00000078269	8871	SYNJ2	synaptojanin 2	6.54558	0.175934	3.84266	0.00341797	0.0485696
ENSG00000171421	64979	MRPL36	mitochondrial ribosomal protein L36	4.15428	0.259876	3.83801	0.0034436	0.0488814
ENSG00000176533	2788	GNG7	G protein subunit gamma 7	1.78775	-0.515611	-3.83726	0.00344774	0.0488878
ENSG00000077585	7107	GPR137B	G protein-coupled receptor 137B	5.31918	0.305331	3.83499	0.0034603	0.0489728
ENSG00000152952	5352	PLOD2	procollagen-lysine,2-oxoglutarate 5-dioxygenase 2	6.17744	-0.306979	-3.83485	0.00346112	0.0489728
ENSG00000113163	10087	CERT1	ceramide transporter 1	6.06274	0.252112	3.83052	0.00348529	0.0492188
ENSG00000160223	23308	ICOSLG	inducible T cell costimulator ligand	4.3088	0.542163	3.8304	0.00348593	0.0492188
ENSG00000144468	84236	RHBDD1	rhomboid domain containing 1	4.50558	0.222615	3.82939	0.0034916	0.0492464
ENSG00000145242	2044	EPHA5	EPH receptor A5	1.51501	-1.76047	-3.82802	0.00349932	0.0492833
ENSG00000088832	2280	FKBP1A	FKBP prolyl isomerase 1A	8.47802	0.204682	3.82671	0.00350671	0.0492833
ENSG00000116985	656	BMP8B	bone morphogenetic protein 8b	4.02339	-0.261722	-3.8267	0.00350673	0.0492833
ENSG00000132906	842	CASP9	caspase 9	2.98971	0.390045	3.82628	0.00350908	0.0492833
ENSG00000155368	1622	DBI	diazepam binding inhibitor, acyl-CoA binding protein	7.08606	-0.224983	-3.82531	0.00351457	0.0492906
ENSG00000079215	6507	SLC1A3	solute carrier family 1 member 3	3.27366	-0.570564	-3.82488	0.00351704	0.0492906
ENSG00000150630	7424	VEGFC	vascular endothelial growth factor C	0.589854	0.531068	3.8226	0.00352994	0.0494083
ENSG00000172345	80765	STARD5	StAR related lipid transfer domain containing 5	2.5293	-0.284866	-3.82208	0.00353289	0.0494083
ENSG00000100335	54471	MIEF1	mitochondrial elongation factor 1	6.80327	0.163679	3.81986	0.00354555	0.049533

## Sheet: DEG SBcl2 PLX vs. DMSO (24 h)
Supplementary table S6B: Differentially expressed genes in SBcl2 cell line treated with 2µM of vemurafenib for 24 h in comparison to the corresponding time-matched DMSO control
Threshold: adjusted p-value <0.05 (q-value)
ENSEMBL	ENTREZ	symbol	gene name	mean expression	log2 FC	t	p-value	q-value
ENSG00000135074	8728	ADAM19	ADAM metallopeptidase domain 19	5.83273	1.79482	25.4211	3.17455e-10	2.31425e-06
ENSG00000116991	57568	SIPA1L2	signal induced proliferation associated 1 like 2	5.89734	-1.2867	-25.1706	3.49109e-10	2.31425e-06
ENSG00000187678	81848	SPRY4	sprouty RTK signaling antagonist 4	7.81511	1.04566	21.4888	1.58659e-09	7.01168e-06
ENSG00000179388	1960	EGR3	early growth response 3	5.10515	1.54491	20.3185	2.70642e-09	8.97043e-06
ENSG00000111252	10019	SH2B3	SH2B adaptor protein 3	8.66942	0.810962	19.7794	3.49614e-09	9.27035e-06
ENSG00000139318	1848	DUSP6	dual specificity phosphatase 6	8.24936	0.902439	19.3566	4.2938e-09	9.48787e-06
ENSG00000196611	4312	MMP1	matrix metallopeptidase 1	2.49109	2.78973	18.8285	5.58411e-09	1.03041e-05
ENSG00000124092	140690	CTCFL	CCCTC-binding factor like	-1.88517	-1.55776	-18.5999	6.27064e-09	1.03041e-05
ENSG00000138166	1847	DUSP5	dual specificity phosphatase 5	6.35286	1.18393	18.3868	6.99478e-09	1.03041e-05
ENSG00000131459	9945	GFPT2	glutamine-fructose-6-phosphate transaminase 2	3.84692	1.46644	18.0431	8.3644e-09	1.10895e-05
ENSG00000178445	2731	GLDC	glycine decarboxylase	2.22161	0.915971	17.7775	9.6255e-09	1.16014e-05
ENSG00000143153	481	ATP1B1	ATPase Na+/K+ transporting subunit beta 1	7.6545	-1.09588	-17.4977	1.11838e-08	1.23563e-05
ENSG00000085978	55054	ATG16L1	autophagy related 16 like 1	6.09158	0.817232	17.2088	1.30903e-08	1.33501e-05
ENSG00000143127	8515	ITGA10	integrin subunit alpha 10	6.36029	0.793479	16.9954	1.47278e-08	1.39472e-05
ENSG00000115935	7456	WIPF1	WAS/WASL interacting protein family member 1	5.9089	1.14523	16.8351	1.61052e-08	1.42348e-05
ENSG00000154217	26207	PITPNC1	phosphatidylinositol transfer protein cytoplasmic 1	3.62424	0.990681	16.0533	2.52084e-08	1.98221e-05
ENSG00000154122	56172	ANKH	ANKH inorganic pyrophosphate transport regulator	6.64853	0.710125	16.0392	2.54168e-08	1.98221e-05
ENSG00000159167	6781	STC1	stanniocalcin 1	4.44158	1.79746	15.7732	2.97446e-08	2.19045e-05
ENSG00000122133	5047	PAEP	progestagen associated endometrial protein	0.865655	2.30494	15.683	3.13913e-08	2.19045e-05
ENSG00000146674	3486	IGFBP3	insulin like growth factor binding protein 3	4.45629	0.88656	15.4766	3.55475e-08	2.35644e-05
ENSG00000120875	1846	DUSP4	dual specificity phosphatase 4	9.16188	0.620541	15.326	3.89642e-08	2.45994e-05
ENSG00000145632	10769	PLK2	polo like kinase 2	5.78938	-0.900858	-14.8689	5.17379e-08	3.11791e-05
ENSG00000164171	3673	ITGA2	integrin subunit alpha 2	6.48127	1.04999	14.5858	6.19271e-08	3.5697e-05
ENSG00000008513	6482	ST3GAL1	ST3 beta-galactoside alpha-2,3-sialyltransferase 1	4.20246	0.896203	14.3979	6.98963e-08	3.8465e-05
ENSG00000175130	65108	MARCKSL1	MARCKS like 1	5.58619	0.687688	14.3228	7.33917e-08	3.8465e-05
ENSG00000136158	10253	SPRY2	sprouty RTK signaling antagonist 2	6.2133	0.710446	14.2807	7.5433e-08	3.8465e-05
ENSG00000147010	30011	SH3KBP1	SH3 domain containing kinase binding protein 1	7.89999	0.56114	14.099	8.49943e-08	4.17353e-05
ENSG00000112902	9037	SEMA5A	semaphorin 5A	5.88458	-0.877914	-13.9976	9.09056e-08	4.30438e-05
ENSG00000155926	6503	SLA	Src like adaptor	-3.0215	-1.31672	-13.9387	9.4543e-08	4.32225e-05
ENSG00000118777	9429	ABCG2	ATP binding cassette subfamily G member 2 (Junior blood group)	2.90203	-1.34247	-13.8707	9.89455e-08	4.37273e-05
ENSG00000147852	7436	VLDLR	very low density lipoprotein receptor	4.56754	0.804093	13.814	1.02788e-07	4.39601e-05
ENSG00000258791	645687	LINC00520	long intergenic non-protein coding RNA 520	0.490591	2.77312	13.622	1.17064e-07	4.8501e-05
ENSG00000023330	211	ALAS1	5'-aminolevulinate synthase 1	6.19671	0.550407	13.3559	1.40582e-07	5.60699e-05
ENSG00000075223	10512	SEMA3C	semaphorin 3C	6.43304	-0.75992	-13.3234	1.43791e-07	5.60699e-05
ENSG00000163814	64866	CDCP1	CUB domain containing protein 1	6.26154	0.78316	13.2359	1.52844e-07	5.78972e-05
ENSG00000129422	57509	MTUS1	microtubule associated scaffold protein 1	3.72773	-0.865791	-13.0431	1.75082e-07	6.2726e-05
ENSG00000136235	10457	GPNMB	glycoprotein nmb	7.87474	-0.843146	-13.0061	1.79733e-07	6.2726e-05
ENSG00000147883	1030	CDKN2B	cyclin dependent kinase inhibitor 2B	0.0439161	0.941339	12.9997	1.8056e-07	6.2726e-05
ENSG00000152128	81615	TMEM163	transmembrane protein 163	3.8881	0.828436	12.9692	1.84516e-07	6.2726e-05
ENSG00000116106	2043	EPHA4	EPH receptor A4	5.12748	-0.890995	-12.8479	2.01252e-07	6.5585e-05
ENSG00000235750	9674	KIAA0040	KIAA0040	3.15064	1.00607	12.8371	2.0282e-07	6.5585e-05
ENSG00000159399	3099	HK2	hexokinase 2	6.01468	0.610657	12.7889	2.1e-07	6.629e-05
ENSG00000143786	149111	CNIH3	cornichon family AMPA receptor auxiliary protein 3	4.82435	0.684117	12.7146	2.21602e-07	6.83255e-05
ENSG00000147457	91782	CHMP7	charged multivesicular body protein 7	6.5787	0.499602	12.6422	2.33579e-07	6.92549e-05
ENSG00000183454	2903	GRIN2A	glutamate ionotropic receptor NMDA type subunit 2A	-3.45089	-1.96185	-12.6113	2.38916e-07	6.92549e-05
ENSG00000151012	23657	SLC7A11	solute carrier family 7 member 11	7.63228	0.927476	12.581	2.44257e-07	6.92549e-05
ENSG00000123700	3759	KCNJ2	potassium inwardly rectifying channel subfamily J member 2	2.73494	1.6021	12.5414	2.51466e-07	6.92549e-05
ENSG00000242265	23089	PEG10	paternally expressed 10	7.43112	-0.762489	-12.5199	2.55467e-07	6.92549e-05
ENSG00000101255	57761	TRIB3	tribbles pseudokinase 3	5.78266	0.883252	12.4972	2.59777e-07	6.92549e-05
ENSG00000158270	81035	COLEC12	collectin subfamily member 12	3.03036	-0.843923	-12.4899	2.61182e-07	6.92549e-05
ENSG00000103647	10391	CORO2B	coronin 2B	2.58768	1.61685	12.2587	3.10158e-07	8.06289e-05
ENSG00000110427	25758	KIAA1549L	KIAA1549 like	6.00586	0.712143	12.1018	3.49105e-07	8.90082e-05
ENSG00000071054	9448	MAP4K4	mitogen-activated protein kinase kinase kinase kinase 4	8.38117	0.594249	12.0735	3.56665e-07	8.92202e-05
ENSG00000108932	9120	SLC16A6	solute carrier family 16 member 6	4.96631	0.957425	11.8664	4.17974e-07	0.00010262
ENSG00000128272	468	ATF4	activating transcription factor 4	8.05686	0.438875	11.7888	4.43835e-07	0.000106988
ENSG00000172927	26579	MYEOV	myeloma overexpressed	6.01116	0.853451	11.7325	4.6371e-07	0.000109783
ENSG00000174099	253827	MSRB3	methionine sulfoxide reductase B3	3.5019	-0.676661	-11.6065	5.11757e-07	0.000119033
ENSG00000087589	57091	CASS4	Cas scaffold protein family member 4	1.45587	0.875225	11.565	5.28803e-07	0.000120877
ENSG00000081320	9262	STK17B	serine/threonine kinase 17b	5.89152	0.628273	11.502	5.55799e-07	0.000124895
ENSG00000140105	7453	WARS1	tryptophanyl-tRNA synthetase 1	7.90879	0.566409	11.4795	5.65839e-07	0.000125031
ENSG00000011422	5329	PLAUR	plasminogen activator, urokinase receptor	5.60078	0.952387	11.4017	6.01983e-07	0.000130838
ENSG00000107957	9644	SH3PXD2A	SH3 and PX domains 2A	8.54162	0.548295	11.3497	6.27584e-07	0.000134202
ENSG00000106070	2887	GRB10	growth factor receptor bound protein 10	6.80891	0.487971	11.3114	6.47194e-07	0.000136198
ENSG00000153395	79888	LPCAT1	lysophosphatidylcholine acyltransferase 1	6.2839	0.557853	11.2753	6.66308e-07	0.00013803
ENSG00000113805	5067	CNTN3	contactin 3	-1.92658	0.894752	11.2423	6.84297e-07	0.000139576
ENSG00000124126	57580	PREX1	phosphatidylinositol-3,4,5-trisphosphate dependent Rac exchange factor 1	5.13098	1.40827	11.1626	7.30011e-07	0.000146644
ENSG00000155897	114	ADCY8	adenylate cyclase 8	-1.82045	0.848306	10.9665	8.5738e-07	0.000169659
ENSG00000049769	89801	PPP1R3F	protein phosphatase 1 regulatory subunit 3F	0.333442	1.37933	10.9056	9.01776e-07	0.00017582
ENSG00000018408	25937	WWTR1	WW domain containing transcription regulator 1	8.53705	0.550543	10.7955	9.88568e-07	0.00018495
ENSG00000010810	2534	FYN	FYN proto-oncogene, Src family tyrosine kinase	5.36814	0.514661	10.7952	9.88804e-07	0.00018495
ENSG00000184792	23762	OSBP2	oxysterol binding protein 2	1.59776	0.958313	10.7932	9.90457e-07	0.00018495
ENSG00000109099	5376	PMP22	peripheral myelin protein 22	6.56348	0.710628	10.6844	1.08543e-06	0.000196327
ENSG00000091409	3655	ITGA6	integrin subunit alpha 6	8.80525	0.692249	10.6806	1.08891e-06	0.000196327
ENSG00000112984	10112	KIF20A	kinesin family member 20A	6.84869	-0.521567	-10.6731	1.09581e-06	0.000196327
ENSG00000163659	25976	TIPARP	TCDD inducible poly(ADP-ribose) polymerase	5.55652	-0.657097	-10.592	1.17391e-06	0.000207516
ENSG00000113070	1839	HBEGF	heparin binding EGF like growth factor	4.37263	0.652633	10.5611	1.20526e-06	0.000208222
ENSG00000110092	595	CCND1	cyclin D1	8.674	0.431591	10.5572	1.20931e-06	0.000208222
ENSG00000138623	8482	SEMA7A	semaphorin 7A (John Milton Hagen blood group)	3.89391	1.10684	10.507	1.26238e-06	0.000214573
ENSG00000130147	23677	SH3BP4	SH3 domain binding protein 4	7.46515	-0.454843	-10.4019	1.38193e-06	0.000223695
ENSG00000198795	25925	ZNF521	zinc finger protein 521	3.28955	0.801058	10.389	1.39742e-06	0.000223695
ENSG00000161791	91010	FMNL3	formin like 3	5.87638	0.542522	10.3885	1.39804e-06	0.000223695
ENSG00000147408	55790	CSGALNACT1	chondroitin sulfate N-acetylgalactosaminyltransferase 1	3.74894	0.565064	10.3822	1.40565e-06	0.000223695
ENSG00000100234	7078	TIMP3	TIMP metallopeptidase inhibitor 3	7.01575	0.648214	10.3548	1.43948e-06	0.000223695
ENSG00000135919	5270	SERPINE2	serpin family E member 2	9.16766	0.477244	10.353	1.44174e-06	0.000223695
ENSG00000249992	25907	TMEM158	transmembrane protein 158 (gene/pseudogene)	4.57205	0.972751	10.3458	1.45082e-06	0.000223695
ENSG00000050405	51474	LIMA1	LIM domain and actin binding 1	6.51869	-0.652692	-10.3357	1.46362e-06	0.000223695
ENSG00000112977	1611	DAP	death associated protein	6.77806	0.469111	10.3323	1.46791e-06	0.000223695
ENSG00000101384	182	JAG1	jagged canonical Notch ligand 1	5.26287	0.669578	10.2559	1.56908e-06	0.000236396
ENSG00000053747	3909	LAMA3	laminin subunit alpha 3	5.19261	1.03761	10.1676	1.69568e-06	0.000252599
ENSG00000116584	9181	ARHGEF2	Rho/Rac guanine nucleotide exchange factor 2	7.75866	0.81061	10.12	1.7685e-06	0.00026052
ENSG00000198223	1438	CSF2RA	colony stimulating factor 2 receptor alpha subunit	4.41121	0.804874	10.0852	1.82382e-06	0.000265717
ENSG00000087253	54947	LPCAT2	lysophosphatidylcholine acyltransferase 2	4.99836	-0.871119	-10.0306	1.91463e-06	0.000275672
ENSG00000145040	90226	UCN2	urocortin 2	2.5001	1.01146	10.0012	1.96567e-06	0.000275672
ENSG00000128512	9732	DOCK4	dedicator of cytokinesis 4	3.45632	0.965035	9.99214	1.98161e-06	0.000275672
ENSG00000187720	79875	THSD4	thrombospondin type 1 domain containing 4	6.19503	0.582302	9.98407	1.99596e-06	0.000275672
ENSG00000137494	338699	ANKRD42	ankyrin repeat domain 42	3.27644	0.611539	9.96702	2.02669e-06	0.000275672
ENSG00000118900	29855	UBN1	ubinuclein 1	7.33869	0.512571	9.96578	2.02894e-06	0.000275672
ENSG00000082293	1310	COL19A1	collagen type XIX alpha 1 chain	-1.55596	2.65746	9.95819	2.04281e-06	0.000275672
ENSG00000178878	81575	APOLD1	apolipoprotein L domain containing 1	4.6476	-0.593065	-9.9486	2.06046e-06	0.000275672
ENSG00000141753	3487	IGFBP4	insulin like growth factor binding protein 4	1.97702	-0.82081	-9.93848	2.07929e-06	0.000275672
ENSG00000185112	131583	FAM43A	family with sequence similarity 43 member A	4.55212	0.704291	9.90694	2.13914e-06	0.000280799
ENSG00000128342	3976	LIF	LIF interleukin 6 family cytokine	7.54579	0.798703	9.86298	2.22575e-06	0.000289304
ENSG00000164292	22836	RHOBTB3	Rho related BTB domain containing 3	6.29097	-0.715198	-9.84346	2.26542e-06	0.000291601
ENSG00000049246	8863	PER3	period circadian regulator 3	5.05442	-0.489527	-9.83028	2.29266e-06	0.00029227
ENSG00000143384	4170	MCL1	MCL1 apoptosis regulator, BCL2 family member	8.395	0.529669	9.81415	2.32646e-06	0.000293755
ENSG00000239713	60489	APOBEC3G	apolipoprotein B mRNA editing enzyme catalytic subunit 3G	4.62849	0.703443	9.76814	2.42594e-06	0.000303425
ENSG00000170545	57228	SMAGP	small cell adhesion glycoprotein	3.20408	1.03694	9.74601	2.47543e-06	0.000303525
ENSG00000104332	6422	SFRP1	secreted frizzled related protein 1	8.88322	0.523568	9.7427	2.48293e-06	0.000303525
ENSG00000163132	4487	MSX1	msh homeobox 1	3.57414	0.880821	9.73721	2.49542e-06	0.000303525
ENSG00000143256	5202	PFDN2	prefoldin subunit 2	5.68436	0.37825	9.69443	2.59512e-06	0.000312783
ENSG00000246859	100505678	STARD4-AS1	STARD4 antisense RNA 1	1.36505	-0.941707	-9.66713	2.66104e-06	0.000313573
ENSG00000116729	79971	WLS	Wnt ligand secretion mediator	6.53265	0.61284	9.66086	2.67643e-06	0.000313573
ENSG00000173334	10221	TRIB1	tribbles pseudokinase 1	6.21222	0.562167	9.65676	2.68654e-06	0.000313573
ENSG00000099250	8829	NRP1	neuropilin 1	5.70949	0.755661	9.65239	2.69738e-06	0.000313573
ENSG00000134531	2012	EMP1	epithelial membrane protein 1	10.0079	0.58972	9.63627	2.73775e-06	0.000313573
ENSG00000244509	27350	APOBEC3C	apolipoprotein B mRNA editing enzyme catalytic subunit 3C	6.99389	0.40067	9.63395	2.74359e-06	0.000313573
ENSG00000116815	965	CD58	CD58 molecule	4.95643	0.601551	9.58644	2.86675e-06	0.00032485
ENSG00000006459	80853	KDM7A	lysine demethylase 7A	4.18408	0.772703	9.51338	3.06807e-06	0.000344716
ENSG00000149948	8091	HMGA2	high mobility group AT-hook 2	6.16603	0.757181	9.44754	3.26279e-06	0.000363513
ENSG00000091490	23231	SEL1L3	SEL1L family member 3	4.58961	0.83485	9.437	3.29522e-06	0.000364067
ENSG00000135069	29968	PSAT1	phosphoserine aminotransferase 1	6.84412	0.508977	9.38997	3.44416e-06	0.000376153
ENSG00000066056	7075	TIE1	tyrosine kinase with immunoglobulin like and EGF like domains 1	-0.807481	2.11152	9.38468	3.46136e-06	0.000376153
ENSG00000171132	5581	PRKCE	protein kinase C epsilon	5.14198	0.381054	9.33703	3.62067e-06	0.000388744
ENSG00000170373	1469	CST1	cystatin SN	-0.67627	5.18722	9.32917	3.64772e-06	0.000388744
ENSG00000189223	654433	PAX8-AS1	PAX8 antisense RNA 1	2.47651	1.38861	9.32413	3.66518e-06	0.000388744
ENSG00000198363	444	ASPH	aspartate beta-hydroxylase	8.72211	0.549666	9.28159	3.81621e-06	0.00040155
ENSG00000171867	5621	PRNP	prion protein	9.00536	0.436109	9.2668	3.87028e-06	0.000401944
ENSG00000115414	2335	FN1	fibronectin 1	10.067	0.647291	9.25937	3.89779e-06	0.000401944
ENSG00000178607	2081	ERN1	endoplasmic reticulum to nucleus signaling 1	4.36987	0.555343	9.25384	3.91837e-06	0.000401944
ENSG00000181467	5912	RAP2B	RAP2B, member of RAS oncogene family	5.89495	0.586306	9.24774	3.94122e-06	0.000401944
ENSG00000113790	1962	EHHADH	enoyl-CoA hydratase and 3-hydroxyacyl CoA dehydrogenase	3.58846	-0.373293	-9.19548	4.14313e-06	0.00041931
ENSG00000104738	4173	MCM4	minichromosome maintenance complex component 4	8.16158	-0.344789	-9.08855	4.5924e-06	0.000461257
ENSG00000090530	55214	P3H2	prolyl 3-hydroxylase 2	3.22119	-0.899066	-9.07077	4.67212e-06	0.000465737
ENSG00000213853	2013	EMP2	epithelial membrane protein 2	4.76579	-0.54269	-9.04412	4.79447e-06	0.000474367
ENSG00000133639	694	BTG1	BTG anti-proliferation factor 1	6.18318	0.513608	8.99716	5.01866e-06	0.000489686
ENSG00000120738	1958	EGR1	early growth response 1	5.28022	0.830657	8.99624	5.02318e-06	0.000489686
ENSG00000145794	84466	MEGF10	multiple EGF like domains 10	-1.48463	-2.53744	-8.95894	5.20959e-06	0.000504151
ENSG00000134107	8553	BHLHE40	basic helix-loop-helix family member e40	7.1759	0.546276	8.9268	5.37629e-06	0.000516514
ENSG00000205403	3426	CFI	complement factor I	0.909751	-1.42034	-8.86443	5.71669e-06	0.000545265
ENSG00000189184	54510	PCDH18	protocadherin 18	-1.80139	-1.06219	-8.8409	5.85113e-06	0.000551043
ENSG00000154928	2047	EPHB1	EPH receptor B1	2.75002	1.25331	8.8393	5.86039e-06	0.000551043
ENSG00000100628	51676	ASB2	ankyrin repeat and SOCS box containing 2	1.13732	1.21716	8.8154	6.00077e-06	0.000560269
ENSG00000138061	1545	CYP1B1	cytochrome P450 family 1 subfamily B member 1	2.37989	-1.04267	-8.78805	6.16588e-06	0.000571659
ENSG00000197415	79674	VEPH1	ventricular zone expressed PH domain containing 1	3.1267	0.834186	8.77197	6.2653e-06	0.000576843
ENSG00000150625	2823	GPM6A	glycoprotein M6A	-0.0531904	-1.12076	-8.75306	6.3844e-06	0.000583754
ENSG00000129521	112399	EGLN3	egl-9 family hypoxia inducible factor 3	1.29811	-0.615435	-8.73753	6.4841e-06	0.000586978
ENSG00000163235	7039	TGFA	transforming growth factor alpha	5.05314	0.616351	8.73381	6.50821e-06	0.000586978
ENSG00000135318	4907	NT5E	5'-nucleotidase ecto	8.17725	0.519826	8.72204	6.5852e-06	0.000589909
ENSG00000101955	8406	SRPX	sushi repeat containing protein X-linked	6.57013	0.563651	8.70817	6.67721e-06	0.000594137
ENSG00000138759	80144	FRAS1	Fraser extracellular matrix complex subunit 1	4.79421	-0.881261	-8.61577	7.32721e-06	0.000642495
ENSG00000100219	7494	XBP1	X-box binding protein 1	6.86965	0.476285	8.61349	7.34403e-06	0.000642495
ENSG00000075673	479	ATP12A	ATPase H+/K+ transporting non-gastric alpha2 subunit	-0.971937	-0.900107	-8.60502	7.40716e-06	0.000642495
ENSG00000131069	55902	ACSS2	acyl-CoA synthetase short chain family member 2	5.70718	0.423023	8.60404	7.41452e-06	0.000642495
ENSG00000155090	7071	KLF10	Kruppel like factor 10	5.77145	0.350884	8.54989	7.83265e-06	0.000671908
ENSG00000169604	84168	ANTXR1	ANTXR cell adhesion molecule 1	7.43517	-0.483734	-8.54335	7.88487e-06	0.000671908
ENSG00000145703	10788	IQGAP2	IQ motif containing GTPase activating protein 2	5.45882	0.507665	8.54071	7.906e-06	0.000671908
ENSG00000107960	79991	STN1	STN1 subunit of CST complex	4.40979	0.554013	8.51277	8.13406e-06	0.000686888
ENSG00000137936	8412	BCAR3	BCAR3 adaptor protein, NSP family member	6.69097	0.421363	8.46694	8.5239e-06	0.000713244
ENSG00000124882	2069	EREG	epiregulin	-0.969473	0.860326	8.46087	8.57699e-06	0.000713244
ENSG00000087245	4313	MMP2	matrix metallopeptidase 2	3.93579	-0.769212	-8.4574	8.60757e-06	0.000713244
ENSG00000110619	833	CARS1	cysteinyl-tRNA synthetase 1	6.51442	0.426773	8.39795	9.14955e-06	0.000753445
ENSG00000089012	55423	SIRPG	signal regulatory protein gamma	-2.70269	0.865565	8.3744	9.37444e-06	0.0007672
ENSG00000028277	5452	POU2F2	POU class 2 homeobox 2	2.23145	1.01709	8.36184	9.49687e-06	0.000772451
ENSG00000170873	9788	MTSS1	MTSS I-BAR domain containing 1	2.46246	1.11134	8.33518	9.76245e-06	0.00078921
ENSG00000076641	55824	PAG1	phosphoprotein membrane anchor with glycosphingolipid microdomains 1	5.50987	0.518635	8.31088	1.00117e-05	0.000803411
ENSG00000105855	3696	ITGB8	integrin subunit beta 8	3.47775	1.15287	8.30631	1.00593e-05	0.000803411
ENSG00000133067	59352	LGR6	leucine rich repeat containing G protein-coupled receptor 6	-2.11677	-1.31527	-8.27018	1.04447e-05	0.000829201
ENSG00000115183	85461	TANC1	tetratricopeptide repeat, ankyrin repeat and coiled-coil containing 1	5.96051	-0.407736	-8.26291	1.05242e-05	0.000829849
ENSG00000164683	23462	HEY1	hes related family bHLH transcription factor with YRPW motif 1	5.2632	0.524808	8.25801	1.05781e-05	0.000829849
ENSG00000145860	153830	RNF145	ring finger protein 145	7.81714	0.505614	8.23778	1.0804e-05	0.000842588
ENSG00000213949	3672	ITGA1	integrin subunit alpha 1	4.70665	0.751261	8.19567	1.12913e-05	0.000875441
ENSG00000157827	114793	FMNL2	formin like 2	7.22001	0.493915	8.18499	1.14187e-05	0.000876222
ENSG00000116016	2034	EPAS1	endothelial PAS domain protein 1	5.18728	0.579673	8.17165	1.15799e-05	0.000876222
ENSG00000164733	1508	CTSB	cathepsin B	10.8689	0.604582	8.17033	1.15961e-05	0.000876222
ENSG00000163638	56999	ADAMTS9	ADAM metallopeptidase with thrombospondin type 1 motif 9	-0.509602	-0.794819	-8.16373	1.16769e-05	0.000876222
ENSG00000113368	4001	LMNB1	lamin B1	7.4843	-0.428919	-8.1623	1.16945e-05	0.000876222
ENSG00000159128	3460	IFNGR2	interferon gamma receptor 2	6.5772	0.340107	8.15749	1.17539e-05	0.000876222
ENSG00000255346	79400	NOX5	NADPH oxidase 5	0.591179	1.59184	8.15667	1.1764e-05	0.000876222
ENSG00000103888	57214	CEMIP	cell migration inducing hyaluronidase 1	2.96209	0.767674	8.12395	1.21773e-05	0.000901937
ENSG00000188643	140576	S100A16	S100 calcium binding protein A16	6.64945	0.588924	8.07071	1.28838e-05	0.000948965
ENSG00000165694	90167	FRMD7	FERM domain containing 7	-2.11936	-0.891284	-8.04794	1.31996e-05	0.000966855
ENSG00000168874	84913	ATOH8	atonal bHLH transcription factor 8	1.81545	-1.48428	-8.03312	1.34097e-05	0.000976843
ENSG00000101457	116092	DNTTIP1	deoxynucleotidyltransferase terminal interacting protein 1	5.88645	0.666381	8.01348	1.36935e-05	0.000992067
ENSG00000170485	4862	NPAS2	neuronal PAS domain protein 2	7.62445	0.380819	8.00773	1.37779e-05	0.000992754
ENSG00000111331	4940	OAS3	2'-5'-oligoadenylate synthetase 3	5.72989	-0.58545	-7.98716	1.40844e-05	0.00100561
ENSG00000096060	2289	FKBP5	FKBP prolyl isomerase 5	5.48672	-0.521277	-7.98559	1.4108e-05	0.00100561
ENSG00000183486	4600	MX2	MX dynamin like GTPase 2	-0.621019	-2.01788	-7.97135	1.4325e-05	0.00101562
ENSG00000020577	23034	SAMD4A	sterile alpha motif domain containing 4A	5.46985	-0.377786	-7.95984	1.45029e-05	0.00102276
ENSG00000077782	2260	FGFR1	fibroblast growth factor receptor 1	7.59837	0.666156	7.94684	1.47068e-05	0.00103166
ENSG00000198742	57154	SMURF1	SMAD specific E3 ubiquitin protein ligase 1	5.72097	0.367302	7.91886	1.51565e-05	0.0010576
ENSG00000035403	7414	VCL	vinculin	8.42112	-0.373121	-7.9063	1.53631e-05	0.00106641
ENSG00000091844	26575	RGS17	regulator of G protein signaling 17	2.48969	1.26017	7.88849	1.56615e-05	0.00108146
ENSG00000086717	5475	PPEF1	protein phosphatase with EF-hand domain 1	-1.25715	-2.18705	-7.87567	1.588e-05	0.00109087
ENSG00000163430	11167	FSTL1	follistatin like 1	5.78125	-0.560627	-7.86725	1.60255e-05	0.00109199
ENSG00000111961	23328	SASH1	SAM and SH3 domain containing 1	6.21649	0.448606	7.86157	1.61243e-05	0.00109199
ENSG00000112186	10486	CAP2	cyclase associated actin cytoskeleton regulatory protein 2	5.6238	-0.494337	-7.86007	1.61505e-05	0.00109199
ENSG00000168495	661	POLR3D	RNA polymerase III subunit D	5.50979	0.336816	7.85578	1.62258e-05	0.00109199
ENSG00000166025	154810	AMOTL1	angiomotin like 1	7.35944	0.394854	7.83197	1.66506e-05	0.00111492
ENSG00000173221	2745	GLRX	glutaredoxin	4.63893	0.741677	7.80448	1.71562e-05	0.001143
ENSG00000121454	89884	LHX4	LIM homeobox 4	2.25155	-0.867296	-7.77058	1.78026e-05	0.00118014
ENSG00000041982	3371	TNC	tenascin C	7.94856	-0.52811	-7.75897	1.80302e-05	0.00118642
ENSG00000005471	5244	ABCB4	ATP binding cassette subfamily B member 4	0.516576	-0.699806	-7.75222	1.81639e-05	0.00118642
ENSG00000144136	6574	SLC20A1	solute carrier family 20 member 1	10.2713	0.432134	7.75212	1.81659e-05	0.00118642
ENSG00000184347	6586	SLIT3	slit guidance ligand 3	4.71428	-0.734582	-7.73102	1.85908e-05	0.00120586
ENSG00000185565	4045	LSAMP	limbic system associated membrane protein	0.761498	1.12082	7.72835	1.86455e-05	0.00120586
ENSG00000197321	6840	SVIL	supervillin	6.65927	0.378419	7.71975	1.88222e-05	0.00120955
ENSG00000231389	3113	HLA-DPA1	major histocompatibility complex, class II, DP alpha 1	4.20817	-0.619166	-7.71672	1.8885e-05	0.00120955
ENSG00000070669	440	ASNS	asparagine synthetase (glutamine-hydrolyzing)	6.11695	0.560748	7.70668	1.90945e-05	0.00121709
ENSG00000163297	118429	ANTXR2	ANTXR cell adhesion molecule 2	6.30954	0.500956	7.69703	1.92984e-05	0.0012242
ENSG00000164175	51151	SLC45A2	solute carrier family 45 member 2	-0.0630687	2.22336	7.68933	1.94627e-05	0.00122874
ENSG00000092068	23428	SLC7A8	solute carrier family 7 member 8	3.03992	-0.717254	-7.67773	1.97132e-05	0.00123866
ENSG00000031698	6301	SARS1	seryl-tRNA synthetase 1	7.10818	0.376074	7.66199	2.00586e-05	0.00125442
ENSG00000148773	4288	MKI67	marker of proliferation Ki-67	9.72032	-0.471369	-7.64287	2.04872e-05	0.00127521
ENSG00000007968	1870	E2F2	E2F transcription factor 2	4.01336	-0.481083	-7.63415	2.06858e-05	0.00128155
ENSG00000171951	7857	SCG2	secretogranin II	4.33656	0.661955	7.61925	2.10305e-05	0.00129685
ENSG00000057019	131566	DCBLD2	discoidin, CUB and LCCL domain containing 2	9.07274	0.508544	7.60357	2.13995e-05	0.00131349
ENSG00000184557	9021	SOCS3	suppressor of cytokine signaling 3	4.62628	0.495972	7.5981	2.153e-05	0.00131541
ENSG00000250305	57604	TRMT9B	tRNA methyltransferase 9B (putative)	2.07744	-0.832005	-7.58215	2.19154e-05	0.00133282
ENSG00000111799	1303	COL12A1	collagen type XII alpha 1 chain	4.65633	-0.722925	-7.53667	2.30561e-05	0.00139579
ENSG00000166401	5271	SERPINB8	serpin family B member 8	4.41237	0.461146	7.52826	2.3274e-05	0.00140258
ENSG00000144354	83879	CDCA7	cell division cycle associated 7	5.06199	-0.433148	-7.49675	2.41106e-05	0.00144641
ENSG00000103355	260429	PRSS33	serine protease 33	-1.9422	2.91788	7.47324	2.4756e-05	0.00147845
ENSG00000101871	4281	MID1	midline 1	5.05618	-0.460967	-7.46125	2.50923e-05	0.00149181
ENSG00000109472	1363	CPE	carboxypeptidase E	2.98679	-0.582903	-7.45727	2.52052e-05	0.00149183
ENSG00000106366	5054	SERPINE1	serpin family E member 1	4.98448	0.923665	7.41959	2.63003e-05	0.00154973
ENSG00000100994	5834	PYGB	glycogen phosphorylase B	7.6028	0.864191	7.40155	2.68429e-05	0.00156832
ENSG00000132646	5111	PCNA	proliferating cell nuclear antigen	7.54559	-0.373365	-7.39055	2.71799e-05	0.00156832
ENSG00000183150	2842	GPR19	G protein-coupled receptor 19	2.34012	-0.511704	-7.3905	2.71814e-05	0.00156832
ENSG00000146733	5723	PSPH	phosphoserine phosphatase	4.41566	0.47372	7.38964	2.72077e-05	0.00156832
ENSG00000134986	9315	NREP	neuronal regeneration related protein	3.87683	-0.808107	-7.38698	2.729e-05	0.00156832
ENSG00000092964	1808	DPYSL2	dihydropyrimidinase like 2	6.1634	0.321506	7.38583	2.73256e-05	0.00156832
ENSG00000134109	9695	EDEM1	ER degradation enhancing alpha-mannosidase like protein 1	7.50354	0.472308	7.3656	2.79609e-05	0.00159787
ENSG00000171488	84230	LRRC8C	leucine rich repeat containing 8 VRAC subunit C	3.73314	0.658784	7.35949	2.81558e-05	0.0016021
ENSG00000187098	4286	MITF	melanocyte inducing transcription factor	6.97073	-0.538391	-7.32782	2.91905e-05	0.00165388
ENSG00000166750	162394	SLFN5	schlafen family member 5	6.65753	0.483098	7.32196	2.93864e-05	0.00165789
ENSG00000147576	137872	ADHFE1	alcohol dehydrogenase iron containing 1	0.51231	-0.815445	-7.30819	2.98523e-05	0.00167704
ENSG00000140416	7168	TPM1	tropomyosin 1	5.62553	-0.621185	-7.29707	3.02346e-05	0.00169135
ENSG00000157404	3815	KIT	KIT proto-oncogene, receptor tyrosine kinase	6.47805	-0.663912	-7.29338	3.03626e-05	0.00169138
ENSG00000162909	824	CAPN2	calpain 2	9.25834	0.293974	7.28295	3.07275e-05	0.00170261
ENSG00000164181	79993	ELOVL7	ELOVL fatty acid elongase 7	2.58802	-0.702616	-7.27671	3.09483e-05	0.00170261
ENSG00000112992	23530	NNT	nicotinamide nucleotide transhydrogenase	7.57264	-0.464798	-7.27667	3.09495e-05	0.00170261
ENSG00000113657	1809	DPYSL3	dihydropyrimidinase like 3	4.87463	-0.624986	-7.27277	3.10883e-05	0.00170317
ENSG00000221869	1052	CEBPD	CCAAT enhancer binding protein delta	1.03911	-0.526741	-7.25237	3.18252e-05	0.00173357
ENSG00000173083	10855	HPSE	heparanase	2.2729	-0.863488	-7.248	3.19855e-05	0.00173357
ENSG00000198369	200734	SPRED2	sprouty related EVH1 domain containing 2	6.64814	0.31876	7.24665	3.20354e-05	0.00173357
ENSG00000127955	2770	GNAI1	G protein subunit alpha i1	4.44785	0.538357	7.23662	3.24073e-05	0.00174657
ENSG00000196449	79693	YRDC	yrdC N6-threonylcarbamoyltransferase domain containing	4.41694	0.355518	7.21322	3.32936e-05	0.00178416
ENSG00000152402	2977	GUCY1A2	guanylate cyclase 1 soluble subunit alpha 2	-0.715604	-1.46863	-7.21113	3.3374e-05	0.00178416
ENSG00000100146	6663	SOX10	SRY-box transcription factor 10	1.6292	-1.55776	-7.19369	3.40532e-05	0.00181316
ENSG00000111145	2004	ELK3	ETS transcription factor ELK3	6.06647	0.345057	7.18485	3.44032e-05	0.00182447
ENSG00000137872	80031	SEMA6D	semaphorin 6D	1.65993	-1.01277	-7.17853	3.46561e-05	0.00183056
ENSG00000153162	654	BMP6	bone morphogenetic protein 6	0.464801	1.13207	7.16333	3.52721e-05	0.0018557
ENSG00000263293	102724508	THCAT158	thyroid cancer-associated transcript 158	-1.29619	2.22336	7.1398	3.6249e-05	0.00189956
ENSG00000132429	64208	POPDC3	popeye domain containing 3	3.92977	0.51281	7.13055	3.66414e-05	0.00191256
ENSG00000101187	28231	SLCO4A1	solute carrier organic anion transporter family member 4A1	4.55736	0.857239	7.10796	3.76185e-05	0.00195495
ENSG00000157483	4643	MYO1E	myosin IE	6.97923	0.300342	7.105	3.77483e-05	0.00195495
ENSG00000171310	50515	CHST11	carbohydrate sulfotransferase 11	6.4239	0.437972	7.08993	3.84184e-05	0.00198191
ENSG00000165996	9200	HACD1	3-hydroxyacyl-CoA dehydratase 1	3.45111	-0.490555	-7.07874	3.89243e-05	0.00200022
ENSG00000158470	9334	B4GALT5	beta-1,4-galactosyltransferase 5	8.30477	0.387512	7.06441	3.95829e-05	0.00202622
ENSG00000140798	94160	ABCC12	ATP binding cassette subfamily C member 12	-2.82787	-0.582335	-7.05875	3.98464e-05	0.00203186
ENSG00000139734	81624	DIAPH3	diaphanous related formin 3	5.72784	-0.390969	-7.05254	4.01371e-05	0.00203884
ENSG00000151474	55691	FRMD4A	FERM domain containing 4A	5.27416	0.459536	7.03449	4.09969e-05	0.00207276
ENSG00000138639	83478	ARHGAP24	Rho GTPase activating protein 24	3.1021	0.565024	7.03199	4.11175e-05	0.00207276
ENSG00000076003	4175	MCM6	minichromosome maintenance complex component 6	7.10792	-0.445559	-7.02557	4.14288e-05	0.00208054
ENSG00000111276	1027	CDKN1B	cyclin dependent kinase inhibitor 1B	5.22352	-0.395997	-6.99865	4.27635e-05	0.00213095
ENSG00000065911	10797	MTHFD2	methylenetetrahydrofolate dehydrogenase (NADP+ dependent) 2, methenyltetrahydrofolate cyclohydrolase	6.77316	0.416583	6.99766	4.28131e-05	0.00213095
ENSG00000117461	8503	PIK3R3	phosphoinositide-3-kinase regulatory subunit 3	6.09873	-0.455492	-6.99565	4.29147e-05	0.00213095
ENSG00000146950	357	SHROOM2	shroom family member 2	4.24425	0.575851	6.96063	4.47276e-05	0.00221268
ENSG00000078018	4133	MAP2	microtubule associated protein 2	3.08562	-0.760827	-6.94971	4.53101e-05	0.00223316
ENSG00000157227	4323	MMP14	matrix metallopeptidase 14	9.25691	0.750192	6.9281	4.64865e-05	0.00228266
ENSG00000153012	55203	LGI2	leucine rich repeat LGI family member 2	-1.50992	-1.52123	-6.91771	4.70638e-05	0.00230248
ENSG00000148680	3363	HTR7	5-hydroxytryptamine receptor 7	2.5761	0.700971	6.90444	4.78127e-05	0.00232644
ENSG00000158604	222068	TMED4	transmembrane p24 trafficking protein 4	6.64528	0.26871	6.90283	4.79045e-05	0.00232644
ENSG00000176406	9699	RIMS2	regulating synaptic membrane exocytosis 2	3.01545	-0.824248	-6.89354	4.84374e-05	0.00234373
ENSG00000149571	84623	KIRREL3	kirre like nephrin family adhesion molecule 3	-0.958571	1.18816	6.88813	4.87505e-05	0.00235031
ENSG00000100003	23541	SEC14L2	SEC14 like lipid binding 2	3.48598	0.558213	6.88054	4.91943e-05	0.00235163
ENSG00000181192	55526	DHTKD1	dehydrogenase E1 and transketolase domain containing 1	6.2457	-0.321034	-6.87991	4.92309e-05	0.00235163
ENSG00000120889	8795	TNFRSF10B	TNF receptor superfamily member 10b	8.23481	0.394963	6.87777	4.93573e-05	0.00235163
ENSG00000135905	55619	DOCK10	dedicator of cytokinesis 10	4.62841	-0.597042	-6.87556	4.94874e-05	0.00235163
ENSG00000196352	1604	CD55	CD55 molecule (Cromer blood group)	7.00097	0.435002	6.86575	5.00707e-05	0.00237085
ENSG00000164100	9348	NDST3	N-deacetylase and N-sulfotransferase 3	1.13174	-1.0378	-6.84725	5.11906e-05	0.00241525
ENSG00000142178	150094	SIK1	salt inducible kinase 1	3.03832	0.493009	6.83813	5.17534e-05	0.00242151
ENSG00000121769	2170	FABP3	fatty acid binding protein 3	0.123576	-0.69364	-6.83459	5.1973e-05	0.00242151
ENSG00000122966	11113	CIT	citron rho-interacting serine/threonine kinase	7.29474	-0.329613	-6.83396	5.20125e-05	0.00242151
ENSG00000168916	57507	ZNF608	zinc finger protein 608	4.3523	-0.455519	-6.83329	5.2054e-05	0.00242151
ENSG00000118596	9194	SLC16A7	solute carrier family 16 member 7	4.18581	-0.590286	-6.82788	5.23929e-05	0.00242876
ENSG00000182985	23705	CADM1	cell adhesion molecule 1	6.25389	-0.48687	-6.79743	5.43451e-05	0.00251048
ENSG00000162894	9214	FCMR	Fc fragment of IgM receptor	0.592623	-1.64831	-6.79131	5.47468e-05	0.00251451
ENSG00000123080	1031	CDKN2C	cyclin dependent kinase inhibitor 2C	5.18647	-0.566253	-6.79033	5.48117e-05	0.00251451
ENSG00000196937	10447	FAM3C	family with sequence similarity 3 member C	6.80736	0.506443	6.78697	5.5034e-05	0.002516
ENSG00000184254	220	ALDH1A3	aldehyde dehydrogenase 1 family member A3	5.59214	-0.375331	-6.77348	5.59359e-05	0.00254845
ENSG00000124225	56937	PMEPA1	prostate transmembrane protein, androgen induced 1	3.71666	0.510601	6.76301	5.66474e-05	0.00257203
ENSG00000179542	139065	SLITRK4	SLIT and NTRK like family member 4	-1.61768	0.557622	6.74482	5.79064e-05	0.00262022
ENSG00000033170	2530	FUT8	fucosyltransferase 8	5.62343	0.433868	6.73258	5.87701e-05	0.00264601
ENSG00000152078	148534	TLCD4	TLC domain containing 4	3.79083	-0.611432	-6.73024	5.89374e-05	0.00264601
ENSG00000102466	2259	FGF14	fibroblast growth factor 14	0.584571	1.57523	6.72831	5.90751e-05	0.00264601
ENSG00000152818	7402	UTRN	utrophin	6.97015	-0.542438	-6.72035	5.96479e-05	0.00266267
ENSG00000143375	57530	CGN	cingulin	2.11208	-0.976292	-6.71473	6.00562e-05	0.00267189
ENSG00000117676	6195	RPS6KA1	ribosomal protein S6 kinase A1	4.97372	0.582037	6.70866	6.04997e-05	0.00268157
ENSG00000244026	692099	FAM86DP	family with sequence similarity 86 member D, pseudogene	4.92834	0.452678	6.70624	6.06782e-05	0.00268157
ENSG00000119922	3433	IFIT2	interferon induced protein with tetratricopeptide repeats 2	3.50793	-0.613035	-6.67794	6.2803e-05	0.00276625
ENSG00000164543	9263	STK17A	serine/threonine kinase 17a	6.63435	0.523168	6.64671	6.52411e-05	0.00286413
ENSG00000142669	83442	SH3BGRL3	SH3 domain binding glutamate rich protein like 3	6.73157	0.434694	6.62327	6.71383e-05	0.00292843
ENSG00000144554	2177	FANCD2	FA complementation group D2	6.44874	-0.410386	-6.62074	6.73474e-05	0.00292843
ENSG00000121210	23240	TMEM131L	transmembrane 131 like	3.39992	-0.424057	-6.62048	6.73684e-05	0.00292843
ENSG00000076248	7374	UNG	uracil DNA glycosylase	6.00014	-0.334137	-6.60122	6.89781e-05	0.0029886
ENSG00000134574	1643	DDB2	damage specific DNA binding protein 2	4.45495	-0.420643	-6.58479	7.03849e-05	0.00303659
ENSG00000106772	158471	PRUNE2	prune homolog 2 with BCH domain	1.10966	-1.12502	-6.58295	7.05438e-05	0.00303659
ENSG00000167552	7846	TUBA1A	tubulin alpha 1a	6.60335	-0.422384	-6.57799	7.09758e-05	0.0030453
ENSG00000112715	7422	VEGFA	vascular endothelial growth factor A	4.80995	0.565127	6.57132	7.15611e-05	0.0030605
ENSG00000196230	203068	TUBB	tubulin beta class I	10.1481	-0.323553	-6.56689	7.1952e-05	0.00306733
ENSG00000170004	1107	CHD3	chromodomain helicase DNA binding protein 3	6.89012	-0.350193	-6.56366	7.22392e-05	0.0030697
ENSG00000148700	120	ADD3	adducin 3	6.25379	-0.407702	-6.55214	7.32723e-05	0.00310366
ENSG00000170439	196410	METTL7B	methyltransferase like 7B	4.24317	0.544402	6.54907	7.35497e-05	0.00310549
ENSG00000146918	54892	NCAPG2	non-SMC condensin II complex subunit G2	6.89967	-0.382523	-6.53676	7.46765e-05	0.00314305
ENSG00000198901	9055	PRC1	protein regulator of cytokinesis 1	7.48679	-0.301554	-6.52709	7.55741e-05	0.00317076
ENSG00000151470	132321	C4orf33	chromosome 4 open reading frame 33	2.63301	-0.376759	-6.51253	7.6949e-05	0.00321826
ENSG00000171522	5734	PTGER4	prostaglandin E receptor 4	0.945772	-0.864625	-6.50337	7.78264e-05	0.0032367
ENSG00000164976	57462	MYORG	myogenesis regulating glycosidase (putative)	3.07528	-0.619187	-6.49967	7.81852e-05	0.0032367
ENSG00000085063	966	CD59	CD59 molecule (CD59 blood group)	8.55087	0.428134	6.49933	7.82174e-05	0.0032367
ENSG00000163399	476	ATP1A1	ATPase Na+/K+ transporting subunit alpha 1	10.2992	0.443421	6.49778	7.83682e-05	0.0032367
ENSG00000065328	55388	MCM10	minichromosome maintenance 10 replication initiation factor	5.21386	-0.321143	-6.49529	7.86106e-05	0.0032367
ENSG00000054654	23224	SYNE2	spectrin repeat containing nuclear envelope protein 2	7.49626	-0.592177	-6.48202	7.99162e-05	0.00326974
ENSG00000154529	728577	CNTNAP3B	contactin associated protein like 3B	1.51784	1.05716	6.4809	8.00281e-05	0.00326974
ENSG00000154447	57630	SH3RF1	SH3 domain containing ring finger 1	4.43	0.361253	6.47964	8.01528e-05	0.00326974
ENSG00000089041	5027	P2RX7	purinergic receptor P2X 7	3.32005	-0.70997	-6.46125	8.20075e-05	0.00333514
ENSG00000080546	27244	SESN1	sestrin 1	4.15757	-0.383049	-6.45458	8.2692e-05	0.00335216
ENSG00000139926	122786	FRMD6	FERM domain containing 6	6.3583	-0.408449	-6.45104	8.30575e-05	0.00335216
ENSG00000145730	5066	PAM	peptidylglycine alpha-amidating monooxygenase	7.13763	-0.365811	-6.44981	8.31846e-05	0.00335216
ENSG00000173848	10276	NET1	neuroepithelial cell transforming 1	7.21085	0.334545	6.44105	8.40977e-05	0.00336845
ENSG00000164761	4982	TNFRSF11B	TNF receptor superfamily member 11b	-0.69401	0.561365	6.43796	8.44226e-05	0.00336845
ENSG00000197046	284266	SIGLEC15	sialic acid binding Ig like lectin 15	-0.148362	0.835028	6.43727	8.44955e-05	0.00336845
ENSG00000137962	9411	ARHGAP29	Rho GTPase activating protein 29	6.14613	-0.484348	-6.43623	8.4605e-05	0.00336845
ENSG00000189108	26280	IL1RAPL2	interleukin 1 receptor accessory protein like 2	-3.49176	1.23185	6.42993	8.52737e-05	0.00338348
ENSG00000153944	124540	MSI2	musashi RNA binding protein 2	6.85723	0.344065	6.42787	8.54931e-05	0.00338348
ENSG00000011426	54443	ANLN	anillin actin binding protein	8.47228	-0.432057	-6.41997	8.63411e-05	0.00340688
ENSG00000133805	272	AMPD3	adenosine monophosphate deaminase 3	2.86233	0.680026	6.41018	8.74049e-05	0.00343862
ENSG00000136153	4008	LMO7	LIM domain 7	5.41007	-0.497372	-6.40285	8.82111e-05	0.00345036
ENSG00000189057	374393	FAM111B	family with sequence similarity 111 member B	5.47765	-0.571616	-6.40274	8.82238e-05	0.00345036
ENSG00000159388	7832	BTG2	BTG anti-proliferation factor 2	3.60033	-0.379708	-6.39299	8.93074e-05	0.00348246
ENSG00000115363	84141	EVA1A	eva-1 homolog A, regulator of programmed cell death	3.87745	-0.411781	-6.38476	9.02343e-05	0.00349682
ENSG00000165424	219654	ZCCHC24	zinc finger CCHC-type containing 24	6.48193	0.446414	6.38296	9.0438e-05	0.00349682
ENSG00000111266	80824	DUSP16	dual specificity phosphatase 16	4.12425	-0.359496	-6.38271	9.04669e-05	0.00349682
ENSG00000196878	3914	LAMB3	laminin subunit beta 3	5.21853	0.919698	6.37659	9.11641e-05	0.00351353
ENSG00000099194	6319	SCD	stearoyl-CoA desaturase	9.4541	-0.370971	-6.36483	9.25218e-05	0.00354702
ENSG00000198121	1902	LPAR1	lysophosphatidic acid receptor 1	0.619112	-1.21911	-6.36443	9.25681e-05	0.00354702
ENSG00000184937	7490	WT1	WT1 transcription factor	4.25516	-0.440031	-6.34339	9.50518e-05	0.00363169
ENSG00000248445	101927233	SEMA6A-AS1	SEMA6A antisense RNA 1	-0.466458	-1.24605	-6.33133	9.65085e-05	0.00367675
ENSG00000149218	23052	ENDOD1	endonuclease domain containing 1	5.77508	0.325864	6.31968	9.7938e-05	0.00372052
ENSG00000145386	890	CCNA2	cyclin A2	6.66154	-0.390817	-6.31386	9.86611e-05	0.00373728
ENSG00000164951	54704	PDP1	pyruvate dehyrogenase phosphatase catalytic subunit 1	6.46956	-0.44659	-6.30964	9.91886e-05	0.00374656
ENSG00000112118	4172	MCM3	minichromosome maintenance complex component 3	7.96797	-0.284619	-6.28103	0.000102848	0.00387374
ENSG00000162512	9672	SDC3	syndecan 3	7.3945	-0.655038	-6.27113	0.000104147	0.00391158
ENSG00000121957	29899	GPSM2	G protein signaling modulator 2	5.60981	-0.39751	-6.24251	0.000108007	0.0040373
ENSG00000100526	1033	CDKN3	cyclin dependent kinase inhibitor 3	5.40002	-0.377803	-6.2418	0.000108104	0.0040373
ENSG00000123496	3598	IL13RA2	interleukin 13 receptor subunit alpha 2	0.259188	2.59184	6.23377	0.000109216	0.00405725
ENSG00000084731	3797	KIF3C	kinesin family member 3C	7.2204	0.462114	6.23352	0.00010925	0.00405725
ENSG00000118276	9331	B4GALT6	beta-1,4-galactosyltransferase 6	6.76674	0.470388	6.23108	0.00010959	0.00405851
ENSG00000196159	79633	FAT4	FAT atypical cadherin 4	3.13367	-0.558805	-6.20712	0.000112993	0.00417289
ENSG00000161040	222235	FBXL13	F-box and leucine rich repeat protein 13	0.964724	0.732979	6.20088	0.000113898	0.00419462
ENSG00000087074	23645	PPP1R15A	protein phosphatase 1 regulatory subunit 15A	6.20774	0.359927	6.19499	0.000114759	0.00421462
ENSG00000167110	2801	GOLGA2	golgin A2	6.02661	0.341218	6.19172	0.000115241	0.00421847
ENSG00000169247	79628	SH3TC2	SH3 domain and tetratricopeptide repeats 2	5.71408	0.37898	6.18996	0.0001155	0.00421847
ENSG00000132669	54453	RIN2	Ras and Rab interactor 2	3.56091	0.545477	6.18699	0.000115941	0.00422294
ENSG00000167216	83473	KATNAL2	katanin catalytic subunit A1 like 2	1.84164	-0.515662	-6.16542	0.00011919	0.0043144
ENSG00000086475	22929	SEPHS1	selenophosphate synthetase 1	5.98173	-0.254319	-6.16303	0.000119556	0.0043144
ENSG00000171914	83660	TLN2	talin 2	5.06306	0.367567	6.16209	0.000119701	0.0043144
ENSG00000150995	3708	ITPR1	inositol 1,4,5-trisphosphate receptor type 1	4.80872	0.355257	6.16175	0.000119754	0.0043144
ENSG00000101003	9837	GINS1	GINS complex subunit 1	5.64542	-0.352644	-6.14575	0.00012224	0.00439203
ENSG00000070214	23446	SLC44A1	solute carrier family 44 member 1	7.5683	-0.432608	-6.13105	0.000124575	0.00446383
ENSG00000014138	23649	POLA2	DNA polymerase alpha 2, accessory subunit	4.86452	-0.309117	-6.12652	0.000125304	0.00447784
ENSG00000163932	5580	PRKCD	protein kinase C delta	5.4109	0.451983	6.1219	0.000126053	0.00449249
ENSG00000158869	2207	FCER1G	Fc fragment of IgE receptor Ig	2.84371	0.687153	6.11204	0.000127666	0.00453778
ENSG00000180537	221687	RNF182	ring finger protein 182	6.1678	0.381153	6.10685	0.000128523	0.0045391
ENSG00000080839	5933	RBL1	RB transcriptional corepressor like 1	5.88547	-0.362586	-6.10601	0.000128662	0.0045391
ENSG00000106714	79937	CNTNAP3	contactin associated protein like 3	-0.308958	1.41675	6.103	0.000129164	0.0045391
ENSG00000172403	171024	SYNPO2	synaptopodin 2	0.385618	-1.09236	-6.10175	0.000129372	0.0045391
ENSG00000129116	23022	PALLD	palladin, cytoskeletal associated protein	5.12215	-0.403037	-6.10049	0.000129583	0.0045391
ENSG00000234840	441389	LINC01239	long intergenic non-protein coding RNA 1239	-1.08854	0.51992	6.09752	0.000130081	0.0045391
ENSG00000068323	7030	TFE3	transcription factor binding to IGHM enhancer 3	5.13709	0.360216	6.09615	0.000130312	0.0045391
ENSG00000123892	23682	RAB38	RAB38, member RAS oncogene family	4.61348	0.508129	6.09371	0.000130724	0.0045391
ENSG00000010278	928	CD9	CD9 molecule	7.33973	0.383348	6.09316	0.000130817	0.0045391
ENSG00000101333	5332	PLCB4	phospholipase C beta 4	4.7132	-0.472967	-6.09098	0.000131185	0.0045391
ENSG00000197837	121504	H4-16	H4 histone 16	-1.06934	-1.43726	-6.08931	0.000131469	0.0045391
ENSG00000072041	55117	SLC6A15	solute carrier family 6 member 15	5.83979	0.409689	6.05788	0.000136933	0.00471546
ENSG00000189171	6284	S100A13	S100 calcium binding protein A13	4.36602	0.53763	6.04747	0.000138795	0.00476477
ENSG00000094804	990	CDC6	cell division cycle 6	6.75458	-0.318737	-6.0448	0.000139277	0.00476477
ENSG00000158769	50848	F11R	F11 receptor	4.3843	-0.421887	-6.04389	0.000139443	0.00476477
ENSG00000182263	55137	FIGN	fidgetin, microtubule severing factor	3.81615	-0.505278	-6.03219	0.000141579	0.00482532
ENSG00000116985	656	BMP8B	bone morphogenetic protein 8b	4.02339	-0.412329	-6.02877	0.000142211	0.00483443
ENSG00000049323	4052	LTBP1	latent transforming growth factor beta binding protein 1	3.45048	0.948405	6.02369	0.000143153	0.00484953
ENSG00000140465	1543	CYP1A1	cytochrome P450 family 1 subfamily A member 1	1.44456	-0.829403	-6.02149	0.000143565	0.00484953
ENSG00000146072	27242	TNFRSF21	TNF receptor superfamily member 21	7.19696	0.287083	6.02049	0.000143752	0.00484953
ENSG00000135540	57224	NHSL1	NHS like 1	5.64602	0.344831	6.01419	0.000144937	0.0048771
ENSG00000151136	121551	BTBD11	BTB domain containing 11	2.4606	0.869231	6.01142	0.00014546	0.00487819
ENSG00000078804	58476	TP53INP2	tumor protein p53 inducible nuclear protein 2	5.34048	-0.337578	-6.01013	0.000145706	0.00487819
ENSG00000089159	5829	PXN	paxillin	8.09372	0.682814	6.00695	0.00014631	0.0048861
ENSG00000114948	8745	ADAM23	ADAM metallopeptidase domain 23	4.19836	0.345749	5.98351	0.000150858	0.00502532
ENSG00000158169	2176	FANCC	FA complementation group C	4.02831	-0.326145	-5.97674	0.0001522	0.00504885
ENSG00000114698	57088	PLSCR4	phospholipid scramblase 4	2.45158	-0.792128	-5.97611	0.000152326	0.00504885
ENSG00000204287	3122	HLA-DRA	major histocompatibility complex, class II, DR alpha	0.743881	-0.987069	-5.96449	0.000154661	0.00511347
ENSG00000104313	2138	EYA1	EYA transcriptional coactivator and phosphatase 1	1.90255	-0.715005	-5.94775	0.000158093	0.00521392
ENSG00000139289	22822	PHLDA1	pleckstrin homology like domain family A member 1	8.46399	0.359029	5.94263	0.000159158	0.00523603
ENSG00000080823	5891	MOK	MOK protein kinase	5.98686	0.397271	5.93565	0.000160625	0.00527121
ENSG00000064300	4804	NGFR	nerve growth factor receptor	2.64565	1.11337	5.93146	0.000161511	0.0052872
ENSG00000186480	3638	INSIG1	insulin induced gene 1	5.71115	-0.398755	-5.92351	0.000163209	0.00532963
ENSG00000107554	23268	DNMBP	dynamin binding protein	6.2646	0.399491	5.91968	0.000164034	0.00534018
ENSG00000013588	9052	GPRC5A	G protein-coupled receptor class C group 5 member A	2.29858	-0.513368	-5.91827	0.000164338	0.00534018
ENSG00000205213	55366	LGR4	leucine rich repeat containing G protein-coupled receptor 4	3.75725	-0.55976	-5.91616	0.000164796	0.00534196
ENSG00000140534	90381	TICRR	TOPBP1 interacting checkpoint and replication regulator	5.44598	-0.349481	-5.90969	0.000166205	0.0053745
ENSG00000137312	10211	FLOT1	flotillin 1	7.5485	-0.318957	-5.90769	0.000166643	0.00537557
ENSG00000158292	387509	GPR153	G protein-coupled receptor 153	4.28534	0.668798	5.89712	0.000168983	0.00543781
ENSG00000172986	727936	GXYLT2	glucoside xylosyltransferase 2	3.3455	-0.397213	-5.89145	0.00017025	0.00546531
ENSG00000154914	124739	USP43	ubiquitin specific peptidase 43	1.27739	0.805257	5.88736	0.000171174	0.0054789
ENSG00000156970	701	BUB1B	BUB1 mitotic checkpoint serine/threonine kinase B	7.00067	-0.291651	-5.88591	0.0001715	0.0054789
ENSG00000156802	29028	ATAD2	ATPase family AAA domain containing 2	7.87904	-0.430195	-5.88134	0.000172539	0.00549676
ENSG00000096092	28978	TMEM14A	transmembrane protein 14A	5.23224	-0.269663	-5.87916	0.000173037	0.00549676
ENSG00000106105	2617	GARS1	glycyl-tRNA synthetase 1	7.61034	0.3299	5.878	0.000173303	0.00549676
ENSG00000197971	4155	MBP	myelin basic protein	8.78428	0.278991	5.87572	0.000173824	0.00550015
ENSG00000101447	81610	FAM83D	family with sequence similarity 83 member D	6.24253	-0.298033	-5.86995	0.000175156	0.00551849
ENSG00000120278	57480	PLEKHG1	pleckstrin homology and RhoGEF domain containing G1	2.48516	-0.362921	-5.86897	0.000175385	0.00551849
ENSG00000184588	5142	PDE4B	phosphodiesterase 4B	5.65613	-0.502114	-5.86781	0.000175653	0.00551849
ENSG00000138735	8654	PDE5A	phosphodiesterase 5A	4.70328	-0.69438	-5.86175	0.000177067	0.00554977
ENSG00000121039	157506	RDH10	retinol dehydrogenase 10	3.9039	0.360118	5.85079	0.000179658	0.0055948
ENSG00000166979	59271	EVA1C	eva-1 homolog C	2.72387	0.56889	5.84973	0.00017991	0.0055948
ENSG00000154548	135295	SRSF12	serine and arginine rich splicing factor 12	-0.974509	-1.53878	-5.84935	0.000179999	0.0055948
ENSG00000071575	28951	TRIB2	tribbles pseudokinase 2	7.33954	0.226179	5.84855	0.000180192	0.0055948
ENSG00000117632	3925	STMN1	stathmin 1	8.10624	-0.371915	-5.83347	0.000183832	0.0056945
ENSG00000111602	8914	TIMELESS	timeless circadian regulator	7.06007	-0.289535	-5.82607	0.000185649	0.00573739
ENSG00000000971	3075	CFH	complement factor H	2.72397	-0.787339	-5.81978	0.000187208	0.00577209
ENSG00000137460	85462	FHDC1	FH2 domain containing 1	1.80635	-0.490807	-5.8062	0.000190621	0.0058637
ENSG00000147100	6567	SLC16A2	solute carrier family 16 member 2	2.70742	-0.518247	-5.80067	0.00019203	0.00589336
ENSG00000137310	6941	TCF19	transcription factor 19	6.03417	-0.330929	-5.79263	0.000194097	0.00594305
ENSG00000134057	891	CCNB1	cyclin B1	7.63638	-0.301677	-5.76063	0.000202572	0.00618826
ENSG00000184564	84189	SLITRK6	SLIT and NTRK like family member 6	2.26714	0.930227	5.75871	0.000203093	0.00618989
ENSG00000114541	23150	FRMD4B	FERM domain containing 4B	5.2024	-0.298747	-5.75546	0.00020398	0.00620268
ENSG00000175061	125144	SNHG29	small nucleolar RNA host gene 29	7.02548	0.277442	5.73907	0.000208508	0.00632585
ENSG00000072694	2213	FCGR2B	Fc fragment of IgG receptor IIb	-2.59302	-2.16896	-5.73689	0.000209118	0.00632988
ENSG00000049130	4254	KITLG	KIT ligand	2.17364	-0.476799	-5.73258	0.000210329	0.0063476
ENSG00000102804	8848	TSC22D1	TSC22 domain family member 1	7.14458	0.251984	5.73141	0.000210661	0.0063476
ENSG00000153283	10225	CD96	CD96 molecule	0.982303	0.81347	5.72917	0.000211294	0.00635224
ENSG00000167315	10449	ACAA2	acetyl-CoA acyltransferase 2	6.33794	-0.343796	-5.72026	0.000213837	0.00639924
ENSG00000197756	6168	RPL37A	ribosomal protein L37a	8.86431	0.285213	5.71913	0.000214161	0.00639924
ENSG00000111665	83461	CDCA3	cell division cycle associated 3	5.31142	-0.252722	-5.71863	0.000214305	0.00639924
ENSG00000065882	23216	TBC1D1	TBC1 domain family member 1	6.14577	-0.267836	-5.71624	0.000214993	0.00640536
ENSG00000197956	6277	S100A6	S100 calcium binding protein A6	9.09613	0.308749	5.7068	0.000217739	0.00647262
ENSG00000119139	9414	TJP2	tight junction protein 2	4.64288	-0.255049	-5.70346	0.00021872	0.00648724
ENSG00000152217	26040	SETBP1	SET binding protein 1	4.12412	0.451288	5.69599	0.000220932	0.0065382
ENSG00000074935	51175	TUBE1	tubulin epsilon 1	3.65389	0.62975	5.67833	0.000226252	0.00668074
ENSG00000169429	3576	CXCL8	C-X-C motif chemokine ligand 8	2.06505	0.806444	5.67458	0.000227401	0.0066982
ENSG00000132688	10763	NES	nestin	6.46142	0.383439	5.67311	0.000227854	0.0066982
ENSG00000143612	25912	C1orf43	chromosome 1 open reading frame 43	8.1824	0.249664	5.65652	0.000233016	0.0068348
ENSG00000118785	6696	SPP1	secreted phosphoprotein 1	3.87532	0.618825	5.65267	0.000234232	0.00685529
ENSG00000143842	9580	SOX13	SRY-box transcription factor 13	6.60762	0.553585	5.64938	0.000235278	0.00687073
ENSG00000131747	7153	TOP2A	DNA topoisomerase II alpha	9.7333	-0.400604	-5.6356	0.00023971	0.00698477
ENSG00000130513	9518	GDF15	growth differentiation factor 15	5.36089	1.00471	5.63161	0.000241008	0.0070072
ENSG00000127990	8910	SGCE	sarcoglycan epsilon	5.783	-0.259767	-5.62814	0.000242146	0.00701175
ENSG00000164932	115908	CTHRC1	collagen triple helix repeat containing 1	6.59996	0.311965	5.62752	0.00024235	0.00701175
ENSG00000105825	7980	TFPI2	tissue factor pathway inhibitor 2	4.2798	-0.433393	-5.62622	0.000242776	0.00701175
ENSG00000111863	84830	ADTRP	androgen dependent TFPI regulating protein	0.134831	0.747661	5.62469	0.00024328	0.00701175
ENSG00000197958	6136	RPL12	ribosomal protein L12	8.38911	0.240807	5.61864	0.000245286	0.00705347
ENSG00000170017	214	ALCAM	activated leukocyte cell adhesion molecule	5.6513	-0.46676	-5.61713	0.000245792	0.00705347
ENSG00000168505	2637	GBX2	gastrulation brain homeobox 2	0.049738	0.783683	5.6093	0.000248417	0.00711341
ENSG00000138160	3832	KIF11	kinesin family member 11	7.63859	-0.355531	-5.60726	0.000249109	0.00711785
ENSG00000137809	22801	ITGA11	integrin subunit alpha 11	2.57538	0.566532	5.60497	0.000249883	0.00712463
ENSG00000124788	6310	ATXN1	ataxin 1	6.10415	-0.262068	-5.60033	0.000251464	0.00715432
ENSG00000057704	57458	TMCC3	transmembrane and coiled-coil domain family 3	3.65902	0.58942	5.58955	0.000255179	0.00724447
ENSG00000169908	4071	TM4SF1	transmembrane 4 L six family member 1	7.6211	0.383041	5.5858	0.000256487	0.00726603
ENSG00000121440	23024	PDZRN3	PDZ domain containing ring finger 3	0.958209	-0.866638	-5.56942	0.000262278	0.00741425
ENSG00000157193	7804	LRP8	LDL receptor related protein 8	6.47919	0.258319	5.55195	0.000268608	0.00754937
ENSG00000104419	10397	NDRG1	N-myc downstream regulated 1	6.83657	0.390882	5.55164	0.000268723	0.00754937
ENSG00000106367	1174	AP1S1	adaptor related protein complex 1 subunit sigma 1	5.99633	0.245128	5.55152	0.000268766	0.00754937
ENSG00000176533	2788	GNG7	G protein subunit gamma 7	1.78775	-0.745489	-5.54805	0.000270047	0.0075693
ENSG00000153551	112616	CMTM7	CKLF like MARVEL transmembrane domain containing 7	5.67303	0.377595	5.54428	0.00027144	0.00758452
ENSG00000147509	8601	RGS20	regulator of G protein signaling 20	3.57131	0.54701	5.54222	0.000272207	0.00758452
ENSG00000101639	55125	CEP192	centrosomal protein 192	6.36796	-0.294536	-5.54195	0.000272306	0.00758452
ENSG00000171320	157570	ESCO2	establishment of sister chromatid cohesion N-acetyltransferase 2	5.74802	-0.419196	-5.53555	0.000274703	0.00763242
ENSG00000070731	10610	ST6GALNAC2	ST6 N-acetylgalactosaminide alpha-2,6-sialyltransferase 2	4.08906	-0.546751	-5.53429	0.000275177	0.00763242
ENSG00000146112	170954	PPP1R18	protein phosphatase 1 regulatory subunit 18	7.20685	0.436127	5.52448	0.000278898	0.00770757
ENSG00000151690	54842	MFSD6	major facilitator superfamily domain containing 6	5.25446	-0.333736	-5.52409	0.000279049	0.00770757
ENSG00000119280	84886	C1orf198	chromosome 1 open reading frame 198	5.14538	0.351303	5.51076	0.000284198	0.00783346
ENSG00000074527	59277	NTN4	netrin 4	2.11941	-0.499963	-5.50852	0.000285073	0.00784129
ENSG00000180881	84698	CAPS2	calcyphosine 2	1.06018	-0.50792	-5.50212	0.000287588	0.0078912
ENSG00000159147	29980	DONSON	downstream neighbor of SON	5.35623	-0.447539	-5.50088	0.000288078	0.0078912
ENSG00000183853	55243	KIRREL1	kirre like nephrin family adhesion molecule 1	8.16842	-0.276981	-5.49802	0.000289212	0.00790592
ENSG00000072501	8243	SMC1A	structural maintenance of chromosomes 1A	8.02432	-0.272981	-5.49517	0.000290348	0.00792064
ENSG00000182963	10052	GJC1	gap junction protein gamma 1	6.10184	-0.344338	-5.4871	0.000293589	0.00799262
ENSG00000163694	54502	RBM47	RNA binding motif protein 47	4.20663	-0.308664	-5.48505	0.000294418	0.00799876
ENSG00000092470	79968	WDR76	WD repeat domain 76	5.55597	-0.42316	-5.48266	0.000295386	0.00800866
ENSG00000023839	1244	ABCC2	ATP binding cassette subfamily C member 2	6.09406	-0.317754	-5.47671	0.000297819	0.0080579
ENSG00000088325	22974	TPX2	TPX2 microtubule nucleation factor	8.23567	-0.345041	-5.47525	0.000298418	0.0080579
ENSG00000203875	387066	SNHG5	small nucleolar RNA host gene 5	5.08763	0.316522	5.4598	0.000304842	0.00821462
ENSG00000164615	819	CAMLG	calcium modulating ligand	4.4837	0.27017	5.45669	0.000306153	0.00823322
ENSG00000122786	800	CALD1	caldesmon 1	7.59588	-0.363103	-5.44821	0.000309756	0.00830099
ENSG00000163513	7048	TGFBR2	transforming growth factor beta receptor 2	6.34956	0.238473	5.44782	0.000309925	0.00830099
ENSG00000164104	3148	HMGB2	high mobility group box 2	7.80317	-0.305053	-5.43516	0.000315396	0.00843048
ENSG00000182957	221178	SPATA13	spermatogenesis associated 13	4.83989	0.277825	5.43268	0.000316477	0.00844236
ENSG00000167306	4645	MYO5B	myosin VB	2.8683	-0.435412	-5.43046	0.000317451	0.00844241
ENSG00000129474	84962	AJUBA	ajuba LIM protein	4.32716	-0.494983	-5.42978	0.000317753	0.00844241
ENSG00000128165	79924	ADM2	adrenomedullin 2	1.64577	1.04525	5.42675	0.000319084	0.00846084
ENSG00000107798	3988	LIPA	lipase A, lysosomal acid type	7.18203	-0.33341	-5.42527	0.000319743	0.00846137
ENSG00000175197	1649	DDIT3	DNA damage inducible transcript 3	3.61043	0.561833	5.41715	0.000323357	0.00853304
ENSG00000197183	140688	NOL4L	nucleolar protein 4 like	6.13181	0.266604	5.4163	0.000323738	0.00853304
ENSG00000095752	3589	IL11	interleukin 11	-0.927295	1.62727	5.41317	0.000325145	0.00855312
ENSG00000090889	24137	KIF4A	kinesin family member 4A	6.32331	-0.266923	-5.40772	0.000327613	0.00860096
ENSG00000133056	5287	PIK3C2B	phosphatidylinositol-4-phosphate 3-kinase catalytic subunit type 2 beta	4.89632	-0.398046	-5.39856	0.000331801	0.0086937
ENSG00000106144	835	CASP2	caspase 2	5.59645	-0.23631	-5.38641	0.00033745	0.0088055
ENSG00000164099	8492	PRSS12	serine protease 12	3.72238	-0.444164	-5.38538	0.000337935	0.0088055
ENSG00000167693	64359	NXN	nucleoredoxin	1.55859	-0.967163	-5.38454	0.00033833	0.0088055
ENSG00000260916	9236	CCPG1	cell cycle progression 1	4.47188	0.293814	5.38294	0.000339081	0.0088055
ENSG00000141279	9520	NPEPPS	aminopeptidase puromycin sensitive	6.3623	-0.249075	-5.38107	0.000339966	0.0088055
ENSG00000079931	26002	MOXD1	monooxygenase DBH like 1	2.02995	-0.634943	-5.3794	0.000340755	0.0088055
ENSG00000121691	847	CAT	catalase	6.27005	0.256054	5.37421	0.000343226	0.0088055
ENSG00000138678	84803	GPAT3	glycerol-3-phosphate acyltransferase 3	6.90763	0.358355	5.37399	0.000343332	0.0088055
ENSG00000152465	9397	NMT2	N-myristoyltransferase 2	3.8043	-0.558801	-5.37208	0.000344245	0.0088055
ENSG00000137941	79739	TTLL7	tubulin tyrosine ligase like 7	4.07605	-0.3736	-5.3719	0.000344328	0.0088055
ENSG00000119969	3070	HELLS	helicase, lymphoid specific	5.09027	-0.474884	-5.37071	0.000344902	0.0088055
ENSG00000171621	80176	SPSB1	splA/ryanodine receptor domain and SOCS box containing 1	4.561	0.521207	5.36945	0.000345509	0.0088055
ENSG00000076382	10615	SPAG5	sperm associated antigen 5	7.15057	-0.236131	-5.36867	0.000345882	0.0088055
ENSG00000178381	90637	ZFAND2A	zinc finger AN1-type containing 2A	2.94288	0.371938	5.36845	0.000345989	0.0088055
ENSG00000145715	5921	RASA1	RAS p21 protein activator 1	6.48557	0.326251	5.36836	0.00034603	0.0088055
ENSG00000166780	89927	BMERB1	bMERB domain containing 1	4.41997	0.366798	5.36667	0.000346849	0.00880944
ENSG00000100077	157	GRK3	G protein-coupled receptor kinase 3	2.28255	-1.17886	-5.36113	0.000349533	0.00886062
ENSG00000162599	4774	NFIA	nuclear factor I A	3.00752	-0.354316	-5.35711	0.0003515	0.00889349
ENSG00000079385	634	CEACAM1	CEA cell adhesion molecule 1	5.99633	-0.478597	-5.35337	0.000353335	0.00892288
ENSG00000169855	6091	ROBO1	roundabout guidance receptor 1	6.50057	-0.314278	-5.34984	0.000355079	0.00894989
ENSG00000178573	4094	MAF	MAF bZIP transcription factor	-0.241916	1.21088	5.34505	0.000357461	0.00899281
ENSG00000169679	699	BUB1	BUB1 mitotic checkpoint serine/threonine kinase	7.34005	-0.297049	-5.34284	0.000358567	0.00900356
ENSG00000085999	8438	RAD54L	RAD54 like	4.6529	-0.330503	-5.33839	0.0003608	0.00904252
ENSG00000080224	285220	EPHA6	EPH receptor A6	0.415302	-1.02093	-5.33329	0.000363381	0.00909
ENSG00000010704	3077	HFE	homeostatic iron regulator	4.33188	-0.316565	-5.32524	0.000367495	0.00917351
ENSG00000107968	1326	MAP3K8	mitogen-activated protein kinase kinase kinase 8	-0.952347	-1.45454	-5.32406	0.000368103	0.00917351
ENSG00000182481	3838	KPNA2	karyopherin subunit alpha 2	8.89938	-0.304402	-5.31978	0.000370314	0.00919639
ENSG00000171848	6241	RRM2	ribonucleotide reductase regulatory subunit M2	7.96969	-0.371729	-5.31959	0.000370408	0.00919639
ENSG00000111412	79794	C12orf49	chromosome 12 open reading frame 49	5.47637	0.240902	5.31812	0.000371175	0.0091982
ENSG00000159259	8208	CHAF1B	chromatin assembly factor 1 subunit B	5.50008	-0.231507	-5.31375	0.000373453	0.0092374
ENSG00000135424	3679	ITGA7	integrin subunit alpha 7	4.0554	0.642366	5.31199	0.000374374	0.00924293
ENSG00000172216	1051	CEBPB	CCAAT enhancer binding protein beta	4.24962	0.419152	5.30567	0.000377704	0.0093078
ENSG00000075568	23505	TMEM131	transmembrane protein 131	7.1509	0.236635	5.30391	0.000378636	0.00930866
ENSG00000129354	10053	AP1M2	adaptor related protein complex 1 subunit mu 2	-3.09603	-0.624407	-5.30295	0.000379143	0.00930866
ENSG00000173706	57493	HEG1	heart development protein with EGF like domains 1	7.64622	-0.369263	-5.30015	0.000380638	0.00931557
ENSG00000205726	6453	ITSN1	intersectin 1	6.01244	-0.274525	-5.2992	0.000381144	0.00931557
ENSG00000114315	3280	HES1	hes family bHLH transcription factor 1	3.50198	0.406538	5.29847	0.000381532	0.00931557
ENSG00000178538	767	CA8	carbonic anhydrase 8	5.19192	-0.474102	-5.29577	0.000382982	0.00933379
ENSG00000012061	2067	ERCC1	ERCC excision repair 1, endonuclease non-catalytic subunit	5.3732	0.642856	5.28905	0.000386611	0.00940494
ENSG00000185640	338785	KRT79	keratin 79	0.0377755	0.870224	5.28771	0.000387336	0.00940532
ENSG00000228716	1719	DHFR	dihydrofolate reductase	6.32831	-0.362896	-5.28399	0.000389365	0.00942344
ENSG00000160888	9592	IER2	immediate early response 2	4.29873	0.444548	5.28187	0.000390527	0.00942344
ENSG00000144655	64651	CSRNP1	cysteine and serine rich nuclear protein 1	3.78441	0.617335	5.28169	0.000390629	0.00942344
ENSG00000058866	1608	DGKG	diacylglycerol kinase gamma	4.06342	0.485195	5.28115	0.000390926	0.00942344
ENSG00000187123	130574	LYPD6	LY6/PLAUR domain containing 6	3.66816	-0.516314	-5.27298	0.000395439	0.00950301
ENSG00000173085	27235	COQ2	coenzyme Q2, polyprenyltransferase	4.33589	-0.314354	-5.27258	0.00039566	0.00950301
ENSG00000152684	53918	PELO	pelota mRNA surveillance and ribosome rescue factor	5.04674	0.341382	5.27056	0.000396788	0.00951072
ENSG00000113140	6678	SPARC	secreted protein acidic and cysteine rich	11.6797	0.341499	5.26943	0.000397416	0.00951072
ENSG00000058091	5218	CDK14	cyclin dependent kinase 14	3.65043	-0.396915	-5.26658	0.000399016	0.0095318
ENSG00000126787	9787	DLGAP5	DLG associated protein 5	6.72243	-0.359598	-5.2621	0.000401538	0.0095748
ENSG00000006534	221	ALDH3B1	aldehyde dehydrogenase 3 family member B1	3.2657	-0.527056	-5.25861	0.000403518	0.00959003
ENSG00000196141	26010	SPATS2L	spermatogenesis associated serine rich 2 like	6.77218	0.240599	5.25842	0.000403623	0.00959003
ENSG00000075426	2355	FOSL2	FOS like 2, AP-1 transcription factor subunit	6.59796	-0.337498	-5.24031	0.000414056	0.00981129
ENSG00000176890	7298	TYMS	thymidylate synthetase	6.44604	-0.383606	-5.2397	0.000414416	0.00981129
ENSG00000144642	27303	RBMS3	RNA binding motif single stranded interacting protein 3	0.926515	-1.1614	-5.23819	0.000415297	0.00981463
ENSG00000205336	9289	ADGRG1	adhesion G protein-coupled receptor G1	8.25173	0.766057	5.23646	0.000416312	0.00982111
ENSG00000170345	2353	FOS	Fos proto-oncogene, AP-1 transcription factor subunit	3.20927	0.483953	5.23397	0.000417781	0.00983826
ENSG00000197872	81553	FAM49A	family with sequence similarity 49 member A	-1.94162	0.452984	5.22756	0.000421576	0.00991003
ENSG00000090861	16	AARS1	alanyl-tRNA synthetase 1	7.81454	0.24721	5.2246	0.000423348	0.00993406
ENSG00000108854	64750	SMURF2	SMAD specific E3 ubiquitin protein ligase 2	6.18385	0.394986	5.22257	0.000424564	0.00994499
ENSG00000147454	51312	SLC25A37	solute carrier family 25 member 37	5.85759	0.392349	5.2211	0.000425447	0.00994811
ENSG00000218336	55714	TENM3	teneurin transmembrane protein 3	5.98991	-0.327981	-5.2107	0.000431747	0.0100776
ENSG00000160223	23308	ICOSLG	inducible T cell costimulator ligand	4.3088	0.737233	5.20858	0.000433046	0.0100902
ENSG00000197461	5154	PDGFA	platelet derived growth factor subunit A	4.69069	0.292501	5.20622	0.000434494	0.0101062
ENSG00000143891	130589	GALM	galactose mutarotase	-0.6934	-1.92625	-5.19665	0.000440424	0.0102157
ENSG00000070159	5774	PTPN3	protein tyrosine phosphatase non-receptor type 3	6.08438	0.293586	5.19614	0.000440743	0.0102157
ENSG00000183087	2621	GAS6	growth arrest specific 6	1.3356	-0.822141	-5.19139	0.000443721	0.0102544
ENSG00000099937	3053	SERPIND1	serpin family D member 1	-1.55337	1.6289	5.19101	0.00044396	0.0102544
ENSG00000130522	3727	JUND	JunD proto-oncogene, AP-1 transcription factor subunit	4.01101	-0.374082	-5.18853	0.000445523	0.0102726
ENSG00000134222	84722	PSRC1	proline and serine rich coiled-coil 1	5.02972	-0.280699	-5.18269	0.000449227	0.0103269
ENSG00000214357	54492	NEURL1B	neuralized E3 ubiquitin protein ligase 1B	3.4867	-0.507008	-5.18237	0.000449435	0.0103269
ENSG00000169246	23117	NPIPB3	nuclear pore complex interacting protein family member B3	1.84573	-0.263543	-5.18055	0.000450594	0.0103356
ENSG00000143067	90874	ZNF697	zinc finger protein 697	5.47856	0.304419	5.17906	0.000451548	0.0103396
ENSG00000108797	8506	CNTNAP1	contactin associated protein 1	2.99077	-0.613197	-5.17435	0.000454582	0.0103911
ENSG00000128394	200316	APOBEC3F	apolipoprotein B mRNA editing enzyme catalytic subunit 3F	3.48257	0.441396	5.17281	0.000455573	0.0103959
ENSG00000137309	3159	HMGA1	high mobility group AT-hook 1	8.76551	0.816765	5.16847	0.000458392	0.0104422
ENSG00000197467	1305	COL13A1	collagen type XIII alpha 1 chain	2.74126	0.94575	5.16578	0.000460149	0.0104557
ENSG00000089723	78990	OTUB2	OTU deubiquitinase, ubiquitin aldehyde binding 2	3.6529	0.471175	5.16515	0.000460563	0.0104557
ENSG00000100714	4522	MTHFD1	methylenetetrahydrofolate dehydrogenase, cyclohydrolase and formyltetrahydrofolate synthetase 1	7.3128	-0.272601	-5.16229	0.000462434	0.0104803
ENSG00000162817	79762	C1orf115	chromosome 1 open reading frame 115	4.44762	-0.367581	-5.15828	0.000465083	0.0105223
ENSG00000183779	80139	ZNF703	zinc finger protein 703	5.99322	-0.539039	-5.15549	0.000466929	0.0105272
ENSG00000166016	25841	ABTB2	ankyrin repeat and BTB domain containing 2	3.70324	0.634663	5.15528	0.00046707	0.0105272
ENSG00000138311	22891	ZNF365	zinc finger protein 365	4.32035	0.419442	5.15436	0.00046768	0.0105272
ENSG00000168818	53407	STX18	syntaxin 18	5.1207	0.323484	5.15219	0.000469129	0.0105315
ENSG00000257167	100128191	TMPO-AS1	TMPO antisense RNA 1	2.03519	-0.443968	-5.1514	0.000469656	0.0105315
ENSG00000138180	55165	CEP55	centrosomal protein 55	7.0345	-0.308164	-5.1505	0.000470256	0.0105315
ENSG00000155016	113612	CYP2U1	cytochrome P450 family 2 subfamily U member 1	4.43027	-0.328483	-5.13886	0.000478124	0.0106794
ENSG00000065613	9748	SLK	STE20 like kinase	7.87392	0.391685	5.13835	0.000478472	0.0106794
ENSG00000075240	23151	GRAMD4	GRAM domain containing 4	5.75975	0.605688	5.13583	0.000480189	0.0106941
ENSG00000167325	6240	RRM1	ribonucleotide reductase catalytic subunit M1	7.27469	-0.309142	-5.13459	0.000481037	0.0106941
ENSG00000166803	9768	PCLAF	PCNA clamp associated factor	4.69278	-0.305624	-5.13276	0.0004823	0.0106941
ENSG00000083067	80036	TRPM3	transient receptor potential cation channel subfamily M member 3	-0.340357	-0.864938	-5.13264	0.00048238	0.0106941
ENSG00000164649	55536	CDCA7L	cell division cycle associated 7 like	4.81112	-0.347177	-5.1315	0.000483164	0.0106941
ENSG00000174136	285704	RGMB	repulsive guidance molecule BMP co-receptor b	5.00637	0.289369	5.12977	0.000484359	0.0107027
ENSG00000139946	57161	PELI2	pellino E3 ubiquitin protein ligase family member 2	3.78765	0.375352	5.12348	0.000488728	0.0107813
ENSG00000146592	9586	CREB5	cAMP responsive element binding protein 5	3.20722	-0.518905	-5.11144	0.0004972	0.01095
ENSG00000117643	57134	MAN1C1	mannosidase alpha class 1C member 1	1.9257	-0.62074	-5.10747	0.000500033	0.0109673
ENSG00000171444	4163	MCC	MCC regulator of WNT signaling pathway	5.32238	-0.265374	-5.10687	0.000500461	0.0109673
ENSG00000238266	100507127	LINC00707	long intergenic non-protein coding RNA 707	-2.68707	-0.839055	-5.10677	0.000500536	0.0109673
ENSG00000134690	55143	CDCA8	cell division cycle associated 8	6.14764	-0.216607	-5.10328	0.000503039	0.0109673
ENSG00000163918	5984	RFC4	replication factor C subunit 4	5.71979	-0.326067	-5.10263	0.000503508	0.0109673
ENSG00000139354	283431	GAS2L3	growth arrest specific 2 like 3	6.23952	-0.355878	-5.1018	0.000504104	0.0109673
ENSG00000081913	23239	PHLPP1	PH domain and leucine rich repeat protein phosphatase 1	4.76927	-0.241525	-5.10122	0.000504522	0.0109673
ENSG00000101132	5203	PFDN4	prefoldin subunit 4	4.83387	0.319135	5.1006	0.00050497	0.0109673
ENSG00000010292	9918	NCAPD2	non-SMC condensin I complex subunit D2	7.97648	-0.254348	-5.09996	0.000505433	0.0109673
ENSG00000173905	27333	GOLIM4	golgi integral membrane protein 4	6.4882	-0.237464	-5.08305	0.000517826	0.0111996
ENSG00000137804	51203	NUSAP1	nucleolar and spindle associated protein 1	7.88909	-0.322377	-5.08274	0.000518051	0.0111996
ENSG00000168685	3575	IL7R	interleukin 7 receptor	0.940005	-1.02265	-5.08191	0.000518671	0.0111996
ENSG00000151117	144110	TMEM86A	transmembrane protein 86A	1.79447	0.54198	5.07983	0.00052022	0.0112148
ENSG00000231185	101926941	SPRY4-AS1	SPRY4 antisense RNA 1	-0.0337461	0.721346	5.07702	0.000522322	0.0112318
ENSG00000116062	2956	MSH6	mutS homolog 6	7.39859	-0.341604	-5.07651	0.000522703	0.0112318
ENSG00000136444	55316	RSAD1	radical S-adenosyl methionine domain containing 1	5.17874	0.267088	5.07096	0.00052688	0.0113032
ENSG00000120306	84418	CYSTM1	cysteine rich transmembrane module containing 1	4.1761	0.37957	5.06144	0.000534133	0.0114403
ENSG00000169851	5099	PCDH7	protocadherin 7	4.25241	-0.390036	-5.04675	0.000545525	0.0116503
ENSG00000136010	160428	ALDH1L2	aldehyde dehydrogenase 1 family member L2	-0.76346	-1.34706	-5.04554	0.00054648	0.0116503
ENSG00000114125	9616	RNF7	ring finger protein 7	5.11689	0.212948	5.04542	0.000546577	0.0116503
ENSG00000166123	84706	GPT2	glutamic--pyruvic transaminase 2	3.98663	0.55329	5.03651	0.000553627	0.0117792
ENSG00000130830	4354	MPP1	membrane palmitoylated protein 1	4.22085	-0.235076	-5.03437	0.000555334	0.0117792
ENSG00000112297	202	CRYBG1	crystallin beta-gamma domain containing 1	4.55565	0.384311	5.03387	0.000555738	0.0117792
ENSG00000114738	7867	MAPKAPK3	MAPK activated protein kinase 3	5.09293	0.380978	5.03332	0.000556175	0.0117792
ENSG00000153976	9955	HS3ST3A1	heparan sulfate-glucosamine 3-sulfotransferase 3A1	-2.87279	0.665554	5.02511	0.000562798	0.0118959
ENSG00000135437	5959	RDH5	retinol dehydrogenase 5	-0.933745	1.68867	5.02427	0.00056348	0.0118959
ENSG00000148120	84909	AOPEP	aminopeptidase O (putative)	3.47422	-0.293503	-5.02208	0.000565258	0.0118979
ENSG00000268941	79160	LINC01711	long intergenic non-protein coding RNA 1711	0.592399	1.13916	5.02195	0.00056537	0.0118979
ENSG00000198554	11169	WDHD1	WD repeat and HMG-box DNA binding protein 1	5.89039	-0.426574	-5.01765	0.000568887	0.0119409
ENSG00000143341	83872	HMCN1	hemicentin 1	5.61321	-0.363818	-5.01725	0.000569215	0.0119409
ENSG00000169504	25932	CLIC4	chloride intracellular channel 4	7.49365	0.361366	5.01445	0.000571517	0.0119533
ENSG00000204257	3108	HLA-DMA	major histocompatibility complex, class II, DM alpha	3.49942	-0.519786	-5.01288	0.000572813	0.0119533
ENSG00000170558	1000	CDH2	cadherin 2	5.77269	-0.344408	-5.01258	0.000573058	0.0119533
ENSG00000116679	10625	IVNS1ABP	influenza virus NS1A binding protein	9.19458	-0.337836	-5.01216	0.000573412	0.0119533
ENSG00000184445	9735	KNTC1	kinetochore associated 1	6.81237	-0.338983	-5.01044	0.000574837	0.0119642
ENSG00000163808	56992	KIF15	kinesin family member 15	5.33558	-0.33372	-5.00152	0.000582288	0.0121003
ENSG00000134243	6272	SORT1	sortilin 1	8.01066	-0.346384	-4.99558	0.000587307	0.0121855
ENSG00000035499	55789	DEPDC1B	DEP domain containing 1B	5.07066	-0.38128	-4.99345	0.000589122	0.012204
ENSG00000110446	51296	SLC15A3	solute carrier family 15 member 3	-0.58325	-0.924478	-4.98711	0.000594553	0.0122973
ENSG00000163545	81788	NUAK2	NUAK family kinase 2	1.75823	-0.426509	-4.97486	0.00060519	0.0124704
ENSG00000119655	10577	NPC2	NPC intracellular cholesterol transporter 2	6.00151	-0.275977	-4.97477	0.000605272	0.0124704
ENSG00000166997	245812	CNPY4	canopy FGF signaling regulator 4	3.76383	-0.191642	-4.97423	0.000605743	0.0124704
ENSG00000183283	9802	DAZAP2	DAZ associated protein 2	7.44825	-0.245779	-4.97171	0.000607957	0.012484
ENSG00000160200	875	CBS	cystathionine beta-synthase	4.16045	0.722123	4.97036	0.00060915	0.012484
ENSG00000150938	51232	CRIM1	cysteine rich transmembrane BMP regulator 1	5.86477	-0.306181	-4.97027	0.00060923	0.012484
ENSG00000012048	672	BRCA1	BRCA1 DNA repair associated	6.80213	-0.318609	-4.95928	0.000619014	0.0126649
ENSG00000100744	51527	GSKIP	GSK3B interacting protein	4.89651	0.403856	4.95032	0.00062712	0.012811
ENSG00000008277	53616	ADAM22	ADAM metallopeptidase domain 22	4.33913	-0.308383	-4.94443	0.000632508	0.0128892
ENSG00000112182	60468	BACH2	BTB domain and CNC homolog 2	2.92451	0.4317	4.94401	0.000632893	0.0128892
ENSG00000256268	105369807	LINC02454	long intergenic non-protein coding RNA 2454	1.24867	0.780172	4.94183	0.000634907	0.0129104
ENSG00000177410	441951	ZFAS1	ZNFX1 antisense RNA 1	5.25284	0.32021	4.93758	0.000638836	0.0129695
ENSG00000105974	857	CAV1	caveolin 1	7.15087	-0.328731	-4.93658	0.000639766	0.0129695
ENSG00000187840	1978	EIF4EBP1	eukaryotic translation initiation factor 4E binding protein 1	5.37149	0.694517	4.92562	0.000650058	0.0131418
ENSG00000006210	6376	CX3CL1	C-X3-C motif chemokine ligand 1	5.25744	0.709439	4.92541	0.000650252	0.0131418
ENSG00000158480	9825	SPATA2	spermatogenesis associated 2	5.07217	0.339009	4.92344	0.000652118	0.0131595
ENSG00000079482	4983	OPHN1	oligophrenin 1	2.95729	0.459095	4.91746	0.000657828	0.0132545
ENSG00000137203	7020	TFAP2A	transcription factor AP-2 alpha	5.66516	-0.360779	-4.91458	0.000660595	0.0132901
ENSG00000100167	55964	SEPTIN3	septin 3	1.97775	-0.411094	-4.90879	0.000666197	0.0133825
ENSG00000101144	655	BMP7	bone morphogenetic protein 7	1.86819	-0.505706	-4.90001	0.00067478	0.0135344
ENSG00000104490	83988	NCALD	neurocalcin delta	2.37964	-1.31986	-4.89757	0.000677194	0.0135511
ENSG00000112139	266727	MDGA1	MAM domain containing glycosylphosphatidylinositol anchor 1	2.9659	0.71013	4.89619	0.000678555	0.0135511
ENSG00000166033	5654	HTRA1	HtrA serine peptidase 1	6.60284	0.298719	4.89558	0.000679164	0.0135511
ENSG00000070540	55062	WIPI1	WD repeat domain, phosphoinositide interacting 1	5.13798	0.244343	4.89504	0.000679701	0.0135511
ENSG00000132274	10346	TRIM22	tripartite motif containing 22	1.12216	-0.765346	-4.89115	0.000683568	0.0136077
ENSG00000172175	10892	MALT1	MALT1 paracaspase	6.09798	-0.414323	-4.88992	0.000684803	0.0136119
ENSG00000147854	115426	UHRF2	ubiquitin like with PHD and ring finger domains 2	5.07735	0.321	4.88335	0.000691406	0.0137226
ENSG00000172183	3669	ISG20	interferon stimulated exonuclease gene 20	3.80011	0.755684	4.88211	0.000692662	0.0137269
ENSG00000185551	7026	NR2F2	nuclear receptor subfamily 2 group F member 2	5.48666	-0.263648	-4.87852	0.000696305	0.0137754
ENSG00000166886	4665	NAB2	NGFI-A binding protein 2	5.34973	0.440928	4.87766	0.000697185	0.0137754
ENSG00000204634	11138	TBC1D8	TBC1 domain family member 8	5.16833	0.310643	4.87641	0.00069846	0.01378
ENSG00000101150	7165	TPD52L2	TPD52 like 2	7.11353	0.271289	4.87441	0.000700509	0.0137962
ENSG00000073331	80216	ALPK1	alpha kinase 1	4.17977	-0.296129	-4.87358	0.000701361	0.0137962
ENSG00000129990	6861	SYT5	synaptotagmin 5	-1.38266	1.45405	4.86969	0.000705367	0.0138305
ENSG00000171456	171023	ASXL1	ASXL transcriptional regulator 1	6.88212	-0.244476	-4.86964	0.000705417	0.0138305
ENSG00000103512	23420	NOMO1	NODAL modulator 1	7.53651	0.303544	4.86834	0.000706764	0.0138305
ENSG00000131504	1729	DIAPH1	diaphanous related formin 1	8.1249	-0.223118	-4.86697	0.000708178	0.0138305
ENSG00000123416	10376	TUBA1B	tubulin alpha 1b	8.00719	-0.341977	-4.86683	0.00070832	0.0138305
ENSG00000029993	3149	HMGB3	high mobility group box 3	5.88043	-0.346568	-4.86252	0.000712805	0.0138808
ENSG00000102384	2491	CENPI	centromere protein I	4.53976	-0.336838	-4.86235	0.000712988	0.0138808
ENSG00000170364	6419	SETMAR	SET domain and mariner transposase fusion gene	2.90671	-0.396028	-4.86086	0.000714548	0.0138907
ENSG00000069020	375449	MAST4	microtubule associated serine/threonine kinase family member 4	3.28187	0.409979	4.84495	0.000731415	0.0141978
ENSG00000065534	4638	MYLK	myosin light chain kinase	5.74682	-0.241453	-4.84184	0.000734755	0.0142418
ENSG00000176894	5827	PXMP2	peroxisomal membrane protein 2	0.0704952	-0.962801	-4.83701	0.000739985	0.0143057
ENSG00000131196	4772	NFATC1	nuclear factor of activated T cells 1	3.37093	0.372947	4.83681	0.00074021	0.0143057
ENSG00000185745	3434	IFIT1	interferon induced protein with tetratricopeptide repeats 1	3.38109	-0.793715	-4.82989	0.000747774	0.0144308
ENSG00000134684	8565	YARS1	tyrosyl-tRNA synthetase 1	6.83783	0.204585	4.826	0.000752057	0.0144924
ENSG00000123405	4778	NFE2	nuclear factor, erythroid 2	0.0223277	-0.915438	-4.8216	0.000756944	0.0145654
ENSG00000151789	79750	ZNF385D	zinc finger protein 385D	-0.176445	0.981096	4.81931	0.000759495	0.0145933
ENSG00000142871	3491	CCN1	cellular communication network factor 1	4.04125	-0.405502	-4.81679	0.000762318	0.0146135
ENSG00000153558	25827	FBXL2	F-box and leucine rich repeat protein 2	3.03074	-0.287052	-4.8164	0.000762752	0.0146135
ENSG00000102265	7076	TIMP1	TIMP metallopeptidase inhibitor 1	7.19294	0.664548	4.81372	0.000765767	0.0146415
ENSG00000173068	54796	BNC2	basonuclin 2	3.98737	-0.634095	-4.81142	0.00076837	0.0146415
ENSG00000183765	11200	CHEK2	checkpoint kinase 2	4.40378	-0.28331	-4.81052	0.000769386	0.0146415
ENSG00000166173	55323	LARP6	La ribonucleoprotein 6, translational regulator	3.48203	0.430591	4.80939	0.000770664	0.0146415
ENSG00000109084	27346	TMEM97	transmembrane protein 97	5.73389	-0.264088	-4.80935	0.000770711	0.0146415
ENSG00000136997	4609	MYC	MYC proto-oncogene, bHLH transcription factor	5.6176	0.364555	4.80924	0.000770836	0.0146415
ENSG00000100365	4689	NCF4	neutrophil cytosolic factor 4	-3.58997	1.11911	4.80155	0.000779616	0.0147841
ENSG00000100320	23543	RBFOX2	RNA binding fox-1 homolog 2	7.16417	-0.23943	-4.8005	0.000780822	0.0147841
ENSG00000012660	60481	ELOVL5	ELOVL fatty acid elongase 5	8.3436	-0.293465	-4.79975	0.000781692	0.0147841
ENSG00000130396	4301	AFDN	afadin, adherens junction formation factor	7.23378	-0.231679	-4.79691	0.000784974	0.0148243
ENSG00000177426	7050	TGIF1	TGFB induced factor homeobox 1	5.98171	0.227076	4.79598	0.000786054	0.0148243
ENSG00000026508	960	CD44	CD44 molecule (Indian blood group)	9.28288	0.274956	4.78576	0.000797991	0.0150281
ENSG00000120093	3213	HOXB3	homeobox B3	2.73803	-0.363974	-4.78244	0.000801913	0.015077
ENSG00000188549	388115	CCDC9B	coiled-coil domain containing 9B	5.86669	0.379	4.78151	0.00080301	0.015077
ENSG00000149295	1813	DRD2	dopamine receptor D2	0.356434	0.915415	4.78068	0.000804002	0.015077
ENSG00000138162	10579	TACC2	transforming acidic coiled-coil containing protein 2	4.81516	0.228906	4.77969	0.000805173	0.0150777
ENSG00000132383	6117	RPA1	replication protein A1	7.14627	-0.266116	-4.77375	0.000812274	0.0151892
ENSG00000113580	2908	NR3C1	nuclear receptor subfamily 3 group C member 1	6.46044	-0.35798	-4.77242	0.000813873	0.0151977
ENSG00000128590	4189	DNAJB9	DnaJ heat shock protein family (Hsp40) member B9	4.46164	0.409862	4.76793	0.000819294	0.0152774
ENSG00000164904	501	ALDH7A1	aldehyde dehydrogenase 7 family member A1	6.57905	-0.257936	-4.76634	0.000821216	0.0152865
ENSG00000085840	4998	ORC1	origin recognition complex subunit 1	4.94597	-0.284506	-4.76562	0.000822091	0.0152865
ENSG00000180398	90411	MCFD2	multiple coagulation factor deficiency 2	7.97225	0.290466	4.76468	0.000823244	0.0152865
ENSG00000116406	80267	EDEM3	ER degradation enhancing alpha-mannosidase like protein 3	7.03656	0.325633	4.75959	0.000829462	0.0153705
ENSG00000213694	1903	S1PR3	sphingosine-1-phosphate receptor 3	1.03856	-0.689887	-4.75908	0.000830084	0.0153705
ENSG00000106089	6804	STX1A	syntaxin 1A	3.69037	1.03498	4.75725	0.000832343	0.0153908
ENSG00000184384	84441	MAML2	mastermind like transcriptional coactivator 2	3.46194	0.35475	4.75492	0.000835214	0.0153998
ENSG00000134294	54407	SLC38A2	solute carrier family 38 member 2	8.51355	0.308055	4.75418	0.000836135	0.0153998
ENSG00000196756	388796	SNHG17	small nucleolar RNA host gene 17	4.71842	0.344117	4.75403	0.000836315	0.0153998
ENSG00000188042	10123	ARL4C	ADP ribosylation factor like GTPase 4C	5.49489	0.308974	4.74561	0.000846807	0.0155714
ENSG00000204060	100132074	FOXO6	forkhead box O6	-0.423293	-0.957744	-4.74088	0.000852764	0.0156592
ENSG00000197249	5265	SERPINA1	serpin family A member 1	2.01269	0.465403	4.73955	0.00085445	0.0156685
ENSG00000197299	641	BLM	BLM RecQ like helicase	5.46435	-0.324118	-4.73789	0.000856566	0.0156846
ENSG00000154975	56934	CA10	carbonic anhydrase 10	0.260426	0.377702	4.737	0.000857694	0.0156846
ENSG00000152527	130271	PLEKHH2	pleckstrin homology, MyTH4 and FERM domain containing H2	2.5167	-0.635808	-4.7335	0.000862161	0.0157445
ENSG00000109586	51809	GALNT7	polypeptide N-acetylgalactosaminyltransferase 7	6.01058	-0.362955	-4.72769	0.000869622	0.0158389
ENSG00000152784	56978	PRDM8	PR/SET domain 8	3.55829	0.410225	4.72761	0.00086972	0.0158389
ENSG00000148516	6935	ZEB1	zinc finger E-box binding homeobox 1	5.69194	0.393822	4.72581	0.000872057	0.0158597
ENSG00000148848	8038	ADAM12	ADAM metallopeptidase domain 12	4.27829	-0.279456	-4.72244	0.000876423	0.0159173
ENSG00000075413	4140	MARK3	microtubule affinity regulating kinase 3	6.54847	0.195633	4.72098	0.000878326	0.01593
ENSG00000006125	163	AP2B1	adaptor related protein complex 2 subunit beta 1	9.08157	-0.261023	-4.71588	0.000885011	0.0160293
ENSG00000223768	642852	LINC00205	long intergenic non-protein coding RNA 205	2.85925	0.296213	4.71095	0.000891521	0.0161252
ENSG00000159176	1465	CSRP1	cysteine and glycine rich protein 1	8.39891	0.257556	4.70639	0.00089758	0.0162127
ENSG00000083223	79670	TUT7	terminal uridylyl transferase 7	5.21933	0.373169	4.70139	0.000904295	0.0163118
ENSG00000198919	9666	DZIP3	DAZ interacting zinc finger protein 3	5.20889	-0.356214	-4.69207	0.000916926	0.0165171
ENSG00000169032	5604	MAP2K1	mitogen-activated protein kinase kinase 1	5.56926	0.223131	4.68476	0.000926973	0.0166755
ENSG00000105011	55723	ASF1B	anti-silencing function 1B histone chaperone	5.41909	-0.253687	-4.68208	0.000930675	0.0167194
ENSG00000118242	55686	MREG	melanoregulin	3.96609	0.247557	4.66889	0.000949181	0.0170287
ENSG00000088035	29929	ALG6	ALG6 alpha-1,3-glucosyltransferase	4.8077	-0.270857	-4.66429	0.00095571	0.0171104
ENSG00000203724	388722	C1orf53	chromosome 1 open reading frame 53	-0.194918	-0.606837	-4.66387	0.000956316	0.0171104
ENSG00000051180	5888	RAD51	RAD51 recombinase	4.99618	-0.238772	-4.65895	0.000963375	0.0172135
ENSG00000186472	27445	PCLO	piccolo presynaptic cytomatrix protein	3.57961	0.468565	4.65529	0.000968662	0.0172769
ENSG00000197555	26037	SIPA1L1	signal induced proliferation associated 1 like 1	5.83596	0.270403	4.65469	0.000969528	0.0172769
ENSG00000170540	23204	ARL6IP1	ADP ribosylation factor like GTPase 6 interacting protein 1	8.23662	-0.354811	-4.64401	0.000985139	0.0175315
ENSG00000119408	10783	NEK6	NIMA related kinase 6	4.36257	-0.322255	-4.63975	0.000991445	0.0176201
ENSG00000137807	9493	KIF23	kinesin family member 23	7.34763	-0.330007	-4.63875	0.00099293	0.0176228
ENSG00000164125	51313	GASK1B	golgi associated kinase 1B	1.34756	-1.30333	-4.63585	0.000997242	0.0176715
ENSG00000031081	57514	ARHGAP31	Rho GTPase activating protein 31	5.57656	0.244562	4.63512	0.000998334	0.0176715
ENSG00000153879	1054	CEBPG	CCAAT enhancer binding protein gamma	5.27906	0.351626	4.6309	0.00100466	0.0177598
ENSG00000185924	146760	RTN4RL1	reticulon 4 receptor like 1	0.300064	-2.51228	-4.61987	0.00102142	0.0180145
ENSG00000176834	54621	VSIG10	V-set and immunoglobulin domain containing 10	4.20638	-0.247797	-4.61955	0.00102191	0.0180145
ENSG00000186897	338761	C1QL4	complement C1q like 4	-0.162189	-0.699661	-4.61874	0.00102315	0.0180145
ENSG00000115295	79745	CLIP4	CAP-Gly domain containing linker protein family member 4	6.51934	0.317044	4.61456	0.0010296	0.0181039
ENSG00000102900	9688	NUP93	nucleoporin 93	6.63945	-0.187434	-4.61148	0.00103436	0.018148
ENSG00000145335	6622	SNCA	synuclein alpha	4.60802	-0.462146	-4.61117	0.00103484	0.018148
ENSG00000020633	864	RUNX3	RUNX family transcription factor 3	6.38609	0.31738	4.59817	0.00105524	0.0184814
ENSG00000136943	1515	CTSV	cathepsin V	2.92447	-0.483968	-4.59478	0.00106064	0.0185514
ENSG00000115525	8869	ST3GAL5	ST3 beta-galactoside alpha-2,3-sialyltransferase 5	6.80566	0.249359	4.58801	0.00107149	0.0187166
ENSG00000154380	55740	ENAH	ENAH actin regulator	7.39891	-0.292946	-4.58542	0.00107568	0.018754
ENSG00000196182	83931	STK40	serine/threonine kinase 40	5.55361	0.55403	4.58493	0.00107647	0.018754
ENSG00000181789	22820	COPG1	coatomer protein complex subunit gamma 1	8.15061	0.234454	4.58387	0.00107818	0.0187592
ENSG00000250033	641364	SLC7A11-AS1	SLC7A11 antisense RNA 1	-0.438868	0.720302	4.58105	0.00108277	0.0188144
ENSG00000117318	3399	ID3	inhibitor of DNA binding 3, HLH protein	1.64253	-0.769255	-4.57602	0.00109102	0.0189329
ENSG00000166900	6809	STX3	syntaxin 3	6.39916	0.25387	4.56902	0.00110258	0.0191085
ENSG00000135842	116496	NIBAN1	niban apoptosis regulator 1	3.63642	0.506597	4.56599	0.00110763	0.019167
ENSG00000221988	9374	PPT2	palmitoyl-protein thioesterase 2	4.15738	0.28808	4.56526	0.00110885	0.019167
ENSG00000106031	3209	HOXA13	homeobox A13	-0.355297	-1.80048	-4.56309	0.00111248	0.0192048
ENSG00000172197	154141	MBOAT1	membrane bound O-acyltransferase domain containing 1	4.70256	-0.288153	-4.56222	0.00111395	0.0192051
ENSG00000197603	65250	CPLANE1	ciliogenesis and planar polarity effector 1	5.59821	-0.317064	-4.55878	0.00111973	0.0192797
ENSG00000128578	57464	STRIP2	striatin interacting protein 2	3.78126	-0.499669	-4.55452	0.00112695	0.0193768
ENSG00000174444	6124	RPL4	ribosomal protein L4	10.3451	0.1845	4.55374	0.00112829	0.0193768
ENSG00000065485	10954	PDIA5	protein disulfide isomerase family A member 5	4.71057	0.285624	4.5525	0.00113039	0.0193878
ENSG00000243244	11037	STON1	stonin 1	2.78782	-0.594604	-4.55	0.00113467	0.0194361
ENSG00000136732	2995	GYPC	glycophorin C (Gerbich blood group)	6.93279	0.374022	4.5484	0.00113742	0.0194579
ENSG00000135111	6926	TBX3	T-box transcription factor 3	4.39968	0.340417	4.54728	0.00113935	0.0194658
ENSG00000152495	814	CAMK4	calcium/calmodulin dependent protein kinase IV	4.43823	-0.43551	-4.54329	0.00114624	0.0195583
ENSG00000100033	5625	PRODH	proline dehydrogenase 1	-1.98623	-1.52123	-4.53474	0.00116114	0.0197523
ENSG00000132718	23208	SYT11	synaptotagmin 11	5.03919	-0.358589	-4.53467	0.00116127	0.0197523
ENSG00000180155	66004	LYNX1	Ly6/neurotoxin 1	-0.214676	-0.695712	-4.53421	0.00116207	0.0197523
ENSG00000136141	23143	LRCH1	leucine rich repeats and calponin homology domain containing 1	5.59849	0.250894	4.52599	0.00117661	0.0199623
ENSG00000143815	3930	LBR	lamin B receptor	7.61882	-0.29434	-4.52552	0.00117744	0.0199623
ENSG00000075218	51512	GTSE1	G2 and S-phase expressed 1	6.50359	-0.266812	-4.52232	0.00118317	0.0200258
ENSG00000021826	1373	CPS1	carbamoyl-phosphate synthase 1	5.79293	-0.391061	-4.5215	0.00118464	0.0200258
ENSG00000115461	3488	IGFBP5	insulin like growth factor binding protein 5	-1.41094	-0.987163	-4.52073	0.00118602	0.0200258
ENSG00000141510	7157	TP53	tumor protein p53	5.31874	-0.23209	-4.51963	0.00118799	0.0200258
ENSG00000136160	1910	EDNRB	endothelin receptor type B	3.82316	-0.647339	-4.51921	0.00118874	0.0200258
ENSG00000176624	51320	MEX3C	mex-3 RNA binding family member C	6.89672	0.278305	4.51804	0.00119086	0.020036
ENSG00000115306	6711	SPTBN1	spectrin beta, non-erythrocytic 1	10.0297	-0.245696	-4.51597	0.00119459	0.0200734
ENSG00000227392	100128675	HPN-AS1	HPN antisense RNA 1	-1.16762	1.38843	4.50916	0.00120699	0.0202561
ENSG00000066279	259266	ASPM	abnormal spindle microtubule assembly	8.21666	-0.321126	-4.50433	0.00121585	0.0203789
ENSG00000149485	3992	FADS1	fatty acid desaturase 1	7.07445	-0.23393	-4.5012	0.00122165	0.020434
ENSG00000138756	55589	BMP2K	BMP2 inducible kinase	4.56319	-0.378828	-4.50051	0.00122292	0.020434
ENSG00000230453	441459	ANKRD18B	ankyrin repeat domain 18B	1.91238	-0.600049	-4.50006	0.00122376	0.020434
ENSG00000197043	309	ANXA6	annexin A6	7.66552	-0.23455	-4.49866	0.00122637	0.0204518
ENSG00000120696	84078	KBTBD7	kelch repeat and BTB domain containing 7	3.68421	-0.217502	-4.49699	0.00122948	0.0204779
ENSG00000128655	50940	PDE11A	phosphodiesterase 11A	2.13671	-0.461789	-4.49256	0.00123777	0.0205902
ENSG00000115380	2202	EFEMP1	EGF containing fibulin extracellular matrix protein 1	-3.37893	-0.650149	-4.48688	0.00124848	0.0207269
ENSG00000127863	55504	TNFRSF19	TNF receptor superfamily member 19	1.43726	1.02657	4.48636	0.00124948	0.0207269
ENSG00000154319	83648	FAM167A	family with sequence similarity 167 member A	2.44843	0.444208	4.48572	0.00125068	0.0207269
ENSG00000165102	138050	HGSNAT	heparan-alpha-glucosaminide N-acetyltransferase	5.88253	-0.210056	-4.48452	0.00125298	0.020739
ENSG00000180884	126375	ZNF792	zinc finger protein 792	2.90454	0.504565	4.47748	0.00126645	0.0209328
ENSG00000065491	55633	TBC1D22B	TBC1 domain family member 22B	4.412	-0.243253	-4.47676	0.00126784	0.0209328
ENSG00000143476	51514	DTL	denticleless E3 ubiquitin protein ligase homolog	6.71588	-0.334675	-4.47148	0.00127805	0.0210358
ENSG00000140443	3480	IGF1R	insulin like growth factor 1 receptor	6.65687	-0.25421	-4.47084	0.00127931	0.0210358
ENSG00000055163	26999	CYFIP2	cytoplasmic FMR1 interacting protein 2	5.31013	-0.251754	-4.47072	0.00127954	0.0210358
ENSG00000181852	10193	RNF41	ring finger protein 41	5.17456	0.277242	4.47026	0.00128043	0.0210358
ENSG00000131153	51659	GINS2	GINS complex subunit 2	4.6759	-0.283868	-4.46849	0.00128389	0.0210666
ENSG00000154127	84959	UBASH3B	ubiquitin associated and SH3 domain containing B	4.95589	0.407849	4.4623	0.00129604	0.0212032
ENSG00000153029	3140	MR1	major histocompatibility complex, class I-related	4.23561	-0.416822	-4.46196	0.00129671	0.0212032
ENSG00000007171	4843	NOS2	nitric oxide synthase 2	-1.73364	2.63028	4.46181	0.00129701	0.0212032
ENSG00000116983	51440	HPCAL4	hippocalcin like 4	0.820984	-0.694313	-4.45806	0.00130442	0.0212981
ENSG00000122952	11130	ZWINT	ZW10 interacting kinetochore protein	6.71389	-0.228294	-4.45435	0.00131183	0.0213927
ENSG00000162413	9903	KLHL21	kelch like family member 21	5.81559	0.42836	4.44769	0.00132521	0.0215843
ENSG00000164342	7098	TLR3	toll like receptor 3	3.27138	-0.347496	-4.44663	0.00132734	0.0215925
ENSG00000184307	254887	ZDHHC23	zinc finger DHHC-type containing 23	4.24958	-0.401034	-4.44545	0.00132974	0.021605
ENSG00000179163	2517	FUCA1	alpha-L-fucosidase 1	4.39666	-0.390122	-4.44133	0.00133813	0.0217147
ENSG00000103154	54550	NECAB2	N-terminal EF-hand calcium binding protein 2	0.181275	1.25305	4.43733	0.00134631	0.0217947
ENSG00000067798	89795	NAV3	neuron navigator 3	5.09365	0.36206	4.43713	0.00134673	0.0217947
ENSG00000137193	5292	PIM1	Pim-1 proto-oncogene, serine/threonine kinase	4.28243	0.238749	4.43651	0.00134799	0.0217947
ENSG00000122870	80114	BICC1	BicC family RNA binding protein 1	4.35635	-0.319772	-4.4357	0.00134966	0.0217951
ENSG00000171241	79801	SHCBP1	SHC binding and spindle associated 1	6.37482	-0.282109	-4.43309	0.00135505	0.0218555
ENSG00000083123	594	BCKDHB	branched chain keto acid dehydrogenase E1 subunit beta	4.04347	-0.310004	-4.4319	0.00135752	0.0218688
ENSG00000110237	9828	ARHGEF17	Rho guanine nucleotide exchange factor 17	4.64544	-0.409789	-4.43058	0.00136025	0.0218861
ENSG00000054392	55733	HHAT	hedgehog acyltransferase	3.51886	-0.376259	-4.42865	0.00136426	0.0219241
ENSG00000164465	285761	DCBLD1	discoidin, CUB and LCCL domain containing 1	4.02517	0.283458	4.42642	0.00136892	0.0219378
ENSG00000135828	6041	RNASEL	ribonuclease L	3.89737	-0.360022	-4.4263	0.00136919	0.0219378
ENSG00000250802	728723	ZBED3-AS1	ZBED3 antisense RNA 1	0.979706	-0.386708	-4.42419	0.0013736	0.0219378
ENSG00000167522	29123	ANKRD11	ankyrin repeat domain 11	7.38556	0.326538	4.42353	0.00137499	0.0219378
ENSG00000182199	6472	SHMT2	serine hydroxymethyltransferase 2	7.29113	0.534783	4.42337	0.00137532	0.0219378
ENSG00000198346	126017	ZNF813	zinc finger protein 813	-1.07569	-1.92625	-4.42257	0.001377	0.0219378
ENSG00000177432	266812	NAP1L5	nucleosome assembly protein 1 like 5	2.51181	-0.463508	-4.42187	0.00137847	0.0219378
ENSG00000058056	8975	USP13	ubiquitin specific peptidase 13	6.10745	-0.271354	-4.42119	0.00137991	0.0219378
ENSG00000119917	3437	IFIT3	interferon induced protein with tetratricopeptide repeats 3	5.09939	-0.346489	-4.42114	0.00138001	0.0219378
ENSG00000112319	2070	EYA4	EYA transcriptional coactivator and phosphatase 4	2.9544	0.446242	4.42033	0.00138171	0.0219386
ENSG00000165948	122509	IFI27L1	interferon alpha inducible protein 27 like 1	3.33952	0.267995	4.4184	0.0013858	0.0219772
ENSG00000089280	2521	FUS	FUS RNA binding protein	8.36102	-0.176585	-4.41741	0.00138789	0.0219841
ENSG00000077585	7107	GPR137B	G protein-coupled receptor 137B	5.31918	0.351477	4.4146	0.00139388	0.0220527
ENSG00000123545	29078	NDUFAF4	NADH:ubiquinone oxidoreductase complex assembly factor 4	4.06676	0.333812	4.41374	0.00139571	0.0220553
ENSG00000170961	3037	HAS2	hyaluronan synthase 2	1.2568	-0.928866	-4.41142	0.00140067	0.0221072
ENSG00000121152	23397	NCAPH	non-SMC condensin I complex subunit H	6.3852	-0.221799	-4.40956	0.00140465	0.0221438
ENSG00000213096	9534	ZNF254	zinc finger protein 254	2.91395	-0.357686	-4.40772	0.00140863	0.0221801
ENSG00000168016	9881	TRANK1	tetratricopeptide repeat and ankyrin repeat containing 1	4.21544	-0.305317	-4.40513	0.00141421	0.0222415
ENSG00000156011	23362	PSD3	pleckstrin and Sec7 domain containing 3	5.71941	0.371957	4.40129	0.00142256	0.0223297
ENSG00000187957	92737	DNER	delta/notch like EGF repeat containing	4.63568	0.2388	4.401	0.00142319	0.0223297
ENSG00000132640	22903	BTBD3	BTB domain containing 3	5.94994	0.267032	4.39923	0.00142705	0.0223638
ENSG00000164176	10085	EDIL3	EGF like repeats and discoidin domains 3	-0.415105	-2.19695	-4.39611	0.00143389	0.0224445
ENSG00000212694	338799	LINC01089	long intergenic non-protein coding RNA 1089	1.85834	-0.36629	-4.39469	0.00143701	0.0224668
ENSG00000141458	4864	NPC1	NPC intracellular cholesterol transporter 1	7.91655	0.277255	4.38812	0.00145155	0.0226674
ENSG00000109065	26151	NAT9	N-acetyltransferase 9 (putative)	4.53171	0.367706	4.38235	0.00146446	0.0228421
ENSG00000134775	80206	FHOD3	formin homology 2 domain containing 3	4.50765	0.269625	4.3802	0.00146929	0.0228905
ENSG00000103034	65009	NDRG4	NDRG family member 4	2.52026	0.402184	4.37693	0.00147667	0.0229785
ENSG00000173846	1263	PLK3	polo like kinase 3	4.06412	0.644015	4.37532	0.00148032	0.0230083
ENSG00000116852	23046	KIF21B	kinesin family member 21B	2.34873	0.782054	4.37387	0.00148363	0.0230327
ENSG00000119899	26503	SLC17A5	solute carrier family 17 member 5	5.66474	0.250715	4.37145	0.00148914	0.0230854
ENSG00000181817	84967	LSM10	LSM10, U7 small nuclear RNA associated	4.35744	0.415057	4.37086	0.0014905	0.0230854
ENSG00000142197	9980	DOP1B	DOP1 leucine zipper like protein B	5.03598	0.218803	4.36894	0.0014949	0.0231133
ENSG00000145882	78991	PCYOX1L	prenylcysteine oxidase 1 like	3.39835	-0.314224	-4.36784	0.00149742	0.0231133
ENSG00000071462	114049	BUD23	BUD23 rRNA methyltransferase and ribosome maturation factor	6.56902	0.230312	4.36697	0.00149943	0.0231133
ENSG00000140525	55215	FANCI	FA complementation group I	7.59056	-0.29043	-4.36676	0.00149991	0.0231133
ENSG00000090339	3383	ICAM1	intercellular adhesion molecule 1	6.06204	0.494695	4.36575	0.00150223	0.0231133
ENSG00000204176	83849	SYT15	synaptotagmin 15	0.597692	-0.632031	-4.36552	0.00150277	0.0231133
ENSG00000122970	28981	IFT81	intraflagellar transport 81	4.56269	-0.350688	-4.36345	0.00150756	0.0231602
ENSG00000240184	5098	PCDHGC3	protocadherin gamma subfamily C, 3	6.01302	0.380358	4.36239	0.00151001	0.023171
ENSG00000165304	9833	MELK	maternal embryonic leucine zipper kinase	6.10982	-0.293084	-4.35759	0.0015212	0.0233157
ENSG00000268001	100505812	CARD8-AS1	CARD8 antisense RNA 1	0.398672	0.455368	4.35594	0.00152505	0.0233476
ENSG00000123095	79365	BHLHE41	basic helix-loop-helix family member e41	6.36274	0.323702	4.3478	0.00154426	0.0236117
ENSG00000116830	8458	TTF2	transcription termination factor 2	6.13661	-0.250153	-4.34713	0.00154585	0.0236117
ENSG00000162627	51375	SNX7	sorting nexin 7	4.75882	-0.301307	-4.34515	0.00155057	0.0236564
ENSG00000112294	7915	ALDH5A1	aldehyde dehydrogenase 5 family member A1	4.90593	-0.200657	-4.34153	0.00155925	0.0237615
ENSG00000111271	80724	ACAD10	acyl-CoA dehydrogenase family member 10	4.31597	-0.257893	-4.33926	0.00156469	0.023817
ENSG00000152952	5352	PLOD2	procollagen-lysine,2-oxoglutarate 5-dioxygenase 2	6.17744	-0.347281	-4.33832	0.00156697	0.0238244
ENSG00000026025	7431	VIM	vimentin	9.97458	0.256913	4.33636	0.0015717	0.0238342
ENSG00000139174	144165	PRICKLE1	prickle planar cell polarity protein 1	1.75933	-0.49485	-4.33603	0.00157251	0.0238342
ENSG00000107984	22943	DKK1	dickkopf WNT signaling pathway inhibitor 1	0.916397	-0.860087	-4.33582	0.00157301	0.0238342
ENSG00000136492	83990	BRIP1	BRCA1 interacting protein C-terminal helicase 1	5.50986	-0.417973	-4.33374	0.00157805	0.0238834
ENSG00000109819	10891	PPARGC1A	PPARG coactivator 1 alpha	4.46109	-0.274584	-4.32685	0.00159491	0.024111
ENSG00000154493	118611	C10orf90	chromosome 10 open reading frame 90	3.39753	0.659292	4.32573	0.00159766	0.0241123
ENSG00000174004	375387	NRROS	negative regulator of reactive oxygen species	5.89896	0.651161	4.32533	0.00159863	0.0241123
ENSG00000122203	57179	KIAA1191	KIAA1191	6.17432	0.211438	4.32397	0.00160199	0.0241355
ENSG00000169752	145957	NRG4	neuregulin 4	0.986639	-0.599716	-4.32011	0.00161155	0.02422
ENSG00000185585	169611	OLFML2A	olfactomedin like 2A	3.92967	-0.365452	-4.31864	0.00161523	0.02422
ENSG00000114346	1894	ECT2	epithelial cell transforming 2	7.44082	-0.339637	-4.31802	0.00161676	0.02422
ENSG00000108187	64081	PBLD	phenazine biosynthesis like protein domain containing	2.12456	-0.389845	-4.31796	0.00161691	0.02422
ENSG00000160803	56893	UBQLN4	ubiquilin 4	6.19948	0.191889	4.31774	0.00161746	0.02422
ENSG00000135636	8291	DYSF	dysferlin	2.88427	-0.61856	-4.31668	0.0016201	0.02422
ENSG00000158109	127262	TPRG1L	tumor protein p63 regulated 1 like	4.44606	0.39227	4.31657	0.00162039	0.02422
ENSG00000169398	5747	PTK2	protein tyrosine kinase 2	7.52085	0.221835	4.31331	0.00162857	0.0243149
ENSG00000196507	85012	TCEAL3	transcription elongation factor A like 3	3.39229	-0.303663	-4.31142	0.00163331	0.0243446
ENSG00000126016	154796	AMOT	angiomotin	4.18242	-0.292819	-4.31106	0.00163424	0.0243446
ENSG00000117724	1063	CENPF	centromere protein F	9.39111	-0.279785	-4.30843	0.00164087	0.024416
ENSG00000134709	51361	HOOK1	hook microtubule tethering protein 1	3.94075	-0.435193	-4.30185	0.00165765	0.024638
ENSG00000113810	10051	SMC4	structural maintenance of chromosomes 4	8.18156	-0.320927	-4.30075	0.00166045	0.0246521
ENSG00000267575	101927151	LOC101927151	uncharacterized LOC101927151	2.15498	0.320084	4.29663	0.00167106	0.0247818
ENSG00000197694	6709	SPTAN1	spectrin alpha, non-erythrocytic 1	9.01931	-0.313088	-4.29266	0.00168136	0.0249066
ENSG00000171094	238	ALK	ALK receptor tyrosine kinase	-0.699511	1.25859	4.28942	0.0016898	0.0250038
ENSG00000170734	5429	POLH	DNA polymerase eta	5.6121	-0.296203	-4.28637	0.00169779	0.0250939
ENSG00000148841	85450	ITPRIP	inositol 1,4,5-trisphosphate receptor interacting protein	5.18783	0.39219	4.28475	0.00170203	0.0251287
ENSG00000099204	3983	ABLIM1	actin binding LIM protein 1	4.65555	-0.313082	-4.28015	0.0017142	0.0252802
ENSG00000165244	195828	ZNF367	zinc finger protein 367	4.9293	-0.348685	-4.27875	0.00171793	0.025307
ENSG00000144283	8502	PKP4	plakophilin 4	6.64697	-0.202635	-4.27777	0.00172054	0.0253173
ENSG00000161800	29127	RACGAP1	Rac GTPase activating protein 1	7.41208	-0.269162	-4.27612	0.00172494	0.0253539
ENSG00000163359	1293	COL6A3	collagen type VI alpha 3 chain	5.64914	0.59724	4.26973	0.00174208	0.0255517
ENSG00000087301	57544	TXNDC16	thioredoxin domain containing 16	3.63737	-0.367055	-4.26967	0.00174225	0.0255517
ENSG00000075711	1739	DLG1	discs large MAGUK scaffold protein 1	6.84063	-0.330102	-4.26816	0.00174634	0.0255834
ENSG00000166762	117155	CATSPER2	cation channel sperm associated 2	0.868984	-0.543943	-4.26666	0.00175039	0.0256144
ENSG00000156639	60685	ZFAND3	zinc finger AN1-type containing 3	5.74703	0.208729	4.26197	0.00176318	0.0257731
ENSG00000131871	55829	SELENOS	selenoprotein S	5.7857	0.28902	4.26058	0.00176698	0.0258002
ENSG00000118257	8828	NRP2	neuropilin 2	5.08864	0.294187	4.2548	0.00178288	0.0260037
ENSG00000138448	3685	ITGAV	integrin subunit alpha V	7.67893	-0.26594	-4.25267	0.00178878	0.0260611
ENSG00000180777	374860	ANKRD30B	ankyrin repeat domain 30B	-0.210606	-2.71873	-4.24757	0.00180299	0.0262394
ENSG00000131943	83636	C19orf12	chromosome 19 open reading frame 12	4.53163	0.219556	4.24029	0.00182351	0.0265089
ENSG00000133195	201266	SLC39A11	solute carrier family 39 member 11	5.85373	0.25077	4.23783	0.00183049	0.0265813
ENSG00000177707	25945	NECTIN3	nectin cell adhesion molecule 3	5.52668	0.277188	4.23693	0.00183305	0.0265885
ENSG00000070610	57704	GBA2	glucosylceramidase beta 2	5.78658	0.231852	4.23624	0.001835	0.0265885
ENSG00000171928	51030	TVP23B	trans-golgi network vesicle protein 23 homolog B	4.63673	0.324418	4.22397	0.00187035	0.027071
ENSG00000237499	100130476	WAKMAR2	wound and keratinocyte migration associated lncRNA 2	-0.522813	-0.904707	-4.22159	0.0018773	0.027142
ENSG00000155265	401647	GOLGA7B	golgin A7 family member B	4.19797	0.377913	4.21737	0.00188967	0.0272911
ENSG00000082458	1741	DLG3	discs large MAGUK scaffold protein 3	3.61278	0.299301	4.21042	0.00191023	0.027558
ENSG00000109519	80273	GRPEL1	GrpE like 1, mitochondrial	5.36802	0.26108	4.20686	0.00192084	0.027681
ENSG00000134686	1912	PHC2	polyhomeotic homolog 2	7.12012	0.410154	4.20379	0.00193007	0.0277837
ENSG00000143924	27436	EML4	EMAP like 4	7.39527	-0.297326	-4.20019	0.00194091	0.0279096
ENSG00000133935	11161	ERG28	ergosterol biosynthesis 28 homolog	5.09463	-0.27388	-4.19596	0.00195377	0.0280641
ENSG00000158402	995	CDC25C	cell division cycle 25C	4.25128	-0.226605	-4.18789	0.00197852	0.0283888
ENSG00000092853	63967	CLSPN	claspin	5.81094	-0.335519	-4.18646	0.00198294	0.0284214
ENSG00000137502	27314	RAB30	RAB30, member RAS oncogene family	2.78181	-0.368284	-4.18495	0.00198761	0.0284576
ENSG00000173812	10209	EIF1	eukaryotic translation initiation factor 1	8.6371	0.219688	4.17748	0.00201093	0.0287604
ENSG00000128510	51200	CPA4	carboxypeptidase A4	2.03359	-0.593125	-4.17664	0.00201357	0.0287671
ENSG00000101464	128869	PIGU	phosphatidylinositol glycan anchor biosynthesis class U	4.92452	-0.276123	-4.1753	0.00201779	0.0287964
ENSG00000164086	1849	DUSP7	dual specificity phosphatase 7	4.28855	0.455697	4.17123	0.00203067	0.0289202
ENSG00000168785	10098	TSPAN5	tetraspanin 5	3.53252	0.283161	4.17118	0.00203083	0.0289202
ENSG00000145555	4651	MYO10	myosin X	8.35522	0.204138	4.16952	0.00203612	0.0289645
ENSG00000164088	132160	PPM1M	protein phosphatase, Mg2+/Mn2+ dependent 1M	3.07598	0.408751	4.16808	0.00204069	0.0289934
ENSG00000137812	57082	KNL1	kinetochore scaffold 1	7.08423	-0.2939	-4.1675	0.00204253	0.0289934
ENSG00000171160	118812	MORN4	MORN repeat containing 4	3.72492	0.247005	4.16609	0.00204705	0.0289981
ENSG00000197386	3064	HTT	huntingtin	6.86736	-0.206244	-4.16603	0.00204723	0.0289981
ENSG00000177335	286122	C8orf31	chromosome 8 open reading frame 31	3.87813	-0.469139	-4.16442	0.0020524	0.0290403
ENSG00000161638	3678	ITGA5	integrin subunit alpha 5	6.46958	0.479309	4.16262	0.00205818	0.0290911
ENSG00000139291	55266	TMEM19	transmembrane protein 19	5.04754	-0.325359	-4.16132	0.00206239	0.0290963
ENSG00000155368	1622	DBI	diazepam binding inhibitor, acyl-CoA binding protein	7.08606	-0.244735	-4.16114	0.00206294	0.0290963
ENSG00000119397	11064	CNTRL	centriolin	5.46988	-0.234758	-4.15557	0.00208101	0.0293199
ENSG00000100342	8542	APOL1	apolipoprotein L1	5.27639	-0.315459	-4.15016	0.00209871	0.029538
ENSG00000136824	10592	SMC2	structural maintenance of chromosomes 2	6.76904	-0.349148	-4.14936	0.00210136	0.0295438
ENSG00000135052	51280	GOLM1	golgi membrane protein 1	7.34939	-0.171625	-4.14841	0.00210447	0.0295448
ENSG00000132256	85363	TRIM5	tripartite motif containing 5	3.66881	-0.262959	-4.14798	0.00210589	0.0295448
ENSG00000165526	84881	RPUSD4	RNA pseudouridine synthase D4	3.76115	0.233345	4.14076	0.00212984	0.0298493
ENSG00000133961	8650	NUMB	NUMB endocytic adaptor protein	6.14547	0.231387	4.13616	0.00214527	0.0299986
ENSG00000137831	55075	UACA	uveal autoantigen with coiled-coil domains and ankyrin repeats	6.50248	0.368961	4.13577	0.00214658	0.0299986
ENSG00000104728	9639	ARHGEF10	Rho guanine nucleotide exchange factor 10	5.3419	-0.217733	-4.13556	0.00214729	0.0299986
ENSG00000134769	1837	DTNA	dystrobrevin alpha	1.40981	-0.467893	-4.13331	0.00215487	0.0300729
ENSG00000085563	5243	ABCB1	ATP binding cassette subfamily B member 1	4.12971	-0.324709	-4.1303	0.00216505	0.0301832
ENSG00000134138	4212	MEIS2	Meis homeobox 2	4.47836	-0.281099	-4.12905	0.00216932	0.030211
ENSG00000115738	3398	ID2	inhibitor of DNA binding 2	3.36152	-0.340678	-4.12751	0.00217457	0.0302523
ENSG00000169330	23251	MINAR1	membrane integral NOTCH2 associated receptor 1	2.71783	0.315569	4.12618	0.0021791	0.0302836
ENSG00000153721	154043	CNKSR3	CNKSR family member 3	3.80393	-0.256925	-4.12551	0.00218139	0.0302836
ENSG00000224597	102724316	SVIL-AS1	SVIL antisense RNA 1	3.9457	0.238174	4.12393	0.0021868	0.030327
ENSG00000118655	64858	DCLRE1B	DNA cross-link repair 1B	4.53923	-0.223439	-4.11927	0.00220285	0.0304985
ENSG00000143631	2312	FLG	filaggrin	3.53685	-0.655676	-4.11901	0.00220377	0.0304985
ENSG00000129673	15	AANAT	aralkylamine N-acetyltransferase	-1.34064	-1.29735	-4.11601	0.00221417	0.0306105
ENSG00000165959	79789	CLMN	calmin	4.61411	-0.238347	-4.11141	0.00223021	0.0307815
ENSG00000143575	10456	HAX1	HCLS1 associated protein X-1	6.65703	0.227432	4.11113	0.00223118	0.0307815
ENSG00000151276	9223	MAGI1	membrane associated guanylate kinase, WW and PDZ domain containing 1	2.9754	0.445974	4.11044	0.00223362	0.0307831
ENSG00000080986	10403	NDC80	NDC80 kinetochore complex component	6.2201	-0.312547	-4.10722	0.00224494	0.030907
ENSG00000168994	221749	PXDC1	PX domain containing 1	4.23766	0.199815	4.10438	0.00225498	0.0310129
ENSG00000124785	51299	NRN1	neuritin 1	3.05263	0.473631	4.10235	0.0022622	0.0310801
ENSG00000176208	79915	ATAD5	ATPase family AAA domain containing 5	4.88889	-0.334045	-4.09468	0.00228966	0.0314248
ENSG00000175874	200407	CREG2	cellular repressor of E1A stimulated genes 2	-0.0246807	1.05687	4.08969	0.00230771	0.0316281
ENSG00000245532	283131	NEAT1	nuclear paraspeckle assembly transcript 1	8.01807	-0.543588	-4.08927	0.00230924	0.0316281
ENSG00000167977	54442	KCTD5	potassium channel tetramerization domain containing 5	5.28536	0.35936	4.08814	0.00231333	0.0316513
ENSG00000118058	4297	KMT2A	lysine methyltransferase 2A	7.12804	-0.27801	-4.08423	0.00232764	0.0318143
ENSG00000183287	147372	CCBE1	collagen and calcium binding EGF domains 1	0.0475649	-1.00818	-4.07814	0.00235006	0.0320736
ENSG00000162654	115361	GBP4	guanylate binding protein 4	0.944041	-0.569613	-4.07776	0.00235145	0.0320736
ENSG00000173559	64859	NABP1	nucleic acid binding protein 1	5.66722	-0.296291	-4.07692	0.00235457	0.0320832
ENSG00000133055	4608	MYBPH	myosin binding protein H	-3.24689	0.411884	4.07611	0.00235758	0.0320885
ENSG00000186866	23275	POFUT2	protein O-fucosyltransferase 2	5.29535	0.259166	4.07439	0.00236399	0.0320885
ENSG00000259583	101927751	LOC101927751	uncharacterized LOC101927751	1.24144	-0.592877	-4.07376	0.00236633	0.0320885
ENSG00000184575	11260	XPOT	exportin for tRNA	7.71642	0.293687	4.07375	0.00236638	0.0320885
ENSG00000204387	50854	SNHG32	small nucleolar RNA host gene 32	5.12031	0.246136	4.07356	0.00236706	0.0320885
ENSG00000102048	140462	ASB9	ankyrin repeat and SOCS box containing 9	4.24017	-0.220309	-4.07029	0.00237932	0.0322217
ENSG00000186615	100129075	KTN1-AS1	KTN1 antisense RNA 1	1.49736	0.344675	4.06898	0.00238424	0.0322554
ENSG00000065308	9697	TRAM2	translocation associated membrane protein 2	7.01827	-0.248741	-4.06489	0.00239965	0.0323905
ENSG00000111206	2305	FOXM1	forkhead box M1	7.42903	-0.215608	-4.06468	0.00240047	0.0323905
ENSG00000204941	5673	PSG5	pregnancy specific beta-1-glycoprotein 5	-2.81235	-1.41053	-4.06416	0.00240244	0.0323905
ENSG00000086619	56605	ERO1B	endoplasmic reticulum oxidoreductase 1 beta	4.01133	0.290864	4.06332	0.00240561	0.0323905
ENSG00000235172	257358	LINC01366	long intergenic non-protein coding RNA 1366	-0.382472	0.59565	4.06287	0.0024073	0.0323905
ENSG00000126778	6495	SIX1	SIX homeobox 1	2.93934	0.258349	4.06219	0.0024099	0.0323905
ENSG00000143367	7286	TUFT1	tuftelin 1	3.56668	-0.2656	-4.06181	0.00241133	0.0323905
ENSG00000142534	6205	RPS11	ribosomal protein S11	9.1251	0.18885	4.05726	0.0024287	0.0325908
ENSG00000140104	122616	CLBA1	clathrin binding box of aftiphilin containing 1	3.60388	0.337745	4.05436	0.00243986	0.0327074
ENSG00000144369	165215	FAM171B	family with sequence similarity 171 member B	4.57642	-0.314452	-4.05157	0.00245061	0.0328184
ENSG00000116604	4209	MEF2D	myocyte enhancer factor 2D	6.46205	0.441129	4.04714	0.00246785	0.0330159
ENSG00000133107	7223	TRPC4	transient receptor potential cation channel subfamily C member 4	-1.90023	-1.10121	-4.04557	0.00247396	0.0330442
ENSG00000124207	1434	CSE1L	chromosome segregation 1 like	8.45618	-0.249686	-4.04496	0.00247636	0.0330442
ENSG00000168496	2237	FEN1	flap structure-specific endonuclease 1	6.70517	-0.204017	-4.04433	0.00247883	0.0330442
ENSG00000115415	6772	STAT1	signal transducer and activator of transcription 1	7.94798	-0.283759	-4.04376	0.00248104	0.0330442
ENSG00000075420	64778	FNDC3B	fibronectin type III domain containing 3B	6.92727	0.268593	4.04241	0.00248634	0.0330442
ENSG00000166801	63901	FAM111A	family with sequence similarity 111 member A	6.18245	-0.31487	-4.04228	0.00248686	0.0330442
ENSG00000167186	10229	COQ7	coenzyme Q7, hydroxylase	3.95393	-0.242708	-4.04172	0.00248905	0.0330442
ENSG00000132821	128434	VSTM2L	V-set and transmembrane domain containing 2 like	-2.75018	2.5494	4.04086	0.00249245	0.0330442
ENSG00000106245	8896	BUD31	BUD31 homolog	4.73007	0.222084	4.04051	0.00249383	0.0330442
ENSG00000109805	64151	NCAPG	non-SMC condensin I complex subunit G	6.84471	-0.269038	-4.04024	0.00249489	0.0330442
ENSG00000022267	2273	FHL1	four and a half LIM domains 1	3.34578	0.56257	4.03895	0.00249998	0.0330786
ENSG00000261136	105370941	LOC105370941	uncharacterized LOC105370941	-0.633882	-0.814969	-4.03649	0.00250973	0.0331745
ENSG00000107882	51684	SUFU	SUFU negative regulator of hedgehog signaling	4.57099	0.345622	4.02765	0.00254505	0.0336079
ENSG00000130958	11046	SLC35D2	solute carrier family 35 member D2	4.50307	0.267557	4.02626	0.00255067	0.0336486
ENSG00000114942	1933	EEF1B2	eukaryotic translation elongation factor 1 beta 2	7.8345	0.211198	4.02429	0.00255863	0.03372
ENSG00000062716	81671	VMP1	vacuole membrane protein 1	7.49661	-0.233945	-4.02337	0.00256237	0.0337357
ENSG00000133121	90627	STARD13	StAR related lipid transfer domain containing 13	3.08543	-0.36727	-4.02208	0.00256758	0.0337708
ENSG00000119950	4601	MXI1	MAX interactor 1, dimerization protein	4.61618	0.327547	4.02104	0.00257181	0.033793
ENSG00000240024	100505687	LINC00888	long intergenic non-protein coding RNA 888	3.18082	0.181359	4.01217	0.0026082	0.0341951
ENSG00000176490	148252	DIRAS1	DIRAS family GTPase 1	2.33186	-0.530891	-4.01183	0.00260958	0.0341951
ENSG00000165795	57447	NDRG2	NDRG family member 2	3.61236	-0.224749	-4.01109	0.00261266	0.0341951
ENSG00000188613	340719	NANOS1	nanos C2HC-type zinc finger 1	4.48756	-0.389819	-4.01093	0.00261333	0.0341951
ENSG00000134369	89796	NAV1	neuron navigator 1	7.64494	0.25682	4.01045	0.00261532	0.0341951
ENSG00000144597	85403	EAF1	ELL associated factor 1	5.19275	0.210096	4.00404	0.00264203	0.0345104
ENSG00000164070	22824	HSPA4L	heat shock protein family A (Hsp70) member 4 like	5.15496	-0.350454	-4.00207	0.00265026	0.0345838
ENSG00000204138	65979	PHACTR4	phosphatase and actin regulator 4	5.49433	-0.229971	-4.00082	0.00265552	0.0346184
ENSG00000187951	100288637	LOC100288637	OTU deubiquitinase 7A pseudogene	5.02112	-0.251728	-3.99871	0.00266445	0.0347007
ENSG00000185697	4603	MYBL1	MYB proto-oncogene like 1	5.56648	-0.353568	-3.99634	0.00267445	0.0347968
ENSG00000148180	2934	GSN	gelsolin	6.87545	0.505029	3.99549	0.00267808	0.0348098
ENSG00000105968	94239	H2AZ2	H2A.Z variant histone 2	7.26043	-0.231704	-3.99129	0.002696	0.0350084
ENSG00000176974	6470	SHMT1	serine hydroxymethyltransferase 1	5.10019	-0.2136	-3.98874	0.00270694	0.035116
ENSG00000129173	79733	E2F8	E2F transcription factor 8	4.21818	-0.323249	-3.98623	0.00271774	0.0352217
ENSG00000198771	92241	RCSD1	RCSD domain containing 1	-1.34781	-0.361784	-3.98476	0.00272409	0.0352242
ENSG00000269821	10984	KCNQ1OT1	KCNQ1 opposite strand/antisense transcript 1	-2.43506	-0.388512	-3.98458	0.00272488	0.0352242
ENSG00000059728	4084	MXD1	MAX dimerization protein 1	3.46385	0.3333	3.98397	0.0027275	0.0352242
ENSG00000235954	284900	TTC28-AS1	TTC28 antisense RNA 1	1.69126	-0.525524	-3.98372	0.00272856	0.0352242
ENSG00000169499	59339	PLEKHA2	pleckstrin homology domain containing A2	5.51712	-0.252557	-3.98267	0.00273313	0.0352306
ENSG00000237037	100132273	NDUFA6-DT	NDUFA6 divergent transcript	0.734493	-0.706697	-3.98238	0.00273437	0.0352306
ENSG00000153885	79047	KCTD15	potassium channel tetramerization domain containing 15	5.98302	0.342393	3.98164	0.00273762	0.0352382
ENSG00000135378	79056	PRRG4	proline rich and Gla domain 4	1.62649	-0.533669	-3.98074	0.00274152	0.0352542
ENSG00000141448	2627	GATA6	GATA binding protein 6	1.80058	-0.40953	-3.9796	0.00274649	0.0352551
ENSG00000044574	3309	HSPA5	heat shock protein family A (Hsp70) member 5	9.75392	0.222834	3.9795	0.00274691	0.0352551
ENSG00000147439	55909	BIN3	bridging integrator 3	4.52107	0.299257	3.97644	0.00276031	0.0353929
ENSG00000174132	345757	FAM174A	family with sequence similarity 174 member A	3.43484	0.289268	3.97579	0.00276318	0.0353954
ENSG00000125378	652	BMP4	bone morphogenetic protein 4	0.387914	-0.882825	-3.97321	0.0027745	0.0355061
ENSG00000149554	1111	CHEK1	checkpoint kinase 1	5.01818	-0.282664	-3.97195	0.00278009	0.0355433
ENSG00000186222	55330	BLOC1S4	biogenesis of lysosomal organelles complex 1 subunit 4	2.28263	0.336564	3.97064	0.00278587	0.0355561
ENSG00000164284	134266	GRPEL2	GrpE like 2, mitochondrial	4.78807	0.284555	3.97051	0.00278645	0.0355561
ENSG00000137501	54843	SYTL2	synaptotagmin like 2	5.91525	-0.251757	-3.96873	0.00279433	0.0355709
ENSG00000205426	3887	KRT81	keratin 81	-1.42631	0.871181	3.96864	0.00279472	0.0355709
ENSG00000129484	10038	PARP2	poly(ADP-ribose) polymerase 2	4.95695	-0.352927	-3.96843	0.00279566	0.0355709
ENSG00000243811	140564	APOBEC3D	apolipoprotein B mRNA editing enzyme catalytic subunit 3D	2.92187	0.322099	3.96615	0.00280583	0.0356661
ENSG00000255150	493861	EID3	EP300 interacting inhibitor of differentiation 3	1.08458	-0.600015	-3.96527	0.00280975	0.035667
ENSG00000160352	148206	ZNF714	zinc finger protein 714	3.97743	-0.323097	-3.96493	0.00281128	0.035667
ENSG00000120539	84930	MASTL	microtubule associated serine/threonine kinase like	5.27178	-0.295637	-3.96051	0.00283112	0.0358843
ENSG00000112414	57211	ADGRG6	adhesion G protein-coupled receptor G6	2.41505	-0.646931	-3.95878	0.00283893	0.0359148
ENSG00000086062	2683	B4GALT1	beta-1,4-galactosyltransferase 1	6.59075	-0.194749	-3.9587	0.0028393	0.0359148
ENSG00000088833	55968	NSFL1C	NSFL1 cofactor	6.27678	0.177198	3.95778	0.00284341	0.0359148
ENSG00000079691	55604	CARMIL1	capping protein regulator and myosin 1 linker 1	5.01725	-0.27034	-3.95757	0.00284436	0.0359148
ENSG00000120075	3215	HOXB5	homeobox B5	0.470975	-0.661701	-3.95605	0.00285126	0.0359257
ENSG00000132561	4147	MATN2	matrilin 2	1.59095	-0.594097	-3.95542	0.00285414	0.0359257
ENSG00000137331	8870	IER3	immediate early response 3	6.01197	0.704115	3.95489	0.00285654	0.0359257
ENSG00000163171	10602	CDC42EP3	CDC42 effector protein 3	7.28615	0.236662	3.95462	0.00285778	0.0359257
ENSG00000129353	57153	SLC44A2	solute carrier family 44 member 2	3.99269	-0.339327	-3.9544	0.00285877	0.0359257
ENSG00000120802	7112	TMPO	thymopoietin	8.12255	-0.280455	-3.95325	0.00286399	0.0359572
ENSG00000141560	79672	FN3KRP	fructosamine 3 kinase related protein	5.22127	-0.23179	-3.94419	0.00290562	0.0364453
ENSG00000231500	6222	RPS18	ribosomal protein S18	9.43864	0.193563	3.94185	0.00291646	0.0365468
ENSG00000166548	7084	TK2	thymidine kinase 2	3.1544	0.228579	3.94121	0.00291944	0.0365496
ENSG00000081026	260425	MAGI3	membrane associated guanylate kinase, WW and PDZ domain containing 3	4.1901	-0.334729	-3.93947	0.00292758	0.0366168
ENSG00000065809	83641	FAM107B	family with sequence similarity 107 member B	4.62329	0.326597	3.93511	0.00294796	0.036837
ENSG00000124508	10385	BTN2A2	butyrophilin subfamily 2 member A2	5.3765	-0.22733	-3.92937	0.00297507	0.0371407
ENSG00000183778	10317	B3GALT5	beta-1,3-galactosyltransferase 5	-1.37902	0.336231	3.92736	0.00298464	0.0372252
ENSG00000164124	55314	TMEM144	transmembrane protein 144	2.76749	-0.386189	-3.92562	0.00299294	0.0372936
ENSG00000124614	6204	RPS10	ribosomal protein S10	1.91158	0.451994	3.92502	0.00299581	0.0372943
ENSG00000170525	5209	PFKFB3	6-phosphofructo-2-kinase/fructose-2,6-biphosphatase 3	7.09368	0.237682	3.92309	0.00300503	0.037374
ENSG00000126785	57381	RHOJ	ras homolog family member J	1.68616	0.996815	3.92185	0.00301098	0.0374129
ENSG00000108384	5889	RAD51C	RAD51 paralog C	4.72152	-0.215492	-3.91997	0.00302003	0.0374332
ENSG00000124839	64284	RAB17	RAB17, member RAS oncogene family	4.31911	0.373082	3.91994	0.00302016	0.0374332
ENSG00000175279	378708	CENPS	centromere protein S	0.613705	-0.542141	-3.91975	0.00302108	0.0374332
ENSG00000163131	1520	CTSS	cathepsin S	2.19075	-0.320447	-3.91804	0.00302935	0.0375005
ENSG00000155760	8324	FZD7	frizzled class receptor 7	5.25408	-0.27521	-3.91653	0.00303669	0.0375564
ENSG00000206527	201562	HACD2	3-hydroxyacyl-CoA dehydratase 2	6.5815	-0.267508	-3.91349	0.00305144	0.0377036
ENSG00000198830	3151	HMGN2	high mobility group nucleosomal binding domain 2	6.89562	-0.212815	-3.90761	0.00308023	0.0380043
ENSG00000162545	55450	CAMK2N1	calcium/calmodulin dependent protein kinase II inhibitor 1	3.6106	0.306039	3.90735	0.00308151	0.0380043
ENSG00000131773	10656	KHDRBS3	KH RNA binding domain containing, signal transduction associated 3	2.38807	0.663724	3.90639	0.00308626	0.0380275
ENSG00000138376	580	BARD1	BRCA1 associated RING domain 1	4.63048	-0.280524	-3.90544	0.00309095	0.03805
ENSG00000196843	10865	ARID5A	AT-rich interaction domain 5A	2.20341	0.483944	3.9043	0.00309656	0.038058
ENSG00000136830	64855	NIBAN2	niban apoptosis regulator 2	7.31751	0.714657	3.90414	0.00309734	0.038058
ENSG00000189403	3146	HMGB1	high mobility group box 1	8.75577	-0.26673	-3.90287	0.00310368	0.0381005
ENSG00000141068	8844	KSR1	kinase suppressor of ras 1	2.72014	0.339034	3.88969	0.00316975	0.0388756
ENSG00000088826	54498	SMOX	spermine oxidase	2.62519	0.729175	3.88741	0.00318136	0.0389477
ENSG00000109576	51166	AADAT	aminoadipate aminotransferase	2.54156	-0.346713	-3.88714	0.00318271	0.0389477
ENSG00000156509	286151	FBXO43	F-box protein 43	3.22384	-0.314122	-3.8868	0.00318444	0.0389477
ENSG00000103415	3163	HMOX2	heme oxygenase 2	4.82433	0.218144	3.88392	0.00319918	0.0390672
ENSG00000137261	9856	KIAA0319	KIAA0319	2.37233	-0.571405	-3.8836	0.00320081	0.0390672
ENSG00000231776	105377880	LINC01611	long intergenic non-protein coding RNA 1611	-3.45405	0.666901	3.88316	0.00320305	0.0390672
ENSG00000204628	10399	RACK1	receptor for activated C kinase 1	9.49535	0.303042	3.88072	0.00321559	0.0391671
ENSG00000132692	63827	BCAN	brevican	2.60225	0.445386	3.88003	0.00321915	0.0391671
ENSG00000241852	541565	C8orf58	chromosome 8 open reading frame 58	3.33138	0.206727	3.87961	0.00322132	0.0391671
ENSG00000123473	6491	STIL	STIL centriolar assembly protein	5.99289	-0.276815	-3.87885	0.00322524	0.0391671
ENSG00000097046	8317	CDC7	cell division cycle 7	4.56939	-0.343843	-3.8786	0.00322654	0.0391671
ENSG00000111269	1389	CREBL2	cAMP responsive element binding protein like 2	6.00478	0.246765	3.87813	0.00322896	0.0391671
ENSG00000101347	25939	SAMHD1	SAM and HD domain containing deoxynucleoside triphosphate triphosphohydrolase 1	4.22831	-0.292662	-3.87492	0.00324563	0.0393241
ENSG00000163624	1040	CDS1	CDP-diacylglycerol synthase 1	2.62512	-0.71108	-3.87449	0.00324784	0.0393241
ENSG00000101421	128866	CHMP4B	charged multivesicular body protein 4B	5.86017	0.180688	3.8723	0.00325928	0.0394266
ENSG00000161888	147841	SPC24	SPC24 component of NDC80 kinetochore complex	4.61445	-0.32473	-3.87022	0.00327014	0.0395012
ENSG00000178585	56998	CTNNBIP1	catenin beta interacting protein 1	3.44769	0.359766	3.86992	0.0032717	0.0395012
ENSG00000167384	7733	ZNF180	zinc finger protein 180	3.36235	-0.20534	-3.86936	0.00327467	0.0395012
ENSG00000116183	60676	PAPPA2	pappalysin 2	-1.73011	1.92014	3.86884	0.00327736	0.0395012
ENSG00000156313	6103	RPGR	retinitis pigmentosa GTPase regulator	3.37829	0.464931	3.86819	0.0032808	0.0395066
ENSG00000115318	84695	LOXL3	lysyl oxidase like 3	3.99436	-0.371349	-3.86742	0.00328483	0.0395193
ENSG00000260910	100861555	LINC00565	long intergenic non-protein coding RNA 565	0.784112	0.735161	3.862	0.00331352	0.0397871
ENSG00000148175	2040	STOM	stomatin	7.18485	-0.190242	-3.86153	0.00331602	0.0397871
ENSG00000130766	83667	SESN2	sestrin 2	3.21791	0.530973	3.86151	0.00331609	0.0397871
ENSG00000115594	3554	IL1R1	interleukin 1 receptor type 1	3.2095	-0.30642	-3.85953	0.00332666	0.0398778
ENSG00000114547	152015	ROPN1B	rhophilin associated tail protein 1B	-1.56755	1.01274	3.85865	0.00333137	0.0398982
ENSG00000103544	57020	VPS35L	VPS35 endosomal protein sorting factor like	6.22505	-0.152694	-3.85615	0.00334475	0.0400222
ENSG00000117298	1889	ECE1	endothelin converting enzyme 1	6.85055	0.439649	3.85536	0.00334899	0.0400369
ENSG00000089327	53827	FXYD5	FXYD domain containing ion transport regulator 5	8.01034	0.316215	3.85464	0.00335283	0.0400467
ENSG00000198502	3127	HLA-DRB5	major histocompatibility complex, class II, DR beta 5	-2.21081	-2.29473	-3.85408	0.00335587	0.0400469
ENSG00000135047	1514	CTSL	cathepsin L	6.84778	0.218574	3.84946	0.00338084	0.0402916
ENSG00000149273	6188	RPS3	ribosomal protein S3	9.00863	0.207367	3.84916	0.00338245	0.0402916
ENSG00000261253	100287036	LOC100287036	uncharacterized LOC100287036	0.521181	0.795725	3.8464	0.00339749	0.0403796
ENSG00000141040	57336	ZNF287	zinc finger protein 287	-2.44333	-1.92625	-3.84631	0.00339797	0.0403796
ENSG00000137486	408	ARRB1	arrestin beta 1	4.91054	0.349687	3.84613	0.00339898	0.0403796
ENSG00000183421	54101	RIPK4	receptor interacting serine/threonine kinase 4	6.00437	-0.390176	-3.84509	0.00340462	0.0404105
ENSG00000111581	57122	NUP107	nucleoporin 107	6.46012	-0.276782	-3.8441	0.00341008	0.040439
ENSG00000156869	391059	FRRS1	ferric chelate reductase 1	3.08303	-0.406409	-3.84264	0.00341808	0.0404976
ENSG00000152932	115827	RAB3C	RAB3C, member RAS oncogene family	-1.0516	1.01995	3.84183	0.0034225	0.0405138
ENSG00000222047	414236	C10orf55	chromosome 10 open reading frame 55	-2.67133	0.359104	3.84075	0.00342847	0.0405484
ENSG00000178104	9659	PDE4DIP	phosphodiesterase 4D interacting protein	6.29999	-0.224047	-3.8379	0.00344419	0.0406695
ENSG00000078269	8871	SYNJ2	synaptojanin 2	6.54558	0.175711	3.83778	0.00344485	0.0406695
ENSG00000233608	117581	TWIST2	twist family bHLH transcription factor 2	-2.71594	0.506993	3.83642	0.00345237	0.040722
ENSG00000138646	51191	HERC5	HECT and RLD domain containing E3 ubiquitin protein ligase 5	4.34536	-0.271216	-3.83316	0.00347051	0.0408996
ENSG00000175305	9134	CCNE2	cyclin E2	4.06346	-0.301483	-3.83218	0.00347599	0.0409062
ENSG00000082898	7514	XPO1	exportin 1	8.83016	-0.244502	-3.83195	0.00347724	0.0409062
ENSG00000187164	57698	SHTN1	shootin 1	5.9657	-0.277728	-3.82998	0.00348828	0.0409997
ENSG00000125124	583	BBS2	Bardet-Biedl syndrome 2	4.37601	-0.260265	-3.82911	0.00349319	0.041021
ENSG00000105516	1628	DBP	D-box binding PAR bZIP transcription factor	1.57507	-0.632289	-3.82764	0.00350145	0.0410508
ENSG00000147689	84985	FAM83A	family with sequence similarity 83 member A	-3.30969	0.499971	3.82706	0.00350474	0.0410508
ENSG00000127418	53834	FGFRL1	fibroblast growth factor receptor like 1	5.43208	0.477144	3.82701	0.00350501	0.0410508
ENSG00000085871	4258	MGST2	microsomal glutathione S-transferase 2	3.52241	-0.365523	-3.8251	0.00351577	0.041139
ENSG00000170035	10477	UBE2E3	ubiquitin conjugating enzyme E2 E3	5.87902	0.240354	3.82457	0.00351875	0.041139
ENSG00000251191	619351	LINC00589	long intergenic non-protein coding RNA 589	0.175765	1.64693	3.82369	0.00352378	0.0411614
ENSG00000008311	10157	AASS	aminoadipate-semialdehyde synthase	4.58684	-0.279316	-3.82243	0.00353092	0.0412007
ENSG00000204516	4277	MICB	MHC class I polypeptide-related sequence B	3.83228	-0.269614	-3.82174	0.00353484	0.0412007
ENSG00000142676	6135	RPL11	ribosomal protein L11	8.40286	0.15933	3.82145	0.00353646	0.0412007
ENSG00000065802	51665	ASB1	ankyrin repeat and SOCS box containing 1	5.20639	0.200995	3.82013	0.00354396	0.0412519
ENSG00000138182	9585	KIF20B	kinesin family member 20B	7.10912	-0.294705	-3.81893	0.00355082	0.0412954
ENSG00000088280	55616	ASAP3	ArfGAP with SH3 domain, ankyrin repeat and PH domain 3	4.56446	0.367819	3.81801	0.00355607	0.0413203
ENSG00000198034	6191	RPS4X	ribosomal protein S4 X-linked	8.97237	0.203095	3.81376	0.00358051	0.041547
ENSG00000170271	10826	FAXDC2	fatty acid hydroxylase domain containing 2	3.35865	-0.288867	-3.81352	0.00358186	0.041547
ENSG00000185483	4919	ROR1	receptor tyrosine kinase like orphan receptor 1	4.82734	-0.356789	-3.8123	0.00358893	0.0415926
ENSG00000148303	6130	RPL7A	ribosomal protein L7a	9.134	0.180698	3.80959	0.00360462	0.041738
ENSG00000143061	3321	IGSF3	immunoglobulin superfamily member 3	7.39623	-0.253361	-3.80841	0.00361145	0.0417653
ENSG00000103528	51760	SYT17	synaptotagmin 17	0.342819	-0.371125	-3.8081	0.00361328	0.0417653
ENSG00000132436	63979	FIGNL1	fidgetin like 1	5.5854	-0.258338	-3.80737	0.00361753	0.0417781
ENSG00000131016	9590	AKAP12	A-kinase anchoring protein 12	7.62408	0.186872	3.80632	0.00362366	0.0418125
ENSG00000118729	845	CASQ2	calsequestrin 2	-0.538137	-1.99113	-3.80504	0.00363111	0.0418619
ENSG00000137547	29088	MRPL15	mitochondrial ribosomal protein L15	5.60522	0.215448	3.80257	0.00364559	0.0419598
ENSG00000051341	10721	POLQ	DNA polymerase theta	5.49644	-0.306192	-3.80251	0.00364593	0.0419598
ENSG00000148908	6001	RGS10	regulator of G protein signaling 10	5.29191	0.187676	3.80068	0.00365669	0.0420472
ENSG00000227036	400619	LINC00511	long intergenic non-protein coding RNA 511	4.65693	0.238982	3.79867	0.00366859	0.0421101
ENSG00000182054	3418	IDH2	isocitrate dehydrogenase (NADP(+)) 2	4.86527	-0.347931	-3.79836	0.00367038	0.0421101
ENSG00000143162	8804	CREG1	cellular repressor of E1A stimulated genes 1	6.92372	-0.280004	-3.79767	0.00367446	0.0421101
ENSG00000065923	84679	SLC9A7	solute carrier family 9 member A7	4.04656	0.302629	3.79755	0.00367521	0.0421101
ENSG00000065413	91526	ANKRD44	ankyrin repeat domain 44	4.64113	0.27228	3.79707	0.00367804	0.0421101
ENSG00000116117	117583	PARD3B	par-3 family cell polarity regulator beta	3.49612	-0.291212	-3.79435	0.00369418	0.0422584
ENSG00000160271	5900	RALGDS	ral guanine nucleotide dissociation stimulator	5.46781	0.510352	3.78873	0.00372781	0.0426063
ENSG00000153292	266977	ADGRF1	adhesion G protein-coupled receptor F1	0.0687854	-0.329139	-3.7868	0.00373943	0.0427023
ENSG00000121858	8743	TNFSF10	TNF superfamily member 10	1.53428	-0.690766	-3.7844	0.00375392	0.0428309
ENSG00000204568	28973	MRPS18B	mitochondrial ribosomal protein S18B	6.29846	0.169748	3.78206	0.00376815	0.0429563
ENSG00000066933	4649	MYO9A	myosin IXA	5.65935	-0.332008	-3.78092	0.00377506	0.0429981
ENSG00000131116	126299	ZNF428	zinc finger protein 428	1.00479	-0.613343	-3.77656	0.00380172	0.0432325
ENSG00000113716	22993	HMGXB3	HMG-box containing 3	6.76312	0.180288	3.77649	0.00380216	0.0432325
ENSG00000157851	56896	DPYSL5	dihydropyrimidinase like 5	-1.8641	-1.12083	-3.7753	0.00380947	0.0432785
ENSG00000119138	687	KLF9	Kruppel like factor 9	4.97145	-0.230039	-3.77457	0.00381393	0.043292
ENSG00000125740	2354	FOSB	FosB proto-oncogene, AP-1 transcription factor subunit	1.10776	0.80591	3.77378	0.00381881	0.0433103
ENSG00000213160	151230	KLHL23	kelch like family member 23	4.02357	-0.216082	-3.77314	0.00382277	0.0433182
ENSG00000198700	55705	IPO9	importin 9	8.16024	-0.202752	-3.76714	0.00386001	0.0436904
ENSG00000132849	10207	PATJ	PATJ crumbs cell polarity complex component	4.47727	-0.295426	-3.76678	0.00386221	0.0436904
ENSG00000135778	84284	NTPCR	nucleoside-triphosphatase, cancer-related	4.96695	-0.200923	-3.7622	0.0038909	0.0439774
ENSG00000064393	28996	HIPK2	homeodomain interacting protein kinase 2	8.13433	0.189252	3.76103	0.00389829	0.0439914
ENSG00000197622	56882	CDC42SE1	CDC42 small effector 1	6.84593	0.216077	3.76095	0.00389877	0.0439914
ENSG00000153187	3192	HNRNPU	heterogeneous nuclear ribonucleoprotein U	9.16077	-0.213729	-3.75813	0.0039166	0.044155
ENSG00000170917	11162	NUDT6	nudix hydrolase 6	1.00548	-0.429711	-3.75696	0.00392401	0.0441637
ENSG00000149798	10435	CDC42EP2	CDC42 effector protein 2	2.15159	0.750685	3.75696	0.00392403	0.0441637
ENSG00000122591	84668	FAM126A	family with sequence similarity 126 member A	5.92715	-0.363978	-3.75457	0.00393917	0.0442964
ENSG00000261716	337873	H2BC20P	H2B clustered histone 20, pseudogene	2.44768	-0.302282	-3.75355	0.00394568	0.0443045
ENSG00000164587	6208	RPS14	ribosomal protein S14	8.24647	0.20711	3.75341	0.00394657	0.0443045
ENSG00000082805	23085	ERC1	ELKS/RAB6-interacting/CAST family member 1	7.2539	-0.186074	-3.7474	0.00398515	0.0446998
ENSG00000206560	23243	ANKRD28	ankyrin repeat domain 28	8.07272	-0.22687	-3.74314	0.00401269	0.0449706
ENSG00000133466	114904	C1QTNF6	C1q and TNF related 6	4.07815	-0.441843	-3.74188	0.0040209	0.0450117
ENSG00000184661	157313	CDCA2	cell division cycle associated 2	6.23318	-0.240095	-3.74153	0.00402315	0.0450117
ENSG00000152284	83439	TCF7L1	transcription factor 7 like 1	1.56388	-0.747358	-3.74048	0.00402998	0.0450502
ENSG00000148331	140459	ASB6	ankyrin repeat and SOCS box containing 6	4.18247	0.41008	3.73963	0.00403555	0.0450677
ENSG00000175155	388403	YPEL2	yippee like 2	2.83923	0.301356	3.7392	0.00403835	0.0450677
ENSG00000154133	54538	ROBO4	roundabout guidance receptor 4	-0.957945	0.60099	3.73747	0.00404967	0.045156
ENSG00000164330	1879	EBF1	EBF transcription factor 1	1.41833	0.778651	3.73519	0.00406466	0.0452758
ENSG00000138778	1062	CENPE	centromere protein E	6.92984	-0.302918	-3.7348	0.00406724	0.0452758
ENSG00000174371	9156	EXO1	exonuclease 1	6.06452	-0.277688	-3.73271	0.00408099	0.0453546
ENSG00000175216	9793	CKAP5	cytoskeleton associated protein 5	7.98752	-0.223193	-3.73269	0.00408117	0.0453546
ENSG00000115520	80219	COQ10B	coenzyme Q10B	4.88298	0.358856	3.73169	0.00408777	0.0453866
ENSG00000128564	7425	VGF	VGF nerve growth factor inducible	4.96494	0.863166	3.73104	0.00409205	0.0453866
ENSG00000172260	257194	NEGR1	neuronal growth regulator 1	-0.0514607	-0.558592	-3.7307	0.00409431	0.0453866
ENSG00000135740	6553	SLC9A5	solute carrier family 9 member A5	1.89781	0.375092	3.72884	0.00410664	0.0454853
ENSG00000136104	79621	RNASEH2B	ribonuclease H2 subunit B	3.82278	-0.27467	-3.72793	0.00411273	0.0455112
ENSG00000170915	85315	PAQR8	progestin and adipoQ receptor family member 8	4.82644	0.257481	3.72746	0.00411585	0.0455112
ENSG00000162521	5928	RBBP4	RB binding protein 4, chromatin remodeling factor	6.61852	-0.234904	-3.72547	0.00412915	0.0456203
ENSG00000115844	1746	DLX2	distal-less homeobox 2	-0.0624883	-0.77612	-3.72472	0.00413415	0.0456374
ENSG00000122641	3624	INHBA	inhibin subunit beta A	-0.50929	1.03017	3.7232	0.00414438	0.0457123
ENSG00000163328	151556	GPR155	G protein-coupled receptor 155	2.56095	0.250551	3.72062	0.00416172	0.0458108
ENSG00000154175	25890	ABI3BP	ABI family member 3 binding protein	-0.293261	-0.945951	-3.72044	0.00416297	0.0458108
ENSG00000187514	5757	PTMA	prothymosin alpha	9.65024	-0.155853	-3.72033	0.00416368	0.0458108
ENSG00000111907	7164	TPD52L1	TPD52 like 1	4.10145	-0.202978	-3.71968	0.00416807	0.0458111
ENSG00000170921	26115	TANC2	tetratricopeptide repeat, ankyrin repeat and coiled-coil containing 2	6.67541	0.236563	3.7193	0.00417061	0.0458111
ENSG00000102057	3750	KCND1	potassium voltage-gated channel subfamily D member 1	2.95248	-0.276549	-3.71448	0.00420334	0.046091
ENSG00000073417	5151	PDE8A	phosphodiesterase 8A	5.59059	0.215981	3.71408	0.00420611	0.046091
ENSG00000108433	9570	GOSR2	golgi SNAP receptor complex member 2	4.12273	0.188223	3.71401	0.00420653	0.046091
ENSG00000144713	6161	RPL32	ribosomal protein L32	8.52635	0.160193	3.71212	0.00421946	0.0461838
ENSG00000111674	2026	ENO2	enolase 2	7.38663	0.211489	3.71176	0.00422196	0.0461838
ENSG00000125977	8894	EIF2S2	eukaryotic translation initiation factor 2 subunit beta	7.09237	0.230776	3.71098	0.00422724	0.0462035
ENSG00000152127	4249	MGAT5	alpha-1,6-mannosylglycoprotein 6-beta-N-acetylglucosaminyltransferase	8.25329	-0.200988	-3.70357	0.00427843	0.0467112
ENSG00000143401	81611	ANP32E	acidic nuclear phosphoprotein 32 family member E	7.78819	-0.26578	-3.70323	0.00428074	0.0467112
ENSG00000196850	160760	PPTC7	PTC7 protein phosphatase homolog	5.6507	0.307831	3.70227	0.00428741	0.0467454
ENSG00000133401	23037	PDZD2	PDZ domain containing 2	-0.11437	0.852474	3.70171	0.00429131	0.0467495
ENSG00000109685	7468	NSD2	nuclear receptor binding SET domain protein 2	8.0502	-0.173145	-3.69972	0.00430519	0.0468622
ENSG00000134058	1022	CDK7	cyclin dependent kinase 7	4.72153	0.279034	3.69909	0.0043096	0.0468688
ENSG00000119943	84795	PYROXD2	pyridine nucleotide-disulphide oxidoreductase domain 2	2.59441	-0.323448	-3.69758	0.00432016	0.0468688
ENSG00000121236	117854	TRIM6	tripartite motif containing 6	2.40456	-0.528619	-3.69753	0.00432054	0.0468688
ENSG00000143850	22874	PLEKHA6	pleckstrin homology domain containing A6	5.27637	-0.364168	-3.69753	0.00432055	0.0468688
ENSG00000102054	5931	RBBP7	RB binding protein 7, chromatin remodeling factor	7.5919	-0.225509	-3.69637	0.00432872	0.0468688
ENSG00000165169	6990	DYNLT3	dynein light chain Tctex-type 3	4.65752	0.215367	3.69612	0.00433048	0.0468688
ENSG00000134569	4038	LRP4	LDL receptor related protein 4	2.08034	-0.481117	-3.69611	0.00433054	0.0468688
ENSG00000185650	677	ZFP36L1	ZFP36 ring finger protein like 1	6.49939	0.280733	3.69438	0.00434272	0.0469623
ENSG00000131781	2330	FMO5	flavin containing dimethylaniline monoxygenase 5	-0.471029	-0.475202	-3.69265	0.00435491	0.0470557
ENSG00000128849	84952	CGNL1	cingulin like 1	-1.42337	-0.935802	-3.68769	0.00439014	0.0473978
ENSG00000177917	151188	ARL6IP6	ADP ribosylation factor like GTPase 6 interacting protein 6	4.59111	-0.208307	-3.68414	0.00441552	0.0476294
ENSG00000122483	343099	CCDC18	coiled-coil domain containing 18	3.92833	-0.302412	-3.68369	0.00441878	0.0476294
ENSG00000137628	55601	DDX60	DExD/H-box helicase 60	4.56739	-0.258862	-3.68296	0.00442403	0.0476473
ENSG00000137563	8836	GGH	gamma-glutamyl hydrolase	5.71347	-0.250619	-3.68092	0.00443867	0.0477035
ENSG00000111445	5985	RFC5	replication factor C subunit 5	5.32347	-0.270434	-3.6809	0.00443882	0.0477035
ENSG00000089685	332	BIRC5	baculoviral IAP repeat containing 5	4.86513	-0.247194	-3.68073	0.00444005	0.0477035
ENSG00000213064	375035	SFT2D2	SFT2 domain containing 2	6.57206	-0.291861	-3.6786	0.0044555	0.0478279
ENSG00000183722	10186	LHFPL6	LHFPL tetraspan subfamily member 6	3.30221	-0.231878	-3.67811	0.00445903	0.0478279
ENSG00000012124	933	CD22	CD22 molecule	2.61217	0.477831	3.67764	0.00446245	0.0478279
ENSG00000112312	51053	GMNN	geminin DNA replication inhibitor	5.17776	-0.301452	-3.67679	0.00446858	0.047855
ENSG00000137337	9656	MDC1	mediator of DNA damage checkpoint 1	6.80868	-0.147343	-3.67585	0.00447545	0.047886
ENSG00000163219	9938	ARHGAP25	Rho GTPase activating protein 25	1.32875	1.03264	3.6754	0.0044787	0.047886
ENSG00000136108	26586	CKAP2	cytoskeleton associated protein 2	7.39513	-0.237899	-3.67246	0.00450015	0.0480765
ENSG00000182831	29035	C16orf72	chromosome 16 open reading frame 72	5.71646	0.217025	3.67053	0.00451432	0.048171
ENSG00000143570	27173	SLC39A1	solute carrier family 39 member 1	7.41612	-0.22083	-3.67027	0.00451626	0.048171
ENSG00000171903	57834	CYP4F11	cytochrome P450 family 4 subfamily F member 11	-1.80299	-1.74496	-3.66951	0.00452181	0.0481914
ENSG00000164687	2171	FABP5	fatty acid binding protein 5	4.64969	0.263814	3.66567	0.00455012	0.0484543
ENSG00000104341	55353	LAPTM4B	lysosomal protein transmembrane 4 beta	8.11748	-0.255742	-3.66239	0.00457447	0.0486745
ENSG00000170442	3892	KRT86	keratin 86	-1.41776	0.744982	3.65757	0.00461052	0.0490187
ENSG00000203778	619208	FAM229B	family with sequence similarity 229 member B	1.81586	-0.362281	-3.65653	0.00461833	0.0490314
ENSG00000129007	91860	CALML4	calmodulin like 4	2.69646	-0.268227	-3.65643	0.00461911	0.0490314
ENSG00000000460	55732	C1orf112	chromosome 1 open reading frame 112	5.02779	-0.290827	-3.65586	0.00462337	0.0490373
ENSG00000132780	4678	NASP	nuclear autoantigenic sperm protein	7.43582	-0.226521	-3.65384	0.00463866	0.049145
ENSG00000094916	23468	CBX5	chromobox 5	7.33949	-0.285638	-3.65353	0.00464093	0.049145
ENSG00000213588	221504	ZBTB9	zinc finger and BTB domain containing 9	4.5566	0.224946	3.65249	0.00464883	0.049188
ENSG00000175643	116028	RMI2	RecQ mediated genome instability 2	4.46409	-0.271917	-3.65196	0.00465282	0.049188
ENSG00000088899	9762	LZTS3	leucine zipper tumor suppressor family member 3	1.23211	-0.345321	-3.65049	0.00466403	0.049188
ENSG00000189159	51155	JPT1	Jupiter microtubule associated homolog 1	5.78251	-0.23714	-3.65027	0.00466564	0.049188
ENSG00000185630	5087	PBX1	PBX homeobox 1	-0.810312	-0.315211	-3.65016	0.00466648	0.049188
ENSG00000134954	2113	ETS1	ETS proto-oncogene 1, transcription factor	6.57607	-0.234767	-3.65006	0.00466726	0.049188
ENSG00000196975	307	ANXA4	annexin A4	5.51943	-0.18337	-3.64919	0.0046739	0.0492145
ENSG00000125971	83658	DYNLRB1	dynein light chain roadblock-type 1	5.99257	0.245204	3.64876	0.00467719	0.0492145
ENSG00000078070	56922	MCCC1	methylcrotonoyl-CoA carboxylase 1	4.69926	-0.161981	-3.64746	0.0046871	0.0492795
ENSG00000178665	349075	ZNF713	zinc finger protein 713	0.341815	-0.49321	-3.64442	0.00471033	0.0494846
ENSG00000150687	11098	PRSS23	serine protease 23	6.50335	0.27429	3.64205	0.00472859	0.0495721
ENSG00000112149	9308	CD83	CD83 molecule	5.21939	-0.22436	-3.64185	0.00473015	0.0495721
ENSG00000138496	83666	PARP9	poly(ADP-ribose) polymerase family member 9	5.69225	-0.226319	-3.64109	0.00473599	0.0495721
ENSG00000064309	50937	CDON	cell adhesion associated, oncogene regulated	3.86034	-0.256147	-3.64095	0.00473706	0.0495721
ENSG00000123374	1017	CDK2	cyclin dependent kinase 2	7.29101	-0.221312	-3.64086	0.00473776	0.0495721
ENSG00000135336	23595	ORC3	origin recognition complex subunit 3	5.18864	-0.233435	-3.64043	0.0047411	0.0495721
ENSG00000063046	1975	EIF4B	eukaryotic translation initiation factor 4B	8.71421	0.192842	3.63989	0.00474522	0.0495761
ENSG00000225361	100506599	PPP1R26-AS1	PPP1R26 antisense RNA 1	0.479048	0.689462	3.63889	0.00475302	0.0496186
ENSG00000173890	26996	GPR160	G protein-coupled receptor 160	2.75484	-0.356581	-3.63496	0.00478356	0.049898

## Sheet: DEG WM3438 PLX vs. DMSO (18 h)
Supplementary table S6C: Differentially expressed genes in WM3438 cell line treated with 2µM of vemurafenib for 18 h in comparison to the corresponding time-matched DMSO control
Threshold: adjusted p-value <0.05 (q-value)
ENSEMBL	ENTREZ	symbol	gene name	mean expression	log2 FC	t	p-value	q-value
ENSG00000087589	57091	CASS4	Cas scaffold protein family member 4	1.45587	1.51789	20.057	3.06182e-09	4.05937e-05
ENSG00000052802	6307	MSMO1	methylsterol monooxygenase 1	5.42215	-1.35281	-18.2377	7.55601e-09	4.43914e-05
ENSG00000159167	6781	STC1	stanniocalcin 1	4.44158	2.01675	17.6976	1.00448e-08	4.43914e-05
ENSG00000143127	8515	ITGA10	integrin subunit alpha 10	6.36029	0.776604	16.6339	1.80391e-08	5.06151e-05
ENSG00000166401	5271	SERPINB8	serpin family B member 8	4.41237	1.00554	16.4155	2.04324e-08	5.06151e-05
ENSG00000112972	3157	HMGCS1	3-hydroxy-3-methylglutaryl-CoA synthase 1	5.76971	-1.18469	-16.2175	2.29062e-08	5.06151e-05
ENSG00000128272	468	ATF4	activating transcription factor 4	8.05686	0.576527	15.4863	3.53395e-08	6.60059e-05
ENSG00000143786	149111	CNIH3	cornichon family AMPA receptor auxiliary protein 3	4.82435	0.802616	14.9169	5.02025e-08	6.60059e-05
ENSG00000104549	6713	SQLE	squalene epoxidase	6.568	-0.889498	-14.8908	5.10316e-08	6.60059e-05
ENSG00000138166	1847	DUSP5	dual specificity phosphatase 5	6.35286	0.957154	14.8649	5.18709e-08	6.60059e-05
ENSG00000128342	3976	LIF	LIF interleukin 6 family cytokine	7.54579	1.19673	14.7781	5.47894e-08	6.60059e-05
ENSG00000186480	3638	INSIG1	insulin induced gene 1	5.71115	-0.985657	-14.6419	5.97428e-08	6.60059e-05
ENSG00000139318	1848	DUSP6	dual specificity phosphatase 6	8.24936	0.663716	14.2361	7.76627e-08	7.9204e-05
ENSG00000122133	5047	PAEP	progestagen associated endometrial protein	0.865655	2.06201	14.0301	8.89621e-08	8.42471e-05
ENSG00000184058	6899	TBX1	T-box transcription factor 1	-1.67261	2.19827	13.71	1.10267e-07	9.1876e-05
ENSG00000076356	5362	PLXNA2	plexin A2	6.50986	1.10339	13.7018	1.10878e-07	9.1876e-05
ENSG00000183691	9241	NOG	noggin	1.89582	1.65355	13.532	1.24493e-07	9.44662e-05
ENSG00000092964	1808	DPYSL2	dihydropyrimidinase like 2	6.1634	-0.587165	-13.4887	1.28254e-07	9.44662e-05
ENSG00000112715	7422	VEGFA	vascular endothelial growth factor A	4.80995	1.14016	13.2578	1.50517e-07	0.000104866
ENSG00000067064	3422	IDI1	isopentenyl-diphosphate delta isomerase 1	5.93153	-1.00333	-13.1868	1.58192e-07	0.000104866
ENSG00000113161	3156	HMGCR	3-hydroxy-3-methylglutaryl-CoA reductase	6.9696	-0.906533	-12.7475	2.1638e-07	0.000136608
ENSG00000155893	92370	PXYLP1	2-phosphoxylose phosphatase 1	4.73119	0.738368	12.6261	2.36334e-07	0.000137293
ENSG00000142669	83442	SH3BGRL3	SH3 domain binding glutamate rich protein like 3	6.73157	0.824264	12.559	2.48235e-07	0.000137293
ENSG00000188643	140576	S100A16	S100 calcium binding protein A16	6.64945	0.916317	12.5574	2.48531e-07	0.000137293
ENSG00000185112	131583	FAM43A	family with sequence similarity 43 member A	4.55212	0.87704	12.3369	2.92535e-07	0.000155137
ENSG00000187135	342865	VSTM2B	V-set and transmembrane domain containing 2B	-2.56469	1.24462	12.2333	3.16128e-07	0.000157495
ENSG00000087245	4313	MMP2	matrix metallopeptidase 2	3.93579	-1.11088	-12.214	3.2074e-07	0.000157495
ENSG00000106366	5054	SERPINE1	serpin family E member 1	4.98448	1.50479	12.0876	3.52875e-07	0.000167086
ENSG00000151726	2180	ACSL1	acyl-CoA synthetase long chain family member 1	6.00055	-0.669764	-11.9975	3.77943e-07	0.000169021
ENSG00000056558	7185	TRAF1	TNF receptor associated factor 1	2.88569	0.986538	11.9416	3.94458e-07	0.000169021
ENSG00000101255	57761	TRIB3	tribbles pseudokinase 3	5.78266	0.843229	11.9309	3.97722e-07	0.000169021
ENSG00000011422	5329	PLAUR	plasminogen activator, urokinase receptor	5.60078	0.993828	11.8979	4.07955e-07	0.000169021
ENSG00000179388	1960	EGR3	early growth response 3	5.10515	0.893839	11.7557	4.55388e-07	0.000182956
ENSG00000155016	113612	CYP2U1	cytochrome P450 family 2 subfamily U member 1	4.43027	-0.717569	-11.2258	6.93518e-07	0.000270431
ENSG00000129521	112399	EGLN3	egl-9 family hypoxia inducible factor 3	1.29811	-0.781215	-11.0912	7.73863e-07	0.000293139
ENSG00000169174	255738	PCSK9	proprotein convertase subtilisin/kexin type 9	-1.98312	0.79688	11.0486	8.01358e-07	0.000295122
ENSG00000131016	9590	AKAP12	A-kinase anchoring protein 12	7.62408	-0.539455	-10.988	8.42347e-07	0.000301833
ENSG00000156414	122402	TDRD9	tudor domain containing 9	-0.198951	0.777231	10.8328	9.58134e-07	0.000334288
ENSG00000167552	7846	TUBA1A	tubulin alpha 1a	6.60335	-0.688972	-10.7297	1.04471e-06	0.000355148
ENSG00000149485	3992	FADS1	fatty acid desaturase 1	7.07445	-0.553228	-10.645	1.12222e-06	0.000364707
ENSG00000142178	150094	SIK1	salt inducible kinase 1	3.03832	0.762819	10.5805	1.18553e-06	0.000364707
ENSG00000115738	3398	ID2	inhibitor of DNA binding 2	3.36152	-0.872081	-10.5657	1.20049e-06	0.000364707
ENSG00000225391	100294720	NHEG1	neuroblastoma highly expressed 1	-2.31973	1.11749	10.5324	1.23523e-06	0.000364707
ENSG00000164938	94241	TP53INP1	tumor protein p53 inducible nuclear protein 1	4.38122	-0.827134	-10.5159	1.25276e-06	0.000364707
ENSG00000142185	7226	TRPM2	transient receptor potential cation channel subfamily M member 2	-1.67274	0.866665	10.5119	1.25703e-06	0.000364707
ENSG00000099250	8829	NRP1	neuropilin 1	5.70949	0.820618	10.4821	1.2896e-06	0.000364707
ENSG00000138061	1545	CYP1B1	cytochrome P450 family 1 subfamily B member 1	2.37989	-1.24285	-10.4753	1.2972e-06	0.000364707
ENSG00000080573	50509	COL5A3	collagen type V alpha 3 chain	-2.5107	1.02128	10.4547	1.3204e-06	0.000364707
ENSG00000162909	824	CAPN2	calpain 2	9.25834	0.418053	10.3569	1.43685e-06	0.00038877
ENSG00000152939	153562	MARVELD2	MARVEL domain containing 2	-1.661	2.6837	10.3204	1.48322e-06	0.000393292
ENSG00000117461	8503	PIK3R3	phosphoinositide-3-kinase regulatory subunit 3	6.09873	-0.666507	-10.2365	1.59597e-06	0.00041489
ENSG00000182732	9628	RGS6	regulator of G protein signaling 6	-2.68106	-1.70862	-10.1055	1.79134e-06	0.000441382
ENSG00000181019	1728	NQO1	NAD(P)H quinone dehydrogenase 1	9.06072	-0.545872	-10.1028	1.79565e-06	0.000441382
ENSG00000135821	2752	GLUL	glutamate-ammonia ligase	7.88403	-0.405539	-10.1015	1.79776e-06	0.000441382
ENSG00000171444	4163	MCC	MCC regulator of WNT signaling pathway	5.32238	-0.518097	-9.97028	2.02078e-06	0.000487118
ENSG00000112139	266727	MDGA1	MAM domain containing glycosylphosphatidylinositol anchor 1	2.9659	1.43336	9.88273	2.18638e-06	0.000517626
ENSG00000109929	6309	SC5D	sterol-C5-desaturase	5.46634	-0.612422	-9.84974	2.25259e-06	0.000523943
ENSG00000163430	11167	FSTL1	follistatin like 1	5.78125	-0.698315	-9.79941	2.35784e-06	0.000526019
ENSG00000128165	79924	ADM2	adrenomedullin 2	1.64577	1.887	9.79697	2.36307e-06	0.000526019
ENSG00000087253	54947	LPCAT2	lysophosphatidylcholine acyltransferase 2	4.99836	-0.850124	-9.78888	2.38054e-06	0.000526019
ENSG00000119139	9414	TJP2	tight junction protein 2	4.64288	-0.434397	-9.71409	2.54877e-06	0.000550328
ENSG00000134954	2113	ETS1	ETS proto-oncogene 1, transcription factor	6.57607	-0.624117	-9.70353	2.57357e-06	0.000550328
ENSG00000160752	2224	FDPS	farnesyl diphosphate synthase	5.76953	-0.51766	-9.61121	2.8018e-06	0.000589624
ENSG00000188818	79844	ZDHHC11	zinc finger DHHC-type containing 11	3.26346	0.956384	9.5664	2.92049e-06	0.000592903
ENSG00000197956	6277	S100A6	S100 calcium binding protein A6	9.09613	0.517186	9.55947	2.93934e-06	0.000592903
ENSG00000109654	23321	TRIM2	tripartite motif containing 2	6.9882	-0.657874	-9.55501	2.95155e-06	0.000592903
ENSG00000165240	538	ATP7A	ATPase copper transporting alpha	4.43831	-0.575909	-9.4839	3.15366e-06	0.000624049
ENSG00000128510	51200	CPA4	carboxypeptidase A4	2.03359	-1.34309	-9.45774	3.23178e-06	0.000630102
ENSG00000183696	7378	UPP1	uridine phosphorylase 1	5.829	0.683203	9.42086	3.34552e-06	0.000642812
ENSG00000138413	3417	IDH1	isocitrate dehydrogenase (NADP(+)) 1	6.86009	-0.516119	-9.39429	3.43017e-06	0.000642812
ENSG00000182352	146723	C17orf77	chromosome 17 open reading frame 77	-2.00137	-0.803233	-9.38347	3.46531e-06	0.000642812
ENSG00000099194	6319	SCD	stearoyl-CoA desaturase	9.4541	-0.546457	-9.37567	3.49091e-06	0.000642812
ENSG00000184557	9021	SOCS3	suppressor of cytokine signaling 3	4.62628	0.608072	9.31544	3.69549e-06	0.000671162
ENSG00000132334	5791	PTPRE	protein tyrosine phosphatase receptor type E	3.25145	0.705124	9.25693	3.90687e-06	0.000696736
ENSG00000106772	158471	PRUNE2	prune homolog 2 with BCH domain	1.10966	-1.58043	-9.24769	3.94141e-06	0.000696736
ENSG00000116584	9181	ARHGEF2	Rho/Rac guanine nucleotide exchange factor 2	7.75866	0.739434	9.2314	4.00319e-06	0.000698345
ENSG00000239713	60489	APOBEC3G	apolipoprotein B mRNA editing enzyme catalytic subunit 3G	4.62849	0.657668	9.13251	4.40158e-06	0.000757872
ENSG00000104419	10397	NDRG1	N-myc downstream regulated 1	6.83657	0.629392	8.93916	5.31154e-06	0.000902825
ENSG00000120129	1843	DUSP1	dual specificity phosphatase 1	2.86527	1.00175	8.89688	5.53673e-06	0.000923147
ENSG00000174225	392509	ARL13A	ADP ribosylation factor like GTPase 13A	-2.16932	-2.44558	-8.89073	5.57035e-06	0.000923147
ENSG00000172893	1717	DHCR7	7-dehydrocholesterol reductase	4.35702	-1.09804	-8.81701	5.99119e-06	0.000980633
ENSG00000164442	10370	CITED2	Cbp/p300 interacting transactivator with Glu/Asp rich carboxy-terminal domain 2	4.76158	0.561407	8.79803	6.10506e-06	0.000987083
ENSG00000196159	79633	FAT4	FAT atypical cadherin 4	3.13367	-0.79051	-8.78086	6.21008e-06	0.000991967
ENSG00000115902	6509	SLC1A4	solute carrier family 1 member 4	7.12485	-0.577627	-8.73933	6.47243e-06	0.00102156
ENSG00000178878	81575	APOLD1	apolipoprotein L domain containing 1	4.6476	-0.518792	-8.70268	6.714e-06	0.00102354
ENSG00000198369	200734	SPRED2	sprouty related EVH1 domain containing 2	6.64814	0.382298	8.69111	6.79235e-06	0.00102354
ENSG00000109084	27346	TMEM97	transmembrane protein 97	5.73389	-0.47692	-8.68527	6.83223e-06	0.00102354
ENSG00000158669	137964	GPAT4	glycerol-3-phosphate acyltransferase 4	7.13695	-0.482625	-8.68237	6.85212e-06	0.00102354
ENSG00000115935	7456	WIPF1	WAS/WASL interacting protein family member 1	5.9089	0.590441	8.67964	6.87094e-06	0.00102354
ENSG00000146416	51390	AIG1	androgen induced 1	4.25618	-0.617842	-8.64898	7.08595e-06	0.00104384
ENSG00000103647	10391	CORO2B	coronin 2B	2.58768	1.13689	8.61971	7.29806e-06	0.00106327
ENSG00000171234	7364	UGT2B7	UDP glucuronosyltransferase family 2 member B7	-1.19035	-0.542508	-8.603	7.42231e-06	0.00106962
ENSG00000155090	7071	KLF10	Kruppel like factor 10	5.77145	-0.352241	-8.58295	7.57442e-06	0.00107002
ENSG00000134668	90853	SPOCD1	SPOC domain containing 1	0.623199	1.87853	8.58137	7.58652e-06	0.00107002
ENSG00000058335	5923	RASGRF1	Ras protein specific guanine nucleotide releasing factor 1	3.73316	0.634596	8.55875	7.76253e-06	0.00108332
ENSG00000133935	11161	ERG28	ergosterol biosynthesis 28 homolog	5.09463	-0.555659	-8.51291	8.13295e-06	0.00111788
ENSG00000079459	2222	FDFT1	farnesyl-diphosphate farnesyltransferase 1	7.41842	-0.42534	-8.5074	8.17877e-06	0.00111788
ENSG00000196139	8644	AKR1C3	aldo-keto reductase family 1 member C3	1.55457	-1.39261	-8.49111	8.31585e-06	0.00112502
ENSG00000169715	4493	MT1E	metallothionein 1E	0.0821736	1.82979	8.47323	8.46919e-06	0.00113419
ENSG00000019549	6591	SNAI2	snail family transcriptional repressor 2	5.18773	-0.582026	-8.43549	8.80313e-06	0.00116712
ENSG00000104783	3783	KCNN4	potassium calcium-activated channel subfamily N member 4	3.68868	1.30192	8.37329	9.38522e-06	0.00123197
ENSG00000179817	117196	MRGPRX4	MAS related GPR family member X4	-2.366	0.999954	8.31531	9.96574e-06	0.00129182
ENSG00000005194	57019	CIAPIN1	cytokine induced apoptosis inhibitor 1	5.48179	-0.341332	-8.30523	1.00706e-05	0.00129182
ENSG00000187773	125704	DIPK1C	divergent protein kinase domain 1C	-3.17419	-0.954586	-8.29924	1.01335e-05	0.00129182
ENSG00000131389	6533	SLC6A6	solute carrier family 6 member 6	7.77236	0.484699	8.27075	1.04385e-05	0.00130565
ENSG00000172817	9420	CYP7B1	cytochrome P450 family 7 subfamily B member 1	-1.57356	-0.578677	-8.26208	1.05333e-05	0.00130565
ENSG00000171552	598	BCL2L1	BCL2 like 1	6.58169	0.669538	8.26171	1.05374e-05	0.00130565
ENSG00000168994	221749	PXDC1	PX domain containing 1	4.23766	0.401128	8.23955	1.0784e-05	0.00132384
ENSG00000165029	19	ABCA1	ATP binding cassette subfamily A member 1	5.0686	0.682554	8.22736	1.09224e-05	0.00132852
ENSG00000187479	387763	C11orf96	chromosome 11 open reading frame 96	-2.55568	1.03996	8.21685	1.10433e-05	0.00133101
ENSG00000084754	3030	HADHA	hydroxyacyl-CoA dehydrogenase trifunctional multienzyme complex subunit alpha	8.56285	-0.383135	-8.19466	1.13033e-05	0.00133871
ENSG00000159176	1465	CSRP1	cysteine and glycine rich protein 1	8.39891	0.448191	8.18994	1.13595e-05	0.00133871
ENSG00000144824	90102	PHLDB2	pleckstrin homology like domain family B member 2	4.38859	-0.625535	-8.18571	1.141e-05	0.00133871
ENSG00000169604	84168	ANTXR1	ANTXR cell adhesion molecule 1	7.43517	-0.460127	-8.12643	1.21454e-05	0.00141249
ENSG00000148841	85450	ITPRIP	inositol 1,4,5-trisphosphate receptor interacting protein	5.18783	0.741503	8.10107	1.24756e-05	0.00143827
ENSG00000198464	147657	ZNF480	zinc finger protein 480	4.35119	-0.624271	-8.07765	1.27893e-05	0.00146173
ENSG00000173157	80070	ADAMTS20	ADAM metallopeptidase with thrombospondin type 1 motif 20	-1.47795	1.72657	8.05399	1.31148e-05	0.00148549
ENSG00000147588	5375	PMP2	peripheral myelin protein 2	-2.46939	-0.879667	-8.04408	1.32539e-05	0.00148549
ENSG00000139182	9746	CLSTN3	calsyntenin 3	4.88776	0.900182	8.02905	1.34678e-05	0.00148549
ENSG00000108179	10105	PPIF	peptidylprolyl isomerase F	6.95353	-0.388723	-8.02864	1.34737e-05	0.00148549
ENSG00000144036	23233	EXOC6B	exocyst complex component 6B	5.21307	-0.467934	-8.02284	1.35574e-05	0.00148549
ENSG00000141543	9775	EIF4A3	eukaryotic translation initiation factor 4A3	6.75861	-0.359871	-7.98437	1.41265e-05	0.00153165
ENSG00000173559	64859	NABP1	nucleic acid binding protein 1	5.66722	0.579866	7.97889	1.42097e-05	0.00153165
ENSG00000244405	2119	ETV5	ETS variant transcription factor 5	7.84786	-0.344912	-7.94503	1.47356e-05	0.00157552
ENSG00000134107	8553	BHLHE40	basic helix-loop-helix family member e40	7.1759	0.485406	7.93212	1.49416e-05	0.00157606
ENSG00000160213	1476	CSTB	cystatin B	7.46349	0.357704	7.92502	1.50563e-05	0.00157606
ENSG00000162746	127943	FCRLB	Fc receptor like B	2.05732	1.04939	7.92249	1.50973e-05	0.00157606
ENSG00000015133	440193	CCDC88C	coiled-coil domain containing 88C	1.76963	1.06127	7.9119	1.52705e-05	0.0015786
ENSG00000111817	29940	DSE	dermatan sulfate epimerase	3.23134	-0.527954	-7.89539	1.55451e-05	0.0015786
ENSG00000070669	440	ASNS	asparagine synthetase (glutamine-hydrolyzing)	6.11695	0.573755	7.88544	1.57131e-05	0.0015786
ENSG00000164171	3673	ITGA2	integrin subunit alpha 2	6.48127	0.567648	7.8854	1.57138e-05	0.0015786
ENSG00000153993	223117	SEMA3D	semaphorin 3D	1.02128	0.899779	7.87863	1.58292e-05	0.0015786
ENSG00000175471	79772	MCTP1	multiple C2 and transmembrane domain containing 1	5.07159	0.517123	7.87824	1.5836e-05	0.0015786
ENSG00000147010	30011	SH3KBP1	SH3 domain containing kinase binding protein 1	7.89999	0.312506	7.85192	1.62939e-05	0.00161212
ENSG00000147383	50814	NSDHL	NAD(P) dependent steroid dehydrogenase-like	4.22858	-0.502582	-7.84212	1.64681e-05	0.00161729
ENSG00000144136	6574	SLC20A1	solute carrier family 20 member 1	10.2713	0.435357	7.80995	1.70542e-05	0.00166254
ENSG00000243244	11037	STON1	stonin 1	2.78782	-1.01816	-7.7911	1.74082e-05	0.00168465
ENSG00000149212	143686	SESN3	sestrin 3	3.96353	-0.58927	-7.7701	1.7812e-05	0.00171124
ENSG00000105825	7980	TFPI2	tissue factor pathway inhibitor 2	4.2798	0.591957	7.68468	1.95628e-05	0.00186593
ENSG00000197982	127687	C1orf122	chromosome 1 open reading frame 122	3.03302	-0.48048	-7.6676	1.99348e-05	0.00187628
ENSG00000007384	64285	RHBDF1	rhomboid 5 homolog 1	4.91326	1.0423	7.66214	2.00554e-05	0.00187628
ENSG00000112992	23530	NNT	nicotinamide nucleotide transhydrogenase	7.57264	-0.489303	-7.66031	2.0096e-05	0.00187628
ENSG00000112984	10112	KIF20A	kinesin family member 20A	6.84869	-0.373857	-7.65044	2.03163e-05	0.00188359
ENSG00000125257	10257	ABCC4	ATP binding cassette subfamily C member 4	5.31509	-0.553354	-7.59864	2.15171e-05	0.00197048
ENSG00000174738	9975	NR1D2	nuclear receptor subfamily 1 group D member 2	5.60666	-0.4271	-7.59724	2.15507e-05	0.00197048
ENSG00000196116	23424	TDRD7	tudor domain containing 7	4.79216	-0.594772	-7.55005	2.27138e-05	0.0020626
ENSG00000005513	30812	SOX8	SRY-box transcription factor 8	-1.76998	0.713953	7.52269	2.34194e-05	0.00211221
ENSG00000172667	64393	ZMAT3	zinc finger matrin-type 3	6.34032	-0.470733	-7.51612	2.35924e-05	0.00211343
ENSG00000134324	23175	LPIN1	lipin 1	6.04954	-0.400239	-7.49531	2.41494e-05	0.00214881
ENSG00000167755	5653	KLK6	kallikrein related peptidase 6	2.43252	0.814629	7.48462	2.44411e-05	0.00216027
ENSG00000140199	9990	SLC12A6	solute carrier family 12 member 6	5.20292	0.396423	7.46448	2.50011e-05	0.00218298
ENSG00000205097	448831	FRG2	FSHD region gene 2	-0.0564096	0.51753	7.4595	2.51419e-05	0.00218298
ENSG00000166997	245812	CNPY4	canopy FGF signaling regulator 4	3.76383	-0.287324	-7.45773	2.5192e-05	0.00218298
ENSG00000116954	64121	RRAGC	Ras related GTP binding C	5.36618	-0.443975	-7.43345	2.58915e-05	0.00222327
ENSG00000101190	10732	TCFL5	transcription factor like 5	4.11191	-0.307948	-7.43001	2.59923e-05	0.00222327
ENSG00000129682	2258	FGF13	fibroblast growth factor 13	-1.47255	0.488792	7.38088	2.74795e-05	0.0023354
ENSG00000106089	6804	STX1A	syntaxin 1A	3.69037	1.59967	7.35284	2.83695e-05	0.00239569
ENSG00000148450	22921	MSRB2	methionine sulfoxide reductase B2	3.28588	-0.758106	-7.33704	2.88849e-05	0.00241288
ENSG00000114988	81562	LMAN2L	lectin, mannose binding 2 like	4.66299	-0.40909	-7.33546	2.8937e-05	0.00241288
ENSG00000139631	51380	CSAD	cysteine sulfinic acid decarboxylase	2.13025	0.661353	7.30618	2.99209e-05	0.00247932
ENSG00000114200	590	BCHE	butyrylcholinesterase	3.99234	-0.715575	-7.28077	3.08042e-05	0.00251932
ENSG00000106236	4885	NPTX2	neuronal pentraxin 2	-1.39069	0.527522	7.27475	3.10179e-05	0.00251932
ENSG00000167604	84807	NFKBID	NFKB inhibitor delta	1.75522	0.48257	7.27263	3.10934e-05	0.00251932
ENSG00000224596	283050	ZMIZ1-AS1	ZMIZ1 antisense RNA 1	0.30242	1.79156	7.26553	3.13479e-05	0.00251932
ENSG00000124098	116151	FAM210B	family with sequence similarity 210 member B	6.01034	-0.521655	-7.26536	3.13538e-05	0.00251932
ENSG00000171617	8507	ENC1	ectodermal-neural cortex 1	5.34077	-0.492151	-7.25007	3.19097e-05	0.00254855
ENSG00000140678	3687	ITGAX	integrin subunit alpha X	3.70276	0.835466	7.21855	3.30894e-05	0.00262694
ENSG00000185640	338785	KRT79	keratin 79	0.0377755	1.17993	7.16955	3.50184e-05	0.00274765
ENSG00000077157	4660	PPP1R12B	protein phosphatase 1 regulatory subunit 12B	5.18409	-0.453953	-7.16941	3.50243e-05	0.00274765
ENSG00000095383	55357	TBC1D2	TBC1 domain family member 2	3.31808	1.13739	7.15679	3.55408e-05	0.00276799
ENSG00000123684	9926	LPGAT1	lysophosphatidylglycerol acyltransferase 1	7.49587	-0.493506	-7.15291	3.57012e-05	0.00276799
ENSG00000132749	9633	TESMIN	testis expressed metallothionein like protein	0.708095	-0.772825	-7.13246	3.65597e-05	0.00281807
ENSG00000173221	2745	GLRX	glutaredoxin	4.63893	0.676318	7.11673	3.72357e-05	0.00285359
ENSG00000212694	338799	LINC01089	long intergenic non-protein coding RNA 1089	1.85834	0.590361	7.08305	3.87288e-05	0.00294161
ENSG00000077009	27231	NMRK2	nicotinamide riboside kinase 2	-1.65328	0.710575	7.08086	3.8828e-05	0.00294161
ENSG00000161040	222235	FBXL13	F-box and leucine rich repeat protein 13	0.964724	-0.832149	-7.03984	4.07401e-05	0.00306893
ENSG00000061918	2983	GUCY1B1	guanylate cyclase 1 soluble subunit beta 1	-2.39349	0.571501	7.02639	4.13891e-05	0.00310021
ENSG00000148700	120	ADD3	adducin 3	6.25379	-0.434487	-6.9826	4.35811e-05	0.00324133
ENSG00000129116	23022	PALLD	palladin, cytoskeletal associated protein	5.12215	-0.461083	-6.97909	4.37621e-05	0.00324133
ENSG00000125812	64412	GZF1	GDNF inducible zinc finger protein 1	4.37156	-0.401533	-6.96913	4.42803e-05	0.00324354
ENSG00000168010	89849	ATG16L2	autophagy related 16 like 2	2.61175	1.07277	6.96308	4.45983e-05	0.00324354
ENSG00000171604	51523	CXXC5	CXXC finger protein 5	5.17477	0.70272	6.96099	4.47087e-05	0.00324354
ENSG00000162599	4774	NFIA	nuclear factor I A	3.00752	-0.460319	-6.95982	4.47705e-05	0.00324354
ENSG00000117616	57035	RSRP1	arginine and serine rich protein 1	3.87176	0.5672	6.91618	4.71497e-05	0.00335108
ENSG00000064393	28996	HIPK2	homeodomain interacting protein kinase 2	8.13433	-0.34796	-6.91507	4.7212e-05	0.00335108
ENSG00000135111	6926	TBX3	T-box transcription factor 3	4.39968	0.517669	6.915	4.72156e-05	0.00335108
ENSG00000138119	26509	MYOF	myoferlin	7.19964	-0.422144	-6.91411	4.72659e-05	0.00335108
ENSG00000185650	677	ZFP36L1	ZFP36 ring finger protein like 1	6.49939	0.52431	6.89978	4.80787e-05	0.00338749
ENSG00000213390	84986	ARHGAP19	Rho GTPase activating protein 19	4.81958	-0.362617	-6.89609	4.82905e-05	0.00338749
ENSG00000028137	7133	TNFRSF1B	TNF receptor superfamily member 1B	2.16581	0.628797	6.887	4.88165e-05	0.00340636
ENSG00000165475	51084	CRYL1	crystallin lambda 1	3.95273	-0.454458	-6.88156	4.91343e-05	0.00341059
ENSG00000170542	5272	SERPINB9	serpin family B member 9	1.47037	-1.13247	-6.86818	4.99252e-05	0.00344744
ENSG00000104881	10848	PPP1R13L	protein phosphatase 1 regulatory subunit 13 like	0.775451	0.559895	6.86301	5.0235e-05	0.00345086
ENSG00000133059	25778	DSTYK	dual serine/threonine and tyrosine protein kinase	6.98761	-0.489553	-6.85867	5.04959e-05	0.0034509
ENSG00000065911	10797	MTHFD2	methylenetetrahydrofolate dehydrogenase (NADP+ dependent) 2, methenyltetrahydrofolate cyclohydrolase	6.77316	0.407587	6.84656	5.12334e-05	0.00348335
ENSG00000160691	6464	SHC1	SHC adaptor protein 1	7.67354	0.552537	6.83934	5.16779e-05	0.00348605
ENSG00000149483	51524	TMEM138	transmembrane protein 138	5.63421	-0.375625	-6.83739	5.1799e-05	0.00348605
ENSG00000166025	154810	AMOTL1	angiomotin like 1	7.35944	0.344451	6.83222	5.21208e-05	0.00348999
ENSG00000187446	11261	CHP1	calcineurin like EF-hand protein 1	6.5241	-0.342517	-6.82641	5.24855e-05	0.00349675
ENSG00000118503	7128	TNFAIP3	TNF alpha induced protein 3	3.67307	0.569395	6.81793	5.30224e-05	0.00351486
ENSG00000176871	55884	WSB2	WD repeat and SOCS box containing 2	5.95892	-0.303961	-6.81195	5.34043e-05	0.00352256
ENSG00000112297	202	CRYBG1	crystallin beta-gamma domain containing 1	4.55565	0.519089	6.79925	5.42263e-05	0.00355117
ENSG00000026036	100533107	RTEL1-TNFRSF6B	RTEL1-TNFRSF6B readthrough (NMD candidate)	0.6218	1.30186	6.79699	5.43737e-05	0.00355117
ENSG00000166750	162394	SLFN5	schlafen family member 5	6.65753	-0.44818	-6.79273	5.46534e-05	0.00355193
ENSG00000128564	7425	VGF	VGF nerve growth factor inducible	4.96494	1.56916	6.7827	5.53178e-05	0.00356528
ENSG00000103855	80381	CD276	CD276 molecule	7.125	0.619637	6.78152	5.53966e-05	0.00356528
ENSG00000197119	123096	SLC25A29	solute carrier family 25 member 29	3.95273	0.55711	6.77003	5.61689e-05	0.00359753
ENSG00000142188	757	TMEM50B	transmembrane protein 50B	5.03724	-0.369846	-6.75879	5.69369e-05	0.00362365
ENSG00000118508	10981	RAB32	RAB32, member RAS oncogene family	5.08603	-0.44656	-6.75608	5.71234e-05	0.00362365
ENSG00000106789	7464	CORO2A	coronin 2A	3.77774	0.672195	6.73802	5.83846e-05	0.00368002
ENSG00000006831	79602	ADIPOR2	adiponectin receptor 2	7.11682	-0.29988	-6.73544	5.85672e-05	0.00368002
ENSG00000175040	9435	CHST2	carbohydrate sulfotransferase 2	2.97945	0.745002	6.71754	5.98517e-05	0.00374299
ENSG00000116132	5396	PRRX1	paired related homeobox 1	1.09665	1.1266	6.70989	6.04095e-05	0.00376014
ENSG00000120318	64411	ARAP3	ArfGAP with RhoGAP domain, ankyrin repeat and PH domain 3	3.17583	0.894116	6.69666	6.13882e-05	0.0038032
ENSG00000006327	51330	TNFRSF12A	TNF receptor superfamily member 12A	5.00856	0.898274	6.69205	6.17334e-05	0.0038068
ENSG00000105186	84079	ANKRD27	ankyrin repeat domain 27	6.36077	-0.314109	-6.67698	6.28763e-05	0.00384277
ENSG00000164683	23462	HEY1	hes related family bHLH transcription factor with YRPW motif 1	5.2632	0.424149	6.6741	6.30968e-05	0.00384277
ENSG00000139173	84216	TMEM117	transmembrane protein 117	3.69339	-0.592219	-6.67294	6.31862e-05	0.00384277
ENSG00000165868	259217	HSPA12A	heat shock protein family A (Hsp70) member 12A	3.97304	-0.373391	-6.65013	6.49693e-05	0.00391803
ENSG00000204217	659	BMPR2	bone morphogenetic protein receptor type 2	7.17832	-0.493705	-6.64925	6.50392e-05	0.00391803
ENSG00000153395	79888	LPCAT1	lysophosphatidylcholine acyltransferase 1	6.2839	0.328808	6.64584	6.53104e-05	0.00391803
ENSG00000182957	221178	SPATA13	spermatogenesis associated 13	4.83989	0.339366	6.63607	6.60948e-05	0.00394723
ENSG00000124788	6310	ATXN1	ataxin 1	6.10415	0.309978	6.62418	6.70641e-05	0.00398715
ENSG00000112182	60468	BACH2	BTB domain and CNC homolog 2	2.92451	0.57791	6.61848	6.75335e-05	0.00399714
ENSG00000187678	81848	SPRY4	sprouty RTK signaling antagonist 4	7.81511	0.321857	6.61431	6.78795e-05	0.00399976
ENSG00000164211	134429	STARD4	StAR related lipid transfer domain containing 4	5.1706	-0.536509	-6.59433	6.95644e-05	0.00407032
ENSG00000169306	11141	IL1RAPL1	interleukin 1 receptor accessory protein like 1	0.770996	-2.17675	-6.59285	6.96909e-05	0.00407032
ENSG00000163235	7039	TGFA	transforming growth factor alpha	5.05314	-0.464394	-6.58055	7.07523e-05	0.00410908
ENSG00000141576	114804	RNF157	ring finger protein 157	5.54157	0.399258	6.578	7.09744e-05	0.00410908
ENSG00000159445	117145	THEM4	thioesterase superfamily member 4	5.76349	-0.434512	-6.56426	7.21852e-05	0.00416101
ENSG00000138764	901	CCNG2	cyclin G2	5.03193	-0.466067	-6.55011	7.3456e-05	0.00421593
ENSG00000070214	23446	SLC44A1	solute carrier family 44 member 1	7.5683	-0.461089	-6.5347	7.48668e-05	0.00424259
ENSG00000172348	10231	RCAN2	regulator of calcineurin 2	-0.195336	-2.05812	-6.53341	7.49859e-05	0.00424259
ENSG00000135424	3679	ITGA7	integrin subunit alpha 7	4.0554	0.789895	6.53197	7.51199e-05	0.00424259
ENSG00000204634	11138	TBC1D8	TBC1 domain family member 8	5.16833	0.416052	6.5311	7.52005e-05	0.00424259
ENSG00000104356	10940	POP1	POP1 homolog, ribonuclease P/MRP subunit	6.10183	-0.319525	-6.52304	7.59538e-05	0.00426693
ENSG00000184792	23762	OSBP2	oxysterol binding protein 2	1.59776	0.578256	6.51272	7.69309e-05	0.00430358
ENSG00000198911	6721	SREBF2	sterol regulatory element binding transcription factor 2	7.23186	-0.565254	-6.50372	7.77926e-05	0.00433351
ENSG00000028277	5452	POU2F2	POU class 2 homeobox 2	2.23145	0.788547	6.48288	7.98308e-05	0.00442844
ENSG00000101096	4773	NFATC2	nuclear factor of activated T cells 2	4.49597	-0.480615	-6.46846	8.12747e-05	0.00448975
ENSG00000135525	9053	MAP7	microtubule associated protein 7	1.60836	0.426608	6.46302	8.18271e-05	0.00450151
ENSG00000247271	729013	ZBED5-AS1	ZBED5 antisense RNA 1	1.53787	-0.681076	-6.45722	8.24206e-05	0.00451542
ENSG00000198125	4151	MB	myoglobin	0.617881	1.13978	6.44524	8.366e-05	0.00456125
ENSG00000078018	4133	MAP2	microtubule associated protein 2	3.08562	-0.705301	-6.44251	8.39451e-05	0.00456125
ENSG00000162627	51375	SNX7	sorting nexin 7	4.75882	-0.445391	-6.42299	8.60159e-05	0.00465469
ENSG00000144504	51281	ANKMY1	ankyrin repeat and MYND domain containing 1	2.92981	0.501113	6.41296	8.71015e-05	0.00469428
ENSG00000074527	59277	NTN4	netrin 4	2.11941	-0.580917	-6.40046	8.84757e-05	0.00473745
ENSG00000158480	9825	SPATA2	spermatogenesis associated 2	5.07217	0.44044	6.39654	8.89114e-05	0.00473745
ENSG00000160200	875	CBS	cystathionine beta-synthase	4.16045	0.929245	6.39597	8.89745e-05	0.00473745
ENSG00000152223	57724	EPG5	ectopic P-granules autophagy protein 5 homolog	7.05329	-0.329013	-6.38386	9.03361e-05	0.0047907
ENSG00000120162	79817	MOB3B	MOB kinase activator 3B	2.07539	-0.744018	-6.3746	9.13922e-05	0.0048274
ENSG00000175265	23015	GOLGA8A	golgin A8 family member A	4.39668	0.873468	6.34878	9.4409e-05	0.00496696
ENSG00000187824	388335	TMEM220	transmembrane protein 220	1.98212	-0.829788	-6.34101	9.53378e-05	0.0049887
ENSG00000166250	79827	CLMP	CXADR like membrane protein	-0.862494	-1.85337	-6.33904	9.55748e-05	0.0049887
ENSG00000123983	2181	ACSL3	acyl-CoA synthetase long chain family member 3	8.85608	-0.411909	-6.32788	9.69301e-05	0.00503961
ENSG00000069535	4129	MAOB	monoamine oxidase B	0.677055	-0.939663	-6.32219	9.76285e-05	0.00505609
ENSG00000108773	2648	KAT2A	lysine acetyltransferase 2A	5.10283	0.54317	6.31831	9.81075e-05	0.00506113
ENSG00000240694	10687	PNMA2	PNMA family member 2	1.45891	-1.18352	-6.31403	9.86394e-05	0.00506884
ENSG00000128872	29767	TMOD2	tropomodulin 2	2.87956	-0.709863	-6.30328	9.99897e-05	0.00508033
ENSG00000113721	5159	PDGFRB	platelet derived growth factor receptor beta	2.62637	0.957922	6.30211	0.000100138	0.00508033
ENSG00000246922	390595	UBAP1L	ubiquitin associated protein 1 like	1.69307	-0.579024	-6.30201	0.000100151	0.00508033
ENSG00000160469	84446	BRSK1	BR serine/threonine kinase 1	4.18971	1.12219	6.30008	0.000100396	0.00508033
ENSG00000185800	1762	DMWD	DM1 locus, WD repeat containing	4.6891	0.841048	6.27747	0.000103314	0.0051665
ENSG00000170049	9196	KCNAB3	potassium voltage-gated channel subfamily A regulatory beta subunit 3	-0.278897	1.66684	6.27633	0.000103463	0.0051665
ENSG00000101290	8760	CDS2	CDP-diacylglycerol synthase 2	6.40959	-0.366765	-6.27517	0.000103615	0.0051665
ENSG00000106665	7461	CLIP2	CAP-Gly domain containing linker protein 2	5.67867	1.23381	6.27485	0.000103657	0.0051665
ENSG00000254827	5003	SLC22A18AS	solute carrier family 22 member 18 antisense	-0.651273	1.58181	6.26706	0.000104687	0.00518495
ENSG00000103489	64131	XYLT1	xylosyltransferase 1	-2.1108	-0.487833	-6.26614	0.00010481	0.00518495
ENSG00000101104	80336	PABPC1L	poly(A) binding protein cytoplasmic 1 like	5.40384	1.03952	6.25577	0.0001062	0.0052175
ENSG00000004846	340273	ABCB5	ATP binding cassette subfamily B member 5	-1.86873	-0.3987	-6.25537	0.000106255	0.0052175
ENSG00000078269	8871	SYNJ2	synaptojanin 2	6.54558	0.285971	6.24601	0.000107527	0.00526047
ENSG00000152402	2977	GUCY1A2	guanylate cyclase 1 soluble subunit alpha 2	-0.715604	-1.27087	-6.2401	0.000108338	0.00526303
ENSG00000119401	22954	TRIM32	tripartite motif containing 32	4.95889	-0.340417	-6.23985	0.000108373	0.00526303
ENSG00000172216	1051	CEBPB	CCAAT enhancer binding protein beta	4.24962	0.491882	6.22629	0.000110262	0.00533522
ENSG00000023839	1244	ABCC2	ATP binding cassette subfamily C member 2	6.09406	-0.360946	-6.22114	0.000110989	0.00533522
ENSG00000120029	79591	ARMH3	armadillo like helical domain containing 3	5.09852	-0.29542	-6.22059	0.000111067	0.00533522
ENSG00000005884	3675	ITGA3	integrin subunit alpha 3	9.43162	0.861598	6.21436	0.000111954	0.0053496
ENSG00000100376	55007	FAM118A	family with sequence similarity 118 member A	5.54038	0.445476	6.21283	0.000112173	0.0053496
ENSG00000135047	1514	CTSL	cathepsin L	6.84778	0.351122	6.18386	0.000116406	0.00553158
ENSG00000268812	91370	LOC91370	uncharacterized LOC91370	-0.161526	1.57966	6.17659	0.000117495	0.00556341
ENSG00000113790	1962	EHHADH	enoyl-CoA hydratase and 3-hydroxyacyl CoA dehydrogenase	3.58846	-0.250579	-6.17261	0.000118097	0.005572
ENSG00000164949	2669	GEM	GTP binding protein overexpressed in skeletal muscle	3.78667	0.344113	6.1661	0.000119086	0.00559874
ENSG00000231365	101929147	WARS2-AS1	WARS2 antisense RNA 1	1.89196	-0.584806	-6.15816	0.000120307	0.00562598
ENSG00000157404	3815	KIT	KIT proto-oncogene, receptor tyrosine kinase	6.47805	-0.560452	-6.15682	0.000120514	0.00562598
ENSG00000172059	8462	KLF11	Kruppel like factor 11	3.35516	-0.392812	-6.14552	0.000122276	0.00565529
ENSG00000197442	4217	MAP3K5	mitogen-activated protein kinase kinase kinase 5	4.39058	0.430159	6.14543	0.00012229	0.00565529
ENSG00000127666	148022	TICAM1	toll like receptor adaptor molecule 1	2.95698	1.23374	6.14419	0.000122486	0.00565529
ENSG00000104852	6625	SNRNP70	small nuclear ribonucleoprotein U1 subunit 70	6.87288	0.554798	6.14189	0.000122848	0.00565529
ENSG00000243811	140564	APOBEC3D	apolipoprotein B mRNA editing enzyme catalytic subunit 3D	2.92187	0.498341	6.13629	0.000123738	0.00565911
ENSG00000151006	339105	PRSS53	serine protease 53	-0.0994429	0.797127	6.13599	0.000123785	0.00565911
ENSG00000168297	54899	PXK	PX domain containing serine/threonine kinase like	4.49219	-0.389896	-6.12949	0.000124826	0.00568707
ENSG00000122378	84293	PRXL2A	peroxiredoxin like 2A	6.83738	-0.330763	-6.11929	0.000126477	0.00574257
ENSG00000171992	11346	SYNPO	synaptopodin	4.15519	-0.540102	-6.10738	0.000128435	0.00579291
ENSG00000111110	57460	PPM1H	protein phosphatase, Mg2+/Mn2+ dependent 1H	4.01831	-0.454143	-6.10723	0.00012846	0.00579291
ENSG00000162407	8613	PLPP3	phospholipid phosphatase 3	4.59752	0.479425	6.09515	0.00013048	0.00586409
ENSG00000129187	1635	DCTD	dCMP deaminase	6.43059	-0.297063	-6.08912	0.000131502	0.00589003
ENSG00000155846	133522	PPARGC1B	PPARG coactivator 1 beta	3.57257	0.394832	6.08305	0.000132537	0.00590405
ENSG00000188483	389792	IER5L	immediate early response 5 like	1.32949	1.55262	6.07966	0.000133122	0.00590405
ENSG00000215908	84809	CROCCP2	CROCC pseudogene 2	2.69763	0.622417	6.0774	0.00013351	0.00590405
ENSG00000163945	57654	UVSSA	UV stimulated scaffold protein A	3.48008	0.524388	6.07691	0.000133596	0.00590405
ENSG00000104957	81576	CCDC130	coiled-coil domain containing 130	2.98931	0.869299	6.0654	0.000135603	0.00597284
ENSG00000135083	79616	CCNJL	cyclin J like	3.91354	0.462823	6.0516	0.000138052	0.00606059
ENSG00000140939	8996	NOL3	nucleolar protein 3	1.60284	0.537333	6.0455	0.00013915	0.00608863
ENSG00000128965	79094	CHAC1	ChaC glutathione specific gamma-glutamylcyclotransferase 1	0.538861	2.73388	6.03805	0.000140504	0.00612766
ENSG00000124160	57727	NCOA5	nuclear receptor coactivator 5	5.69859	-0.253442	-6.0168	0.000144444	0.00623828
ENSG00000166343	118490	MSS51	MSS51 mitochondrial translational activator	-0.23073	0.921422	6.01445	0.000144888	0.00623828
ENSG00000184465	253769	WDR27	WD repeat domain 27	3.86092	0.565696	6.01327	0.00014511	0.00623828
ENSG00000132623	63926	ANKEF1	ankyrin repeat and EF-hand domain containing 1	1.76895	-1.42937	-6.01325	0.000145114	0.00623828
ENSG00000136379	58489	ABHD17C	abhydrolase domain containing 17C	4.48799	0.374916	6.0117	0.000145408	0.00623828
ENSG00000144668	3680	ITGA9	integrin subunit alpha 9	0.588686	-0.600552	-6.0067	0.000146358	0.00623828
ENSG00000258839	4157	MC1R	melanocortin 1 receptor	2.61401	0.860736	6.00553	0.000146583	0.00623828
ENSG00000127990	8910	SGCE	sarcoglycan epsilon	5.783	-0.277086	-6.00339	0.000146993	0.00623828
ENSG00000152689	25780	RASGRP3	RAS guanyl releasing protein 3	0.683576	-0.998827	-6.00191	0.000147276	0.00623828
ENSG00000145040	90226	UCN2	urocortin 2	2.5001	0.60641	5.99608	0.000148401	0.00624859
ENSG00000100167	55964	SEPTIN3	septin 3	1.97775	-0.502124	-5.99577	0.000148462	0.00624859
ENSG00000148158	401548	SNX30	sorting nexin family member 30	5.64472	-0.375137	-5.98973	0.000149638	0.00625986
ENSG00000231185	101926941	SPRY4-AS1	SPRY4 antisense RNA 1	-0.0337461	0.850999	5.98954	0.000149674	0.00625986
ENSG00000198796	115701	ALPK2	alpha kinase 2	0.176177	2.0725	5.97892	0.000151768	0.00632472
ENSG00000166548	7084	TK2	thymidine kinase 2	3.1544	-0.346495	-5.97436	0.000152676	0.00632472
ENSG00000155792	64798	DEPTOR	DEP domain containing MTOR interacting protein	1.16282	-0.939395	-5.97051	0.000153446	0.00632472
ENSG00000163659	25976	TIPARP	TCDD inducible poly(ADP-ribose) polymerase	5.55652	-0.370353	-5.96986	0.000153577	0.00632472
ENSG00000134690	55143	CDCA8	cell division cycle associated 8	6.14764	-0.253318	-5.96821	0.00015391	0.00632472
ENSG00000152117	150776	LOC150776	sphingomyelin phosphodiesterase 4, neutral membrane (neutral sphingomyelinase-3) pseudogene	3.53595	0.754422	5.96624	0.000154308	0.00632472
ENSG00000177335	286122	C8orf31	chromosome 8 open reading frame 31	3.87813	0.671803	5.96341	0.00015488	0.00632472
ENSG00000177508	79191	IRX3	iroquois homeobox 3	3.08197	0.78567	5.96121	0.000155328	0.00632472
ENSG00000170899	2941	GSTA4	glutathione S-transferase alpha 4	2.19914	-0.511765	-5.95985	0.000155604	0.00632472
ENSG00000130958	11046	SLC35D2	solute carrier family 35 member D2	4.50307	-0.395816	-5.95632	0.000156325	0.00632472
ENSG00000070778	11099	PTPN21	protein tyrosine phosphatase non-receptor type 21	4.4964	-0.392853	-5.95561	0.000156472	0.00632472
ENSG00000138814	5530	PPP3CA	protein phosphatase 3 catalytic subunit alpha	6.394	-0.372453	-5.9528	0.000157049	0.00632875
ENSG00000090339	3383	ICAM1	intercellular adhesion molecule 1	6.06204	0.672296	5.93311	0.000161161	0.00646088
ENSG00000136944	4010	LMX1B	LIM homeobox transcription factor 1 beta	2.01869	0.481609	5.93077	0.000161658	0.00646088
ENSG00000182158	64764	CREB3L2	cAMP responsive element binding protein 3 like 2	7.30915	0.292531	5.93015	0.00016179	0.00646088
ENSG00000143341	83872	HMCN1	hemicentin 1	5.61321	-0.429475	-5.92269	0.000163385	0.00650089
ENSG00000102048	140462	ASB9	ankyrin repeat and SOCS box containing 9	4.24017	-0.320474	-5.92089	0.000163773	0.00650089
ENSG00000217801	100288175	LOC100288175	uncharacterized LOC100288175	1.84205	0.818724	5.90969	0.000166206	0.00655744
ENSG00000138639	83478	ARHGAP24	Rho GTPase activating protein 24	3.1021	-0.474532	-5.90577	0.000167066	0.00655744
ENSG00000172260	257194	NEGR1	neuronal growth regulator 1	-0.0514607	-0.883964	-5.90378	0.000167505	0.00655744
ENSG00000067715	6857	SYT1	synaptotagmin 1	2.96137	0.60935	5.90339	0.00016759	0.00655744
ENSG00000143256	5202	PFDN2	prefoldin subunit 2	5.68436	0.230303	5.90259	0.000167766	0.00655744
ENSG00000164440	167838	TXLNB	taxilin beta	0.361148	-1.17905	-5.89625	0.000169177	0.00655744
ENSG00000187957	92737	DNER	delta/notch like EGF repeat containing	4.63568	-0.319929	-5.89618	0.000169191	0.00655744
ENSG00000139323	282809	POC1B	POC1 centriolar protein B	4.85399	0.490641	5.89535	0.000169377	0.00655744
ENSG00000128805	58504	ARHGAP22	Rho GTPase activating protein 22	0.263379	1.48385	5.89414	0.000169649	0.00655744
ENSG00000120093	3213	HOXB3	homeobox B3	2.73803	0.448135	5.88828	0.000170964	0.006576
ENSG00000154914	124739	USP43	ubiquitin specific peptidase 43	1.27739	0.805289	5.88759	0.000171121	0.006576
ENSG00000170439	196410	METTL7B	methyltransferase like 7B	4.24317	0.488323	5.87446	0.000174116	0.00667175
ENSG00000104936	1760	DMPK	DM1 protein kinase	3.52457	1.12844	5.86287	0.000176806	0.00675459
ENSG00000161921	58191	CXCL16	C-X-C motif chemokine ligand 16	3.61027	0.65949	5.86077	0.000177297	0.00675459
ENSG00000240370	283345	RPL13P5	ribosomal protein L13 pseudogene 5	0.390661	0.774377	5.8581	0.000177925	0.00675911
ENSG00000163823	1230	CCR1	C-C motif chemokine receptor 1	-0.0963349	1.59909	5.84282	0.000181564	0.00679213
ENSG00000108448	147166	TRIM16L	tripartite motif containing 16 like	3.75586	-0.443944	-5.84254	0.000181634	0.00679213
ENSG00000268941	79160	LINC01711	long intergenic non-protein coding RNA 1711	0.592399	1.32529	5.84251	0.000181641	0.00679213
ENSG00000062725	10513	APPBP2	amyloid beta precursor protein binding protein 2	5.5173	-0.338464	-5.84246	0.000181652	0.00679213
ENSG00000198561	1500	CTNND1	catenin delta 1	8.05983	-0.313224	-5.84174	0.000181825	0.00679213
ENSG00000120437	39	ACAT2	acetyl-CoA acetyltransferase 2	5.21606	-0.630353	-5.84157	0.000181868	0.00679213
ENSG00000034152	5606	MAP2K3	mitogen-activated protein kinase kinase 3	4.8264	0.493518	5.83868	0.000182566	0.00679904
ENSG00000108515	2027	ENO3	enolase 3	2.09291	0.63716	5.8298	0.000184731	0.00684113
ENSG00000080546	27244	SESN1	sestrin 1	4.15757	-0.345894	-5.82849	0.000185052	0.00684113
ENSG00000169429	3576	CXCL8	C-X-C motif chemokine ligand 8	2.06505	0.828207	5.82771	0.000185244	0.00684113
ENSG00000160307	6285	S100B	S100 calcium binding protein B	0.600923	-0.358941	-5.82539	0.000185816	0.00684321
ENSG00000168461	11031	RAB31	RAB31, member RAS oncogene family	4.44213	-0.511352	-5.82009	0.00018713	0.00687251
ENSG00000089199	1114	CHGB	chromogranin B	1.44242	0.727446	5.81517	0.000188357	0.00689846
ENSG00000144021	9391	CIAO1	cytosolic iron-sulfur assembly component 1	7.13636	0.24504	5.80918	0.000189865	0.00693453
ENSG00000105976	4233	MET	MET proto-oncogene, receptor tyrosine kinase	7.23667	-0.310665	-5.80214	0.000191654	0.00695686
ENSG00000178951	51341	ZBTB7A	zinc finger and BTB domain containing 7A	4.82537	0.570579	5.80003	0.000192193	0.00695686
ENSG00000144655	64651	CSRNP1	cysteine and serine rich nuclear protein 1	3.78441	0.677859	5.79951	0.000192326	0.00695686
ENSG00000113719	57222	ERGIC1	endoplasmic reticulum-golgi intermediate compartment 1	7.44717	0.336187	5.79854	0.000192576	0.00695686
ENSG00000102038	6594	SMARCA1	SWI/SNF related, matrix associated, actin dependent regulator of chromatin, subfamily a, member 1	5.13954	-0.38128	-5.7961	0.000193203	0.00696056
ENSG00000114405	57415	C3orf14	chromosome 3 open reading frame 14	3.27919	-0.485349	-5.79259	0.000194108	0.00697098
ENSG00000092931	79157	MFSD11	major facilitator superfamily domain containing 11	4.33789	-0.295589	-5.79091	0.000194544	0.00697098
ENSG00000089041	5027	P2RX7	purinergic receptor P2X 7	3.32005	-0.635671	-5.78508	0.000196063	0.00699514
ENSG00000183255	754	PTTG1IP	PTTG1 interacting protein	8.98375	-0.276492	-5.78354	0.000196465	0.00699514
ENSG00000221978	81669	CCNL2	cyclin L2	5.79346	0.66497	5.78038	0.000197297	0.00699514
ENSG00000221926	10626	TRIM16	tripartite motif containing 16	3.36989	-0.473317	-5.77953	0.000197521	0.00699514
ENSG00000133789	23075	SWAP70	switching B cell complex subunit SWAP70	6.64926	-0.245169	-5.77826	0.000197856	0.00699514
ENSG00000251372	100874047	LINC00499	long intergenic non-protein coding RNA 499	-3.01296	-0.484671	-5.77486	0.000198756	0.00700826
ENSG00000134313	57498	KIDINS220	kinase D interacting substrate 220	7.21716	-0.309465	-5.77133	0.000199696	0.00702275
ENSG00000183688	359845	RFLNB	refilin B	5.585	0.240348	5.76852	0.000200448	0.00703053
ENSG00000100504	5836	PYGL	glycogen phosphorylase L	5.44344	-0.39405	-5.76387	0.000201698	0.0070557
ENSG00000116039	525	ATP6V1B1	ATPase H+ transporting V1 subunit B1	0.00780051	0.660248	5.76087	0.000202507	0.00706536
ENSG00000127418	53834	FGFRL1	fibroblast growth factor receptor like 1	5.43208	0.716157	5.74404	0.000207122	0.00720741
ENSG00000160781	79957	PAQR6	progestin and adipoQ receptor family member 6	2.52323	1.10674	5.73818	0.000208755	0.00723789
ENSG00000182718	302	ANXA2	annexin A2	10.2761	-0.293132	-5.73544	0.000209525	0.00723789
ENSG00000198223	1438	CSF2RA	colony stimulating factor 2 receptor alpha subunit	4.41121	0.457553	5.73323	0.000210145	0.00723789
ENSG00000198517	7975	MAFK	MAF bZIP transcription factor K	0.568323	1.20253	5.7331	0.000210182	0.00723789
ENSG00000172458	53342	IL17D	interleukin 17D	1.14364	-0.555781	-5.72339	0.000212939	0.00728232
ENSG00000128641	4430	MYO1B	myosin IB	7.20352	-0.398662	-5.72321	0.00021299	0.00728232
ENSG00000179104	160335	TMTC2	transmembrane O-mannosyltransferase targeting cadherins 2	4.64347	-0.487708	-5.72276	0.00021312	0.00728232
ENSG00000126016	154796	AMOT	angiomotin	4.18242	-0.388405	-5.71833	0.000214391	0.00728969
ENSG00000184381	8398	PLA2G6	phospholipase A2 group VI	4.77089	1.0482	5.71818	0.000214435	0.00728969
ENSG00000071575	28951	TRIB2	tribbles pseudokinase 2	7.33954	-0.221021	-5.7152	0.000215297	0.00730027
ENSG00000167110	2801	GOLGA2	golgin A2	6.02661	0.313856	5.69519	0.000221169	0.00748024
ENSG00000168036	1499	CTNNB1	catenin beta 1	9.70049	-0.290266	-5.68998	0.000222727	0.00751377
ENSG00000172543	1521	CTSW	cathepsin W	-1.15024	2.79279	5.68462	0.000224341	0.00754903
ENSG00000124225	56937	PMEPA1	prostate transmembrane protein, androgen induced 1	3.71666	0.428996	5.68213	0.000225097	0.00755471
ENSG00000120696	84078	KBTBD7	kelch repeat and BTB domain containing 7	3.68421	-0.274734	-5.68031	0.00022565	0.00755471
ENSG00000169891	9185	REPS2	RALBP1 associated Eps domain containing 2	1.98795	-0.551721	-5.67112	0.000228465	0.00761751
ENSG00000175745	7025	NR2F1	nuclear receptor subfamily 2 group F member 1	2.21452	0.694748	5.67044	0.000228675	0.00761751
ENSG00000103043	55697	VAC14	VAC14 component of PIKFYVE complex	5.70073	0.523503	5.66696	0.000229754	0.00763428
ENSG00000124120	79183	TTPAL	alpha tocopherol transfer protein like	5.56291	-0.271016	-5.66269	0.000231083	0.00765923
ENSG00000175592	8061	FOSL1	FOS like 1, AP-1 transcription factor subunit	5.94241	0.54779	5.65656	0.000233005	0.00768615
ENSG00000088367	2036	EPB41L1	erythrocyte membrane protein band 4.1 like 1	3.4583	-0.5512	-5.6564	0.000233054	0.00768615
ENSG00000041353	5874	RAB27B	RAB27B, member RAS oncogene family	2.91707	0.80596	5.65413	0.000233773	0.00769072
ENSG00000137331	8870	IER3	immediate early response 3	6.01197	1.00608	5.651	0.000234763	0.00770419
ENSG00000177842	253639	ZNF620	zinc finger protein 620	3.83303	0.311907	5.64604	0.000236343	0.00773688
ENSG00000133639	694	BTG1	BTG anti-proliferation factor 1	6.18318	-0.321913	-5.63912	0.000238569	0.00777389
ENSG00000166922	6447	SCG5	secretogranin V	0.278153	-0.873973	-5.63888	0.000238646	0.00777389
ENSG00000170456	160518	DENND5B	DENN domain containing 5B	5.95506	-0.422839	-5.63296	0.000240568	0.00780642
ENSG00000056487	112885	PHF21B	PHD finger protein 21B	-2.35092	0.544695	5.63218	0.000240823	0.00780642
ENSG00000169764	7360	UGP2	UDP-glucose pyrophosphorylase 2	7.06029	-0.410753	-5.62957	0.000241678	0.00781504
ENSG00000196549	4311	MME	membrane metalloendopeptidase	4.70795	0.514943	5.62628	0.000242756	0.00783081
ENSG00000040341	27067	STAU2	staufen double-stranded RNA binding protein 2	5.23897	-0.404217	-5.62407	0.000243487	0.0078353
ENSG00000154429	126731	CCSAP	centriole, cilia and spindle associated protein	5.64755	-0.422612	-5.61838	0.000245373	0.00787689
ENSG00000143882	245973	ATP6V1C2	ATPase H+ transporting V1 subunit C2	1.33154	1.12945	5.61427	0.000246746	0.00790183
ENSG00000143842	9580	SOX13	SRY-box transcription factor 13	6.60762	0.54986	5.61137	0.000247719	0.00791386
ENSG00000186010	51079	NDUFA13	NADH:ubiquinone oxidoreductase subunit A13	-0.624649	1.77253	5.6072	0.000249126	0.00793971
ENSG00000128655	50940	PDE11A	phosphodiesterase 11A	2.13671	-0.575676	-5.60052	0.000251399	0.00799291
ENSG00000132793	64900	LPIN3	lipin 3	3.90611	0.596853	5.59563	0.000253077	0.00802701
ENSG00000164056	10252	SPRY1	sprouty RTK signaling antagonist 1	5.9915	0.434016	5.58843	0.00025557	0.00806374
ENSG00000227036	400619	LINC00511	long intergenic non-protein coding RNA 511	4.65693	-0.351508	-5.58729	0.000255967	0.00806374
ENSG00000167615	114823	LENG8	leukocyte receptor cluster member 8	6.08518	0.919518	5.58703	0.000256059	0.00806374
ENSG00000101457	116092	DNTTIP1	deoxynucleotidyltransferase terminal interacting protein 1	5.88645	0.463981	5.57955	0.000258682	0.00812702
ENSG00000111962	10090	UST	uronyl 2-sulfotransferase	3.61198	-0.344742	-5.5696	0.000262213	0.0082053
ENSG00000092439	54822	TRPM7	transient receptor potential cation channel subfamily M member 7	6.91126	-0.368598	-5.56905	0.000262411	0.0082053
ENSG00000007392	55692	LUC7L	LUC7 like	4.57607	0.318697	5.56036	0.000265542	0.00824234
ENSG00000075223	10512	SEMA3C	semaphorin 3C	6.43304	-0.317112	-5.55982	0.000265739	0.00824234
ENSG00000140105	7453	WARS1	tryptophanyl-tRNA synthetase 1	7.90879	0.274319	5.55964	0.000265802	0.00824234
ENSG00000170915	85315	PAQR8	progestin and adipoQ receptor family member 8	4.82644	-0.383988	-5.55887	0.000266083	0.00824234
ENSG00000147454	51312	SLC25A37	solute carrier family 25 member 37	5.85759	0.41725	5.55246	0.000268422	0.0082587
ENSG00000196123	653319	KIAA0895L	KIAA0895 like	2.88323	0.60346	5.55154	0.000268762	0.0082587
ENSG00000153179	283349	RASSF3	Ras association domain family member 3	7.02076	-0.301449	-5.55109	0.000268925	0.0082587
ENSG00000049246	8863	PER3	period circadian regulator 3	5.05442	-0.276408	-5.55061	0.000269102	0.0082587
ENSG00000197702	55742	PARVA	parvin alpha	6.42836	-0.316905	-5.54558	0.000270959	0.00829648
ENSG00000150687	11098	PRSS23	serine protease 23	6.50335	-0.417147	-5.53891	0.000273441	0.00835319
ENSG00000111961	23328	SASH1	SAM and SH3 domain containing 1	6.21649	-0.315503	-5.52902	0.000277172	0.00844768
ENSG00000130830	4354	MPP1	membrane palmitoylated protein 1	4.22085	-0.257877	-5.52267	0.000279594	0.00850198
ENSG00000125454	60386	SLC25A19	solute carrier family 25 member 19	2.44258	0.457391	5.51677	0.000281866	0.00855143
ENSG00000166582	201161	CENPV	centromere protein V	2.2323	0.261223	5.49833	0.000289091	0.00875061
ENSG00000113328	900	CCNG1	cyclin G1	6.82988	-0.404771	-5.4963	0.000289899	0.0087551
ENSG00000102024	5358	PLS3	plastin 3	6.85522	-0.400054	-5.48823	0.000293131	0.00883258
ENSG00000105514	9545	RAB3D	RAB3D, member RAS oncogene family	2.24958	-0.496417	-5.48158	0.000295829	0.00889364
ENSG00000103994	64397	ZNF106	zinc finger protein 106	7.91043	-0.329434	-5.47763	0.000297442	0.00889562
ENSG00000168404	197259	MLKL	mixed lineage kinase domain like pseudokinase	2.98369	0.512418	5.47684	0.000297765	0.00889562
ENSG00000101871	4281	MID1	midline 1	5.05618	-0.338227	-5.47458	0.000298693	0.00889562
ENSG00000107738	64115	VSIR	V-set immunoregulatory receptor	3.02135	0.991933	5.4728	0.000299427	0.00889562
ENSG00000170545	57228	SMAGP	small cell adhesion glycoprotein	3.20408	0.582188	5.47189	0.0002998	0.00889562
ENSG00000130299	84705	GTPBP3	GTP binding protein 3, mitochondrial	3.56356	0.656282	5.4716	0.00029992	0.00889562
ENSG00000151576	79691	QTRT2	queuine tRNA-ribosyltransferase accessory subunit 2	6.10967	-0.290426	-5.46494	0.000302687	0.00895522
ENSG00000160796	23218	NBEAL2	neurobeachin like 2	5.07239	0.956695	5.46352	0.000303281	0.00895522
ENSG00000176444	1196	CLK2	CDC like kinase 2	5.78481	0.381345	5.46002	0.000304751	0.00896874
ENSG00000187017	83715	ESPN	espin	-1.36087	1.44739	5.4592	0.000305091	0.00896874
ENSG00000129055	25847	ANAPC13	anaphase promoting complex subunit 13	4.71921	-0.458264	-5.45456	0.000307055	0.00897891
ENSG00000152784	56978	PRDM8	PR/SET domain 8	3.55829	0.473217	5.45356	0.000307479	0.00897891
ENSG00000172927	26579	MYEOV	myeloma overexpressed	6.01116	0.396552	5.45143	0.000308383	0.00897891
ENSG00000249348	100885776	UGDH-AS1	UGDH antisense RNA 1	-0.0399656	-0.903134	-5.44954	0.000309189	0.00897891
ENSG00000104081	90427	BMF	Bcl2 modifying factor	2.92552	-0.583833	-5.44564	0.000310858	0.00897891
ENSG00000167555	84436	ZNF528	zinc finger protein 528	-2.12958	-2.0771	-5.44556	0.000310893	0.00897891
ENSG00000158856	2039	DMTN	dematin actin binding protein	3.52838	-0.774729	-5.44511	0.000311085	0.00897891
ENSG00000162772	467	ATF3	activating transcription factor 3	2.00796	0.637799	5.44473	0.000311249	0.00897891
ENSG00000133056	5287	PIK3C2B	phosphatidylinositol-4-phosphate 3-kinase catalytic subunit type 2 beta	4.89632	0.401246	5.44196	0.000312445	0.00897891
ENSG00000197043	309	ANXA6	annexin A6	7.66552	-0.28371	-5.44155	0.00031262	0.00897891
ENSG00000184564	84189	SLITRK6	SLIT and NTRK like family member 6	2.26714	-0.878499	-5.43848	0.00031395	0.00897891
ENSG00000231584	729234	FAHD2CP	fumarylacetoacetate hydrolase domain containing 2C, pseudogene	0.426494	-0.798089	-5.43672	0.000314716	0.00897891
ENSG00000136603	6498	SKIL	SKI like proto-oncogene	5.22653	-0.457075	-5.43605	0.000315006	0.00897891
ENSG00000168398	624	BDKRB2	bradykinin receptor B2	-0.137645	1.88531	5.43577	0.000315129	0.00897891
ENSG00000160145	8997	KALRN	kalirin RhoGEF kinase	1.69171	0.753708	5.43392	0.000315938	0.00897891
ENSG00000138641	8916	HERC3	HECT and RLD domain containing E3 ubiquitin protein ligase 3	3.95864	-0.373589	-5.43315	0.000316273	0.00897891
ENSG00000106780	1955	MEGF9	multiple EGF like domains 9	5.01193	-0.406995	-5.42909	0.000318055	0.0090102
ENSG00000180354	222166	MTURN	maturin, neural progenitor differentiation regulator homolog	2.28392	-0.651967	-5.42438	0.000320134	0.00904976
ENSG00000100767	89932	PAPLN	papilin, proteoglycan like sulfated glycoprotein	3.13335	0.680934	5.42196	0.000321211	0.0090609
ENSG00000108175	57178	ZMIZ1	zinc finger MIZ-type containing 1	8.05438	0.605103	5.41947	0.000322319	0.00907285
ENSG00000136895	84253	GARNL3	GTPase activating Rap/RanGAP domain like 3	-0.117246	-0.91538	-5.417	0.000323424	0.00908464
ENSG00000121858	8743	TNFSF10	TNF superfamily member 10	1.53428	0.987862	5.41206	0.000325647	0.00911221
ENSG00000223705	155400	NSUN5P1	NSUN5 pseudogene 1	3.66735	0.63284	5.41106	0.000326099	0.00911221
ENSG00000158805	92822	ZNF276	zinc finger protein 276	2.67233	0.691514	5.4093	0.000326895	0.00911221
ENSG00000144369	165215	FAM171B	family with sequence similarity 171 member B	4.57642	-0.419674	-5.40731	0.000327799	0.00911221
ENSG00000101187	28231	SLCO4A1	solute carrier organic anion transporter family member 4A1	4.55736	0.652125	5.40722	0.000327842	0.00911221
ENSG00000196323	29068	ZBTB44	zinc finger and BTB domain containing 44	4.91104	-0.381787	-5.40311	0.000329714	0.00911332
ENSG00000109452	8821	INPP4B	inositol polyphosphate-4-phosphatase type II B	6.03543	-0.484941	-5.40237	0.000330051	0.00911332
ENSG00000138613	83464	APH1B	aph-1 homolog B, gamma-secretase subunit	4.55854	-0.405462	-5.40227	0.0003301	0.00911332
ENSG00000087586	6790	AURKA	aurora kinase A	7.42381	-0.321206	-5.40111	0.000330631	0.00911332
ENSG00000112379	57221	ARFGEF3	ARFGEF family member 3	4.93012	0.3958	5.39806	0.000332033	0.00913298
ENSG00000197948	89848	FCHSD1	FCH and double SH3 domains 1	4.00061	0.612871	5.38944	0.000336031	0.0092238
ENSG00000197535	4644	MYO5A	myosin VA	8.60165	-0.298838	-5.3858	0.000337738	0.00925152
ENSG00000115414	2335	FN1	fibronectin 1	10.067	-0.375763	-5.37522	0.000342744	0.00936928
ENSG00000121039	157506	RDH10	retinol dehydrogenase 10	3.9039	0.330477	5.36921	0.00034562	0.00939608
ENSG00000134352	3572	IL6ST	interleukin 6 signal transducer	7.88769	-0.360348	-5.36881	0.000345816	0.00939608
ENSG00000147100	6567	SLC16A2	solute carrier family 16 member 2	2.70742	-0.479658	-5.36874	0.000345851	0.00939608
ENSG00000104859	11129	CLASRP	CLK4 associating serine/arginine rich protein	4.59537	0.601668	5.36634	0.000347006	0.00940819
ENSG00000128652	3232	HOXD3	homeobox D3	-0.00780192	0.835761	5.36394	0.00034817	0.00942049
ENSG00000111424	7421	VDR	vitamin D receptor	5.49466	0.417155	5.35996	0.000350104	0.0094422
ENSG00000101447	81610	FAM83D	family with sequence similarity 83 member D	6.24253	-0.272057	-5.35834	0.000350895	0.0094422
ENSG00000189171	6284	S100A13	S100 calcium binding protein A13	4.36602	0.476327	5.35791	0.000351109	0.0094422
ENSG00000110721	1119	CHKA	choline kinase alpha	4.5195	-0.322004	-5.35414	0.000352958	0.0094545
ENSG00000111674	2026	ENO2	enolase 2	7.38663	0.305064	5.35407	0.000352993	0.0094545
ENSG00000146112	170954	PPP1R18	protein phosphatase 1 regulatory subunit 18	7.20685	0.422393	5.35051	0.000354747	0.00948234
ENSG00000037042	27175	TUBG2	tubulin gamma 2	4.25684	0.474027	5.34733	0.000356328	0.00950543
ENSG00000116774	56944	OLFML3	olfactomedin like 3	3.25149	0.659147	5.34572	0.000357126	0.00950759
ENSG00000082805	23085	ERC1	ELKS/RAB6-interacting/CAST family member 1	7.2539	-0.265089	-5.3387	0.000360647	0.00958209
ENSG00000144802	64332	NFKBIZ	NFKB inhibitor zeta	3.87243	0.369302	5.3306	0.000364749	0.00967167
ENSG00000130147	23677	SH3BP4	SH3 domain binding protein 4	7.46515	-0.232865	-5.32544	0.000367392	0.00972232
ENSG00000198431	7296	TXNRD1	thioredoxin reductase 1	9.73155	-0.297188	-5.32229	0.000369013	0.00974577
ENSG00000115109	57669	EPB41L5	erythrocyte membrane protein band 4.1 like 5	3.60104	-0.549899	-5.3185	0.000370977	0.00977816
ENSG00000130522	3727	JUND	JunD proto-oncogene, AP-1 transcription factor subunit	4.01101	0.383083	5.31337	0.000373652	0.00982912
ENSG00000157483	4643	MYO1E	myosin IE	6.97923	-0.224484	-5.31049	0.00037516	0.00984866
ENSG00000100225	25793	FBXO7	F-box protein 7	7.3798	-0.253531	-5.30912	0.00037588	0.00984866
ENSG00000157617	25966	C2CD2	C2 calcium dependent domain containing 2	5.50067	0.234666	5.2986	0.000381465	0.00997527
ENSG00000180011	284273	ZADH2	zinc binding alcohol dehydrogenase domain containing 2	5.69666	-0.335595	-5.2957	0.000383017	0.00999615
ENSG00000103018	80777	CYB5B	cytochrome b5 type B	6.78505	-0.276638	-5.29314	0.000384398	0.0099972
ENSG00000110911	4891	SLC11A2	solute carrier family 11 member 2	6.43875	-0.354823	-5.29283	0.000384566	0.0099972
ENSG00000171862	5728	PTEN	phosphatase and tensin homolog	6.08079	-0.400236	-5.28284	0.000389997	0.0101043
ENSG00000213741	6235	RPS29	ribosomal protein S29	7.06201	-0.363342	-5.28245	0.000390211	0.0101043
ENSG00000168575	6575	SLC20A2	solute carrier family 20 member 2	5.65394	0.290773	5.28012	0.000391488	0.0101176
ENSG00000072778	37	ACADVL	acyl-CoA dehydrogenase very long chain	7.53434	0.385757	5.27708	0.000393167	0.0101283
ENSG00000176715	197322	ACSF3	acyl-CoA synthetase family member 3	4.00981	0.478383	5.2766	0.000393429	0.0101283
ENSG00000115687	23178	PASK	PAS domain containing serine/threonine kinase	4.08943	0.486212	5.27409	0.000394819	0.0101409
ENSG00000179981	10194	TSHZ1	teashirt zinc finger homeobox 1	4.74054	-0.316429	-5.27182	0.000396086	0.0101409
ENSG00000146592	9586	CREB5	cAMP responsive element binding protein 5	3.20722	0.535163	5.27159	0.000396211	0.0101409
ENSG00000130725	9040	UBE2M	ubiquitin conjugating enzyme E2 M	6.26633	0.292587	5.26591	0.000399391	0.0101864
ENSG00000114841	25981	DNAH1	dynein axonemal heavy chain 1	1.28111	0.972027	5.26389	0.000400525	0.0101864
ENSG00000138162	10579	TACC2	transforming acidic coiled-coil containing protein 2	4.81516	0.252069	5.26334	0.000400836	0.0101864
ENSG00000187607	57335	ZNF286A	zinc finger protein 286A	2.25407	-0.411889	-5.26149	0.000401883	0.0101864
ENSG00000074696	51495	HACD3	3-hydroxyacyl-CoA dehydratase 3	7.94349	-0.319535	-5.26146	0.000401901	0.0101864
ENSG00000151366	4718	NDUFC2	NADH:ubiquinone oxidoreductase subunit C2	3.20043	-0.522831	-5.26022	0.000402601	0.0101864
ENSG00000196821	64771	ILRUN	inflammation and lipid regulator with UBA-like and NBR1-like domains	7.13596	-0.217362	-5.25729	0.000404265	0.0102072
ENSG00000182010	219790	RTKN2	rhotekin 2	3.49063	-0.531467	-5.25607	0.00040496	0.0102072
ENSG00000170677	9306	SOCS6	suppressor of cytokine signaling 6	6.15984	-0.277724	-5.24626	0.000410601	0.0103297
ENSG00000087903	5990	RFX2	regulatory factor X2	2.70921	0.55649	5.24125	0.000413508	0.0103831
ENSG00000181026	64782	AEN	apoptosis enhancing nuclease	6.15086	0.362979	5.23907	0.000414783	0.0103898
ENSG00000094841	139596	UPRT	uracil phosphoribosyltransferase homolog	2.89899	-0.341763	-5.23812	0.00041534	0.0103898
ENSG00000100505	114088	TRIM9	tripartite motif containing 9	2.4362	0.683011	5.23367	0.000417956	0.0104355
ENSG00000093183	9117	SEC22C	SEC22 homolog C, vesicle trafficking protein	6.66755	-0.358856	-5.23198	0.000418954	0.0104408
ENSG00000179954	284297	SSC5D	scavenger receptor cysteine rich family member with 5 domains	3.35716	0.697845	5.22425	0.000423557	0.0105357
ENSG00000062716	81671	VMP1	vacuole membrane protein 1	7.49661	-0.303393	-5.21773	0.000427476	0.0106133
ENSG00000122641	3624	INHBA	inhibin subunit beta A	-0.50929	1.44237	5.21298	0.000430355	0.0106648
ENSG00000164961	9897	WASHC5	WASH complex subunit 5	6.88828	-0.28103	-5.20514	0.000435162	0.0107638
ENSG00000184232	220323	OAF	out at first homolog	4.94053	0.536191	5.20109	0.000437662	0.0108055
ENSG00000130513	9518	GDF15	growth differentiation factor 15	5.36089	0.92692	5.19558	0.000441093	0.0108699
ENSG00000127586	63922	CHTF18	chromosome transmission fidelity factor 18	3.47578	1.52594	5.19355	0.000442361	0.0108809
ENSG00000104067	7082	TJP1	tight junction protein 1	7.13714	-0.302784	-5.18927	0.000445056	0.010918
ENSG00000127955	2770	GNAI1	G protein subunit alpha i1	4.44785	-0.385993	-5.18854	0.000445513	0.010918
ENSG00000104885	84444	DOT1L	DOT1 like histone lysine methyltransferase	4.79683	0.900199	5.18604	0.000447096	0.0109365
ENSG00000165996	9200	HACD1	3-hydroxyacyl-CoA dehydratase 1	3.45111	-0.359112	-5.18201	0.000449661	0.010979
ENSG00000162804	25992	SNED1	sushi, nidogen and EGF like domains 1	4.36068	0.830539	5.17848	0.00045192	0.010994
ENSG00000122863	9469	CHST3	carbohydrate sulfotransferase 3	4.21509	-0.426602	-5.17846	0.000451932	0.010994
ENSG00000166974	10982	MAPRE2	microtubule associated protein RP/EB family member 2	5.52725	-0.307342	-5.16863	0.000458285	0.0111129
ENSG00000141956	63977	PRDM15	PR/SET domain 15	4.66512	0.336836	5.16831	0.000458496	0.0111129
ENSG00000172985	344558	SH3RF3	SH3 domain containing ring finger 3	2.59624	0.695564	5.1667	0.000459547	0.011118
ENSG00000183853	55243	KIRREL1	kirre like nephrin family adhesion molecule 1	8.16842	-0.259972	-5.1604	0.000463683	0.0111942
ENSG00000135074	8728	ADAM19	ADAM metallopeptidase domain 19	5.83273	0.364243	5.15899	0.000464614	0.0111942
ENSG00000118495	5325	PLAGL1	PLAG1 like zinc finger 1	2.62491	0.460113	5.15774	0.000465436	0.0111942
ENSG00000246859	100505678	STARD4-AS1	STARD4 antisense RNA 1	1.36505	-0.502222	-5.15558	0.000466874	0.0111942
ENSG00000161638	3678	ITGA5	integrin subunit alpha 5	6.46958	0.593635	5.15551	0.000466919	0.0111942
ENSG00000102221	9767	JADE3	jade family PHD finger 3	4.32394	-0.29667	-5.15357	0.00046821	0.0112049
ENSG00000095970	54209	TREM2	triggering receptor expressed on myeloid cells 2	-3.09946	0.687142	5.14947	0.000470947	0.0112501
ENSG00000182670	7267	TTC3	tetratricopeptide repeat domain 3	7.36181	-0.299648	-5.14712	0.000472528	0.0112676
ENSG00000172432	54676	GTPBP2	GTP binding protein 2	6.224	0.335304	5.14568	0.000473497	0.0112704
ENSG00000109680	55296	TBC1D19	TBC1 domain family member 19	2.59549	-0.345976	-5.13942	0.000477738	0.011351
ENSG00000142619	51702	PADI3	peptidyl arginine deiminase 3	0.939631	1.0149	5.13706	0.000479346	0.0113688
ENSG00000243701	344595	DUBR	DPPA2 upstream binding RNA	2.25918	-0.422861	-5.12423	0.000488201	0.0115582
ENSG00000075426	2355	FOSL2	FOS like 2, AP-1 transcription factor subunit	6.59796	0.329699	5.11921	0.000491713	0.0116012
ENSG00000158717	115992	RNF166	ring finger protein 166	2.84084	0.884526	5.11908	0.000491807	0.0116012
ENSG00000145730	5066	PAM	peptidylglycine alpha-amidating monooxygenase	7.13763	-0.290269	-5.11789	0.000492644	0.0116012
ENSG00000182985	23705	CADM1	cell adhesion molecule 1	6.25389	-0.366118	-5.11155	0.000497127	0.0116529
ENSG00000138834	23162	MAPK8IP3	mitogen-activated protein kinase 8 interacting protein 3	4.70058	1.106	5.11146	0.000497186	0.0116529
ENSG00000100234	7078	TIMP3	TIMP metallopeptidase inhibitor 3	7.01575	-0.319953	-5.11106	0.000497475	0.0116529
ENSG00000198467	7169	TPM2	tropomyosin 2	4.49311	1.00581	5.10753	0.000499993	0.0116912
ENSG00000153029	3140	MR1	major histocompatibility complex, class I-related	4.23561	-0.476108	-5.0966	0.000507867	0.0118544
ENSG00000170271	10826	FAXDC2	fatty acid hydroxylase domain containing 2	3.35865	-0.385874	-5.09419	0.000509626	0.0118746
ENSG00000145431	56034	PDGFC	platelet derived growth factor C	3.47949	-0.261658	-5.09074	0.000512151	0.0119071
ENSG00000173210	22885	ABLIM3	actin binding LIM protein family member 3	4.30068	0.58344	5.08903	0.000513408	0.0119071
ENSG00000072135	26469	PTPN18	protein tyrosine phosphatase non-receptor type 18	6.03164	0.273606	5.08748	0.000514543	0.0119071
ENSG00000164751	5828	PEX2	peroxisomal biogenesis factor 2	4.82959	-0.316511	-5.08739	0.000514614	0.0119071
ENSG00000112425	7957	EPM2A	EPM2A glucan phosphatase, laforin	3.40348	-0.450742	-5.08602	0.000515621	0.0119096
ENSG00000021355	1992	SERPINB1	serpin family B member 1	5.68075	-0.344347	-5.08212	0.00051851	0.0119555
ENSG00000163694	54502	RBM47	RNA binding motif protein 47	4.20663	0.285785	5.07849	0.000521221	0.0119971
ENSG00000213719	1192	CLIC1	chloride intracellular channel 1	9.27761	0.25879	5.07689	0.000522414	0.0120037
ENSG00000137936	8412	BCAR3	BCAR3 adaptor protein, NSP family member	6.69097	0.252454	5.07286	0.000525446	0.0120525
ENSG00000137809	22801	ITGA11	integrin subunit alpha 11	2.57538	0.512259	5.06803	0.000529102	0.0121154
ENSG00000031003	51306	FAM13B	family with sequence similarity 13 member B	5.3721	-0.401376	-5.06377	0.000532342	0.0121686
ENSG00000087074	23645	PPP1R15A	protein phosphatase 1 regulatory subunit 15A	6.20774	0.294127	5.06246	0.000533348	0.0121706
ENSG00000075945	22920	KIFAP3	kinesin associated protein 3	5.66316	-0.319631	-5.05972	0.000535451	0.0121798
ENSG00000109756	9693	RAPGEF2	Rap guanine nucleotide exchange factor 2	5.67988	-0.275056	-5.05954	0.00053559	0.0121798
ENSG00000132286	26515	TIMM10B	translocase of inner mitochondrial membrane 10B	4.63427	-0.387067	-5.0583	0.000536547	0.0121799
ENSG00000115318	84695	LOXL3	lysyl oxidase like 3	3.99436	0.485587	5.05715	0.000537431	0.0121799
ENSG00000146233	51302	CYP39A1	cytochrome P450 family 39 subfamily A member 1	1.1634	-0.667748	-5.05568	0.000538567	0.0121849
ENSG00000102893	5257	PHKB	phosphorylase kinase regulatory subunit beta	6.03012	-0.318152	-5.0487	0.000544003	0.0122869
ENSG00000117362	51107	APH1A	aph-1 homolog A, gamma-secretase subunit	7.21675	-0.339345	-5.04245	0.000548916	0.0123767
ENSG00000130340	51429	SNX9	sorting nexin 9	7.16462	-0.224936	-5.03844	0.000552092	0.0124079
ENSG00000123240	10133	OPTN	optineurin	5.46845	-0.251422	-5.03834	0.000552171	0.0124079
ENSG00000139915	161357	MDGA2	MAM domain containing glycosylphosphatidylinositol anchor 2	-2.08313	-0.456215	-5.03435	0.000555357	0.0124584
ENSG00000131370	9467	SH3BP5	SH3 domain binding protein 5	3.57644	0.599277	5.03308	0.000556373	0.0124601
ENSG00000006715	27072	VPS41	VPS41 subunit of HOPS complex	6.50902	-0.276552	-5.03146	0.000557672	0.0124681
ENSG00000135046	301	ANXA1	annexin A1	7.88069	0.412097	5.02859	0.000559983	0.0124987
ENSG00000073008	5817	PVR	PVR cell adhesion molecule	6.24801	0.277402	5.01893	0.000567837	0.0126492
ENSG00000173013	257236	CCDC96	coiled-coil domain containing 96	-0.832224	1.08064	5.01796	0.000568631	0.0126492
ENSG00000104856	5971	RELB	RELB proto-oncogene, NF-kB subunit	3.08033	0.657673	5.01651	0.000569822	0.0126544
ENSG00000135823	10228	STX6	syntaxin 6	5.49247	-0.311478	-5.01205	0.000573498	0.0127148
ENSG00000114302	5576	PRKAR2A	protein kinase cAMP-dependent type II regulatory subunit alpha	6.34373	-0.370487	-5.01041	0.000574859	0.0127237
ENSG00000174099	253827	MSRB3	methionine sulfoxide reductase B3	3.5019	-0.292003	-5.00864	0.000576331	0.0127305
ENSG00000080815	5663	PSEN1	presenilin 1	6.62189	-0.308616	-5.00773	0.000577088	0.0127305
ENSG00000039560	26064	RAI14	retinoic acid induced 14	7.08977	-0.309922	-5.00498	0.000579386	0.0127519
ENSG00000178726	7056	THBD	thrombomodulin	-2.60405	0.473612	5.00427	0.000579982	0.0127519
ENSG00000104765	665	BNIP3L	BCL2 interacting protein 3 like	6.01776	-0.397411	-5.00285	0.000581167	0.0127568
ENSG00000131374	9779	TBC1D5	TBC1 domain family member 5	6.81197	-0.298018	-5.00079	0.0005829	0.0127737
ENSG00000022267	2273	FHL1	four and a half LIM domains 1	3.34578	-0.695729	-4.99496	0.000587833	0.0128354
ENSG00000149177	5795	PTPRJ	protein tyrosine phosphatase receptor type J	4.98554	-0.34504	-4.99433	0.000588376	0.0128354
ENSG00000110237	9828	ARHGEF17	Rho guanine nucleotide exchange factor 17	4.64544	0.461903	4.99404	0.000588619	0.0128354
ENSG00000066926	2235	FECH	ferrochelatase	5.74836	-0.287844	-4.99049	0.000591652	0.0128602
ENSG00000173267	6623	SNCG	synuclein gamma	2.23335	1.09769	4.98899	0.000592937	0.0128602
ENSG00000134684	8565	YARS1	tyrosyl-tRNA synthetase 1	6.83783	0.211463	4.98824	0.000593576	0.0128602
ENSG00000122299	29066	ZC3H7A	zinc finger CCCH-type containing 7A	6.61377	-0.303211	-4.98817	0.000593637	0.0128602
ENSG00000068323	7030	TFE3	transcription factor binding to IGHM enhancer 3	5.13709	0.294419	4.98262	0.000598423	0.0129427
ENSG00000028310	65980	BRD9	bromodomain containing 9	5.42364	0.285041	4.97902	0.000601554	0.0129893
ENSG00000164088	132160	PPM1M	protein phosphatase, Mg2+/Mn2+ dependent 1M	3.07598	0.48765	4.97263	0.000607149	0.0130888
ENSG00000072121	23503	ZFYVE26	zinc finger FYVE-type containing 26	6.41415	-0.234896	-4.96574	0.000613245	0.0131987
ENSG00000171206	81603	TRIM8	tripartite motif containing 8	5.2942	0.454642	4.96004	0.000618333	0.0132722
ENSG00000131470	29893	PSMC3IP	PSMC3 interacting protein	3.44701	0.389769	4.95875	0.000619491	0.0132722
ENSG00000130762	27237	ARHGEF16	Rho guanine nucleotide exchange factor 16	-3.44688	1.35091	4.95856	0.000619664	0.0132722
ENSG00000138193	51196	PLCE1	phospholipase C epsilon 1	2.21398	-0.704834	-4.9571	0.000620975	0.0132788
ENSG00000179218	811	CALR	calreticulin	9.92318	-0.252889	-4.95157	0.000625983	0.0133327
ENSG00000132481	91107	TRIM47	tripartite motif containing 47	5.11226	0.768358	4.95154	0.000626014	0.0133327
ENSG00000146063	90933	TRIM41	tripartite motif containing 41	4.53884	0.348214	4.95099	0.000626511	0.0133327
ENSG00000140367	92912	UBE2Q2	ubiquitin conjugating enzyme E2 Q2	5.21767	-0.306686	-4.94789	0.00062934	0.0133715
ENSG00000164463	153222	CREBRF	CREB3 regulatory factor	4.75911	-0.335141	-4.94644	0.000630669	0.0133783
ENSG00000131788	10401	PIAS3	protein inhibitor of activated STAT 3	5.13414	0.28569	4.93361	0.000642536	0.0136082
ENSG00000174437	488	ATP2A2	ATPase sarcoplasmic/endoplasmic reticulum Ca2+ transporting 2	9.527	-0.284498	-4.93237	0.000643698	0.0136111
ENSG00000162959	51072	MEMO1	mediator of cell motility 1	0.304495	0.769082	4.92999	0.000645934	0.0136366
ENSG00000175768	401505	TOMM5	translocase of outer mitochondrial membrane 5	0.618131	0.513873	4.9247	0.00065093	0.0136662
ENSG00000104324	10404	CPQ	carboxypeptidase Q	5.3535	-0.28552	-4.92439	0.000651218	0.0136662
ENSG00000129158	26297	SERGEF	secretion regulating guanine nucleotide exchange factor	2.62946	0.330372	4.9242	0.000651405	0.0136662
ENSG00000167986	1642	DDB1	damage specific DNA binding protein 1	8.7348	-0.241296	-4.92414	0.000651461	0.0136662
ENSG00000213694	1903	S1PR3	sphingosine-1-phosphate receptor 3	1.03856	-0.713575	-4.92249	0.000653021	0.0136773
ENSG00000134982	324	APC	APC regulator of WNT signaling pathway	6.63282	-0.367369	-4.91917	0.00065619	0.013722
ENSG00000149948	8091	HMGA2	high mobility group AT-hook 2	6.16603	0.394112	4.91743	0.000657854	0.0137352
ENSG00000173598	11163	NUDT4	nudix hydrolase 4	5.34645	-0.434713	-4.9144	0.000660772	0.0137634
ENSG00000104998	9466	IL27RA	interleukin 27 receptor subunit alpha	3.9091	0.511895	4.91387	0.000661281	0.0137634
ENSG00000103657	8925	HERC1	HECT and RLD domain containing E3 ubiquitin protein ligase family member 1	7.09654	-0.322486	-4.91214	0.000662944	0.0137763
ENSG00000001461	57185	NIPAL3	NIPA like domain containing 3	5.11702	-0.332432	-4.90893	0.000666055	0.0138193
ENSG00000122707	8434	RECK	reversion inducing cysteine rich protein with kazal motifs	3.43197	-0.334281	-4.90117	0.00067364	0.0139549
ENSG00000006025	114881	OSBPL7	oxysterol binding protein like 7	2.65853	0.715797	4.88624	0.000688488	0.0142402
ENSG00000166526	7551	ZNF3	zinc finger protein 3	4.80573	-0.196178	-4.88459	0.000690154	0.0142437
ENSG00000166912	54893	MTMR10	myotubularin related protein 10	5.00988	-0.23322	-4.88394	0.000690807	0.0142437
ENSG00000138029	3032	HADHB	hydroxyacyl-CoA dehydrogenase trifunctional multienzyme complex subunit beta	7.72688	-0.278481	-4.88098	0.000693804	0.0142711
ENSG00000130720	84929	FIBCD1	fibrinogen C domain containing 1	0.303793	1.51941	4.88051	0.000694287	0.0142711
ENSG00000172986	727936	GXYLT2	glucoside xylosyltransferase 2	3.3455	-0.328835	-4.87727	0.000697584	0.0143117
ENSG00000124374	400961	PAIP2B	poly(A) binding protein interacting protein 2B	1.51774	-0.710273	-4.87645	0.000698423	0.0143117
ENSG00000136111	9882	TBC1D4	TBC1 domain family member 4	6.40253	-0.269273	-4.8726	0.000702368	0.0143704
ENSG00000165617	51339	DACT1	dishevelled binding antagonist of beta catenin 1	1.02808	-1.18691	-4.87057	0.000704453	0.0143856
ENSG00000114480	2632	GBE1	1,4-alpha-glucan branching enzyme 1	6.47586	-0.272058	-4.86977	0.00070528	0.0143856
ENSG00000127561	9143	SYNGR3	synaptogyrin 3	0.118046	0.651279	4.86827	0.000706836	0.0143951
ENSG00000168610	6774	STAT3	signal transducer and activator of transcription 3	7.02149	-0.195804	-4.86494	0.000710293	0.0144369
ENSG00000010292	9918	NCAPD2	non-SMC condensin I complex subunit D2	7.97648	-0.24259	-4.86419	0.000711063	0.0144369
ENSG00000168679	9122	SLC16A4	solute carrier family 16 member 4	4.76934	-0.259823	-4.86172	0.000713645	0.0144671
ENSG00000129646	84074	QRICH2	glutamine rich 2	1.77197	0.49893	4.86028	0.00071515	0.0144755
ENSG00000066735	26153	KIF26A	kinesin family member 26A	-1.78261	0.714759	4.85299	0.000722842	0.0146089
ENSG00000144730	54756	IL17RD	interleukin 17 receptor D	4.26756	-0.370568	-4.84881	0.000727282	0.0146763
ENSG00000197183	140688	NOL4L	nucleolar protein 4 like	6.13181	0.238416	4.84363	0.000732828	0.0147349
ENSG00000133962	79820	CATSPERB	cation channel sperm associated auxiliary subunit beta	-2.58853	0.786656	4.84335	0.000733136	0.0147349
ENSG00000120875	1846	DUSP4	dual specificity phosphatase 4	9.16188	0.196051	4.84202	0.000734561	0.0147349
ENSG00000077150	4791	NFKB2	nuclear factor kappa B subunit 2	5.3197	0.504693	4.84196	0.000734634	0.0147349
ENSG00000166579	81565	NDEL1	nudE neurodevelopment protein 1 like 1	4.89661	0.310185	4.84032	0.000736401	0.014748
ENSG00000155254	83742	MARVELD1	MARVEL domain containing 1	6.1035	-0.282118	-4.83476	0.000742442	0.0148466
ENSG00000188766	399473	SPRED3	sprouty related EVH1 domain containing 3	-0.631085	0.954315	4.83289	0.000744484	0.014865
ENSG00000003989	6542	SLC7A2	solute carrier family 7 member 2	5.33378	-0.375556	-4.83155	0.000745949	0.0148719
ENSG00000116209	9528	TMEM59	transmembrane protein 59	7.28786	-0.287501	-4.8287	0.00074908	0.0149119
ENSG00000154553	27295	PDLIM3	PDZ and LIM domain 3	2.33691	0.6057	4.82701	0.000750944	0.0149266
ENSG00000167978	23524	SRRM2	serine/arginine repetitive matrix 2	9.61454	0.367679	4.82161	0.000756927	0.0149593
ENSG00000018236	1272	CNTN1	contactin 1	1.51577	-0.786488	-4.82076	0.000757881	0.0149593
ENSG00000141682	5366	PMAIP1	phorbol-12-myristate-13-acetate-induced protein 1	4.30733	0.536095	4.82039	0.000758294	0.0149593
ENSG00000196683	54543	TOMM7	translocase of outer mitochondrial membrane 7	6.48171	-0.316375	-4.82007	0.000758643	0.0149593
ENSG00000183023	6546	SLC8A1	solute carrier family 8 member A1	2.37296	-0.505437	-4.81978	0.000758965	0.0149593
ENSG00000138439	150864	FAM117B	family with sequence similarity 117 member B	2.98974	-0.390505	-4.81912	0.000759713	0.0149593
ENSG00000132478	85451	UNK	unk zinc finger	4.80498	0.383679	4.81842	0.000760489	0.0149593
ENSG00000160888	9592	IER2	immediate early response 2	4.29873	0.405396	4.81669	0.000762426	0.0149706
ENSG00000178538	767	CA8	carbonic anhydrase 8	5.19192	-0.431054	-4.81492	0.000764419	0.0149706
ENSG00000131584	116983	ACAP3	ArfGAP with coiled-coil, ankyrin repeat and PH domains 3	3.87182	1.03473	4.81489	0.000764452	0.0149706
ENSG00000154240	201134	CEP112	centrosomal protein 112	3.17131	-0.284935	-4.81112	0.000768706	0.0150106
ENSG00000134330	285148	IAH1	isoamyl acetate hydrolyzing esterase 1 (putative)	4.70945	-0.371416	-4.81107	0.00076876	0.0150106
ENSG00000076248	7374	UNG	uracil DNA glycosylase	6.00014	-0.243394	-4.80851	0.000771665	0.0150337
ENSG00000134057	891	CCNB1	cyclin B1	7.63638	-0.251748	-4.80722	0.00077313	0.0150337
ENSG00000169592	283899	INO80E	INO80 complex subunit E	4.10664	0.707527	4.80704	0.000773344	0.0150337
ENSG00000106683	3984	LIMK1	LIM domain kinase 1	7.14702	0.805636	4.80471	0.000776002	0.0150633
ENSG00000242265	23089	PEG10	paternally expressed 10	7.43112	-0.292436	-4.80174	0.000779403	0.0151072
ENSG00000173846	1263	PLK3	polo like kinase 3	4.06412	0.706548	4.80016	0.000781215	0.0151121
ENSG00000184254	220	ALDH1A3	aldehyde dehydrogenase 1 family member A3	5.59214	-0.265952	-4.79954	0.000781933	0.0151121
ENSG00000089159	5829	PXN	paxillin	8.09372	0.545185	4.79618	0.000785814	0.0151649
ENSG00000105968	94239	H2AZ2	H2A.Z variant histone 2	7.26043	-0.278287	-4.79372	0.00078867	0.0151979
ENSG00000128340	5880	RAC2	Rac family small GTPase 2	4.82461	1.09671	4.78226	0.00080212	0.015429
ENSG00000171159	79095	C9orf16	chromosome 9 open reading frame 16	2.386	1.00612	4.78153	0.00080299	0.015429
ENSG00000196739	85301	COL27A1	collagen type XXVII alpha 1 chain	2.93563	0.948512	4.77479	0.000811021	0.0155608
ENSG00000184661	157313	CDCA2	cell division cycle associated 2	6.23318	-0.3063	-4.77325	0.000812868	0.0155737
ENSG00000170153	57484	RNF150	ring finger protein 150	1.96817	-0.749208	-4.7688	0.000818236	0.0156215
ENSG00000100918	9985	REC8	REC8 meiotic recombination protein	-0.677959	1.18756	4.76814	0.000819038	0.0156215
ENSG00000136160	1910	EDNRB	endothelin receptor type B	3.82316	-0.682917	-4.7676	0.000819695	0.0156215
ENSG00000110321	1982	EIF4G2	eukaryotic translation initiation factor 4 gamma 2	9.91501	-0.293517	-4.76659	0.000820922	0.0156215
ENSG00000134243	6272	SORT1	sortilin 1	8.01066	-0.330384	-4.76483	0.000823055	0.0156215
ENSG00000134825	746	TMEM258	transmembrane protein 258	4.03915	-0.341047	-4.76458	0.000823357	0.0156215
ENSG00000066629	2009	EML1	EMAP like 1	1.31512	-0.765054	-4.76311	0.000825147	0.0156215
ENSG00000124313	23096	IQSEC2	IQ motif and Sec7 domain ArfGEF 2	3.82954	0.58257	4.76246	0.000825944	0.0156215
ENSG00000017260	27032	ATP2C1	ATPase secretory pathway Ca2+ transporting 1	7.20528	-0.3449	-4.76244	0.000825966	0.0156215
ENSG00000153936	9653	HS2ST1	heparan sulfate 2-O-sulfotransferase 1	5.90079	-0.320051	-4.76104	0.000827677	0.0156315
ENSG00000164292	22836	RHOBTB3	Rho related BTB domain containing 3	6.29097	-0.345832	-4.75978	0.000829227	0.0156385
ENSG00000155850	1836	SLC26A2	solute carrier family 26 member 2	6.85674	-0.333673	-4.75823	0.000831138	0.0156386
ENSG00000116641	85440	DOCK7	dedicator of cytokinesis 7	6.82896	-0.369295	-4.75786	0.000831588	0.0156386
ENSG00000107105	1993	ELAVL2	ELAV like RNA binding protein 2	-1.76207	-2.31981	-4.75317	0.000837385	0.0157253
ENSG00000130707	445	ASS1	argininosuccinate synthase 1	0.312437	-2.76636	-4.75138	0.000839599	0.0157429
ENSG00000132274	10346	TRIM22	tripartite motif containing 22	1.12216	-0.743337	-4.7505	0.000840698	0.0157429
ENSG00000135318	4907	NT5E	5'-nucleotidase ecto	8.17725	0.282811	4.74523	0.000847288	0.0158439
ENSG00000132740	3508	IGHMBP2	immunoglobulin mu DNA binding protein 2	3.53754	0.501905	4.74375	0.000849146	0.0158563
ENSG00000154642	54149	C21orf91	chromosome 21 open reading frame 91	6.21324	-0.390542	-4.74225	0.000851046	0.0158694
ENSG00000012660	60481	ELOVL5	ELOVL fatty acid elongase 5	8.3436	-0.289756	-4.73908	0.000855052	0.0159217
ENSG00000070371	8218	CLTCL1	clathrin heavy chain like 1	2.10602	-0.607875	-4.73596	0.000859015	0.0159731
ENSG00000102900	9688	NUP93	nucleoporin 93	6.63945	-0.19216	-4.72777	0.000869517	0.0161069
ENSG00000042445	54884	RETSAT	retinol saturase	7.01017	-0.341755	-4.72762	0.000869716	0.0161069
ENSG00000115365	10314	LANCL1	LanC like 1	6.94312	-0.308499	-4.72751	0.000869855	0.0161069
ENSG00000248323	100505994	LUCAT1	lung cancer associated transcript 1	-0.456283	0.810616	4.72451	0.00087373	0.0161522
ENSG00000137124	219	ALDH1B1	aldehyde dehydrogenase 1 family member B1	5.44396	-0.252628	-4.72374	0.000874738	0.0161522
ENSG00000197345	219927	MRPL21	mitochondrial ribosomal protein L21	4.14673	0.275333	4.72204	0.000876945	0.016167
ENSG00000138175	403	ARL3	ADP ribosylation factor like GTPase 3	3.92383	-0.297441	-4.72125	0.000877979	0.016167
ENSG00000103429	51283	BFAR	bifunctional apoptosis regulator	6.80327	-0.250313	-4.71892	0.000881015	0.0161802
ENSG00000197965	9019	MPZL1	myelin protein zero like 1	7.05046	-0.268449	-4.71835	0.000881767	0.0161802
ENSG00000165929	123036	TC2N	tandem C2 domains, nuclear	-1.08585	0.307133	4.7167	0.000883937	0.0161802
ENSG00000164362	7015	TERT	telomerase reverse transcriptase	-0.0767884	1.64701	4.71654	0.000884147	0.0161802
ENSG00000130775	9473	THEMIS2	thymocyte selection associated family member 2	2.92779	0.435289	4.71604	0.000884797	0.0161802
ENSG00000132196	51478	HSD17B7	hydroxysteroid 17-beta dehydrogenase 7	2.15403	-0.572198	-4.71503	0.000886126	0.0161822
ENSG00000198089	9814	SFI1	SFI1 centrin binding protein	4.70339	0.608615	4.71384	0.000887699	0.0161886
ENSG00000144959	57552	NCEH1	neutral cholesterol ester hydrolase 1	6.70066	-0.338397	-4.71163	0.000890614	0.0162194
ENSG00000214013	2595	GANC	glucosidase alpha, neutral C	4.13165	-0.323068	-4.70609	0.000897989	0.0163313
ENSG00000154654	4685	NCAM2	neural cell adhesion molecule 2	-2.44277	-0.431551	-4.70453	0.000900071	0.0163468
ENSG00000187624	400566	C17orf97	chromosome 17 open reading frame 97	-0.354011	0.959328	4.69478	0.000913238	0.0165594
ENSG00000111846	2651	GCNT2	glucosaminyl (N-acetyl) transferase 2 (I blood group)	4.76247	-0.368495	-4.69401	0.000914278	0.0165594
ENSG00000237441	5863	RGL2	ral guanine nucleotide dissociation stimulator like 2	5.31471	0.441638	4.69264	0.000916141	0.0165705
ENSG00000036549	26009	ZZZ3	zinc finger ZZ-type containing 3	6.28589	-0.436349	-4.69074	0.000918745	0.016595
ENSG00000230590	100302692	FTX	FTX transcript, XIST regulator	-0.194585	-0.301847	-4.68822	0.000922197	0.0166347
ENSG00000264364	140735	DYNLL2	dynein light chain LC8-type 2	6.55604	-0.262426	-4.68614	0.000925057	0.0166598
ENSG00000100347	25813	SAMM50	SAMM50 sorting and assembly machinery component	6.04542	-0.235007	-4.68402	0.000927985	0.0166598
ENSG00000141424	25800	SLC39A6	solute carrier family 39 member 6	7.84038	-0.279493	-4.68271	0.000929806	0.0166598
ENSG00000198908	80823	BHLHB9	basic helix-loop-helix family member b9	1.17358	-0.602053	-4.68254	0.000930045	0.0166598
ENSG00000077782	2260	FGFR1	fibroblast growth factor receptor 1	7.59837	0.392476	4.68201	0.000930779	0.0166598
ENSG00000146476	79624	ARMT1	acidic residue methyltransferase 1	5.48433	-0.337889	-4.68176	0.000931129	0.0166598
ENSG00000108187	64081	PBLD	phenazine biosynthesis like protein domain containing	2.12456	-0.422538	-4.68006	0.000933482	0.0166794
ENSG00000176273	159371	SLC35G1	solute carrier family 35 member G1	4.03752	-0.342815	-4.67905	0.000934889	0.016682
ENSG00000254685	8790	FPGT	fucose-1-phosphate guanylyltransferase	3.78263	-0.3152	-4.67344	0.000942745	0.0167996
ENSG00000255284	171391	LOC171391	uncharacterized LOC171391	0.593786	0.868521	4.66984	0.000947831	0.0168659
ENSG00000126391	83786	FRMD8	FERM domain containing 8	5.41242	0.591628	4.66901	0.000949011	0.0168659
ENSG00000204681	2550	GABBR1	gamma-aminobutyric acid type B receptor subunit 1	4.28828	0.531982	4.66526	0.000954337	0.0169243
ENSG00000196878	3914	LAMB3	laminin subunit beta 3	5.21853	0.67276	4.66448	0.000955443	0.0169243
ENSG00000172345	80765	STARD5	StAR related lipid transfer domain containing 5	2.5293	-0.347616	-4.664	0.000956127	0.0169243
ENSG00000140280	256586	LYSMD2	LysM domain containing 2	2.91346	-0.45756	-4.66234	0.000958498	0.0169437
ENSG00000057252	6646	SOAT1	sterol O-acyltransferase 1	7.94071	-0.308783	-4.65896	0.000963356	0.0170069
ENSG00000156471	9791	PTDSS1	phosphatidylserine synthase 1	7.57858	-0.294961	-4.65786	0.000964941	0.0170122
ENSG00000099377	80270	HSD3B7	hydroxy-delta-5-steroid dehydrogenase, 3 beta- and steroid delta-isomerase 7	3.66505	0.643637	4.65687	0.000966365	0.0170147
ENSG00000140522	6017	RLBP1	retinaldehyde binding protein 1	-0.547926	0.302584	4.65308	0.000971856	0.0170887
ENSG00000203896	54923	LIME1	Lck interacting transmembrane adaptor 1	0.162073	1.0219	4.65003	0.000976302	0.0171441
ENSG00000008277	53616	ADAM22	ADAM metallopeptidase domain 22	4.33913	-0.289688	-4.64468	0.000984156	0.0172247
ENSG00000175482	57804	POLD4	DNA polymerase delta 4, accessory subunit	0.949237	0.857941	4.64396	0.000985214	0.0172247
ENSG00000151348	2132	EXT2	exostosin glycosyltransferase 2	6.3014	-0.27016	-4.64343	0.000985988	0.0172247
ENSG00000053254	1112	FOXN3	forkhead box N3	4.87961	-0.292903	-4.64268	0.000987105	0.0172247
ENSG00000103365	23062	GGA2	golgi associated, gamma adaptin ear containing, ARF binding protein 2	6.59832	-0.23537	-4.64249	0.000987386	0.0172247
ENSG00000151789	79750	ZNF385D	zinc finger protein 385D	-0.176445	0.944522	4.63965	0.00099158	0.0172751
ENSG00000164946	158326	FREM1	FRAS1 related extracellular matrix 1	-1.4631	-0.386839	-4.63791	0.000994169	0.0172975
ENSG00000222009	149478	BTBD19	BTB domain containing 19	3.68836	0.694823	4.63421	0.000999701	0.0173359
ENSG00000167549	84940	CORO6	coronin 6	0.215093	1.06332	4.63366	0.00100053	0.0173359
ENSG00000169439	6383	SDC2	syndecan 2	4.977	0.254372	4.63286	0.00100172	0.0173359
ENSG00000134508	91768	CABLES1	Cdk5 and Abl enzyme substrate 1	5.85466	-0.254364	-4.6328	0.00100182	0.0173359
ENSG00000078804	58476	TP53INP2	tumor protein p53 inducible nuclear protein 2	5.34048	-0.26013	-4.63128	0.00100409	0.0173359
ENSG00000136718	92856	IMP4	IMP U3 small nucleolar ribonucleoprotein 4	5.66369	0.322709	4.6312	0.00100422	0.0173359
ENSG00000218891	163033	ZNF579	zinc finger protein 579	1.7694	0.457909	4.6274	0.00100996	0.0173399
ENSG00000139291	55266	TMEM19	transmembrane protein 19	5.04754	-0.361792	-4.6273	0.0010101	0.0173399
ENSG00000162591	1953	MEGF6	multiple EGF like domains 6	-3.4208	1.27234	4.62627	0.00101167	0.0173399
ENSG00000162576	54587	MXRA8	matrix remodeling associated 8	3.97626	0.926724	4.62618	0.0010118	0.0173399
ENSG00000198826	9824	ARHGAP11A	Rho GTPase activating protein 11A	7.58221	-0.281012	-4.62616	0.00101182	0.0173399
ENSG00000172661	253725	WASHC2C	WASH complex subunit 2C	4.76971	-0.28384	-4.62544	0.00101293	0.0173399
ENSG00000121064	59342	SCPEP1	serine carboxypeptidase 1	5.81709	-0.324309	-4.62499	0.00101361	0.0173399
ENSG00000223768	642852	LINC00205	long intergenic non-protein coding RNA 205	2.85925	-0.290563	-4.62109	0.00101955	0.0173767
ENSG00000140396	10499	NCOA2	nuclear receptor coactivator 2	6.34673	-0.281218	-4.62081	0.00101998	0.0173767
ENSG00000148908	6001	RGS10	regulator of G protein signaling 10	5.29191	-0.228155	-4.62044	0.00102055	0.0173767
ENSG00000152558	114908	TMEM123	transmembrane protein 123	7.00447	-0.331842	-4.62014	0.001021	0.0173767
ENSG00000168071	283234	CCDC88B	coiled-coil domain containing 88B	0.451417	0.721838	4.61898	0.00102278	0.0173847
ENSG00000170540	23204	ARL6IP1	ADP ribosylation factor like GTPase 6 interacting protein 1	8.23662	-0.352759	-4.61716	0.00102558	0.017391
ENSG00000160293	7410	VAV2	vav guanine nucleotide exchange factor 2	4.27336	0.393868	4.61647	0.00102664	0.017391
ENSG00000205213	55366	LGR4	leucine rich repeat containing G protein-coupled receptor 4	3.75725	-0.436762	-4.61618	0.00102709	0.017391
ENSG00000167553	84790	TUBA1C	tubulin alpha 1c	7.96044	-0.234164	-4.61472	0.00102935	0.017407
ENSG00000144366	51454	GULP1	GULP PTB domain containing engulfment adaptor 1	5.15952	-0.254524	-4.61322	0.00103166	0.0174239
ENSG00000085832	2060	EPS15	epidermal growth factor receptor pathway substrate 15	6.16175	-0.303301	-4.60853	0.00103895	0.0175109
ENSG00000101577	9663	LPIN2	lipin 2	4.86752	-0.191886	-4.60821	0.00103946	0.0175109
ENSG00000122970	28981	IFT81	intraflagellar transport 81	4.56269	-0.370264	-4.60701	0.00104132	0.0175201
ENSG00000166024	27291	R3HCC1L	R3H domain and coiled-coil containing 1 like	5.09531	-0.288707	-4.6033	0.00104715	0.0175958
ENSG00000095752	3589	IL11	interleukin 11	-0.927295	1.38233	4.59839	0.0010549	0.0177036
ENSG00000070731	10610	ST6GALNAC2	ST6 N-acetylgalactosaminide alpha-2,6-sialyltransferase 2	4.08906	-0.454152	-4.59699	0.00105712	0.0177185
ENSG00000197976	8227	AKAP17A	A-kinase anchoring protein 17A	4.65612	0.459399	4.59468	0.0010608	0.0177519
ENSG00000168216	55788	LMBRD1	LMBR1 domain containing 1	4.76176	-0.327765	-4.59406	0.00106179	0.0177519
ENSG00000077549	832	CAPZB	capping actin protein of muscle Z-line subunit beta	7.47055	-0.177501	-4.58756	0.00107222	0.0179037
ENSG00000149260	726	CAPN5	calpain 5	3.77368	0.567841	4.58484	0.00107662	0.0179196
ENSG00000173442	254102	EHBP1L1	EH domain binding protein 1 like 1	6.326	0.357639	4.58396	0.00107805	0.0179196
ENSG00000035403	7414	VCL	vinculin	8.42112	-0.216315	-4.58364	0.00107856	0.0179196
ENSG00000103978	25963	TMEM87A	transmembrane protein 87A	6.13682	-0.313534	-4.58285	0.00107985	0.0179196
ENSG00000024526	55635	DEPDC1	DEP domain containing 1	6.19799	-0.28328	-4.5828	0.00107993	0.0179196
ENSG00000168758	54910	SEMA4C	semaphorin 4C	6.32186	0.754817	4.5748	0.00109301	0.0181139
ENSG00000108861	1845	DUSP3	dual specificity phosphatase 3	6.08905	-0.203404	-4.57082	0.00109959	0.0182001
ENSG00000153574	22934	RPIA	ribose 5-phosphate isomerase A	4.46035	-0.349809	-4.56939	0.00110196	0.0182001
ENSG00000203778	619208	FAM229B	family with sequence similarity 229 member B	1.81586	-0.452602	-4.56815	0.00110403	0.0182001
ENSG00000197045	2764	GMFB	glia maturation factor beta	6.80841	-0.36399	-4.56728	0.00110547	0.0182001
ENSG00000107771	54462	CCSER2	coiled-coil serine rich protein 2	5.69458	-0.303697	-4.56709	0.00110579	0.0182001
ENSG00000167528	121274	ZNF641	zinc finger protein 641	3.12805	-0.311509	-4.5659	0.00110777	0.0182001
ENSG00000066056	7075	TIE1	tyrosine kinase with immunoglobulin like and EGF like domains 1	-0.807481	1.02722	4.56551	0.00110842	0.0182001
ENSG00000177606	3725	JUN	Jun proto-oncogene, AP-1 transcription factor subunit	2.82147	0.697283	4.56471	0.00110977	0.0182001
ENSG00000164877	79778	MICALL2	MICAL like 2	3.80282	1.25767	4.56423	0.00111056	0.0182001
ENSG00000167315	10449	ACAA2	acetyl-CoA acyltransferase 2	6.33794	-0.274215	-4.56254	0.0011134	0.0182045
ENSG00000178234	63917	GALNT11	polypeptide N-acetylgalactosaminyltransferase 11	5.2891	-0.297092	-4.56241	0.00111361	0.0182045
ENSG00000219438	25817	TAFA5	TAFA chemokine like family member 5	-0.551072	0.539547	4.5611	0.00111582	0.0182045
ENSG00000071246	22846	VASH1	vasohibin 1	4.41963	0.484031	4.5608	0.00111633	0.0182045
ENSG00000108813	1748	DLX4	distal-less homeobox 4	-0.0644197	-0.71942	-4.55857	0.00112009	0.0182208
ENSG00000107821	81621	KAZALD1	Kazal type serine peptidase inhibitor domain 1	3.06464	0.491051	4.55625	0.00112401	0.0182208
ENSG00000077498	7299	TYR	tyrosinase	1.34039	-0.321508	-4.55616	0.00112418	0.0182208
ENSG00000158985	56990	CDC42SE2	CDC42 small effector 2	5.30807	-0.283226	-4.55603	0.00112439	0.0182208
ENSG00000187531	51547	SIRT7	sirtuin 7	4.06695	0.488307	4.55588	0.00112464	0.0182208
ENSG00000167173	56905	C15orf39	chromosome 15 open reading frame 39	4.68155	0.859559	4.55459	0.00112684	0.0182208
ENSG00000164096	401152	C4orf3	chromosome 4 open reading frame 3	5.40003	-0.263861	-4.55436	0.00112722	0.0182208
ENSG00000106771	23731	TMEM245	transmembrane protein 245	7.27752	-0.343654	-4.55372	0.00112832	0.0182208
ENSG00000136861	55755	CDK5RAP2	CDK5 regulatory subunit associated protein 2	6.76247	-0.181785	-4.54804	0.00113804	0.0183481
ENSG00000243927	64968	MRPS6	mitochondrial ribosomal protein S6	4.78457	0.358424	4.5475	0.00113897	0.0183481
ENSG00000166349	5896	RAG1	recombination activating 1	0.454933	-0.598553	-4.5404	0.00115125	0.0185234
ENSG00000197860	54557	SGTB	small glutamine rich tetratricopeptide repeat containing beta	3.86313	-0.448688	-4.53802	0.00115539	0.0185459
ENSG00000013573	1663	DDX11	DEAD/H-box helicase 11	5.25796	0.475819	4.53799	0.00115544	0.0185459
ENSG00000177045	147912	SIX5	SIX homeobox 5	-0.056778	1.70845	4.5342	0.00116209	0.0186299
ENSG00000137628	55601	DDX60	DExD/H-box helicase 60	4.56739	-0.318217	-4.52743	0.00117404	0.0187989
ENSG00000167522	29123	ANKRD11	ankyrin repeat domain 11	7.38556	0.334073	4.5256	0.00117731	0.0188243
ENSG00000197467	1305	COL13A1	collagen type XIII alpha 1 chain	2.74126	0.828426	4.52494	0.00117847	0.0188243
ENSG00000146426	26230	TIAM2	TIAM Rac1 associated GEF 2	3.46539	-0.418645	-4.52196	0.00118381	0.0188868
ENSG00000160862	563	AZGP1	alpha-2-glycoprotein 1, zinc-binding	-2.41449	-0.449317	-4.51826	0.00119046	0.0189701
ENSG00000103152	4350	MPG	N-methylpurine DNA glycosylase	3.76227	1.0696	4.51659	0.00119347	0.018983
ENSG00000168916	57507	ZNF608	zinc finger protein 608	4.3523	-0.301042	-4.51596	0.00119461	0.018983
ENSG00000139971	145407	ARMH4	armadillo like helical domain containing 4	1.74561	-0.580219	-4.51543	0.00119557	0.018983
ENSG00000101199	55738	ARFGAP1	ADP ribosylation factor GTPase activating protein 1	6.54123	0.766073	4.51231	0.00120125	0.0190415
ENSG00000165233	84270	CARD19	caspase recruitment domain family member 19	4.10088	1.02374	4.51183	0.00120212	0.0190415
ENSG00000161980	51728	POLR3K	RNA polymerase III subunit K	4.00217	0.276793	4.5095	0.00120637	0.019086
ENSG00000198054	84677	DSCR8	Down syndrome critical region 8	2.42086	-0.446405	-4.50817	0.0012088	0.0191017
ENSG00000183010	5831	PYCR1	pyrroline-5-carboxylate reductase 1	3.33537	0.754821	4.5042	0.0012161	0.0191942
ENSG00000169410	5780	PTPN9	protein tyrosine phosphatase non-receptor type 9	5.85526	-0.22957	-4.49968	0.00122447	0.0193032
ENSG00000183150	2842	GPR19	G protein-coupled receptor 19	2.34012	-0.31141	-4.49767	0.0012282	0.0193127
ENSG00000162441	84328	LZIC	leucine zipper and CTNNBIP1 domain containing	3.83971	-0.365789	-4.49737	0.00122877	0.0193127
ENSG00000215717	56900	TMEM167B	transmembrane protein 167B	4.66576	-0.296613	-4.49701	0.00122944	0.0193127
ENSG00000048392	50484	RRM2B	ribonucleotide reductase regulatory TP53 inducible subunit M2B	6.39158	-0.345895	-4.49293	0.00123707	0.0193538
ENSG00000146674	3486	IGFBP3	insulin like growth factor binding protein 3	4.45629	0.257339	4.49236	0.00123814	0.0193538
ENSG00000182022	51363	CHST15	carbohydrate sulfotransferase 15	2.44223	0.632713	4.49187	0.00123906	0.0193538
ENSG00000243444	445815	PALM2AKAP2	PALM2 and AKAP2 fusion	1.18668	0.79689	4.49177	0.00123925	0.0193538
ENSG00000071967	79901	CYBRD1	cytochrome b reductase 1	5.89935	-0.231186	-4.49171	0.00123936	0.0193538
ENSG00000161996	197335	WDR90	WD repeat domain 90	4.01674	1.10907	4.49078	0.00124112	0.0193585
ENSG00000167595	148137	PROSER3	proline and serine rich 3	3.95695	0.557831	4.48857	0.00124528	0.0194007
ENSG00000131375	23473	CAPN7	calpain 7	5.69068	-0.263854	-4.48661	0.00124899	0.019422
ENSG00000004777	115703	ARHGAP33	Rho GTPase activating protein 33	2.81819	1.07622	4.4863	0.00124958	0.019422
ENSG00000141854	113230	MISP3	MISP family member 3	0.634449	0.971549	4.48443	0.00125315	0.0194546
ENSG00000105398	6822	SULT2A1	sulfotransferase family 2A member 1	-0.359708	-0.313842	-4.48125	0.00125921	0.0195167
ENSG00000143799	142	PARP1	poly(ADP-ribose) polymerase 1	9.16902	-0.19948	-4.48079	0.00126009	0.0195167
ENSG00000122042	5412	UBL3	ubiquitin like 3	6.03564	-0.333022	-4.47594	0.00126943	0.0196384
ENSG00000167799	254552	NUDT8	nudix hydrolase 8	0.110208	1.22446	4.47376	0.00127363	0.0196804
ENSG00000109762	83891	SNX25	sorting nexin 25	5.03973	-0.278324	-4.47161	0.0012778	0.0197218
ENSG00000064115	51768	TM7SF3	transmembrane 7 superfamily member 3	7.26922	-0.296251	-4.46675	0.00128728	0.0198358
ENSG00000169118	53944	CSNK1G1	casein kinase 1 gamma 1	5.33843	-0.273535	-4.4663	0.00128817	0.0198358
ENSG00000124201	57169	ZNFX1	zinc finger NFX1-type containing 1	6.76562	-0.215655	-4.46522	0.00129029	0.0198452
ENSG00000184863	155435	RBM33	RNA binding motif protein 33	5.98304	0.200944	4.4614	0.00129781	0.0199378
ENSG00000122729	48	ACO1	aconitase 1	5.85829	-0.258767	-4.46015	0.00130028	0.0199526
ENSG00000067141	4756	NEO1	neogenin 1	6.49488	-0.257335	-4.45816	0.00130423	0.0199581
ENSG00000163644	152926	PPM1K	protein phosphatase, Mg2+/Mn2+ dependent 1K	4.43372	-0.306814	-4.45723	0.00130608	0.0199581
ENSG00000144455	285362	SUMF1	sulfatase modifying factor 1	5.13538	-0.258047	-4.45699	0.00130655	0.0199581
ENSG00000129347	65095	KRI1	KRI1 homolog	5.1217	0.341084	4.45694	0.00130665	0.0199581
ENSG00000136002	50649	ARHGEF4	Rho guanine nucleotide exchange factor 4	2.9274	0.423238	4.45618	0.00130818	0.0199584
ENSG00000141429	2589	GALNT1	polypeptide N-acetylgalactosaminyltransferase 1	6.99891	-0.294373	-4.45449	0.00131154	0.0199866
ENSG00000119865	25927	CNRIP1	cannabinoid receptor interacting protein 1	3.23625	-0.333732	-4.453	0.00131452	0.020009
ENSG00000112874	83594	NUDT12	nudix hydrolase 12	4.19057	-0.407464	-4.45095	0.00131863	0.0200486
ENSG00000198482	388558	ZNF808	zinc finger protein 808	-1.60647	-2.0771	-4.44657	0.00132747	0.02016
ENSG00000103168	9013	TAF1C	TATA-box binding protein associated factor, RNA polymerase I subunit C	4.39412	0.973834	4.44479	0.00133108	0.0201916
ENSG00000198663	221477	C6orf89	chromosome 6 open reading frame 89	7.19636	-0.208234	-4.44335	0.00133401	0.0202129
ENSG00000170266	2720	GLB1	galactosidase beta 1	6.81762	-0.25103	-4.44179	0.00133719	0.0202337
ENSG00000164405	27089	UQCRQ	ubiquinol-cytochrome c reductase complex III subunit VII	5.29276	-0.239659	-4.44118	0.00133843	0.0202337
ENSG00000151779	51594	NBAS	NBAS subunit of NRZ tethering complex	6.29862	-0.25794	-4.43949	0.00134189	0.0202629
ENSG00000101888	55916	NXT2	nuclear transport factor 2 like export factor 2	4.78509	-0.339796	-4.43751	0.00134595	0.020301
ENSG00000167749	9622	KLK4	kallikrein related peptidase 4	-1.90877	0.303321	4.43593	0.00134918	0.0203077
ENSG00000189043	4697	NDUFA4	NDUFA4 mitochondrial complex associated	6.83482	-0.262525	-4.4358	0.00134945	0.0203077
ENSG00000130584	140685	ZBTB46	zinc finger and BTB domain containing 46	3.04562	0.616155	4.43427	0.00135261	0.0203224
ENSG00000102805	1203	CLN5	CLN5 intracellular trafficking protein	4.58403	-0.197469	-4.43384	0.0013535	0.0203224
ENSG00000081026	260425	MAGI3	membrane associated guanylate kinase, WW and PDZ domain containing 3	4.1901	-0.376602	-4.43227	0.00135675	0.0203482
ENSG00000257242	256021	LINC01619	long intergenic non-protein coding RNA 1619	-1.16613	-1.50541	-4.43113	0.00135911	0.0203606
ENSG00000171223	3726	JUNB	JunB proto-oncogene, AP-1 transcription factor subunit	2.56965	1.58835	4.42759	0.00136647	0.0204477
ENSG00000159399	3099	HK2	hexokinase 2	6.01468	0.21131	4.42542	0.00137101	0.0204925
ENSG00000129667	79651	RHBDF2	rhomboid 5 homolog 2	4.83101	0.85055	4.42303	0.00137603	0.0205444
ENSG00000186298	5501	PPP1CC	protein phosphatase 1 catalytic subunit gamma	7.63309	-0.272269	-4.42206	0.00137808	0.0205518
ENSG00000025434	10062	NR1H3	nuclear receptor subfamily 1 group H member 3	1.61858	0.361147	4.41495	0.00139314	0.0207531
ENSG00000250067	374887	YJEFN3	YjeF N-terminal domain containing 3	2.03694	0.714986	4.41341	0.00139642	0.0207775
ENSG00000182481	3838	KPNA2	karyopherin subunit alpha 2	8.89938	-0.252499	-4.41271	0.00139791	0.0207775
ENSG00000141497	84225	ZMYND15	zinc finger MYND-type containing 15	-1.26993	1.60166	4.4111	0.00140136	0.0207854
ENSG00000103326	6650	CAPN15	calpain 15	3.47908	1.18955	4.411	0.00140158	0.0207854
ENSG00000174306	23051	ZHX3	zinc fingers and homeoboxes 3	5.73812	0.296137	4.40927	0.00140528	0.0208133
ENSG00000087494	5744	PTHLH	parathyroid hormone like hormone	-0.548835	-1.00529	-4.40866	0.0014066	0.0208133
ENSG00000185515	79184	BRCC3	BRCA1/BRCA2-containing complex subunit 3	4.33735	-0.349079	-4.40657	0.0014111	0.0208566
ENSG00000162434	3716	JAK1	Janus kinase 1	6.94533	-0.219932	-4.40521	0.00141404	0.0208767
ENSG00000131069	55902	ACSS2	acyl-CoA synthetase short chain family member 2	5.70718	-0.216405	-4.40155	0.00142198	0.0209707
ENSG00000112033	5467	PPARD	peroxisome proliferator activated receptor delta	4.8958	0.541169	4.3987	0.00142822	0.0210272
ENSG00000123908	27161	AGO2	argonaute RISC catalytic component 2	5.23227	0.40069	4.39834	0.00142899	0.0210272
ENSG00000053770	55745	AP5M1	adaptor related protein complex 5 subunit mu 1	5.13736	-0.287495	-4.39558	0.00143505	0.0210931
ENSG00000116198	9731	CEP104	centrosomal protein 104	4.55841	-0.205321	-4.39459	0.00143722	0.0211016
ENSG00000168395	84289	ING5	inhibitor of growth family member 5	4.32183	0.285085	4.39332	0.00144002	0.0211193
ENSG00000130203	348	APOE	apolipoprotein E	5.10144	0.785446	4.39053	0.00144621	0.0211656
ENSG00000131187	2161	F12	coagulation factor XII	0.0622219	1.04092	4.39045	0.00144638	0.0211656
ENSG00000164032	3015	H2AZ1	H2A.Z variant histone 1	8.39332	-0.234803	-4.38639	0.0014554	0.0212743
ENSG00000113319	5924	RASGRF2	Ras protein specific guanine nucleotide releasing factor 2	2.55502	-0.500876	-4.38287	0.00146327	0.0213389
ENSG00000164897	83590	TMUB1	transmembrane and ubiquitin like domain containing 1	3.65875	0.995061	4.38258	0.00146394	0.0213389
ENSG00000140395	80349	WDR61	WD repeat domain 61	5.76246	-0.248155	-4.38188	0.0014655	0.0213389
ENSG00000116729	79971	WLS	Wnt ligand secretion mediator	6.53265	-0.277945	-4.38154	0.00146627	0.0213389
ENSG00000115457	3485	IGFBP2	insulin like growth factor binding protein 2	6.19492	0.969844	4.3789	0.00147222	0.021402
ENSG00000151388	81792	ADAMTS12	ADAM metallopeptidase with thrombospondin type 1 motif 12	-1.40788	-1.70862	-4.37656	0.00147751	0.0214369
ENSG00000242114	51537	MTFP1	mitochondrial fission process 1	-1.35186	1.57421	4.37641	0.00147785	0.0214369
ENSG00000182379	11247	NXPH4	neurexophilin 4	0.860328	1.02567	4.3748	0.0014815	0.0214664
ENSG00000116604	4209	MEF2D	myocyte enhancer factor 2D	6.46205	0.476232	4.36918	0.00149434	0.0216288
ENSG00000088035	29929	ALG6	ALG6 alpha-1,3-glucosyltransferase	4.8077	-0.253617	-4.36743	0.00149838	0.0216589
ENSG00000130066	6303	SAT1	spermidine/spermine N1-acetyltransferase 1	7.02415	-0.310074	-4.36567	0.00150242	0.0216589
ENSG00000149547	9538	EI24	EI24 autophagy associated transmembrane protein	6.55114	-0.246566	-4.36452	0.00150508	0.0216589
ENSG00000032742	8100	IFT88	intraflagellar transport 88	3.73712	-0.383957	-4.36384	0.00150666	0.0216589
ENSG00000102096	11040	PIM2	Pim-2 proto-oncogene, serine/threonine kinase	4.09033	-0.248537	-4.36382	0.0015067	0.0216589
ENSG00000128394	200316	APOBEC3F	apolipoprotein B mRNA editing enzyme catalytic subunit 3F	3.48257	0.372314	4.36323	0.00150807	0.0216589
ENSG00000158445	3745	KCNB1	potassium voltage-gated channel subfamily B member 1	-2.29255	-2.22185	-4.36272	0.00150926	0.0216589
ENSG00000138311	22891	ZNF365	zinc finger protein 365	4.32035	0.354958	4.36195	0.00151104	0.0216589
ENSG00000102978	5432	POLR2C	RNA polymerase II subunit C	6.00602	-0.232349	-4.36191	0.00151112	0.0216589
ENSG00000169679	699	BUB1	BUB1 mitotic checkpoint serine/threonine kinase	7.34005	-0.242152	-4.35544	0.00152623	0.0218419
ENSG00000204370	6392	SDHD	succinate dehydrogenase complex subunit D	4.81617	-0.316585	-4.35503	0.00152719	0.0218419
ENSG00000090889	24137	KIF4A	kinesin family member 4A	6.32331	-0.214838	-4.3525	0.00153315	0.0219035
ENSG00000197283	8831	SYNGAP1	synaptic Ras GTPase activating protein 1	4.02253	0.526312	4.35141	0.00153571	0.0219165
ENSG00000083799	1540	CYLD	CYLD lysine 63 deubiquitinase	4.69375	-0.386948	-4.34433	0.00155252	0.0221282
ENSG00000100344	80339	PNPLA3	patatin like phospholipase domain containing 3	3.43381	-0.300317	-4.34377	0.00155388	0.0221282
ENSG00000165118	84267	C9orf64	chromosome 9 open reading frame 64	1.83525	-0.741164	-4.34087	0.00156083	0.0222034
ENSG00000031698	6301	SARS1	seryl-tRNA synthetase 1	7.10818	0.212996	4.33949	0.00156414	0.0222266
ENSG00000150867	5305	PIP4K2A	phosphatidylinositol-5-phosphate 4-kinase type 2 alpha	5.62221	-0.232623	-4.33858	0.00156634	0.022234
ENSG00000024422	30846	EHD2	EH domain containing 2	4.09117	0.646742	4.33353	0.00157856	0.0223835
ENSG00000183092	57596	BEGAIN	brain enriched guanylate kinase associated	-0.920789	1.22331	4.32935	0.00158878	0.0225043
ENSG00000035862	7077	TIMP2	TIMP metallopeptidase inhibitor 2	8.68837	-0.203807	-4.32673	0.00159519	0.022571
ENSG00000008018	5689	PSMB1	proteasome 20S subunit beta 1	7.1823	-0.18931	-4.32439	0.00160097	0.0226286
ENSG00000180773	120103	SLC36A4	solute carrier family 36 member 4	3.73683	-0.357818	-4.32325	0.00160378	0.0226405
ENSG00000106105	2617	GARS1	glycyl-tRNA synthetase 1	7.61034	0.242607	4.32266	0.00160523	0.0226405
ENSG00000160813	221908	PPP1R35	protein phosphatase 1 regulatory subunit 35	0.815883	1.3028	4.3195	0.00161308	0.0227272
ENSG00000138463	84925	SLC49A4	solute carrier family 49 member 4	4.77506	-0.28388	-4.31849	0.0016156	0.0227385
ENSG00000197121	80055	PGAP1	post-GPI attachment to proteins inositol deacylase 1	5.53318	-0.318492	-4.31742	0.00161826	0.0227517
ENSG00000082213	55322	C5orf22	chromosome 5 open reading frame 22	6.39813	-0.288831	-4.31559	0.00162283	0.0227729
ENSG00000272143	283481	FGF14-AS2	FGF14 antisense RNA 2	-3.29598	-0.443728	-4.31545	0.0016232	0.0227729
ENSG00000102580	5611	DNAJC3	DnaJ heat shock protein family (Hsp40) member C3	6.03914	-0.329788	-4.31067	0.00163522	0.0229172
ENSG00000159387	79190	IRX6	iroquois homeobox 6	-2.2073	0.385646	4.3071	0.00164426	0.0229806
ENSG00000148498	56288	PARD3	par-3 family cell polarity regulator	5.27637	-0.249818	-4.30685	0.00164487	0.0229806
ENSG00000157693	203197	TMEM268	transmembrane protein 268	4.99302	-0.261949	-4.30683	0.00164494	0.0229806
ENSG00000167280	64772	ENGASE	endo-beta-N-acetylglucosaminidase	3.63406	0.758004	4.30475	0.00165024	0.0230198
ENSG00000182979	9112	MTA1	metastasis associated 1	5.11346	0.543885	4.30436	0.00165122	0.0230198
ENSG00000101751	11201	POLI	DNA polymerase iota	3.71079	-0.340561	-4.30241	0.0016562	0.0230634
ENSG00000111252	10019	SH2B3	SH2B adaptor protein 3	8.66942	0.176371	4.3017	0.00165802	0.0230634
ENSG00000137563	8836	GGH	gamma-glutamyl hydrolase	5.71347	-0.292801	-4.30047	0.00166117	0.0230634
ENSG00000133687	83857	TMTC1	transmembrane O-mannosyltransferase targeting cadherins 1	4.74662	-0.295529	-4.3004	0.00166135	0.0230634
ENSG00000132965	241	ALOX5AP	arachidonate 5-lipoxygenase activating protein	-2.46521	1.82979	4.29953	0.00166358	0.0230634
ENSG00000134285	51303	FKBP11	FKBP prolyl isomerase 11	4.17021	0.287273	4.29881	0.00166544	0.0230634
ENSG00000141699	162427	RETREG3	reticulophagy regulator family member 3	5.86405	-0.168396	-4.29839	0.00166652	0.0230634
ENSG00000163110	10611	PDLIM5	PDZ and LIM domain 5	6.93187	-0.263389	-4.29539	0.00167425	0.0231463
ENSG00000268006	100506033	PTOV1-AS1	PTOV1 antisense RNA 1	4.09896	-0.441036	-4.29269	0.00168127	0.0232102
ENSG00000058091	5218	CDK14	cyclin dependent kinase 14	3.65043	-0.323486	-4.29226	0.00168238	0.0232102
ENSG00000134318	9475	ROCK2	Rho associated coiled-coil containing protein kinase 2	7.12125	-0.316836	-4.29034	0.0016874	0.0232553
ENSG00000165801	55701	ARHGEF40	Rho guanine nucleotide exchange factor 40	6.50966	0.479319	4.28957	0.00168941	0.0232588
ENSG00000072134	22905	EPN2	epsin 2	3.71485	0.480842	4.28774	0.00169419	0.0233004
ENSG00000175182	131408	FAM131A	family with sequence similarity 131 member A	3.55092	0.512466	4.28669	0.00169695	0.0233141
ENSG00000162783	51278	IER5	immediate early response 5	4.82946	-0.288375	-4.28464	0.00170232	0.0233637
ENSG00000198805	4860	PNP	purine nucleoside phosphorylase	4.45316	0.386463	4.28353	0.00170526	0.0233798
ENSG00000065361	2065	ERBB3	erb-b2 receptor tyrosine kinase 3	3.07939	-0.615351	-4.27906	0.00171711	0.0234532
ENSG00000119927	57678	GPAM	glycerol-3-phosphate acyltransferase, mitochondrial	5.34693	-0.276095	-4.27904	0.00171716	0.0234532
ENSG00000139508	283537	SLC46A3	solute carrier family 46 member 3	1.44507	-0.756908	-4.27895	0.00171739	0.0234532
ENSG00000153767	2960	GTF2E1	general transcription factor IIE subunit 1	4.40222	-0.171351	-4.27868	0.0017181	0.0234532
ENSG00000110917	9761	MLEC	malectin	8.10438	-0.237491	-4.27747	0.00172132	0.0234532
ENSG00000152229	9050	PSTPIP2	proline-serine-threonine phosphatase interacting protein 2	-0.0880489	-0.838824	-4.27716	0.00172216	0.0234532
ENSG00000101367	22919	MAPRE1	microtubule associated protein RP/EB family member 1	7.43214	-0.242774	-4.27685	0.00172299	0.0234532
ENSG00000185324	8558	CDK10	cyclin dependent kinase 10	4.28931	0.71373	4.27485	0.00172834	0.0235019
ENSG00000076067	5939	RBMS2	RNA binding motif single stranded interacting protein 2	3.53102	-0.413993	-4.27271	0.00173406	0.0235555
ENSG00000166224	8879	SGPL1	sphingosine-1-phosphate lyase 1	6.19529	-0.26574	-4.27119	0.00173817	0.0235871
ENSG00000149050	7761	ZNF214	zinc finger protein 214	-3.2306	-0.582747	-4.26939	0.00174301	0.0236286
ENSG00000211455	23012	STK38L	serine/threonine kinase 38 like	4.86942	-0.310446	-4.26559	0.0017533	0.0237179
ENSG00000130119	54552	GNL3L	G protein nucleolar 3 like	3.9379	-0.191979	-4.26506	0.00175474	0.0237179
ENSG00000119326	8727	CTNNAL1	catenin alpha like 1	6.4972	-0.328955	-4.26498	0.00175496	0.0237179
ENSG00000151327	283635	FAM177A1	family with sequence similarity 177 member A1	5.01218	-0.31857	-4.26256	0.00176155	0.0237606
ENSG00000143382	54507	ADAMTSL4	ADAMTS like 4	0.217604	0.799813	4.2624	0.001762	0.0237606
ENSG00000158467	23382	AHCYL2	adenosylhomocysteinase like 2	4.557	-0.250537	-4.26185	0.0017635	0.0237606
ENSG00000150961	9871	SEC24D	SEC24 homolog D, COPII coat complex component	5.611	0.210173	4.26039	0.00176749	0.0237902
ENSG00000128191	54487	DGCR8	DGCR8 microprocessor complex subunit	5.02909	0.185489	4.25649	0.00177823	0.0238962
ENSG00000113269	55819	RNF130	ring finger protein 130	5.59843	-0.218921	-4.25622	0.00177897	0.0238962
ENSG00000146909	64434	NOM1	nucleolar protein with MIF4G domain 1	5.86899	0.252157	4.25515	0.00178193	0.0239118
ENSG00000158220	83850	ESYT3	extended synaptotagmin 3	0.627926	0.856865	4.25443	0.0017839	0.0239141
ENSG00000167680	10501	SEMA6B	semaphorin 6B	5.28818	1.00334	4.25362	0.00178617	0.023917
ENSG00000112144	22858	ICK	intestinal cell kinase	5.84111	-0.413277	-4.25231	0.00178978	0.023917
ENSG00000145050	7873	MANF	mesencephalic astrocyte derived neurotrophic factor	5.92273	-0.26814	-4.25216	0.00179021	0.023917
ENSG00000152056	130340	AP1S3	adaptor related protein complex 1 subunit sigma 3	3.59686	0.255826	4.25175	0.00179134	0.023917
ENSG00000125089	54436	SH3TC1	SH3 domain and tetratricopeptide repeats 1	4.02016	0.888609	4.25068	0.00179431	0.0239326
ENSG00000104325	1666	DECR1	2,4-dienoyl-CoA reductase 1	5.67594	-0.26183	-4.24989	0.00179651	0.0239378
ENSG00000139289	22822	PHLDA1	pleckstrin homology like domain family A member 1	8.46399	0.256679	4.24855	0.00180026	0.0239637
ENSG00000172183	3669	ISG20	interferon stimulated exonuclease gene 20	3.80011	0.656711	4.2427	0.0018167	0.0241499
ENSG00000170835	1056	CEL	carboxyl ester lipase	-1.18838	1.79219	4.24227	0.00181789	0.0241499
ENSG00000106299	8976	WASL	WASP like actin nucleation promoting factor	6.32806	-0.245453	-4.23882	0.00182768	0.0242344
ENSG00000152953	55351	STK32B	serine/threonine kinase 32B	4.77574	0.259665	4.23874	0.00182791	0.0242344
ENSG00000187775	8632	DNAH17	dynein axonemal heavy chain 17	0.918807	0.450018	4.23713	0.00183247	0.0242706
ENSG00000151917	221336	BEND6	BEN domain containing 6	1.16143	-0.559384	-4.23315	0.00184386	0.024397
ENSG00000181350	388341	LRRC75A	leucine rich repeat containing 75A	1.57656	0.601878	4.23251	0.00184569	0.024397
ENSG00000165102	138050	HGSNAT	heparan-alpha-glucosaminide N-acetyltransferase	5.88253	-0.198219	-4.2318	0.00184772	0.0243995
ENSG00000122591	84668	FAM126A	family with sequence similarity 126 member A	5.92715	-0.410018	-4.2295	0.00185435	0.0244626
ENSG00000178096	51027	BOLA1	bolA family member 1	2.45063	0.514234	4.22742	0.00186034	0.0245173
ENSG00000111077	23371	TNS2	tensin 2	5.63176	0.730371	4.22394	0.00187043	0.0246258
ENSG00000149115	85456	TNKS1BP1	tankyrase 1 binding protein 1	6.29035	0.583547	4.22176	0.0018768	0.0246851
ENSG00000167685	55311	ZNF444	zinc finger protein 444	3.64355	0.487038	4.21804	0.00188768	0.0248037
ENSG00000117298	1889	ECE1	endothelin converting enzyme 1	6.85055	0.480496	4.21356	0.00190091	0.0249277
ENSG00000173960	165324	UBXN2A	UBX domain protein 2A	5.01079	-0.256574	-4.21296	0.00190269	0.0249277
ENSG00000107959	10531	PITRM1	pitrilysin metallopeptidase 1	6.29422	-0.179096	-4.21293	0.00190276	0.0249277
ENSG00000041982	3371	TNC	tenascin C	7.94856	0.286495	4.20917	0.00191396	0.0250259
ENSG00000124198	10564	ARFGEF2	ADP ribosylation factor guanine nucleotide exchange factor 2	7.61646	-0.244362	-4.20914	0.00191403	0.0250259
ENSG00000122359	311	ANXA11	annexin A11	7.59573	0.280309	4.20752	0.00191887	0.0250488
ENSG00000136830	64855	NIBAN2	niban apoptosis regulator 2	7.31751	0.770082	4.20693	0.00192065	0.0250488
ENSG00000146067	54540	FAM193B	family with sequence similarity 193 member B	3.92554	0.687021	4.20666	0.00192146	0.0250488
ENSG00000170004	1107	CHD3	chromodomain helicase DNA binding protein 3	6.89012	-0.224393	-4.20579	0.00192404	0.025057
ENSG00000135740	6553	SLC9A5	solute carrier family 9 member A5	1.89781	0.423008	4.20519	0.00192586	0.025057
ENSG00000174370	219833	C11orf45	chromosome 11 open reading frame 45	-3.22226	-0.67998	-4.20083	0.00193899	0.0252031
ENSG00000133083	9201	DCLK1	doublecortin like kinase 1	1.31525	-0.751382	-4.1998	0.00194209	0.0252187
ENSG00000122515	83637	ZMIZ2	zinc finger MIZ-type containing 2	5.48584	0.642	4.19819	0.00194697	0.0252275
ENSG00000169908	4071	TM4SF1	transmembrane 4 L six family member 1	7.6211	0.287881	4.19811	0.00194722	0.0252275
ENSG00000253898	103352670	LINC01419	long intergenic non-protein coding RNA 1419	-3.38817	-0.823872	-4.1977	0.00194848	0.0252275
ENSG00000133121	90627	STARD13	StAR related lipid transfer domain containing 13	3.08543	-0.383196	-4.19649	0.00195215	0.0252503
ENSG00000174132	345757	FAM174A	family with sequence similarity 174 member A	3.43484	0.30514	4.19392	0.00195998	0.0252895
ENSG00000141385	10939	AFG3L2	AFG3 like matrix AAA peptidase subunit 2	6.67783	-0.237693	-4.19335	0.00196175	0.0252895
ENSG00000226210	100288778	WASH8P	WAS protein family homolog 8, pseudogene	2.94712	0.648732	4.19314	0.00196238	0.0252895
ENSG00000111666	56994	CHPT1	choline phosphotransferase 1	5.82366	-0.264687	-4.193	0.0019628	0.0252895
ENSG00000168264	359948	IRF2BP2	interferon regulatory factor 2 binding protein 2	5.92797	-0.288285	-4.19197	0.00196595	0.0252961
ENSG00000187630	317749	DHRS4L2	dehydrogenase/reductase 4 like 2	2.73338	-0.331351	-4.19159	0.00196713	0.0252961
ENSG00000012061	2067	ERCC1	ERCC excision repair 1, endonuclease non-catalytic subunit	5.3732	0.50929	4.19015	0.00197155	0.0253284
ENSG00000130529	54795	TRPM4	transient receptor potential cation channel subfamily M member 4	2.99915	0.634266	4.18945	0.00197372	0.0253316
ENSG00000165280	7415	VCP	valosin containing protein	8.72273	-0.216446	-4.18504	0.00198734	0.0254818
ENSG00000182199	6472	SHMT2	serine hydroxymethyltransferase 2	7.29113	0.505807	4.1837	0.0019915	0.0255104
ENSG00000153558	25827	FBXL2	F-box and leucine rich repeat protein 2	3.03074	-0.249282	-4.18266	0.00199474	0.0255272
ENSG00000105556	54531	MIER2	MIER family member 2	3.30555	0.622412	4.18167	0.0019978	0.0255418
ENSG00000100228	9609	RAB36	RAB36, member RAS oncogene family	4.17771	0.333063	4.18098	0.00199996	0.0255448
ENSG00000039068	999	CDH1	cadherin 1	1.21505	-0.298594	-4.17947	0.0020047	0.0255794
ENSG00000085465	5016	OVGP1	oviductal glycoprotein 1	-1.22229	-1.23141	-4.17888	0.00200653	0.0255794
ENSG00000203993	85026	ARRDC1-AS1	ARRDC1 antisense RNA 1	2.31617	0.418601	4.17701	0.00201241	0.0256282
ENSG00000184384	84441	MAML2	mastermind like transcriptional coactivator 2	3.46194	0.311591	4.17643	0.00201422	0.0256282
ENSG00000178922	81888	HYI	hydroxypyruvate isomerase (putative)	1.69141	0.623818	4.17339	0.00202382	0.0257167
ENSG00000160271	5900	RALGDS	ral guanine nucleotide dissociation stimulator	5.46781	0.562115	4.173	0.00202506	0.0257167
ENSG00000079150	51661	FKBP7	FKBP prolyl isomerase 7	3.6084	-0.313237	-4.17206	0.00202802	0.0257297
ENSG00000112186	10486	CAP2	cyclase associated actin cytoskeleton regulatory protein 2	5.6238	-0.262339	-4.17125	0.00203061	0.0257378
ENSG00000002834	3927	LASP1	LIM and SH3 protein 1	8.17649	0.175932	4.16994	0.00203478	0.0257661
ENSG00000211450	280636	SELENOH	selenoprotein H	1.20915	1.28885	4.16883	0.00203831	0.0257862
ENSG00000128016	7538	ZFP36	ZFP36 ring finger protein	1.69709	0.687533	4.16719	0.00204354	0.0258277
ENSG00000116005	51449	PCYOX1	prenylcysteine oxidase 1	6.88207	-0.284927	-4.16576	0.0020481	0.025835
ENSG00000141644	4152	MBD1	methyl-CpG binding domain protein 1	6.06861	0.24515	4.16568	0.00204836	0.025835
ENSG00000166033	5654	HTRA1	HtrA serine peptidase 1	6.60284	-0.254109	-4.16448	0.0020522	0.025835
ENSG00000145390	54532	USP53	ubiquitin specific peptidase 53	6.44693	0.342878	4.16406	0.00205355	0.025835
ENSG00000165724	116225	ZMYND19	zinc finger MYND-type containing 19	3.92552	0.559647	4.16365	0.00205488	0.025835
ENSG00000116678	3953	LEPR	leptin receptor	3.42769	-0.318239	-4.16336	0.00205581	0.025835
ENSG00000187961	339451	KLHL17	kelch like family member 17	2.41101	1.03781	4.1582	0.00207246	0.0260196
ENSG00000170961	3037	HAS2	hyaluronan synthase 2	1.2568	-0.874441	-4.15295	0.00208957	0.0262096
ENSG00000261221	100507290	ZNF865	zinc finger protein 865	2.76084	0.722338	4.15109	0.00209567	0.0262613
ENSG00000054965	23201	FAM168A	family with sequence similarity 168 member A	6.03642	-0.165633	-4.15015	0.00209873	0.0262748
ENSG00000196843	10865	ARID5A	AT-rich interaction domain 5A	2.20341	0.513956	4.14643	0.00211101	0.0264036
ENSG00000140104	122616	CLBA1	clathrin binding box of aftiphilin containing 1	3.60388	0.345332	4.14544	0.0021143	0.0264198
ENSG00000110756	11234	HPS5	HPS5 biogenesis of lysosomal organelles complex 2 subunit 2	5.79538	-0.28461	-4.14358	0.00212046	0.0264621
ENSG00000168528	347735	SERINC2	serine incorporator 2	3.0214	0.855815	4.14321	0.00212168	0.0264621
ENSG00000026508	960	CD44	CD44 molecule (Indian blood group)	9.28288	-0.237891	-4.14063	0.00213028	0.0265444
ENSG00000187840	1978	EIF4EBP1	eukaryotic translation initiation factor 4E binding protein 1	5.37149	0.583692	4.13963	0.00213363	0.0265539
ENSG00000179833	9792	SERTAD2	SERTA domain containing 2	6.00392	0.184821	4.1392	0.00213505	0.0265539
ENSG00000108375	54894	RNF43	ring finger protein 43	3.57033	-0.291653	-4.13803	0.00213897	0.0265556
ENSG00000076706	4162	MCAM	melanoma cell adhesion molecule	4.57407	0.531043	4.1378	0.00213976	0.0265556
ENSG00000147400	1069	CETN2	centrin 2	4.17205	-0.332958	-4.13737	0.00214119	0.0265556
ENSG00000111269	1389	CREBL2	cAMP responsive element binding protein like 2	6.00478	-0.263146	-4.13557	0.00214723	0.0265767
ENSG00000185483	4919	ROR1	receptor tyrosine kinase like orphan receptor 1	4.82734	-0.38702	-4.13532	0.00214808	0.0265767
ENSG00000175895	79666	PLEKHF2	pleckstrin homology and FYVE domain containing 2	4.81327	-0.325786	-4.13363	0.00215378	0.0265767
ENSG00000186642	5138	PDE2A	phosphodiesterase 2A	-0.416912	0.826017	4.13346	0.00215437	0.0265767
ENSG00000106799	7046	TGFBR1	transforming growth factor beta receptor 1	6.65885	-0.307	-4.13312	0.00215551	0.0265767
ENSG00000134013	4017	LOXL2	lysyl oxidase like 2	6.37077	0.54394	4.1326	0.00215728	0.0265767
ENSG00000104517	51366	UBR5	ubiquitin protein ligase E3 component n-recognin 5	8.5697	-0.26989	-4.13253	0.00215749	0.0265767
ENSG00000179528	85474	LBX2	ladybird homeobox 2	0.710725	0.900602	4.13168	0.00216039	0.0265767
ENSG00000005893	3920	LAMP2	lysosomal associated membrane protein 2	8.05464	-0.252485	-4.13103	0.00216258	0.0265767
ENSG00000197142	51703	ACSL5	acyl-CoA synthetase long chain family member 5	0.340236	0.812475	4.13093	0.00216294	0.0265767
ENSG00000109099	5376	PMP22	peripheral myelin protein 22	6.56348	-0.27462	-4.12895	0.00216966	0.0266346
ENSG00000186395	3858	KRT10	keratin 10	3.67372	-0.297725	-4.12811	0.00217252	0.026645
ENSG00000157800	84255	SLC37A3	solute carrier family 37 member 3	6.39661	-0.260964	-4.12718	0.00217569	0.0266593
ENSG00000116815	965	CD58	CD58 molecule	4.95643	0.258914	4.1261	0.00217936	0.0266729
ENSG00000205885	283314	C1RL-AS1	C1RL antisense RNA 1	2.41153	0.630155	4.12567	0.00218083	0.0266729
ENSG00000173706	57493	HEG1	heart development protein with EGF like domains 1	7.64622	-0.287381	-4.12486	0.0021836	0.0266822
ENSG00000101638	29906	ST8SIA5	ST8 alpha-N-acetyl-neuraminide alpha-2,8-sialyltransferase 5	1.53906	1.35998	4.12274	0.0021909	0.0267344
ENSG00000075856	9733	SART3	spliceosome associated factor 3, U4/U6 recycling protein	6.45931	0.190677	4.12244	0.00219191	0.0267344
ENSG00000148680	3363	HTR7	5-hydroxytryptamine receptor 7	2.5761	0.418418	4.12134	0.00219572	0.0267563
ENSG00000168016	9881	TRANK1	tetratricopeptide repeat and ankyrin repeat containing 1	4.21544	-0.285589	-4.1205	0.00219863	0.0267668
ENSG00000137338	84547	PGBD1	piggyBac transposable element derived 1	2.828	-0.430545	-4.11945	0.00220223	0.0267668
ENSG00000135211	85025	TMEM60	transmembrane protein 60	4.21346	-0.427257	-4.11923	0.002203	0.0267668
ENSG00000097096	84144	SYDE2	synapse defective Rho GTPase homolog 2	1.86865	-0.391277	-4.11856	0.00220533	0.0267668
ENSG00000143554	11000	SLC27A3	solute carrier family 27 member 3	6.00412	0.394259	4.11779	0.00220797	0.0267668
ENSG00000139572	53831	GPR84	G protein-coupled receptor 84	-2.47667	1.58129	4.11758	0.0022087	0.0267668
ENSG00000138395	65061	CDK15	cyclin dependent kinase 15	2.7792	-0.78082	-4.1142	0.00222047	0.0268849
ENSG00000162819	148362	BROX	BRO1 domain and CAAX motif containing	5.99026	-0.241933	-4.11358	0.00222262	0.0268864
ENSG00000162869	129285	PPP1R21	protein phosphatase 1 regulatory subunit 21	4.77082	-0.344732	-4.11288	0.00222507	0.0268915
ENSG00000196396	5770	PTPN1	protein tyrosine phosphatase non-receptor type 1	6.73975	0.161304	4.11113	0.00223119	0.0269409
ENSG00000136169	83852	SETDB2	SET domain bifurcated histone lysine methyltransferase 2	4.37214	-0.35478	-4.10985	0.00223568	0.0269583
ENSG00000102804	8848	TSC22D1	TSC22 domain family member 1	7.14458	0.180679	4.10956	0.0022367	0.0269583
ENSG00000198837	9909	DENND4B	DENN domain containing 4B	5.99383	0.405676	4.10737	0.00224443	0.0270061
ENSG00000119638	91754	NEK9	NIMA related kinase 9	6.91147	-0.21073	-4.10728	0.00224474	0.0270061
ENSG00000075539	285527	FRYL	FRY like transcription coactivator	6.82077	-0.265654	-4.10418	0.0022557	0.0270996
ENSG00000175600	79783	SUGCT	succinyl-CoA:glutarate-CoA transferase	1.83031	-0.475662	-4.10366	0.00225754	0.0270996
ENSG00000099204	3983	ABLIM1	actin binding LIM protein 1	4.65555	-0.30015	-4.10335	0.00225864	0.0270996
ENSG00000249115	23354	HAUS5	HAUS augmin like complex subunit 5	4.39519	0.494862	4.10187	0.00226392	0.0271384
ENSG00000163516	55139	ANKZF1	ankyrin repeat and zinc finger peptidyl tRNA hydrolase 1	4.43176	0.270891	4.10123	0.00226619	0.0271394
ENSG00000141258	9905	SGSM2	small G protein signaling modulator 2	4.60945	0.637438	4.10069	0.0022681	0.0271394
ENSG00000116133	1718	DHCR24	24-dehydrocholesterol reductase	7.93508	-0.338903	-4.09827	0.00227674	0.0272183
ENSG00000134755	1824	DSC2	desmocollin 2	-1.05231	-0.330039	-4.09439	0.00229071	0.0273348
ENSG00000101695	54941	RNF125	ring finger protein 125	4.54997	-0.284518	-4.09374	0.00229304	0.0273348
ENSG00000102384	2491	CENPI	centromere protein I	4.53976	-0.283572	-4.09343	0.00229416	0.0273348
ENSG00000162814	128153	SPATA17	spermatogenesis associated 17	-0.296793	-0.96792	-4.09327	0.00229474	0.0273348
ENSG00000170846	93622	LOC93622	Morf4 family associated protein 1 like 1 pseudogene	3.20532	-0.228662	-4.09151	0.00230111	0.0273861
ENSG00000085117	3732	CD82	CD82 molecule	3.89666	0.904631	4.08861	0.00231162	0.0274647
ENSG00000157778	84262	PSMG3	proteasome assembly chaperone 3	4.22856	0.385258	4.08855	0.00231186	0.0274647
ENSG00000214193	79729	SH3D21	SH3 domain containing 21	3.06094	0.583825	4.08572	0.00232218	0.0275082
ENSG00000196639	3269	HRH1	histamine receptor H1	2.10324	1.21699	4.0852	0.00232407	0.0275082
ENSG00000272325	11165	NUDT3	nudix hydrolase 3	4.3375	-0.326477	-4.0849	0.00232518	0.0275082
ENSG00000122692	55234	SMU1	SMU1 DNA replication regulator and spliceosomal factor	6.15862	-0.229476	-4.08436	0.00232715	0.0275082
ENSG00000148925	84280	BTBD10	BTB domain containing 10	5.68713	-0.243365	-4.08433	0.00232728	0.0275082
ENSG00000173272	653784	MZT2A	mitotic spindle organizing protein 2A	2.51714	0.781641	4.08373	0.00232945	0.0275082
ENSG00000160392	126526	C19orf47	chromosome 19 open reading frame 47	3.42949	0.566231	4.08357	0.00233004	0.0275082
ENSG00000136247	55146	ZDHHC4	zinc finger DHHC-type containing 4	4.20514	-0.218643	-4.07766	0.00235183	0.0277407
ENSG00000102265	7076	TIMP1	TIMP metallopeptidase inhibitor 1	7.19294	0.562692	4.07592	0.00235829	0.0277922
ENSG00000009413	5980	REV3L	REV3 like, DNA directed polymerase zeta catalytic subunit	6.34948	-0.380498	-4.07511	0.00236132	0.0278031
ENSG00000146776	222255	ATXN7L1	ataxin 7 like 1	3.6602	0.295232	4.0717	0.00237402	0.0279279
ENSG00000198919	9666	DZIP3	DAZ interacting zinc finger protein 3	5.20889	-0.309009	-4.07028	0.00237934	0.0279657
ENSG00000168488	11273	ATXN2L	ataxin 2 like	7.27888	0.354764	4.06725	0.00239075	0.0280749
ENSG00000159840	7791	ZYX	zyxin	6.11278	0.680663	4.06549	0.0023974	0.028128
ENSG00000144642	27303	RBMS3	RNA binding motif single stranded interacting protein 3	0.926515	-0.900889	-4.06324	0.00240592	0.028203
ENSG00000101098	140730	RIMS4	regulating synaptic membrane exocytosis 4	-1.71177	0.26725	4.0617	0.00241174	0.0282269
ENSG00000107897	91452	ACBD5	acyl-CoA binding domain containing 5	5.50234	-0.219849	-4.06118	0.00241375	0.0282269
ENSG00000132635	64773	PCED1A	PC-esterase domain containing 1A	3.62505	0.609819	4.06102	0.00241434	0.0282269
ENSG00000081377	8555	CDC14B	cell division cycle 14B	4.01786	-0.387242	-4.06035	0.0024169	0.028232
ENSG00000132824	10955	SERINC3	serine incorporator 3	8.08267	-0.204168	-4.05825	0.00242494	0.0282813
ENSG00000174004	375387	NRROS	negative regulator of reactive oxygen species	5.89896	0.610934	4.05813	0.00242539	0.0282813
ENSG00000164930	8323	FZD6	frizzled class receptor 6	7.06773	-0.314678	-4.05694	0.00242996	0.0283096
ENSG00000085433	22911	WDR47	WD repeat domain 47	4.40552	-0.329928	-4.05579	0.00243434	0.0283315
ENSG00000118898	5493	PPL	periplakin	-0.0302555	1.07908	4.05447	0.00243944	0.0283315
ENSG00000134762	1825	DSC3	desmocollin 3	-3.05633	-0.607764	-4.05435	0.0024399	0.0283315
ENSG00000013619	10046	MAMLD1	mastermind like domain containing 1	2.87706	0.72528	4.05423	0.00244038	0.0283315
ENSG00000164403	134549	SHROOM1	shroom family member 1	3.61575	0.428932	4.0533	0.00244393	0.0283478
ENSG00000198929	9722	NOS1AP	nitric oxide synthase 1 adaptor protein	0.693928	0.617049	4.05234	0.00244764	0.0283537
ENSG00000100889	5106	PCK2	phosphoenolpyruvate carboxykinase 2, mitochondrial	4.79884	0.547745	4.05206	0.00244875	0.0283537
ENSG00000213463	55333	SYNJ2BP	synaptojanin 2 binding protein	4.10303	-0.282408	-4.05151	0.00245085	0.0283537
ENSG00000086015	23139	MAST2	microtubule associated serine/threonine kinase 2	5.95221	0.239131	4.05064	0.00245424	0.0283682
ENSG00000179163	2517	FUCA1	alpha-L-fucosidase 1	4.39666	-0.355701	-4.04946	0.0024588	0.0283961
ENSG00000111907	7164	TPD52L1	TPD52 like 1	4.10145	-0.22086	-4.04738	0.00246691	0.028465
ENSG00000169567	3094	HINT1	histidine triad nucleotide binding protein 1	7.56358	-0.198445	-4.0463	0.0024711	0.0284885
ENSG00000213983	8906	AP1G2	adaptor related protein complex 1 subunit gamma 2	3.2657	0.519356	4.04558	0.00247394	0.0284892
ENSG00000166123	84706	GPT2	glutamic--pyruvic transaminase 2	3.98663	0.444388	4.04519	0.00247545	0.0284892
ENSG00000131473	47	ACLY	ATP citrate lyase	8.37771	-0.250506	-4.0442	0.00247932	0.0285089
ENSG00000204520	100507436	MICA	MHC class I polypeptide-related sequence A	5.11481	-0.317231	-4.04031	0.00249461	0.0286599
ENSG00000198355	415116	PIM3	Pim-3 proto-oncogene, serine/threonine kinase	5.07347	0.508964	4.03834	0.00250241	0.0287246
ENSG00000116459	515	ATP5PB	ATP synthase peripheral stalk-membrane subunit b	7.27738	-0.220886	-4.03719	0.00250695	0.0287519
ENSG00000106049	11112	HIBADH	3-hydroxyisobutyrate dehydrogenase	6.13909	-0.311676	-4.03525	0.00251464	0.0288152
ENSG00000154511	388650	DIPK1A	divergent protein kinase domain 1A	3.66978	-0.334802	-4.03424	0.00251866	0.0288362
ENSG00000096092	28978	TMEM14A	transmembrane protein 14A	5.23224	-0.184986	-4.03305	0.0025234	0.0288482
ENSG00000213903	1241	LTB4R	leukotriene B4 receptor	2.7191	0.815838	4.03245	0.00252582	0.0288482
ENSG00000204267	6891	TAP2	transporter 2, ATP binding cassette subfamily B member	5.44209	0.255279	4.03234	0.00252623	0.0288482
ENSG00000041802	55341	LSG1	large 60S subunit nuclear export GTPase 1	6.69377	0.166906	4.03137	0.00253011	0.0288677
ENSG00000035499	55789	DEPDC1B	DEP domain containing 1B	5.07066	-0.30776	-4.03058	0.00253328	0.0288789
ENSG00000163156	79005	SCNM1	sodium channel modifier 1	4.3967	0.264779	4.02712	0.0025472	0.0290127
ENSG00000187566	378884	NHLRC1	NHL repeat containing E3 ubiquitin protein ligase 1	-2.44201	0.271144	4.0254	0.00255415	0.0290669
ENSG00000132386	5176	SERPINF1	serpin family F member 1	4.92189	-0.352133	-4.02473	0.00255684	0.0290726
ENSG00000135842	116496	NIBAN1	niban apoptosis regulator 1	3.63642	0.446417	4.02358	0.00256149	0.0291005
ENSG00000132436	63979	FIGNL1	fidgetin like 1	5.5854	0.272888	4.02181	0.00256868	0.0291471
ENSG00000205352	54458	PRR13	proline rich 13	4.69843	-0.204211	-4.02105	0.00257177	0.0291471
ENSG00000175602	11007	CCDC85B	coiled-coil domain containing 85B	2.24115	1.30046	4.02095	0.00257219	0.0291471
ENSG00000166387	8495	PPFIBP2	PPFIA binding protein 2	2.02744	-0.38846	-4.0196	0.00257767	0.0291843
ENSG00000025039	58528	RRAGD	Ras related GTP binding D	5.05364	-0.292147	-4.01717	0.00258763	0.029272
ENSG00000033170	2530	FUT8	fucosyltransferase 8	5.62343	-0.258661	-4.01379	0.0026015	0.0293751
ENSG00000128944	90417	KNSTRN	kinetochore localized astrin (SPAG5) binding protein	6.03979	-0.21365	-4.01348	0.00260278	0.0293751
ENSG00000131409	94030	LRRC4B	leucine rich repeat containing 4B	-1.59008	1.03845	4.01288	0.00260524	0.0293751
ENSG00000134686	1912	PHC2	polyhomeotic homolog 2	7.12012	0.39152	4.0128	0.0026056	0.0293751
ENSG00000110921	4598	MVK	mevalonate kinase	3.10085	-0.537219	-4.01187	0.00260942	0.0293853
ENSG00000140400	4123	MAN2C1	mannosidase alpha class 2C member 1	5.06506	0.707045	4.01101	0.00261299	0.0293853
ENSG00000115594	3554	IL1R1	interleukin 1 receptor type 1	3.2095	-0.318443	-4.01097	0.00261316	0.0293853
ENSG00000114948	8745	ADAM23	ADAM metallopeptidase domain 23	4.19836	-0.231734	-4.01038	0.0026156	0.0293878
ENSG00000143776	8476	CDC42BPA	CDC42 binding protein kinase alpha	7.47257	-0.232594	-4.00976	0.00261819	0.029392
ENSG00000164924	7534	YWHAZ	tyrosine 3-monooxygenase/tryptophan 5-monooxygenase activation protein zeta	11.0639	-0.263509	-4.008	0.00262547	0.0294317
ENSG00000204438	7918	GPANK1	G-patch domain and ankyrin repeats 1	4.61603	0.392794	4.00784	0.00262617	0.0294317
ENSG00000100038	8940	TOP3B	DNA topoisomerase III beta	4.24422	0.42417	4.00573	0.00263495	0.0294896
ENSG00000164603	154743	BMT2	base methyltransferase of 25S rRNA 2 homolog	3.94713	-0.332589	-4.00553	0.00263578	0.0294896
ENSG00000197774	197342	EME2	essential meiotic structure-specific endonuclease subunit 2	1.89729	0.700163	4.00142	0.002653	0.0296519
ENSG00000168772	80319	CXXC4	CXXC finger protein 4	0.665363	-1.00778	-4.00052	0.00265679	0.0296519
ENSG00000183580	23194	FBXL7	F-box and leucine rich repeat protein 7	-1.18419	0.246422	4.00016	0.00265833	0.0296519
ENSG00000168056	4054	LTBP3	latent transforming growth factor beta binding protein 3	6.40559	0.671823	3.99994	0.00265923	0.0296519
ENSG00000148110	84641	MFSD14B	major facilitator superfamily domain containing 14B	6.53583	-0.202198	-3.99868	0.00266458	0.0296751
ENSG00000113368	4001	LMNB1	lamin B1	7.4843	-0.210084	-3.99789	0.00266791	0.0296751
ENSG00000099940	9342	SNAP29	synaptosome associated protein 29	5.30694	-0.206475	-3.99778	0.00266839	0.0296751
ENSG00000186174	283149	BCL9L	BCL9 like	5.12725	0.869946	3.99686	0.00267229	0.0296751
ENSG00000146094	79930	DOK3	docking protein 3	0.553077	0.778638	3.99662	0.00267329	0.0296751
ENSG00000001629	54467	ANKIB1	ankyrin repeat and IBR domain containing 1	6.72035	-0.243108	-3.99628	0.00267474	0.0296751
ENSG00000156639	60685	ZFAND3	zinc finger AN1-type containing 3	5.74703	0.195683	3.9956	0.00267763	0.0296822
ENSG00000104154	7782	SLC30A4	solute carrier family 30 member 4	3.27211	-0.288712	-3.99425	0.00268335	0.029698
ENSG00000134470	3601	IL15RA	interleukin 15 receptor subunit alpha	2.02964	0.671854	3.99399	0.00268445	0.029698
ENSG00000140694	5073	PARN	poly(A)-specific ribonuclease	5.93974	-0.229364	-3.99368	0.00268576	0.029698
ENSG00000167771	283248	RCOR2	REST corepressor 2	1.26142	0.65314	3.99258	0.00269046	0.0297251
ENSG00000178950	2580	GAK	cyclin G associated kinase	5.37306	0.542292	3.98966	0.00270297	0.0298385
ENSG00000134291	79022	TMEM106C	transmembrane protein 106C	6.5714	-0.203283	-3.98859	0.00270758	0.0298645
ENSG00000262223	100130370	LOC100130370	uncharacterized LOC100130370	-0.231462	0.706024	3.98728	0.00271318	0.0299014
ENSG00000170689	3219	HOXB9	homeobox B9	0.860098	0.56652	3.98623	0.00271772	0.0299081
ENSG00000175556	79836	LONRF3	LON peptidase N-terminal domain and ring finger 3	3.94337	0.25043	3.9861	0.0027183	0.0299081
ENSG00000159348	51706	CYB5R1	cytochrome b5 reductase 1	5.78532	-0.238237	-3.98523	0.00272204	0.0299208
ENSG00000006015	55049	REX1BD	required for excision 1-B domain containing	2.10086	0.69284	3.98479	0.00272397	0.0299208
ENSG00000101246	10139	ARFRP1	ADP ribosylation factor related protein 1	4.24292	0.532473	3.98297	0.00273182	0.0299821
ENSG00000164040	10424	PGRMC2	progesterone receptor membrane component 2	6.4682	-0.306066	-3.97861	0.00275081	0.0301656
ENSG00000213853	2013	EMP2	epithelial membrane protein 2	4.76579	-0.238665	-3.97744	0.00275595	0.0301964
ENSG00000153956	781	CACNA2D1	calcium voltage-gated channel auxiliary subunit alpha2delta 1	5.08554	-0.364812	-3.97648	0.00276016	0.0301964
ENSG00000111540	5869	RAB5B	RAB5B, member RAS oncogene family	5.00014	-0.275138	-3.97641	0.00276045	0.0301964
ENSG00000120063	10672	GNA13	G protein subunit alpha 13	7.07009	-0.303208	-3.97322	0.00277447	0.0302919
ENSG00000066697	91283	MSANTD3	Myb/SANT DNA binding domain containing 3	4.84243	-0.283361	-3.97242	0.00277802	0.0302919
ENSG00000171368	11076	TPPP	tubulin polymerization promoting protein	2.88699	0.629813	3.97236	0.00277829	0.0302919
ENSG00000145687	23635	SSBP2	single stranded DNA binding protein 2	2.72871	0.384279	3.97235	0.00277832	0.0302919
ENSG00000014641	4190	MDH1	malate dehydrogenase 1	8.10274	-0.23827	-3.9712	0.00278339	0.0303223
ENSG00000151665	5281	PIGF	phosphatidylinositol glycan anchor biosynthesis class F	3.1931	-0.379412	-3.97058	0.00278616	0.0303275
ENSG00000241852	541565	C8orf58	chromosome 8 open reading frame 58	3.33138	0.211484	3.96888	0.00279367	0.0303843
ENSG00000224189	401022	HAGLR	HOXD antisense growth-associated long non-coding RNA	3.99658	-0.274489	-3.96763	0.00279925	0.03042
ENSG00000213625	54741	LEPROT	leptin receptor overlapping transcript	6.02789	-0.330195	-3.96264	0.00282152	0.030637
ENSG00000107779	657	BMPR1A	bone morphogenetic protein receptor type 1A	5.72551	-0.292183	-3.9612	0.00282801	0.0306823
ENSG00000116213	49856	WRAP73	WD repeat containing, antisense to TP73	3.77091	0.409434	3.95898	0.00283803	0.0307659
ENSG00000111897	57515	SERINC1	serine incorporator 1	8.2373	-0.274288	-3.95662	0.00284869	0.0308312
ENSG00000148341	56904	SH3GLB2	SH3 domain containing GRB2 like, endophilin B2	4.27993	0.733969	3.95614	0.00285086	0.0308312
ENSG00000198182	84775	ZNF607	zinc finger protein 607	-0.358394	-0.792711	-3.9561	0.00285104	0.0308312
ENSG00000171163	55657	ZNF692	zinc finger protein 692	4.32006	0.598142	3.95546	0.00285396	0.0308377
ENSG00000118855	64747	MFSD1	major facilitator superfamily domain containing 1	6.38075	-0.289102	-3.95476	0.00285715	0.0308401
ENSG00000003147	3382	ICA1	islet cell autoantigen 1	2.28139	0.382945	3.95438	0.00285884	0.0308401
ENSG00000135720	1783	DYNC1LI2	dynein cytoplasmic 1 light intermediate chain 2	6.96204	-0.2194	-3.95266	0.00286672	0.0309
ENSG00000067208	7813	EVI5	ecotropic viral integration site 5	4.98778	-0.287455	-3.95207	0.00286938	0.0309035
ENSG00000197563	23556	PIGN	phosphatidylinositol glycan anchor biosynthesis class N	5.55905	-0.299282	-3.95034	0.00287733	0.030964
ENSG00000017797	10928	RALBP1	ralA binding protein 1	6.70914	-0.168249	-3.94903	0.00288331	0.0310031
ENSG00000115993	66008	TRAK2	trafficking kinesin protein 2	7.12927	-0.262491	-3.94818	0.00288721	0.03102
ENSG00000142230	10055	SAE1	SUMO1 activating enzyme subunit 1	7.87839	-0.167731	-3.94667	0.00289416	0.0310654
ENSG00000249992	25907	TMEM158	transmembrane protein 158 (gene/pseudogene)	4.57205	0.371042	3.94625	0.00289612	0.0310654
ENSG00000173209	130872	AHSA2P	activator of HSP90 ATPase homolog 2, pseudogene	4.58444	0.486541	3.94507	0.00290158	0.0310987
ENSG00000099326	7593	MZF1	myeloid zinc finger 1	2.835	0.562151	3.94356	0.00290855	0.0311038
ENSG00000135912	9654	TTLL4	tubulin tyrosine ligase like 4	6.61341	-0.209826	-3.94355	0.00290859	0.0311038
ENSG00000168397	23192	ATG4B	autophagy related 4B cysteine peptidase	4.99131	0.600858	3.94344	0.00290909	0.0311038
ENSG00000173141	78988	MRPL57	mitochondrial ribosomal protein L57	3.58976	0.42286	3.9426	0.00291298	0.0311203
ENSG00000100151	9463	PICK1	protein interacting with PRKCA 1	3.74359	0.463676	3.94181	0.00291667	0.0311347
ENSG00000141750	342667	STAC2	SH3 and cysteine rich domain 2	-0.410991	0.757724	3.93951	0.00292736	0.0312237
ENSG00000132781	4595	MUTYH	mutY DNA glycosylase	3.48386	0.477181	3.93761	0.00293623	0.0312588
ENSG00000101412	1869	E2F1	E2F transcription factor 1	5.35921	0.346218	3.93654	0.00294127	0.0312588
ENSG00000121743	2700	GJA3	gap junction protein alpha 3	2.47881	-0.481027	-3.93647	0.00294161	0.0312588
ENSG00000102898	10204	NUTF2	nuclear transport factor 2	5.80907	-0.170065	-3.93647	0.00294161	0.0312588
ENSG00000162415	57643	ZSWIM5	zinc finger SWIM-type containing 5	2.48018	-0.219188	-3.93629	0.00294245	0.0312588
ENSG00000104369	56704	JPH1	junctophilin 1	1.27358	0.533301	3.93533	0.00294695	0.0312815
ENSG00000105662	23373	CRTC1	CREB regulated transcription coactivator 1	2.9669	0.736309	3.93319	0.00295703	0.0313634
ENSG00000130590	140700	SAMD10	sterile alpha motif domain containing 10	1.33648	0.743585	3.93264	0.0029596	0.0313656
ENSG00000108433	9570	GOSR2	golgi SNAP receptor complex member 2	4.12273	-0.199231	-3.93123	0.00296628	0.0313874
ENSG00000129673	15	AANAT	aralkylamine N-acetyltransferase	-1.34064	1.2391	3.9312	0.00296639	0.0313874
ENSG00000175309	85007	PHYKPL	5-phosphohydroxy-L-lysine phospho-lyase	2.60868	0.388303	3.92954	0.00297428	0.0314458
ENSG00000197093	79690	GAL3ST4	galactose-3-O-sulfotransferase 4	1.16462	-0.704805	-3.92809	0.00298118	0.0314936
ENSG00000181649	7262	PHLDA2	pleckstrin homology like domain family A member 2	3.40201	1.46	3.92728	0.00298502	0.031509
ENSG00000188747	10811	NOXA1	NADPH oxidase activator 1	-0.421541	1.29547	3.9258	0.00299209	0.0315586
ENSG00000102034	2000	ELF4	E74 like ETS transcription factor 4	3.90653	0.445994	3.9242	0.00299971	0.0316138
ENSG00000161048	222236	NAPEPLD	N-acyl phosphatidylethanolamine phospholipase D	4.35765	-0.378052	-3.92252	0.00300779	0.0316384
ENSG00000039650	11284	PNKP	polynucleotide kinase 3'-phosphatase	4.41956	0.469175	3.9216	0.0030122	0.0316384
ENSG00000111678	113246	C12orf57	chromosome 12 open reading frame 57	2.56635	0.684544	3.92121	0.00301407	0.0316384
ENSG00000141447	114876	OSBPL1A	oxysterol binding protein like 1A	5.74978	-0.323118	-3.92113	0.00301445	0.0316384
ENSG00000153094	10018	BCL2L11	BCL2 like 11	3.66365	-0.207093	-3.92084	0.00301584	0.0316384
ENSG00000147439	55909	BIN3	bridging integrator 3	4.52107	0.295064	3.92073	0.00301636	0.0316384
ENSG00000139644	7009	TMBIM6	transmembrane BAX inhibitor motif containing 6	9.87463	-0.243894	-3.91949	0.00302237	0.0316685
ENSG00000106399	6119	RPA3	replication protein A3	4.66902	-0.273666	-3.91915	0.00302401	0.0316685
ENSG00000069399	602	BCL3	BCL3 transcription coactivator	2.31585	0.666514	3.91835	0.00302786	0.0316838
ENSG00000218336	55714	TENM3	teneurin transmembrane protein 3	5.98991	-0.24659	-3.91763	0.00303133	0.031695
ENSG00000115541	3336	HSPE1	heat shock protein family E (Hsp10) member 1	4.11663	-0.323234	-3.91419	0.00304805	0.0318448
ENSG00000170325	56980	PRDM10	PR/SET domain 10	3.724	0.168724	3.91236	0.00305698	0.0319129
ENSG00000155755	65062	TMEM237	transmembrane protein 237	5.49452	-0.290173	-3.91158	0.00306075	0.0319272
ENSG00000146433	57583	TMEM181	transmembrane protein 181	6.98746	-0.19916	-3.91092	0.00306402	0.0319361
ENSG00000141441	64762	GAREM1	GRB2 associated regulator of MAPK1 subtype 1	1.99063	-0.500879	-3.91011	0.00306797	0.0319522
ENSG00000101940	64743	WDR13	WD repeat domain 13	3.57209	0.616646	3.90818	0.00307745	0.0320258
ENSG00000174943	253980	KCTD13	potassium channel tetramerization domain containing 13	2.97565	0.62015	3.90764	0.00308009	0.0320281
ENSG00000198876	25853	DCAF12	DDB1 and CUL4 associated factor 12	5.84971	-0.256442	-3.90707	0.00308288	0.032032
ENSG00000183283	9802	DAZAP2	DAZ associated protein 2	7.44825	-0.192945	-3.90297	0.00310317	0.0322176
ENSG00000176155	284001	CCDC57	coiled-coil domain containing 57	3.8758	0.672145	3.90214	0.0031073	0.0322352
ENSG00000069329	55737	VPS35	VPS35 retromer complex component	7.20632	-0.249176	-3.90114	0.00311224	0.0322612
ENSG00000134905	79587	CARS2	cysteinyl-tRNA synthetase 2, mitochondrial	4.69919	0.319096	3.90016	0.00311715	0.0322869
ENSG00000173531	4485	MST1	macrophage stimulating 1	0.661597	0.954053	3.89957	0.00312009	0.0322921
ENSG00000163814	64866	CDCP1	CUB domain containing protein 1	6.26154	0.230483	3.89531	0.00314139	0.0324872
ENSG00000123091	26994	RNF11	ring finger protein 11	5.93462	-0.260271	-3.89413	0.00314733	0.0325232
ENSG00000250116	100506142	LOC100506142	uncharacterized LOC100506142	-1.4195	1.13193	3.89342	0.00315092	0.032535
ENSG00000131747	7153	TOP2A	DNA topoisomerase II alpha	9.7333	-0.276686	-3.89234	0.00315635	0.0325657
ENSG00000169762	202018	TAPT1	transmembrane anterior posterior transformation 1	4.90534	-0.2387	-3.88995	0.00316842	0.0326648
ENSG00000181751	90355	C5orf30	chromosome 5 open reading frame 30	4.46123	-0.327245	-3.88756	0.00318058	0.0327647
ENSG00000102312	64840	PORCN	porcupine O-acyltransferase	3.60956	0.440073	3.88606	0.00318826	0.0328182
ENSG00000077254	23032	USP33	ubiquitin specific peptidase 33	6.56361	-0.247721	-3.88549	0.00319115	0.0328225
ENSG00000167363	64122	FN3K	fructosamine 3 kinase	2.47835	0.505328	3.88116	0.00321335	0.0330252
ENSG00000138604	26035	GLCE	glucuronic acid epimerase	6.26045	-0.252329	-3.87958	0.00322148	0.0330537
ENSG00000204642	3134	HLA-F	major histocompatibility complex, class I, F	3.55149	0.667252	3.87916	0.00322364	0.0330537
ENSG00000104763	427	ASAH1	N-acylsphingosine amidohydrolase 1	7.87346	-0.256834	-3.87887	0.00322515	0.0330537
ENSG00000196923	9260	PDLIM7	PDZ and LIM domain 7	5.16306	0.848076	3.87847	0.00322721	0.0330537
ENSG00000167004	2923	PDIA3	protein disulfide isomerase family A member 3	9.70587	-0.251123	-3.8782	0.00322858	0.0330537
ENSG00000058600	55718	POLR3E	RNA polymerase III subunit E	5.1664	0.2601	3.87767	0.00323134	0.0330564
ENSG00000166881	23306	NEMP1	nuclear envelope integral membrane protein 1	7.06204	-0.319435	-3.87566	0.00324175	0.0331373
ENSG00000273033	100129550	LINC02035	long intergenic non-protein coding RNA 2035	2.63675	-0.411868	-3.87496	0.00324541	0.0331489
ENSG00000110218	24145	PANX1	pannexin 1	4.68132	-0.314037	-3.87448	0.00324788	0.0331489
ENSG00000147082	85417	CCNB3	cyclin B3	-0.496914	-0.739394	-3.87274	0.00325694	0.0332158
ENSG00000197102	1778	DYNC1H1	dynein cytoplasmic 1 heavy chain 1	10.7085	0.277905	3.87134	0.00326427	0.033265
ENSG00000198753	5365	PLXNB3	plexin B3	3.10913	1.00385	3.87042	0.00326908	0.0332884
ENSG00000131188	80758	PRR7	proline rich 7, synaptic	-0.0827338	1.51096	3.86836	0.00327987	0.0333322
ENSG00000167011	375607	NAT16	N-acetyltransferase 16 (putative)	0.563209	0.513322	3.86836	0.0032799	0.0333322
ENSG00000100220	51493	RTCB	RNA 2',3'-cyclic phosphate and 5'-OH ligase	7.07656	-0.218482	-3.86816	0.00328093	0.0333322
ENSG00000164902	51808	PHAX	phosphorylated adaptor for RNA export	5.85004	-0.207369	-3.867	0.00328705	0.0333688
ENSG00000075702	284403	WDR62	WD repeat domain 62	5.42363	0.369335	3.86617	0.00329141	0.0333875
ENSG00000101350	9371	KIF3B	kinesin family member 3B	6.82896	-0.209179	-3.8657	0.00329392	0.0333875
ENSG00000125398	6662	SOX9	SRY-box transcription factor 9	1.62233	3.02089	3.86445	0.00330049	0.0334285
ENSG00000186812	84307	ZNF397	zinc finger protein 397	3.74001	-0.327188	-3.86343	0.00330593	0.0334581
ENSG00000197798	79607	FAM118B	family with sequence similarity 118 member B	3.48072	-0.296493	-3.8624	0.00331138	0.0334876
ENSG00000102172	6611	SMS	spermine synthase	7.65466	-0.243376	-3.85887	0.0033302	0.0336522
ENSG00000121005	83690	CRISPLD1	cysteine rich secretory protein LCCL domain containing 1	-0.679643	-0.316744	-3.85747	0.00333769	0.0337023
ENSG00000054967	84957	RELT	RELT TNF receptor	1.73855	0.947398	3.85681	0.00334119	0.0337119
ENSG00000241224	401081	C3orf85	chromosome 3 open reading frame 85	-3.33797	0.656561	3.855	0.00335094	0.0337773
ENSG00000155011	27123	DKK2	dickkopf WNT signaling pathway inhibitor 2	0.39128	0.589916	3.85455	0.00335334	0.0337773
ENSG00000171202	84233	TMEM126A	transmembrane protein 126A	3.7297	-0.290794	-3.85418	0.00335531	0.0337773
ENSG00000167487	55295	KLHL26	kelch like family member 26	1.56163	0.453316	3.85282	0.00336265	0.033803
ENSG00000115234	9784	SNX17	sorting nexin 17	6.55002	-0.202385	-3.85276	0.00336297	0.033803
ENSG00000179889	23042	PDXDC1	pyridoxal dependent decarboxylase domain containing 1	6.8142	-0.147322	-3.85199	0.00336716	0.0338196
ENSG00000149798	10435	CDC42EP2	CDC42 effector protein 2	2.15159	0.769535	3.85129	0.00337092	0.0338317
ENSG00000204564	221545	C6orf136	chromosome 6 open reading frame 136	3.92711	0.316957	3.8505	0.00337521	0.0338491
ENSG00000197182	400931	MIRLET7BHG	MIRLET7B host gene	0.516602	1.15071	3.84972	0.00337943	0.0338658
ENSG00000242498	348110	ARPIN	actin related protein 2/3 complex inhibitor	3.60903	-0.301672	-3.84877	0.00338456	0.0338916
ENSG00000107281	56654	NPDC1	neural proliferation, differentiation and control 1	2.52476	1.0074	3.84759	0.00339102	0.0339297
ENSG00000055483	57602	USP36	ubiquitin specific peptidase 36	6.02605	0.3095	3.84698	0.00339434	0.0339297
ENSG00000177889	7334	UBE2N	ubiquitin conjugating enzyme E2 N	6.30412	-0.259519	-3.84667	0.00339604	0.0339297
ENSG00000131437	11127	KIF3A	kinesin family member 3A	4.93515	-0.366992	-3.8449	0.00340566	0.0339857
ENSG00000139354	283431	GAS2L3	growth arrest specific 2 like 3	6.23952	-0.268189	-3.8447	0.00340677	0.0339857
ENSG00000169760	22871	NLGN1	neuroligin 1	4.91884	-0.332787	-3.84393	0.003411	0.0340023
ENSG00000130758	4294	MAP3K10	mitogen-activated protein kinase kinase kinase 10	2.81691	0.808184	3.84286	0.00341684	0.0340187
ENSG00000172869	1657	DMXL1	Dmx like 1	5.86279	-0.253348	-3.8421	0.00342103	0.0340187
ENSG00000135679	4193	MDM2	MDM2 proto-oncogene	6.5813	-0.256571	-3.8418	0.00342268	0.0340187
ENSG00000104361	79815	NIPAL2	NIPA like domain containing 2	3.48906	-0.251543	-3.84116	0.00342617	0.0340187
ENSG00000121957	29899	GPSM2	G protein signaling modulator 2	5.60981	-0.244597	-3.84116	0.00342619	0.0340187
ENSG00000121644	51029	DESI2	desumoylating isopeptidase 2	6.46954	-0.273303	-3.83976	0.00343392	0.0340187
ENSG00000176697	627	BDNF	brain derived neurotrophic factor	1.33743	0.790013	3.83946	0.00343554	0.0340187
ENSG00000124813	860	RUNX2	RUNX family transcription factor 2	3.77997	0.278724	3.83937	0.00343605	0.0340187
ENSG00000185608	64976	MRPL40	mitochondrial ribosomal protein L40	4.61669	-0.20832	-3.839	0.00343812	0.0340187
ENSG00000215271	57594	HOMEZ	homeobox and leucine zipper encoding	3.51813	-0.40882	-3.83896	0.0034383	0.0340187
ENSG00000132432	23480	SEC61G	SEC61 translocon gamma subunit	4.96806	-0.307254	-3.83663	0.00345119	0.0341207
ENSG00000162852	163882	CNST	consortin, connexin sorting protein	5.5448	-0.20311	-3.83184	0.00347789	0.0343591
ENSG00000141298	85464	SSH2	slingshot protein phosphatase 2	6.14513	-0.257021	-3.83126	0.0034811	0.0343652
ENSG00000180828	27319	BHLHE22	basic helix-loop-helix family member e22	-3.4186	-0.749298	-3.83023	0.00348687	0.0343965
ENSG00000125166	2806	GOT2	glutamic-oxaloacetic transaminase 2	6.81898	-0.229194	-3.82889	0.00349444	0.0344258
ENSG00000069702	7049	TGFBR3	transforming growth factor beta receptor 3	4.40801	-0.241562	-3.82878	0.00349504	0.0344258
ENSG00000140474	25989	ULK3	unc-51 like kinase 3	4.89882	0.350008	3.8268	0.00350616	0.0345098
ENSG00000147799	80728	ARHGAP39	Rho GTPase activating protein 39	2.66549	0.769735	3.82522	0.00351507	0.0345335
ENSG00000153283	10225	CD96	CD96 molecule	0.982303	-0.543126	-3.82517	0.00351537	0.0345335
ENSG00000116191	55103	RALGPS2	Ral GEF with PH domain and SH3 binding motif 2	4.74159	-0.286348	-3.82499	0.00351639	0.0345335
ENSG00000113845	51300	TIMMDC1	translocase of inner mitochondrial membrane domain containing 1	6.30542	-0.168705	-3.82331	0.00352588	0.0346012
ENSG00000004399	23129	PLXND1	plexin D1	6.85494	0.553626	3.82198	0.00353345	0.0346498
ENSG00000204822	116540	MRPL53	mitochondrial ribosomal protein L53	0.849449	-0.671971	-3.82114	0.00353821	0.0346708
ENSG00000105357	79784	MYH14	myosin heavy chain 14	-0.0173588	0.387672	3.82041	0.00354239	0.0346861
ENSG00000168028	3921	RPSA	ribosomal protein SA	9.34738	-0.186532	-3.81844	0.00355364	0.0347706
ENSG00000135723	29109	FHOD1	formin homology 2 domain containing 1	5.85257	0.533344	3.81745	0.0035593	0.0348003
ENSG00000198563	7919	DDX39B	DExD-box helicase 39B	6.30409	0.391277	3.8167	0.00356358	0.0348164
ENSG00000138760	950	SCARB2	scavenger receptor class B member 2	8.6773	-0.232154	-3.81622	0.00356636	0.034818
ENSG00000245532	283131	NEAT1	nuclear paraspeckle assembly transcript 1	8.01807	0.50703	3.81425	0.00357769	0.0349029
ENSG00000078237	57103	TIGAR	TP53 induced glycolysis regulatory phosphatase	4.34768	-0.302948	-3.81366	0.00358107	0.0349102
ENSG00000196652	23660	ZKSCAN5	zinc finger with KRAB and SCAN domains 5	5.17392	-0.225161	-3.81298	0.00358497	0.0349225
ENSG00000068489	55771	PRR11	proline rich 11	6.53892	-0.21955	-3.8105	0.00359933	0.0350152
ENSG00000168505	2637	GBX2	gastrulation brain homeobox 2	0.049738	0.532343	3.81031	0.00360045	0.0350152
ENSG00000088325	22974	TPX2	TPX2 microtubule nucleation factor	8.23567	-0.240057	-3.80933	0.00360615	0.0350152
ENSG00000167384	7733	ZNF180	zinc finger protein 180	3.36235	-0.202142	-3.80908	0.00360756	0.0350152
ENSG00000100156	23539	SLC16A8	solute carrier family 16 member 8	-0.00388067	0.82992	3.80906	0.00360769	0.0350152
ENSG00000008294	9043	SPAG9	sperm associated antigen 9	7.92157	-0.242747	-3.80805	0.00361358	0.0350467
ENSG00000075618	6624	FSCN1	fascin actin-bundling protein 1	5.42885	0.935789	3.80626	0.00362397	0.0350579
ENSG00000177981	140461	ASB8	ankyrin repeat and SOCS box containing 8	4.44353	-0.281744	-3.80625	0.00362407	0.0350579
ENSG00000172239	10605	PAIP1	poly(A) binding protein interacting protein 1	6.43403	-0.271254	-3.80612	0.00362479	0.0350579
ENSG00000105643	27106	ARRDC2	arrestin domain containing 2	3.93355	0.338004	3.80603	0.00362531	0.0350579
ENSG00000146143	5558	PRIM2	DNA primase subunit 2	5.23835	-0.305239	-3.80456	0.00363392	0.0351156
ENSG00000101052	51098	IFT52	intraflagellar transport 52	4.7578	-0.272396	-3.80206	0.00364861	0.0352318
ENSG00000155330	388272	C16orf87	chromosome 16 open reading frame 87	2.62766	-0.351173	-3.80028	0.00365908	0.0353072
ENSG00000169548	129025	ZNF280A	zinc finger protein 280A	2.93158	-0.306829	-3.79909	0.00366606	0.0353488
ENSG00000072042	51109	RDH11	retinol dehydrogenase 11	6.733	-0.294418	-3.79573	0.00368599	0.0354771
ENSG00000006125	163	AP2B1	adaptor related protein complex 2 subunit beta 1	9.08157	-0.210079	-3.79548	0.00368746	0.0354771
ENSG00000114126	7029	TFDP2	transcription factor Dp-2	5.37639	-0.231509	-3.79445	0.0036936	0.0354771
ENSG00000128891	90416	CCDC32	coiled-coil domain containing 32	2.32877	-0.45351	-3.79439	0.00369398	0.0354771
ENSG00000159063	79053	ALG8	ALG8 alpha-1,3-glucosyltransferase	6.05602	-0.236714	-3.79384	0.00369721	0.0354771
ENSG00000168275	388753	COA6	cytochrome c oxidase assembly factor 6	4.44928	-0.256467	-3.79371	0.00369801	0.0354771
ENSG00000143753	8560	DEGS1	delta 4-desaturase, sphingolipid 1	7.26814	-0.225038	-3.79332	0.00370035	0.0354771
ENSG00000152683	55676	SLC30A6	solute carrier family 30 member 6	6.30126	-0.257873	-3.79325	0.00370077	0.0354771
ENSG00000137309	3159	HMGA1	high mobility group AT-hook 1	8.76551	0.599327	3.79253	0.00370506	0.0354925
ENSG00000117632	3925	STMN1	stathmin 1	8.10624	-0.241701	-3.79107	0.00371378	0.0355415
ENSG00000152990	166647	ADGRA3	adhesion G protein-coupled receptor A3	5.82849	-0.220352	-3.79078	0.00371553	0.0355415
ENSG00000185340	10634	GAS2L1	growth arrest specific 2 like 1	5.00094	0.930085	3.78932	0.00372427	0.0355994
ENSG00000090487	51324	SPG21	SPG21 abhydrolase domain containing, maspardin	6.37239	-0.204119	-3.7874	0.00373585	0.0356707
ENSG00000070831	998	CDC42	cell division cycle 42	7.1405	-0.230696	-3.78719	0.00373711	0.0356707
ENSG00000187514	5757	PTMA	prothymosin alpha	9.65024	-0.158613	-3.78622	0.00374291	0.0356814
ENSG00000135744	183	AGT	angiotensinogen	-1.52137	-1.10333	-3.78592	0.00374473	0.0356814
ENSG00000235750	9674	KIAA0040	KIAA0040	3.15064	0.296688	3.78566	0.00374631	0.0356814
ENSG00000100448	1511	CTSG	cathepsin G	-3.46517	1.23032	3.78503	0.00375011	0.035692
ENSG00000188313	5359	PLSCR1	phospholipid scramblase 1	5.99938	0.207683	3.78326	0.00376085	0.0357685
ENSG00000163535	151246	SGO2	shugoshin 2	5.83456	-0.253294	-3.78277	0.00376382	0.0357711
ENSG00000169871	81844	TRIM56	tripartite motif containing 56	4.61754	0.280796	3.78012	0.00377994	0.0358986
ENSG00000162378	79699	ZYG11B	zyg-11 family member B, cell cycle regulator	5.39519	-0.28991	-3.77853	0.00378968	0.0359383
ENSG00000108669	9267	CYTH1	cytohesin 1	4.87603	0.172761	3.7783	0.00379106	0.0359383
ENSG00000080824	3320	HSP90AA1	heat shock protein 90 alpha family class A member 1	11.8413	-0.254972	-3.77811	0.00379225	0.0359383
ENSG00000158106	114822	RHPN1	rhophilin Rho GTPase binding protein 1	1.5489	1.609	3.77651	0.00380206	0.0359855
ENSG00000124596	221443	OARD1	O-acyl-ADP-ribose deacylase 1	4.93009	-0.310166	-3.77609	0.00380462	0.0359855
ENSG00000023697	51071	DERA	deoxyribose-phosphate aldolase	5.41226	-0.249631	-3.77555	0.00380793	0.0359855
ENSG00000151148	89910	UBE3B	ubiquitin protein ligase E3B	5.96604	-0.180783	-3.77552	0.00380809	0.0359855
ENSG00000073849	6480	ST6GAL1	ST6 beta-galactoside alpha-2,6-sialyltransferase 1	5.62456	-0.340889	-3.7745	0.00381437	0.0359981
ENSG00000106367	1174	AP1S1	adaptor related protein complex 1 subunit sigma 1	5.99633	0.166639	3.77396	0.00381774	0.0359981
ENSG00000233429	100506311	HOTAIRM1	HOXA transcript antisense RNA, myeloid-specific 1	1.09496	0.42663	3.77393	0.0038179	0.0359981
ENSG00000113763	90249	UNC5A	unc-5 netrin receptor A	0.0304328	1.64638	3.7735	0.00382056	0.0359981
ENSG00000131459	9945	GFPT2	glutamine-fructose-6-phosphate transaminase 2	3.84692	-0.306643	-3.77294	0.00382404	0.0359981
ENSG00000002330	572	BAD	BCL2 associated agonist of cell death	-0.282557	1.41581	3.77266	0.00382571	0.0359981
ENSG00000196365	9361	LONP1	lon peptidase 1, mitochondrial	6.11622	0.697128	3.76959	0.00384472	0.0361371
ENSG00000157827	114793	FMNL2	formin like 2	7.22001	-0.227461	-3.7694	0.00384594	0.0361371
ENSG00000077238	3566	IL4R	interleukin 4 receptor	4.5131	0.540866	3.76738	0.00385852	0.0362296
ENSG00000185684	347918	EP400P1	EP400 pseudogene 1	2.42127	0.42256	3.76666	0.00386296	0.0362457
ENSG00000160959	9684	LRRC14	leucine rich repeat containing 14	4.25031	0.483765	3.7658	0.00386833	0.0362471
ENSG00000162735	5824	PEX19	peroxisomal biogenesis factor 19	5.8041	-0.216882	-3.76576	0.00386858	0.0362471
ENSG00000154845	9989	PPP4R1	protein phosphatase 4 regulatory subunit 1	6.84952	-0.219684	-3.76494	0.00387374	0.0362698
ENSG00000151743	196394	AMN1	antagonist of mitotic exit network 1 homolog	2.43596	-0.290262	-3.76393	0.00388006	0.0363033
ENSG00000118193	9928	KIF14	kinesin family member 14	6.95051	-0.297387	-3.76116	0.00389746	0.0364404
[truncated: 453 more rows]

## Sheet: DEG WM3438 PLX vs. DMSO (24 h)
Supplementary table S6D: Differentially expressed genes in WM3438 cell line treated with 2µM of vemurafenib for 24 h in comparison to the corresponding time-matched DMSO control
[truncated: 572 more rows]
