# Supplementary material for: Dynamic transcriptome analysis reveals signatures of paradoxical effect of vemurafenib on human dermal fibroblasts
Source: Cell Commun Signal. 2021 Dec 20;19:123. doi: 10.1186/s12964-021-00801-3 (PMC8686565; doi:10.1186/s12964-021-00801-3)
Supplement: Supplementary file 8 — Additional file 7: Tables S7A–F. ATAC-seq peaks in HDF treated with treated with 2 µM of vemurafenib or DMSO during 4 h, 8 h or 18 h. [file 12964_2021_801_MOESM8_ESM.xlsx]

## Sheet: DMSO (4 h)
Supplementary table S7A: ATAC-seq peaks in HDF treated with 0.2% of DMSO for 4 h
The first 10 columns are provided in the standard narrowPeak format, with p- and q-values in -log10 scale. Additional columns provide annotations of the genomic location of the peaks.
Peak calling thresholds: FDR adjusted p-value <0.1 (q-value); AUC > 200; blacklisted regions excluded
chrom	start	end	name	score	strand	signal value	p- value	q-value	peak	annotation	distance to TSS	ENSEMBL	ENTREZ	symbol	gene name
chr1	713934	714283	peak_2	1000	*	656.312	8.03404	4.79542	228	Promoter	0		100288069	LOC100288069	uncharacterized LOC100288069
chr1	877029	877294	peak_3	982	*	261.308	6.55944	3.73362	113	Introns	16499	ENSG00000187634	148398	SAMD11	sterile alpha motif domain containing 11
chr1	935460	935685	peak_4	975	*	220.365	6.45624	3.65362	105	Promoter	0	ENSG00000188290	57801	HES4	hes family bHLH transcription factor 4
chr1	948712	948908	peak_5	1000	*	231.916	6.91577	3.99785	138	Promoter	0	ENSG00000187608	9636	ISG15	ISG15 ubiquitin-like modifier
chr1	1051430	1051846	peak_6	1000	*	1048.36	9.37611	5.67762	218	Promoter	0	ENSG00000131591	54991	C1orf159	chromosome 1 open reading frame 159
chr1	1092831	1093082	peak_7	1000	*	265.953	6.61857	3.7782	94	Distal Intergenic	-9402	ENSG00000207730	406984	MIR200B	microRNA 200b
chr1	1143466	1143658	peak_8	1000	*	205.595	6.45344	3.65257	97	Promoter	-1377	ENSG00000186891	8784	TNFRSF18	TNF receptor superfamily member 18
chr1	1167332	1167581	peak_9	1000	*	411.023	7.75489	4.59952	98	Promoter	0	ENSG00000078808	51150	SDF4	stromal cell derived factor 4
chr1	1200203	1200581	peak_10	1000	*	734.514	8.17499	4.89	224	Exons	8653	ENSG00000160087	118424	UBE2J2	ubiquitin conjugating enzyme E2 J2
chr1	1209180	1209381	peak_11	1000	*	278.568	7.29336	4.27152	99	Promoter	0	ENSG00000160087	118424	UBE2J2	ubiquitin conjugating enzyme E2 J2
chr1	1243354	1244081	peak_12	788	*	573.675	6.905	3.98841	446	Promoter	0	ENSG00000169972	126789	PUSL1	pseudouridine synthase like 1
chr1	1293916	1294419	peak_13	601	*	302.867	6.55322	3.72879	126	Promoter	2738	ENSG00000162576	54587	MXRA8	matrix remodeling associated 8
chr1	1295204	1295575	peak_14	635	*	236.317	6.14572	3.42147	106	Promoter	1582	ENSG00000162576	54587	MXRA8	matrix remodeling associated 8
chr1	1295962	1296253	peak_15	1000	*	478.991	7.87329	4.68409	87	Promoter	904	ENSG00000162576	54587	MXRA8	matrix remodeling associated 8
chr1	1310533	1311038	peak_16	1000	*	1239.2	9.84767	5.96634	252	Promoter	0	ENSG00000175756	54998	AURKAIP1	aurora kinase A interacting protein 1
chr1	1334665	1335024	peak_17	1000	*	808.244	8.57986	5.16357	231	Promoter	0	ENSG00000221978	81669	CCNL2	cyclin L2
chr1	1406980	1407184	peak_18	991	*	203.068	6.33111	3.56092	109	Promoter	0	ENSG00000160072	83858	ATAD3B	ATPase family, AAA domain containing 3B
chr1	1447061	1447568	peak_19	1000	*	661.925	8.3701	5.02293	386	Promoter	0	ENSG00000197785	55210	ATAD3A	ATPase family, AAA domain containing 3A
chr1	1510175	1510409	peak_20	945	*	221.97	6.6802	3.82086	137	Promoter	0	ENSG00000160075	29101	SSU72	SSU72 homolog, RNA polymerase II CTD phosphatase
chr1	1550509	1550943	peak_21	1000	*	560.596	8.43064	5.06372	266	Promoter	0	ENSG00000197530	142678	MIB2	mindbomb E3 ubiquitin protein ligase 2
chr1	1822487	1822706	peak_22	981	*	215.721	6.51359	3.69611	138	Promoter	0	ENSG00000078369	2782	GNB1	G protein subunit beta 1
chr1	1840272	1840857	peak_23	690	*	404.435	6.53214	3.71217	245	Distal Intergenic	-5409	ENSG00000169885	163688	CALML6	calmodulin like 6
chr1	1850695	1851187	peak_24	499	*	245.842	6.55322	3.72879	219	Promoter	0	ENSG00000178821	339456	TMEM52	transmembrane protein 52
chr1	2064057	2064303	peak_25	976	*	241.112	6.78083	3.89863	52	Introns	74869	ENSG00000162585	199990	FAAP20	FA core complex associated protein 20
chr1	2064461	2065162	peak_26	1000	*	1615.04	9.88264	5.98675	289	Introns	74010	ENSG00000162585	199990	FAAP20	FA core complex associated protein 20
chr1	2066864	2067265	peak_27	1000	*	725.041	8.92678	5.38944	264	Introns	71907	ENSG00000162585	199990	FAAP20	FA core complex associated protein 20
chr1	2120894	2121239	peak_28	706	*	244.263	5.90805	3.23779	256	3' UTR	17933	ENSG00000162585	199990	FAAP20	FA core complex associated protein 20
chr1	2126142	2126909	peak_29	1000	*	840.314	8.45871	5.08201	387	5' UTR	12263	ENSG00000162585	199990	FAAP20	FA core complex associated protein 20
chr1	2130641	2131195	peak_30	1000	*	1145.77	10.2608	6.21081	262	Introns	7977	ENSG00000162585	199990	FAAP20	FA core complex associated protein 20
chr1	2139682	2140290	peak_31	1000	*	1030.28	8.41297	5.05134	281	Promoter	-510	ENSG00000162585	199990	FAAP20	FA core complex associated protein 20
chr1	2143949	2144189	peak_32	1000	*	313.493	7.26528	4.25162	143	Distal Intergenic	-4777	ENSG00000162585	199990	FAAP20	FA core complex associated protein 20
chr1	2159077	2159505	peak_33	1000	*	967.35	9.62591	5.83012	152	Promoter	-629	ENSG00000157933	6497	SKI	SKI proto-oncogene
chr1	2165847	2166180	peak_34	1000	*	742.843	8.73076	5.26311	132	Introns	5713	ENSG00000157933	6497	SKI	SKI proto-oncogene
chr1	2210811	2211091	peak_35	782	*	219.719	6.89404	3.97962	77	Introns	50677	ENSG00000157933	6497	SKI	SKI proto-oncogene
chr1	2222142	2222454	peak_36	1000	*	518.09	7.73407	4.58684	148	Introns	61646	ENSG00000269896	100129534	LOC100129534	small nuclear ribonucleoprotein polypeptide N pseudogene
chr1	2253695	2253956	peak_37	1000	*	372.134	7.39072	4.34061	120	Introns	30144	ENSG00000269896	100129534	LOC100129534	small nuclear ribonucleoprotein polypeptide N pseudogene
chr1	2262291	2262560	peak_38	942	*	254.247	6.34021	3.56602	150	Introns	21540	ENSG00000269896	100129534	LOC100129534	small nuclear ribonucleoprotein polypeptide N pseudogene
chr1	2313228	2313450	peak_39	1000	*	262.366	6.92814	4.00718	131	Introns	9543	ENSG00000116151	79906	MORN1	MORN repeat containing 1
chr1	2322907	2323345	peak_40	1000	*	1148.49	9.77193	5.91952	196	Promoter	0	ENSG00000116151	79906	MORN1	MORN repeat containing 1
chr1	2343909	2344504	peak_41	1000	*	1129.19	9.68521	5.86698	168	Promoter	0	ENSG00000157911	5192	PEX10	peroxisomal biogenesis factor 10
chr1	2383224	2383539	peak_42	1000	*	681.886	8.85637	5.34394	205	Distal Intergenic	-24215	ENSG00000149527	9651	PLCH2	phospholipase C eta 2
chr1	2425774	2425999	peak_43	1000	*	311.272	7.23139	4.22764	71	Introns	18020	ENSG00000149527	9651	PLCH2	phospholipase C eta 2
chr1	2457582	2457833	peak_44	1000	*	753.541	10.1819	6.16461	122	Promoter	202	ENSG00000157881	55229	PANK4	pantothenate kinase 4
chr1	2457965	2458206	peak_45	1000	*	268.786	6.85881	3.95483	63	Promoter	0	ENSG00000157881	55229	PANK4	pantothenate kinase 4
chr1	2458333	2458548	peak_46	1000	*	316.145	7.37192	4.32907	95	Promoter	-298	ENSG00000157881	55229	PANK4	pantothenate kinase 4
chr1	2517764	2518816	peak_47	1000	*	2023.37	11.1678	6.70604	221	Promoter	0	ENSG00000157870	127281	PRXL2B	peroxiredoxin like 2B
chr1	2574617	2574847	peak_48	1000	*	384.721	7.95857	4.74327	113	Introns	-10136	ENSG00000142606	79258	MMEL1	membrane metalloendopeptidase like 1
chr1	3223162	3223706	peak_49	1000	*	866.603	8.72408	5.25831	251	Introns	-147441	ENSG00000130762	27237	ARHGEF16	Rho guanine nucleotide exchange factor 16
chr1	3229520	3230078	peak_50	1000	*	1788.61	12.1092	7.18548	415	Introns	-141069	ENSG00000130762	27237	ARHGEF16	Rho guanine nucleotide exchange factor 16
chr1	3230285	3230503	peak_51	1000	*	376.719	8.09267	4.83424	128	Introns	-140644	ENSG00000130762	27237	ARHGEF16	Rho guanine nucleotide exchange factor 16
chr1	3269039	3269313	peak_52	1000	*	620.64	8.84347	5.3368	105	Introns	-101834	ENSG00000130762	27237	ARHGEF16	Rho guanine nucleotide exchange factor 16
chr1	3286331	3286680	peak_53	1000	*	606.813	8.67415	5.22576	234	Introns	-84467	ENSG00000130762	27237	ARHGEF16	Rho guanine nucleotide exchange factor 16
chr1	3318799	3319127	peak_54	1000	*	398.643	7.27598	4.26009	211	Introns	-52020	ENSG00000130762	27237	ARHGEF16	Rho guanine nucleotide exchange factor 16
chr1	3326801	3326977	peak_55	1000	*	224.217	6.9636	4.03235	95	Introns	-44170	ENSG00000130762	27237	ARHGEF16	Rho guanine nucleotide exchange factor 16
chr1	3390133	3390429	peak_56	1000	*	351.869	6.72337	3.85518	182	3' UTR	18986	ENSG00000130762	27237	ARHGEF16	Rho guanine nucleotide exchange factor 16
chr1	3420732	3421082	peak_57	1000	*	784.718	8.91739	5.38491	229	Introns	49585	ENSG00000130762	27237	ARHGEF16	Rho guanine nucleotide exchange factor 16
chr1	3439471	3439724	peak_58	875	*	222.278	6.03715	3.33562	179	Introns	37630	ENSG00000207776	693135	MIR551A	microRNA 551a
chr1	3459594	3460425	peak_59	1000	*	2221.85	11.2846	6.76813	539	Introns	16929	ENSG00000207776	693135	MIR551A	microRNA 551a
chr1	3540870	3541597	peak_60	1000	*	1016.63	9.50918	5.76004	517	Promoter	0	ENSG00000158109	127262	TPRG1L	tumor protein p63 regulated 1 like
chr1	3566569	3566803	peak_61	1000	*	441.809	8.17499	4.89	141	Promoter	0	ENSG00000116213	49856	WRAP73	WD repeat containing, antisense to TP73
chr1	3663864	3664073	peak_62	1000	*	265.524	7.02114	4.07437	97	Promoter	0	ENSG00000227372	57212	TP73-AS1	TP73 antisense RNA 1
chr1	3712964	3713262	peak_63	1000	*	904.801	10.3487	6.26057	189	Promoter	0	ENSG00000130764	57470	LRRC47	leucine rich repeat containing 47
chr1	3748170	3748658	peak_64	874	*	427.219	7.16298	4.17808	279	Introns	25139	ENSG00000116198	9731	CEP104	centrosomal protein 104
chr1	3773678	3774296	peak_65	1000	*	626.01	8.06596	4.8169	74	Promoter	0	ENSG00000116198	9731	CEP104	centrosomal protein 104
chr1	3816740	3817726	peak_66	1000	*	2771.07	11.8405	7.05182	709	Promoter	0	ENSG00000198912	339448	C1orf174	chromosome 1 open reading frame 174
chr1	3817829	3818124	peak_67	1000	*	910.954	10.2845	6.22431	121	Promoter	861	ENSG00000236423	100133612	LINC01134	long intergenic non-protein coding RNA 1134
chr1	6052223	6053016	peak_68	1000	*	1781.74	12.0806	7.17307	338	Promoter	0	ENSG00000069424	8514	KCNAB2	potassium voltage-gated channel subfamily A regulatory beta subunit 2
chr1	6097434	6097668	peak_69	877	*	205.978	6.41224	3.62168	85	Introns	-44901	ENSG00000131697	261734	NPHP4	nephrocystin 4
chr1	6144063	6144266	peak_70	1000	*	269.034	7.08155	4.11941	110	Introns	-91530	ENSG00000131697	261734	NPHP4	nephrocystin 4
chr1	6158625	6158879	peak_71	1000	*	391.077	6.99751	4.05546	138	3' UTR	81315	ENSG00000116254	26038	CHD5	chromodomain helicase DNA binding protein 5
chr1	6259528	6259939	peak_72	1000	*	1219.26	10.4016	6.29158	277	Promoter	0	ENSG00000116251	6146	RPL22	ribosomal protein L22
chr1	6266009	6266475	peak_73	903	*	421.497	6.50094	3.68919	75	Promoter	0	ENSG00000158286	388591	RNF207	ring finger protein 207
chr1	6295961	6296203	peak_74	1000	*	268.567	6.88711	3.97688	152	Promoter	0	ENSG00000116237	23463	ICMT	isoprenylcysteine carboxyl methyltransferase
chr1	6390485	6390764	peak_75	1000	*	392.663	7.24721	4.23677	162	Introns	63062	ENSG00000097021	11332	ACOT7	acyl-CoA thioesterase 7
chr1	6453398	6454197	peak_76	1000	*	1097.1	9.23945	5.59092	471	Promoter	0	ENSG00000097021	11332	ACOT7	acyl-CoA thioesterase 7
chr1	6550027	6550212	peak_77	1000	*	214.924	7.039	4.08771	88	Introns	-23772	ENSG00000215788	8718	TNFRSF25	TNF receptor superfamily member 25
chr1	6614523	6614754	peak_78	1000	*	294.415	7.07761	4.11658	84	Promoter	0	ENSG00000162408	79707	NOL9	nucleolar protein 9
chr1	6639833	6640183	peak_79	1000	*	790.457	9.21775	5.57768	164	Promoter	0	ENSG00000204859	3104	ZBTB48	zinc finger and BTB domain containing 48
chr1	6661186	6661559	peak_80	1000	*	576.369	8.01168	4.77806	189	Promoter	1370	ENSG00000162413	9903	KLHL21	kelch like family member 21
chr1	6662622	6663199	peak_81	1000	*	666.68	7.48432	4.40767	477	Promoter	0	ENSG00000162413	9903	KLHL21	kelch like family member 21
chr1	6673447	6673903	peak_82	1000	*	1252.14	10.4792	6.33557	184	Promoter	0	ENSG00000116273	148479	PHF13	PHD finger protein 13
chr1	6844522	6845553	peak_83	1000	*	2660.73	11.8236	7.04317	835	Promoter	0	ENSG00000171735	23261	CAMTA1	calmodulin binding transcription activator 1
chr1	7020404	7020786	peak_84	1000	*	397.098	6.62012	3.77827	248	Introns	175020	ENSG00000171735	23261	CAMTA1	calmodulin binding transcription activator 1
chr1	7177668	7178205	peak_85	1000	*	646.88	7.23816	4.23323	74	Introns	332284	ENSG00000171735	23261	CAMTA1	calmodulin binding transcription activator 1
chr1	7283676	7283898	peak_86	1000	*	273.108	7.24317	4.23546	131	Introns	438292	ENSG00000171735	23261	CAMTA1	calmodulin binding transcription activator 1
chr1	7359336	7359794	peak_87	1000	*	1242.29	10.355	6.26439	121	Introns	-471535	ENSG00000049245	9341	VAMP3	vesicle associated membrane protein 3
chr1	7360151	7360514	peak_88	1000	*	447.774	7.9518	4.73796	140	Introns	-470815	ENSG00000049245	9341	VAMP3	vesicle associated membrane protein 3
chr1	7360973	7361350	peak_89	1000	*	677.172	8.43764	5.06888	183	Introns	-469979	ENSG00000049245	9341	VAMP3	vesicle associated membrane protein 3
chr1	7461892	7462344	peak_90	1000	*	1112.44	9.417	5.70271	102	Introns	-368985	ENSG00000049245	9341	VAMP3	vesicle associated membrane protein 3
chr1	7530968	7531692	peak_91	1000	*	1512.55	9.28477	5.62035	243	Introns	-299637	ENSG00000049245	9341	VAMP3	vesicle associated membrane protein 3
chr1	7531873	7532230	peak_92	1000	*	428.421	7.13215	4.15619	151	Introns	-299099	ENSG00000049245	9341	VAMP3	vesicle associated membrane protein 3
chr1	7538978	7539266	peak_93	1000	*	384.862	7.22531	4.22295	129	Introns	-292063	ENSG00000049245	9341	VAMP3	vesicle associated membrane protein 3
chr1	7764591	7764844	peak_94	1000	*	569.696	8.55444	5.14671	163	Introns	-66485	ENSG00000049245	9341	VAMP3	vesicle associated membrane protein 3
chr1	7831184	7831418	peak_95	1000	*	365.031	7.1981	4.20133	173	Promoter	0	ENSG00000049245	9341	VAMP3	vesicle associated membrane protein 3
chr1	7843855	7844379	peak_96	1000	*	1544.35	11.044	6.64118	260	Promoter	-1	ENSG00000049246	8863	PER3	period circadian regulator 3
chr1	8021245	8021964	peak_97	1000	*	1538.8	11.1961	6.72145	384	Promoter	0	ENSG00000116288	11315	PARK7	Parkinsonism associated deglycase
chr1	8064798	8065541	peak_98	1000	*	1207.96	9.056	5.47432	560	Distal Intergenic	20852	ENSG00000116285	54206	ERRFI1	ERBB receptor feedback inhibitor 1
chr1	8086292	8086565	peak_99	1000	*	363.952	7.12379	4.14899	175	Promoter	0	ENSG00000116285	54206	ERRFI1	ERBB receptor feedback inhibitor 1
chr1	8121384	8121617	peak_100	1000	*	297.516	6.82759	3.93332	108	Distal Intergenic	-34991	ENSG00000116285	54206	ERRFI1	ERBB receptor feedback inhibitor 1
chr1	8150304	8150766	peak_101	1000	*	689.979	7.95857	4.74327	329	Distal Intergenic	-63911	ENSG00000116285	54206	ERRFI1	ERBB receptor feedback inhibitor 1
chr1	8157575	8157806	peak_102	1000	*	237.017	6.81524	3.92368	136	Distal Intergenic	-71182	ENSG00000116285	54206	ERRFI1	ERBB receptor feedback inhibitor 1
chr1	8257780	8258095	peak_103	974	*	307.741	6.62423	3.7799	205	Distal Intergenic	-126295	ENSG00000162426	50651	SLC45A1	solute carrier family 45 member 1
chr1	8272023	8272286	peak_104	877	*	231.655	6.2015	3.46383	97	Distal Intergenic	-112104	ENSG00000162426	50651	SLC45A1	solute carrier family 45 member 1
chr1	8403501	8403802	peak_105	1000	*	405.278	6.98399	4.04791	54	Introns	19111	ENSG00000162426	50651	SLC45A1	solute carrier family 45 member 1
chr1	8454907	8455320	peak_106	721	*	298.605	6.32193	3.55462	229	Introns	70517	ENSG00000162426	50651	SLC45A1	solute carrier family 45 member 1
chr1	8457018	8457411	peak_107	1000	*	628.672	7.67144	4.54042	164	Introns	72628	ENSG00000162426	50651	SLC45A1	solute carrier family 45 member 1
chr1	8686364	8686869	peak_108	1000	*	734.064	8.16384	4.88371	324	Introns	190830	ENSG00000142599	473	RERE	arginine-glutamic acid dipeptide repeats
chr1	8772344	8773062	peak_109	1000	*	780.01	7.40514	4.35127	173	Introns	104637	ENSG00000142599	473	RERE	arginine-glutamic acid dipeptide repeats
chr1	8877651	8877989	peak_110	1000	*	410.8	7.96842	4.74899	126	Promoter	0	ENSG00000142599	473	RERE	arginine-glutamic acid dipeptide repeats
chr1	8882753	8883066	peak_111	813	*	255.142	6.43873	3.6433	75	Distal Intergenic	-5054	ENSG00000142599	473	RERE	arginine-glutamic acid dipeptide repeats
chr1	8933600	8933973	peak_112	1000	*	687.284	8.09895	4.83898	218	Introns	-4921	ENSG00000230679	100505975	ENO1-AS1	ENO1 antisense RNA 1
chr1	8938690	8939318	peak_113	836	*	526.155	7.48015	4.40573	200	Promoter	0	ENSG00000230679	100505975	ENO1-AS1	ENO1 antisense RNA 1
chr1	8940066	8940446	peak_114	719	*	273.838	6.65427	3.80343	249	Promoter	-915	ENSG00000074800	2023	ENO1	enolase 1
chr1	9340502	9340728	peak_115	1000	*	333.162	7.55053	4.45665	78	Distal Intergenic	-12213	ENSG00000171621	80176	SPSB1	splA/ryanodine receptor domain and SOCS box containing 1
chr1	9350168	9350450	peak_116	1000	*	324.047	6.73357	3.86184	148	Promoter	-2491	ENSG00000171621	80176	SPSB1	splA/ryanodine receptor domain and SOCS box containing 1
chr1	9363199	9363487	peak_117	1000	*	592.622	8.16384	4.88371	81	Introns	10258	ENSG00000171621	80176	SPSB1	splA/ryanodine receptor domain and SOCS box containing 1
chr1	9410394	9410610	peak_118	965	*	209.363	6.3372	3.56488	128	Introns	57453	ENSG00000171621	80176	SPSB1	splA/ryanodine receptor domain and SOCS box containing 1
chr1	9488954	9489224	peak_119	1000	*	311.591	7.32838	4.29719	167	Distal Intergenic	-110304	ENSG00000171612	84275	SLC25A33	solute carrier family 25 member 33
chr1	9533136	9533454	peak_120	1000	*	735.423	8.90028	5.37311	178	Distal Intergenic	-66074	ENSG00000171612	84275	SLC25A33	solute carrier family 25 member 33
chr1	9599244	9599573	peak_121	1000	*	607.716	8.81039	5.31572	123	Promoter	0	ENSG00000171612	84275	SLC25A33	solute carrier family 25 member 33
chr1	9648530	9648827	peak_122	727	*	216.499	6.05121	3.34723	90	Promoter	-105	ENSG00000188807	199953	TMEM201	transmembrane protein 201
chr1	9760450	9760715	peak_123	968	*	257.548	6.29404	3.5317	90	Introns	-45806	ENSG00000179840	644997	PIK3CD-AS1	PIK3CD antisense RNA 1
chr1	9779214	9779495	peak_124	1000	*	506.99	8.44216	5.07243	138	Introns	-64570	ENSG00000179840	644997	PIK3CD-AS1	PIK3CD antisense RNA 1
chr1	9826737	9827206	peak_125	1000	*	1142.24	9.45812	5.72761	348	Introns	57344	ENSG00000171603	22883	CLSTN1	calsyntenin 1
chr1	9950541	9950785	peak_126	1000	*	322.958	7.1114	4.13949	151	Introns	19531	ENSG00000178585	56998	CTNNBIP1	catenin beta interacting protein 1
chr1	9970184	9970831	peak_127	1000	*	1798.23	10.7966	6.51228	428	Promoter	0	ENSG00000178585	56998	CTNNBIP1	catenin beta interacting protein 1
chr1	10003354	10003583	peak_128	1000	*	320.833	7.20619	4.20821	98	Promoter	0	ENSG00000162441	84328	LZIC	leucine zipper and CTNNBIP1 domain containing
chr1	10092610	10093267	peak_129	1000	*	770.601	8.1513	4.87507	278	Promoter	0	ENSG00000130939	10277	UBE4B	ubiquitination factor E4B
chr1	10134469	10134752	peak_130	1000	*	424.427	7.66634	4.53664	187	Introns	41428	ENSG00000130939	10277	UBE4B	ubiquitination factor E4B
chr1	10168276	10168696	peak_131	804	*	338.315	6.39489	3.60875	222	Introns	75235	ENSG00000130939	10277	UBE4B	ubiquitination factor E4B
chr1	10269875	10270698	peak_132	1000	*	1508.33	9.51782	5.7649	659	Promoter	-66	ENSG00000054523	23095	KIF1B	kinesin family member 1B
chr1	10271567	10271959	peak_133	776	*	305.043	7.03136	4.08281	84	Promoter	803	ENSG00000054523	23095	KIF1B	kinesin family member 1B
chr1	10440744	10440945	peak_134	1000	*	241.835	7.14475	4.1646	104	3' UTR	-18140	ENSG00000142657	5226	PGD	phosphogluconate dehydrogenase
chr1	10458534	10459201	peak_135	1000	*	1084.98	9.95253	6.02889	437	Promoter	0	ENSG00000142657	5226	PGD	phosphogluconate dehydrogenase
chr1	10490709	10490900	peak_136	1000	*	255.091	7.29663	4.27227	111	Promoter	550	ENSG00000175279	378708	CENPS	centromere protein S
chr1	10511468	10511839	peak_137	805	*	299.327	6.32505	3.55668	232	Promoter	1692	ENSG00000241563	1325	CORT	cortistatin
chr1	10532528	10532807	peak_138	1000	*	463.926	7.42248	4.36535	154	Promoter	0	ENSG00000160049	1676	DFFA	DNA fragmentation factor subunit alpha
chr1	10534858	10535074	peak_139	1000	*	418.814	8.17591	4.89	78	Promoter	0	ENSG00000142655	5195	PEX14	peroxisomal biogenesis factor 14
chr1	10570613	10570926	peak_140	1000	*	632.378	8.42826	5.0629	139	Introns	35610	ENSG00000142655	5195	PEX14	peroxisomal biogenesis factor 14
chr1	10588446	10588681	peak_141	1000	*	278.427	7.12299	4.14899	97	Introns	53443	ENSG00000142655	5195	PEX14	peroxisomal biogenesis factor 14
chr1	11035647	11036110	peak_142	1000	*	938.916	8.25318	4.9444	330	Introns	5984	ENSG00000175262	148345	C1orf127	chromosome 1 open reading frame 127
chr1	11040274	11040514	peak_143	1000	*	359.809	7.24043	4.23392	155	Promoter	1580	ENSG00000175262	148345	C1orf127	chromosome 1 open reading frame 127
chr1	11072277	11073207	peak_144	1000	*	984.674	8.49096	5.10328	376	Promoter	0	ENSG00000120948	23435	TARDBP	TAR DNA binding protein
chr1	11120018	11120531	peak_145	1000	*	771.141	8.64337	5.20464	224	Promoter	0	ENSG00000116649	6723	SRM	spermidine synthase
chr1	11218759	11219093	peak_146	1000	*	762.214	9.51963	5.76607	92	Introns	14804	ENSG00000225602	100873935	MTOR-AS1	MTOR antisense RNA 1
chr1	11322509	11322996	peak_147	1000	*	1781	11.5207	6.88775	149	Promoter	0	ENSG00000198793	2475	MTOR	mechanistic target of rapamycin kinase
chr1	11332886	11333596	peak_148	1000	*	884.269	9.15275	5.53621	620	Promoter	0	ENSG00000120942	29914	UBIAD1	UbiA prenyltransferase domain containing 1
chr1	11740751	11741811	peak_149	1000	*	1303.31	9.21774	5.57768	491	5' UTR	9867	ENSG00000116670	10459	MAD2L2	mitotic arrest deficient 2 like 2
chr1	11795888	11796261	peak_150	967	*	361.651	7.73922	4.58972	287	Promoter	0	ENSG00000177674	57085	AGTRAP	angiotensin II receptor associated protein
chr1	11796829	11797376	peak_151	1000	*	1512.52	10.4803	6.33611	292	Promoter	687	ENSG00000177674	57085	AGTRAP	angiotensin II receptor associated protein
chr1	11850938	11851229	peak_152	1000	*	633.958	8.63601	5.20051	200	Exons	-14924	ENSG00000011021	1185	CLCN6	chloride voltage-gated channel 6
chr1	11863556	11863952	peak_153	1000	*	879.744	9.00536	5.44173	214	Promoter	-2201	ENSG00000011021	1185	CLCN6	chloride voltage-gated channel 6
chr1	11865600	11866510	peak_154	1000	*	2061.46	11.8399	7.05182	434	Promoter	0	ENSG00000011021	1185	CLCN6	chloride voltage-gated channel 6
chr1	11967830	11967996	peak_155	1000	*	218.894	7.04242	4.09033	68	Distal Intergenic	18489	ENSG00000116685	90231	KIAA2013	KIAA2013
chr1	11968199	11969165	peak_156	1000	*	1402.65	8.6657	5.22058	393	Distal Intergenic	17320	ENSG00000116685	90231	KIAA2013	KIAA2013
chr1	11994541	11995031	peak_157	1000	*	686.633	8.27059	4.95625	139	Promoter	0	ENSG00000083444	5351	PLOD1	procollagen-lysine,2-oxoglutarate 5-dioxygenase 1
chr1	12039889	12040755	peak_158	1000	*	1883.4	10.6232	6.41659	386	Promoter	0	ENSG00000116688	9927	MFN2	mitofusin 2
chr1	12079218	12079655	peak_159	1000	*	1373.96	10.7823	6.50413	255	Promoter	0	ENSG00000116691	60672	MIIP	migration and invasion inhibitory protein
chr1	12112148	12112385	peak_160	1000	*	392.371	7.82421	4.64974	147	Distal Intergenic	-11049	ENSG00000120949	943	TNFRSF8	TNF receptor superfamily member 8
chr1	12128015	12128282	peak_161	1000	*	380.974	7.24721	4.23677	105	Introns	4581	ENSG00000120949	943	TNFRSF8	TNF receptor superfamily member 8
chr1	12135794	12136113	peak_162	761	*	243.556	6.21012	3.47029	242	Introns	12360	ENSG00000120949	943	TNFRSF8	TNF receptor superfamily member 8
chr1	12203682	12204168	peak_163	1000	*	989.38	9.03987	5.46349	132	3' UTR	-22892	ENSG00000028137	7133	TNFRSF1B	TNF receptor superfamily member 1B
chr1	12213490	12213866	peak_164	1000	*	873.551	9.28379	5.62019	263	Distal Intergenic	-13194	ENSG00000028137	7133	TNFRSF1B	TNF receptor superfamily member 1B
chr1	12221938	12222164	peak_165	952	*	216.102	6.51151	3.69559	68	Distal Intergenic	-4896	ENSG00000028137	7133	TNFRSF1B	TNF receptor superfamily member 1B
chr1	12244249	12244606	peak_166	1000	*	412.905	6.73614	3.86237	228	Introns	-7156	ENSG00000263676	100616438	MIR4632	microRNA 4632
chr1	12289917	12290168	peak_167	1000	*	378.643	7.36334	4.32154	163	Promoter	0	ENSG00000048707	55187	VPS13D	vacuolar protein sorting 13 homolog D
chr1	12524751	12524985	peak_168	1000	*	286.832	7.16298	4.17808	70	Introns	-42315	ENSG00000266079	677882	SNORA59B	small nucleolar RNA, H/ACA box 59B
chr1	12538134	12538644	peak_169	1000	*	1379.34	10.2798	6.22119	182	Introns	-28656	ENSG00000266079	677882	SNORA59B	small nucleolar RNA, H/ACA box 59B
chr1	12540824	12541072	peak_170	1000	*	318.374	6.89407	3.97962	85	Introns	-26228	ENSG00000266079	677882	SNORA59B	small nucleolar RNA, H/ACA box 59B
chr1	12599882	12600616	peak_171	1000	*	1021.95	7.43402	4.3725	119	Distal Intergenic	32582	ENSG00000266079	677882	SNORA59B	small nucleolar RNA, H/ACA box 59B
chr1	12609870	12610317	peak_172	1000	*	799.397	8.89605	5.37031	272	Distal Intergenic	42570	ENSG00000266079	677882	SNORA59B	small nucleolar RNA, H/ACA box 59B
chr1	12616533	12616837	peak_173	1000	*	398.784	7.38408	4.33758	78	Distal Intergenic	49233	ENSG00000266079	677882	SNORA59B	small nucleolar RNA, H/ACA box 59B
chr1	12655230	12655465	peak_174	963	*	227.385	6.64112	3.79314	102	Introns	22355	ENSG00000162496	9249	DHRS3	dehydrogenase/reductase 3
chr1	12655898	12656826	peak_175	1000	*	1902.45	10.7378	6.48017	191	Exons	20994	ENSG00000162496	9249	DHRS3	dehydrogenase/reductase 3
chr1	12661985	12662275	peak_176	1000	*	587.43	8.39515	5.04047	111	Introns	15545	ENSG00000162496	9249	DHRS3	dehydrogenase/reductase 3
chr1	12664415	12664689	peak_177	1000	*	582.196	8.7487	5.27346	128	Introns	13131	ENSG00000162496	9249	DHRS3	dehydrogenase/reductase 3
chr1	12679088	12679375	peak_178	1000	*	291.522	6.82759	3.93332	150	Promoter	-1268	ENSG00000162496	9249	DHRS3	dehydrogenase/reductase 3
chr1	13920044	13920275	peak_179	1000	*	234.722	6.32505	3.55668	79	Introns	9792	ENSG00000162493	10630	PDPN	podoplanin
chr1	13931728	13932095	peak_180	1000	*	389.25	6.78833	3.90094	306	Introns	21476	ENSG00000162493	10630	PDPN	podoplanin
chr1	14075597	14076017	peak_181	1000	*	763.406	8.56747	5.15388	269	5' UTR	48862	ENSG00000116731	7799	PRDM2	PR/SET domain 2
chr1	14093427	14093919	peak_182	1000	*	909.519	8.88398	5.36279	232	Introns	66692	ENSG00000116731	7799	PRDM2	PR/SET domain 2
chr1	14698483	14698986	peak_183	947	*	477.269	7.50889	4.42706	275	Distal Intergenic	-226227	ENSG00000189337	23254	KAZN	kazrin, periplakin interacting protein
chr1	14767953	14768266	peak_184	1000	*	439.425	6.99755	4.05546	106	Distal Intergenic	-156947	ENSG00000189337	23254	KAZN	kazrin, periplakin interacting protein
chr1	14812743	14813661	peak_185	1000	*	2899.65	11.7034	6.98327	368	Distal Intergenic	-111552	ENSG00000189337	23254	KAZN	kazrin, periplakin interacting protein
chr1	14843781	14844380	peak_186	1000	*	1919.2	11.5347	6.89517	304	Distal Intergenic	-80833	ENSG00000189337	23254	KAZN	kazrin, periplakin interacting protein
chr1	14848879	14849354	peak_187	1000	*	556.367	6.82759	3.93332	93	Distal Intergenic	-75859	ENSG00000189337	23254	KAZN	kazrin, periplakin interacting protein
chr1	15068576	15069169	peak_188	1000	*	1424.52	10.917	6.57703	283	Introns	143363	ENSG00000189337	23254	KAZN	kazrin, periplakin interacting protein
chr1	15116302	15116603	peak_189	1000	*	437.04	7.64174	4.52111	126	Introns	191089	ENSG00000189337	23254	KAZN	kazrin, periplakin interacting protein
chr1	15152676	15152997	peak_190	1000	*	609.208	8.05069	4.80642	129	Introns	227463	ENSG00000189337	23254	KAZN	kazrin, periplakin interacting protein
chr1	15206983	15207258	peak_191	1000	*	354.017	7.039	4.08771	157	Introns	271702	ENSG00000175147	200197	TMEM51-AS1	TMEM51 antisense RNA 1
chr1	15207467	15207689	peak_192	908	*	202.443	6.51151	3.69559	72	Introns	271271	ENSG00000175147	200197	TMEM51-AS1	TMEM51 antisense RNA 1
chr1	15256079	15256320	peak_193	1000	*	325.558	7.02095	4.07437	136	5' UTR	222640	ENSG00000175147	200197	TMEM51-AS1	TMEM51 antisense RNA 1
chr1	15271839	15272359	peak_194	1000	*	1078.78	9.2483	5.59703	286	Introns	206601	ENSG00000175147	200197	TMEM51-AS1	TMEM51 antisense RNA 1
chr1	15295019	15295388	peak_195	1000	*	754.864	9.82606	5.95238	172	Introns	183572	ENSG00000175147	200197	TMEM51-AS1	TMEM51 antisense RNA 1
chr1	15322690	15323039	peak_196	1000	*	522.63	8.06596	4.8169	226	Introns	155921	ENSG00000175147	200197	TMEM51-AS1	TMEM51 antisense RNA 1
chr1	15354535	15354970	peak_197	1000	*	1286.44	10.2845	6.22431	311	Introns	123990	ENSG00000175147	200197	TMEM51-AS1	TMEM51 antisense RNA 1
chr1	15495053	15495376	peak_198	1000	*	565.708	8.449	5.07562	133	Introns	16025	ENSG00000171729	55092	TMEM51	transmembrane protein 51
chr1	15505357	15505641	peak_199	1000	*	602.156	8.40929	5.04985	203	Introns	26329	ENSG00000171729	55092	TMEM51	transmembrane protein 51
chr1	15664205	15664429	peak_200	1000	*	280.032	7.23835	4.23323	144	Introns	-71962	ENSG00000142634	79180	EFHD2	EF-hand domain family member D2
chr1	15683454	15683729	peak_201	1000	*	377.752	6.89404	3.97962	137	Introns	-52662	ENSG00000142634	79180	EFHD2	EF-hand domain family member D2
chr1	15733701	15734013	peak_202	1000	*	511.262	7.85833	4.67307	130	Promoter	-2378	ENSG00000142634	79180	EFHD2	EF-hand domain family member D2
chr1	15850630	15851701	peak_203	1000	*	1655.84	8.36714	5.02169	959	Promoter	0	ENSG00000132906	842	CASP9	caspase 9
chr1	15852960	15853635	peak_204	1000	*	1580.73	10.3763	6.2772	295	Promoter	0	ENSG00000116138	23341	DNAJC16	DnaJ heat shock protein family (Hsp40) member C16
chr1	15930048	15930297	peak_205	1000	*	312.385	6.78229	3.8988	82	Distal Intergenic	-13656	ENSG00000197312	84301	DDI2	DNA damage inducible 1 homolog 2
chr1	15943608	15944140	peak_206	1000	*	806.838	7.43402	4.3725	373	Promoter	0	ENSG00000197312	84301	DDI2	DNA damage inducible 1 homolog 2
chr1	16007252	16007467	peak_207	1000	*	248.037	6.94525	4.01809	65	Distal Intergenic	-3360	ENSG00000116786	23207	PLEKHM2	pleckstrin homology and RUN domain containing M2
chr1	16030112	16030441	peak_208	1000	*	731.039	8.83594	5.33189	204	Introns	19285	ENSG00000116786	23207	PLEKHM2	pleckstrin homology and RUN domain containing M2
chr1	16087106	16087400	peak_209	1000	*	296.347	6.30959	3.54452	123	Introns	3952	ENSG00000162458	54751	FBLIM1	filamin binding LIM protein 1
chr1	16125549	16125842	peak_210	1000	*	625.711	8.49138	5.10328	139	Distal Intergenic	8352	ENSG00000233954	440567	UQCRHL	ubiquinol-cytochrome c reductase hinge protein like
chr1	16162243	16162658	peak_211	1000	*	546.259	7.42986	4.37022	188	Exons	-11701	ENSG00000065526	23013	SPEN	spen family transcriptional repressor
chr1	16174003	16174272	peak_212	1000	*	321.821	6.50104	3.68919	88	Promoter	-87	ENSG00000065526	23013	SPEN	spen family transcriptional repressor
chr1	16275670	16275909	peak_213	1000	*	315.744	7.61836	4.50444	174	Introns	26718	ENSG00000116809	7709	ZBTB17	zinc finger and BTB domain containing 17
chr1	16276073	16276616	peak_214	1000	*	1026.8	9.40616	5.69579	133	Introns	26011	ENSG00000116809	7709	ZBTB17	zinc finger and BTB domain containing 17
chr1	16279249	16279582	peak_215	1000	*	558.148	7.82687	4.65095	206	Introns	23045	ENSG00000116809	7709	ZBTB17	zinc finger and BTB domain containing 17
chr1	16344240	16344822	peak_216	1000	*	953.064	8.43764	5.06888	486	Promoter	-548	ENSG00000186510	1187	CLCNKA	chloride voltage-gated channel Ka
chr1	16449387	16449708	peak_217	1000	*	426.302	7.07761	4.11658	161	Downstream	32874	ENSG00000142627	1969	EPHA2	EPH receptor A2
chr1	16472151	16472397	peak_218	1000	*	454.641	7.87307	4.68409	94	Introns	10185	ENSG00000142627	1969	EPHA2	EPH receptor A2
chr1	16472846	16473099	peak_219	1000	*	409.221	7.96358	4.74636	180	Introns	9483	ENSG00000142627	1969	EPHA2	EPH receptor A2
chr1	16490712	16491090	peak_220	1000	*	823.726	8.93188	5.39362	248	Distal Intergenic	-8130	ENSG00000142627	1969	EPHA2	EPH receptor A2
chr1	16508410	16508663	peak_221	1000	*	485.877	8.0103	4.77756	84	Distal Intergenic	-25828	ENSG00000142627	1969	EPHA2	EPH receptor A2
chr1	16532940	16533736	peak_222	1000	*	1380.97	10.06	6.09278	259	Exons	5368	ENSG00000142632	128272	ARHGEF19	Rho guanine nucleotide exchange factor 19
chr1	16543841	16544188	peak_223	1000	*	613.115	8.73052	5.26311	196	Distal Intergenic	-4737	ENSG00000142632	128272	ARHGEF19	Rho guanine nucleotide exchange factor 19
chr1	16678865	16679253	peak_224	1000	*	579.266	7.96926	4.74899	201	Promoter	0	ENSG00000037637	54455	FBXO42	F-box protein 42
chr1	16693442	16694307	peak_225	1000	*	1454.34	8.00897	4.77715	589	Promoter	0	ENSG00000055070	26099	SZRD1	SUZ RNA binding domain containing 1
chr1	16767024	16767270	peak_226	1000	*	318.975	7.19206	4.19892	159	Promoter	0	ENSG00000157191	55707	NECAP2	NECAP endocytosis associated 2
chr1	16930803	16931240	peak_227	1000	*	654.087	7.84048	4.65967	380	Introns	8860	ENSG00000219481	55672	NBPF1	NBPF member 1
chr1	16939088	16939324	peak_228	1000	*	264.334	6.7883	3.90094	121	Promoter	776	ENSG00000219481	55672	NBPF1	NBPF member 1
chr1	16939725	16940402	peak_229	1000	*	1038.87	10.024	6.07209	384	Promoter	0	ENSG00000219481	55672	NBPF1	NBPF member 1
chr1	16947523	16947826	peak_230	1000	*	795.631	9.13167	5.52254	97	Introns	-7423	ENSG00000219481	55672	NBPF1	NBPF member 1
chr1	16971120	16971316	peak_231	1000	*	234.924	6.62027	3.77827	71	Promoter	0	ENSG00000215908	84809	CROCCP2	ciliary rootlet coiled-coil, rootletin pseudogene 2
chr1	17231252	17232028	peak_232	1000	*	2072.35	11.778	7.02105	178	Introns	76053	ENSG00000117122	4237	MFAP2	microfibril associated protein 2
chr1	17240292	17240772	peak_233	1000	*	1342.51	11.8061	7.03524	182	Introns	67309	ENSG00000117122	4237	MFAP2	microfibril associated protein 2
chr1	17305201	17305507	peak_234	1000	*	398.159	7.70386	4.56451	193	Promoter	2574	ENSG00000117122	4237	MFAP2	microfibril associated protein 2
chr1	17307996	17308269	peak_235	1000	*	505.489	8.11644	4.85196	184	Promoter	0	ENSG00000117122	4237	MFAP2	microfibril associated protein 2
chr1	17311186	17311594	peak_236	1000	*	700.976	7.98211	4.75887	212	Downstream	-3105	ENSG00000117122	4237	MFAP2	microfibril associated protein 2
chr1	17330402	17330693	peak_237	1000	*	485.824	8.3701	5.02293	109	Introns	7730	ENSG00000159363	23400	ATP13A2	ATPase cation transporting 13A2
chr1	17380334	17380888	peak_238	1000	*	1011.1	10.1768	6.16132	259	Promoter	0	ENSG00000117118	6390	SDHB	succinate dehydrogenase complex iron sulfur subunit B
chr1	17454845	17455288	peak_239	1000	*	1014.63	9.38869	5.68498	266	Distal Intergenic	-8897	ENSG00000117115	11240	PADI2	peptidyl arginine deiminase 2
chr1	17494441	17494874	peak_240	1000	*	1040.66	10.0935	6.11279	295	Distal Intergenic	-36747	ENSG00000142623	29943	PADI1	peptidyl arginine deiminase 1
chr1	17495041	17495392	peak_241	1000	*	368.096	6.84054	3.9413	112	Distal Intergenic	-36229	ENSG00000142623	29943	PADI1	peptidyl arginine deiminase 1
chr1	17516472	17516747	peak_242	1000	*	527.156	8.23791	4.9338	162	Distal Intergenic	-14874	ENSG00000142623	29943	PADI1	peptidyl arginine deiminase 1
chr1	17559571	17559866	peak_243	1000	*	379.208	7.282	4.26481	199	5' UTR	-15727	ENSG00000142619	51702	PADI3	peptidyl arginine deiminase 3
chr1	17560242	17560590	peak_244	1000	*	705.149	9.056	5.47432	235	Introns	-15003	ENSG00000142619	51702	PADI3	peptidyl arginine deiminase 3
chr1	17614016	17614218	peak_245	1000	*	248.53	6.78833	3.90094	98	Distal Intergenic	-20472	ENSG00000159339	23569	PADI4	peptidyl arginine deiminase 4
chr1	17802280	17802624	peak_246	1000	*	719.476	8.59082	5.17081	188	Distal Intergenic	-36030	ENSG00000179051	55920	RCC2	regulator of chromosome condensation 2
chr1	17880568	17880840	peak_247	1000	*	446.398	8.12943	4.86016	185	Introns	33741	ENSG00000074964	55160	ARHGEF10L	Rho guanine nucleotide exchange factor 10 like
chr1	17896230	17896685	peak_248	1000	*	540.525	7.45758	4.3903	66	Introns	49403	ENSG00000074964	55160	ARHGEF10L	Rho guanine nucleotide exchange factor 10 like
chr1	17912753	17912932	peak_249	1000	*	290.192	7.37966	4.33393	83	Introns	65926	ENSG00000074964	55160	ARHGEF10L	Rho guanine nucleotide exchange factor 10 like
chr1	17914196	17914468	peak_250	871	*	237.753	6.10014	3.3833	122	Introns	67369	ENSG00000074964	55160	ARHGEF10L	Rho guanine nucleotide exchange factor 10 like
chr1	17960134	17960359	peak_251	1000	*	378.952	7.88439	4.69017	130	Introns	113307	ENSG00000074964	55160	ARHGEF10L	Rho guanine nucleotide exchange factor 10 like
chr1	18092020	18092449	peak_252	1000	*	1185.76	11.0651	6.65289	230	Introns	10212	ENSG00000117148	81569	ACTL8	actin like 8
chr1	18092586	18092908	peak_253	1000	*	700.33	8.85535	5.34361	191	Introns	10778	ENSG00000117148	81569	ACTL8	actin like 8
chr1	18095031	18095692	peak_254	1000	*	1466.57	10.8115	6.51986	241	Introns	13223	ENSG00000117148	81569	ACTL8	actin like 8
chr1	18193045	18193311	peak_255	1000	*	612.538	9.50638	5.75887	92	Distal Intergenic	111237	ENSG00000117148	81569	ACTL8	actin like 8
chr1	18200768	18201014	peak_256	1000	*	662.035	9.94727	6.02511	155	Distal Intergenic	118960	ENSG00000117148	81569	ACTL8	actin like 8
chr1	18201173	18201565	peak_257	1000	*	910.132	9.29459	5.6262	140	Distal Intergenic	119365	ENSG00000117148	81569	ACTL8	actin like 8
chr1	18202056	18202277	peak_258	1000	*	267.2	6.99092	4.05314	126	Distal Intergenic	120248	ENSG00000117148	81569	ACTL8	actin like 8
chr1	18205388	18205674	peak_259	1000	*	597.763	8.90696	5.37792	179	Distal Intergenic	123580	ENSG00000117148	81569	ACTL8	actin like 8
chr1	18418599	18418926	peak_260	1000	*	568.947	8.33503	4.99817	125	Distal Intergenic	-15314	ENSG00000117154	84966	IGSF21	immunoglobin superfamily member 21
chr1	19228931	19229741	peak_261	1000	*	1365.19	9.92767	6.01392	398	Promoter	0	ENSG00000159423	8659	ALDH4A1	aldehyde dehydrogenase 4 family member A1
chr1	19239657	19239863	peak_262	1000	*	229.288	7.14897	4.16587	123	Introns	-10364	ENSG00000159423	8659	ALDH4A1	aldehyde dehydrogenase 4 family member A1
chr1	19248820	19249118	peak_263	1000	*	561.249	8.09031	4.8335	212	Introns	-19527	ENSG00000159423	8659	ALDH4A1	aldehyde dehydrogenase 4 family member A1
chr1	19252880	19253435	peak_264	1000	*	733.337	8.82178	5.32125	358	Introns	-23587	ENSG00000159423	8659	ALDH4A1	aldehyde dehydrogenase 4 family member A1
chr1	19283104	19283519	peak_265	1000	*	713.147	8.29034	4.96949	255	Promoter	-278	ENSG00000169991	126917	IFFO2	intermediate filament family orphan 2
chr1	19336395	19336761	peak_266	1000	*	507.204	6.88009	3.97159	83	Distal Intergenic	-53569	ENSG00000169991	126917	IFFO2	intermediate filament family orphan 2
chr1	19337562	19337943	peak_267	1000	*	701.051	8.25235	4.94437	99	Distal Intergenic	-54736	ENSG00000169991	126917	IFFO2	intermediate filament family orphan 2
chr1	19536719	19536995	peak_268	1000	*	299.688	6.44769	3.64858	85	Promoter	0	ENSG00000127481	23352	UBR4	ubiquitin protein ligase E3 component n-recognin 4
chr1	19577954	19578352	peak_269	947	*	377.887	7.05936	4.10207	321	Promoter	0	ENSG00000127463	23065	EMC1	ER membrane protein complex subunit 1
chr1	19587187	19587490	peak_270	1000	*	426.279	7.0976	4.12922	187	Distal Intergenic	9112	ENSG00000053372	51154	MRTO4	MRT4 homolog, ribosome maturation factor
chr1	19638529	19638874	peak_271	1000	*	387.574	7.05936	4.10207	164	Promoter	0	ENSG00000053371	8574	AKR7A2	aldo-keto reductase family 7 member A2
chr1	19639153	19639367	peak_272	1000	*	325.656	7.14555	4.1646	81	Promoter	413	ENSG00000040487	54896	PQLC2	PQ loop repeat containing 2
chr1	19722253	19722501	peak_273	909	*	226.421	6.39489	3.60875	182	Introns	83513	ENSG00000040487	54896	PQLC2	PQ loop repeat containing 2
chr1	19724797	19725249	peak_274	1000	*	790.818	7.89732	4.69941	264	Introns	86057	ENSG00000040487	54896	PQLC2	PQ loop repeat containing 2
chr1	19777280	19777633	peak_275	1000	*	428.465	6.97838	4.04347	255	Introns	34433	ENSG00000077549	832	CAPZB	capping actin protein of muscle Z-line subunit beta
chr1	19778945	19779215	peak_276	1000	*	284.537	6.72974	3.85993	99	Introns	32851	ENSG00000077549	832	CAPZB	capping actin protein of muscle Z-line subunit beta
chr1	19812003	19812561	peak_277	597	*	333.485	6.61363	3.77355	462	Promoter	0	ENSG00000077549	832	CAPZB	capping actin protein of muscle Z-line subunit beta
chr1	19923314	19923582	peak_278	1000	*	343.636	7.2896	4.26893	159	Promoter	0	ENSG00000158747	100532736	MINOS1-NBL1	MINOS1-NBL1 readthrough
chr1	19986276	19986540	peak_279	1000	*	427.084	8.09044	4.8335	134	Distal Intergenic	-5240	ENSG00000158748	3362	HTR6	5-hydroxytryptamine receptor 6
chr1	20008812	20009047	peak_280	1000	*	429.475	7.87849	4.68724	146	3' UTR	17032	ENSG00000158748	3362	HTR6	5-hydroxytryptamine receptor 6
chr1	20062435	20062641	peak_281	1000	*	282.308	7.47428	4.40198	77	Introns	64117	ENSG00000162542	255104	TMCO4	transmembrane and coiled-coil domains 4
chr1	20084868	20085147	peak_282	1000	*	464.654	7.99697	4.76985	127	Introns	41611	ENSG00000162542	255104	TMCO4	transmembrane and coiled-coil domains 4
chr1	20092154	20092451	peak_283	1000	*	393.572	6.88009	3.97159	230	Introns	34307	ENSG00000162542	255104	TMCO4	transmembrane and coiled-coil domains 4
chr1	20187596	20187898	peak_284	1000	*	335.784	6.44377	3.64644	203	Distal Intergenic	-20990	ENSG00000169914	23252	OTUD3	OTU deubiquitinase 3
chr1	20208678	20208961	peak_285	718	*	203.984	6.11897	3.39947	79	Promoter	0	ENSG00000169914	23252	OTUD3	OTU deubiquitinase 3
chr1	20385098	20385316	peak_286	986	*	215.992	6.69782	3.83593	85	Introns	30426	ENSG00000127472	5322	PLA2G5	phospholipase A2 group V
chr1	20390537	20390839	peak_287	839	*	254.297	6.56687	3.73739	63	Introns	35865	ENSG00000127472	5322	PLA2G5	phospholipase A2 group V
chr1	20608431	20608670	peak_288	1000	*	242.404	6.41268	3.62168	169	Distal Intergenic	-8742	ENSG00000158816	127731	VWA5B1	von Willebrand factor A domain containing 5B1
chr1	20737687	20738173	peak_289	1000	*	922.935	10.164	6.15413	156	Introns	17114	ENSG00000236963	339505	LINC01141	long intergenic non-protein coding RNA 1141
chr1	20753448	20753706	peak_290	1000	*	387.495	7.18597	4.1943	133	Promoter	1581	ENSG00000236963	339505	LINC01141	long intergenic non-protein coding RNA 1141
chr1	20821486	20821802	peak_291	1000	*	403.064	6.88009	3.97159	232	Distal Intergenic	-8758	ENSG00000162545	55450	CAMK2N1	calcium/calmodulin dependent protein kinase II inhibitor 1
chr1	20834560	20834771	peak_292	1000	*	313.996	7.57109	4.47065	86	Promoter	0	ENSG00000090432	79594	MUL1	mitochondrial E3 ubiquitin protein ligase 1
chr1	20930416	20931032	peak_293	1000	*	1205.93	10.2139	6.18314	417	Introns	14972	ENSG00000158825	978	CDA	cytidine deaminase
chr1	20940336	20940700	peak_294	1000	*	636.341	8.07416	4.82242	186	Exons	-19248	ENSG00000158828	65018	PINK1	PTEN induced kinase 1
chr1	20987792	20988455	peak_295	1000	*	1316.97	9.76459	5.91522	297	Promoter	0	ENSG00000244038	1650	DDOST	dolichyl-diphosphooligosaccharide--protein glycosyltransferase non-catalytic subunit
chr1	21023014	21023633	peak_296	1000	*	629.089	7.04872	4.09309	463	Introns	20684	ENSG00000117245	57576	KIF17	kinesin family member 17
chr1	21059555	21059849	peak_297	1000	*	483.449	7.3722	4.32907	218	Promoter	-225	ENSG00000189410	400745	SH2D5	SH2 domain containing 5
chr1	21113094	21113433	peak_298	921	*	313.054	6.41268	3.62168	134	Promoter	366	ENSG00000127483	50809	HP1BP3	heterochromatin protein 1 binding protein 3
chr1	21476377	21476744	peak_299	1000	*	611.757	7.77955	4.61778	104	Introns	26637	ENSG00000075151	8672	EIF4G3	eukaryotic translation initiation factor 4 gamma 3
chr1	21503319	21503670	peak_300	1000	*	721.736	8.48589	5.10131	219	Promoter	0	ENSG00000075151	8672	EIF4G3	eukaryotic translation initiation factor 4 gamma 3
chr1	21588365	21588587	peak_301	1000	*	242.739	6.49117	3.68181	126	Introns	-31196	ENSG00000231105	100506801	LOC100506801	uncharacterized LOC100506801
chr1	21651014	21651543	peak_302	1000	*	545.138	7.81005	4.6384	183	Introns	20491	ENSG00000117298	1889	ECE1	endothelin converting enzyme 1
chr1	21894173	21894534	peak_303	1000	*	525.878	7.29534	4.27218	282	Introns	58315	ENSG00000162551	249	ALPL	alkaline phosphatase, biomineralization associated
chr1	21913376	21913674	peak_304	1000	*	329.625	6.8369	3.93925	125	Distal Intergenic	77518	ENSG00000162551	249	ALPL	alkaline phosphatase, biomineralization associated
chr1	22109619	22109835	peak_305	1000	*	264.536	6.73365	3.86184	165	Promoter	0	ENSG00000090686	84196	USP48	ubiquitin specific peptidase 48
chr1	22110046	22110269	peak_306	1000	*	342.396	7.52982	4.44029	95	Promoter	-358	ENSG00000090686	84196	USP48	ubiquitin specific peptidase 48
chr1	22227977	22228271	peak_307	1000	*	346.056	6.73487	3.86231	167	Introns	35479	ENSG00000142798	3339	HSPG2	heparan sulfate proteoglycan 2
chr1	22253313	22253548	peak_308	1000	*	251.545	6.62012	3.77827	122	Introns	10202	ENSG00000142798	3339	HSPG2	heparan sulfate proteoglycan 2
chr1	22257578	22258005	peak_309	1000	*	577.38	7.78686	4.62292	126	Introns	5745	ENSG00000142798	3339	HSPG2	heparan sulfate proteoglycan 2
chr1	22351847	22352053	peak_310	1000	*	272.616	7.18285	4.19328	71	Promoter	140	ENSG00000218510	29092	LINC00339	long intergenic non-protein coding RNA 339
chr1	22352329	22352608	peak_311	759	*	212.594	6.04695	3.34375	42	Promoter	622	ENSG00000218510	29092	LINC00339	long intergenic non-protein coding RNA 339
chr1	22379011	22379275	peak_312	1000	*	332.58	7.22531	4.22295	93	Promoter	0	ENSG00000070831	998	CDC42	cell division cycle 42
chr1	22706808	22707114	peak_313	710	*	217.908	5.90233	3.23452	115	Distal Intergenic	-71230	ENSG00000184677	9923	ZBTB40	zinc finger and BTB domain containing 40
chr1	22715136	22715932	peak_314	1000	*	1894	9.13173	5.52254	224	Distal Intergenic	-62412	ENSG00000184677	9923	ZBTB40	zinc finger and BTB domain containing 40
chr1	22774152	22774365	peak_315	1000	*	222.066	6.55944	3.73362	138	Distal Intergenic	-3979	ENSG00000184677	9923	ZBTB40	zinc finger and BTB domain containing 40
chr1	23076861	23077188	peak_316	1000	*	531.571	8.08111	4.82726	115	Introns	30851	ENSG00000265422	100616391	MIR4684	microRNA 4684
chr1	23158592	23158855	peak_317	1000	*	429.203	7.62165	4.50504	90	Introns	30864	ENSG00000264014	100422914	MIR4253	microRNA 4253
chr1	23345733	23346046	peak_318	1000	*	388.734	6.97201	4.04004	69	Promoter	0	ENSG00000004487	23028	KDM1A	lysine demethylase 1A
chr1	23496208	23496448	peak_319	1000	*	318.045	7.04872	4.09309	154	Introns	7853	ENSG00000169641	7798	LUZP1	leucine zipper protein 1
chr1	23670745	23671353	peak_320	1000	*	1400.49	9.50119	5.75445	291	Promoter	0	ENSG00000125944	10236	HNRNPR	heterogeneous nuclear ribonucleoprotein R
chr1	23694560	23695059	peak_321	1000	*	1045.88	9.42666	5.7076	242	Promoter	-405	ENSG00000249087	148898	ZNF436-AS1	ZNF436 antisense RNA 1
chr1	23695280	23695505	peak_322	916	*	206.935	6.56687	3.73739	156	Promoter	0	ENSG00000249087	148898	ZNF436-AS1	ZNF436 antisense RNA 1
chr1	23703947	23704212	peak_323	802	*	213.358	6.56676	3.73739	127	Distal Intergenic	-7590	ENSG00000125945	80818	ZNF436	zinc finger protein 436
chr1	23810739	23811307	peak_324	1000	*	691.236	7.03136	4.08281	149	Promoter	0	ENSG00000088280	55616	ASAP3	ArfGAP with SH3 domain, ankyrin repeat and PH domain 3
chr1	23881164	23881681	peak_325	661	*	342.558	6.84178	3.94171	425	Downstream	4604	ENSG00000117318	3399	ID3	inhibitor of DNA binding 3, HLH protein
chr1	23885678	23886518	peak_326	1000	*	855.537	8.66314	5.21885	367	Promoter	0	ENSG00000117318	3399	ID3	inhibitor of DNA binding 3, HLH protein
chr1	23888850	23889127	peak_327	1000	*	444.261	7.80229	4.63246	95	Promoter	-2565	ENSG00000117318	3399	ID3	inhibitor of DNA binding 3, HLH protein
chr1	23912130	23912523	peak_328	845	*	332.933	6.2018	3.46383	240	Introns	4145	ENSG00000197880	259283	MDS2	myelodysplastic syndrome 2 translocation associated
chr1	24018101	24018326	peak_329	1000	*	276.373	6.905	3.98841	92	Promoter	0	ENSG00000142676	6135	RPL11	ribosomal protein L11
chr1	24126962	24127508	peak_330	851	*	465.611	6.97526	4.04183	355	Promoter	0	ENSG00000117308	2582	GALE	UDP-galactose-4-epimerase
chr1	24278075	24278417	peak_331	1000	*	343.36	6.68017	3.82086	276	Distal Intergenic	-7884	ENSG00000189266	55629	PNRC2	proline rich nuclear receptor coactivator 2
chr1	24285528	24285880	peak_332	764	*	269.708	6.09899	3.3833	153	Promoter	-421	ENSG00000189266	55629	PNRC2	proline rich nuclear receptor coactivator 2
chr1	24286066	24286343	peak_333	1000	*	462.562	7.84854	4.66441	93	Promoter	0	ENSG00000189266	55629	PNRC2	proline rich nuclear receptor coactivator 2
chr1	24306774	24307048	peak_334	1000	*	420.59	7.4992	4.41854	92	5' UTR	20473	ENSG00000189266	55629	PNRC2	proline rich nuclear receptor coactivator 2
chr1	24345323	24345662	peak_335	1000	*	343.322	6.69782	3.83593	218	Distal Intergenic	59022	ENSG00000189266	55629	PNRC2	proline rich nuclear receptor coactivator 2
chr1	24349228	24349508	peak_336	1000	*	284.805	7.32838	4.29719	153	Distal Intergenic	62927	ENSG00000189266	55629	PNRC2	proline rich nuclear receptor coactivator 2
chr1	24372786	24373134	peak_337	951	*	331.749	6.51359	3.69611	286	Distal Intergenic	65531	ENSG00000142661	127294	MYOM3	myomesin 3
chr1	24435408	24435642	peak_338	967	*	227.182	6.38568	3.6026	87	Introns	3023	ENSG00000142661	127294	MYOM3	myomesin 3
chr1	24592881	24593442	peak_339	1000	*	997.247	8.35928	5.01591	272	Distal Intergenic	-52370	ENSG00000158055	57822	GRHL3	grainyhead like transcription factor 3
chr1	24620832	24621217	peak_340	1000	*	625.883	7.73897	4.58972	133	Distal Intergenic	-24595	ENSG00000158055	57822	GRHL3	grainyhead like transcription factor 3
chr1	24743476	24743904	peak_341	1000	*	981.639	8.98353	5.42799	168	Promoter	1231	ENSG00000001461	57185	NIPAL3	NIPA like domain containing 3
chr1	24969297	24969835	peak_342	1000	*	1186.51	8.935	5.39584	255	Promoter	0	ENSG00000133226	10250	SRRM1	serine and arginine repetitive matrix 1
chr1	25010129	25010410	peak_343	1000	*	388.382	7.039	4.08771	232	Distal Intergenic	40535	ENSG00000133226	10250	SRRM1	serine and arginine repetitive matrix 1
chr1	25071357	25071999	peak_344	1000	*	1774.43	9.94128	6.02163	285	Promoter	0	ENSG00000169504	25932	CLIC4	chloride intracellular channel 4
chr1	25558942	25559163	peak_345	1000	*	234.114	6.72989	3.85993	91	Promoter	0	ENSG00000117614	25949	SYF2	SYF2 pre-mRNA splicing factor
chr1	25573891	25574388	peak_346	1000	*	858.959	7.98211	4.75887	217	5' UTR	-14878	ENSG00000117614	25949	SYF2	SYF2 pre-mRNA splicing factor
chr1	25670378	25670725	peak_347	1000	*	393.006	7.00933	4.06507	207	Introns	5589	ENSG00000183726	23585	TMEM50A	transmembrane protein 50A
chr1	25756605	25756960	peak_348	1000	*	531.739	8.28629	4.96681	120	Promoter	0	ENSG00000188672	6006	RHCE	Rh blood group CcEe antigens
chr1	25757137	25757471	peak_349	1000	*	723.398	9.20604	5.5693	182	Promoter	0	ENSG00000204178	55219	MACO1	macoilin 1
chr1	25895503	25895709	peak_350	1000	*	271.877	7.04429	4.09092	143	Distal Intergenic	25427	ENSG00000157978	26119	LDLRAP1	low density lipoprotein receptor adaptor protein 1
chr1	26021580	26021839	peak_351	1000	*	296.244	6.85881	3.95483	132	Introns	77621	ENSG00000117643	57134	MAN1C1	mannosidase alpha class 1C member 1
chr1	26146310	26146518	peak_352	971	*	202.927	6.3739	3.59425	124	Promoter	0	ENSG00000117640	56181	MTFR1L	mitochondrial fission regulator 1 like
chr1	26218964	26219271	peak_353	1000	*	533.39	8.17463	4.89	207	Exons	13674	ENSG00000283938	100500808	MIR3917	microRNA 3917
chr1	26231949	26232146	peak_354	1000	*	287.861	6.93429	4.01215	73	Promoter	799	ENSG00000283938	100500808	MIR3917	microRNA 3917
chr1	26324519	26324927	peak_355	1000	*	728.013	7.98346	4.75938	165	Promoter	0	ENSG00000158006	5051	PAFAH2	platelet activating factor acetylhydrolase 2
chr1	26346801	26347188	peak_356	550	*	213.395	6.50104	3.68919	282	Promoter	-1083	ENSG00000158008	2134	EXTL1	exostosin like glycosyltransferase 1
chr1	26361876	26362072	peak_357	1000	*	283.613	7.3055	4.27993	90	3' UTR	10532	ENSG00000158014	7780	SLC30A2	solute carrier family 30 member 2
chr1	26438058	26438391	peak_358	1000	*	457.606	6.88009	3.97159	268	Promoter	402	ENSG00000175087	149420	PDIK1L	PDLIM1 interacting kinase 1 like
chr1	26496217	26496482	peak_359	1000	*	449.086	8.20611	4.91243	179	Promoter	0	ENSG00000142684	51042	ZNF593	zinc finger protein 593
chr1	26560387	26561024	peak_360	1000	*	738.702	8.17129	4.8889	238	Promoter	0	ENSG00000130695	64793	CEP85	centrosomal protein 85
chr1	26602636	26603037	peak_361	1000	*	930.174	9.40846	5.69664	227	Exons	-3176	ENSG00000142669	83442	SH3BGRL3	SH3 domain binding glutamate rich protein like 3
chr1	26604932	26605184	peak_362	979	*	247.71	6.67249	3.81691	183	Promoter	-1029	ENSG00000142669	83442	SH3BGRL3	SH3 domain binding glutamate rich protein like 3
chr1	26606399	26606631	peak_363	1000	*	309.033	7.21133	4.21212	97	Promoter	186	ENSG00000142669	83442	SH3BGRL3	SH3 domain binding glutamate rich protein like 3
chr1	26633045	26633296	peak_364	1000	*	387.369	7.77955	4.61778	121	5' UTR	-11115	ENSG00000169442	1043	CD52	CD52 molecule
chr1	26704520	26704822	peak_365	994	*	301.047	7.35151	4.31264	207	Distal Intergenic	-5254	ENSG00000176083	257101	ZNF683	zinc finger protein 683
chr1	26758521	26758924	peak_366	1000	*	583.244	7.196	4.20133	184	Promoter	0	ENSG00000117682	79947	DHDDS	dehydrodolichyl diphosphate synthase subunit
chr1	26946995	26947209	peak_367	978	*	210.292	6.62027	3.77827	129	Distal Intergenic	65962	ENSG00000238705	100302190	MIR1976	microRNA 1976
chr1	26947344	26947534	peak_368	1000	*	325.09	7.96842	4.74899	87	Distal Intergenic	66311	ENSG00000238705	100302190	MIR1976	microRNA 1976
chr1	26947866	26948107	peak_369	960	*	232.23	6.30959	3.54452	122	Distal Intergenic	66833	ENSG00000238705	100302190	MIR1976	microRNA 1976
chr1	27019466	27019795	peak_370	983	*	324.431	6.56687	3.73739	161	Promoter	-2727	ENSG00000117713	8289	ARID1A	AT-rich interaction domain 1A
chr1	27021954	27022287	peak_371	1000	*	412.463	7.21133	4.21212	150	Promoter	-235	ENSG00000117713	8289	ARID1A	AT-rich interaction domain 1A
chr1	27050116	27050377	peak_372	1000	*	338.505	7.66148	4.53472	175	Introns	27594	ENSG00000117713	8289	ARID1A	AT-rich interaction domain 1A
chr1	27098088	27098488	peak_373	1000	*	526.238	7.55053	4.45665	189	Introns	-15966	ENSG00000060642	55650	PIGV	phosphatidylinositol glycan anchor biosynthesis class V
chr1	27099163	27099581	peak_374	989	*	414.322	6.7983	3.90961	280	5' UTR	-14873	ENSG00000060642	55650	PIGV	phosphatidylinositol glycan anchor biosynthesis class V
chr1	27191497	27192009	peak_375	1000	*	1230.39	9.64866	5.8439	168	Promoter	1864	ENSG00000175793	2810	SFN	stratifin
chr1	27247974	27248307	peak_376	1000	*	541.058	7.36334	4.32154	168	Promoter	0	ENSG00000090273	10726	NUDC	nuclear distribution C, dynein complex regulator
chr1	27317914	27318326	peak_377	957	*	395.076	6.62423	3.7799	131	Promoter	-1869	ENSG00000253368	388610	TRNP1	TMF1-regulated nuclear protein 1
chr1	27325925	27326327	peak_378	1000	*	703.158	8.02857	4.79118	91	Introns	5730	ENSG00000253368	388610	TRNP1	TMF1-regulated nuclear protein 1
chr1	27339319	27339638	peak_379	1000	*	473.507	7.26427	4.25162	161	Promoter	0	ENSG00000158246	115572	TENT5B	terminal nucleotidyltransferase 5B
chr1	27426088	27426589	peak_380	785	*	394.188	6.5422	3.71977	94	3' UTR	55032	ENSG00000090020	6548	SLC9A1	solute carrier family 9 member A1
chr1	27438488	27438976	peak_381	1000	*	1532.05	10.8262	6.52714	200	Introns	42645	ENSG00000090020	6548	SLC9A1	solute carrier family 9 member A1
chr1	27472448	27472709	peak_382	1000	*	349.623	7.18597	4.1943	127	Introns	8912	ENSG00000090020	6548	SLC9A1	solute carrier family 9 member A1
chr1	27560757	27561243	peak_383	1000	*	783.763	8.33142	4.99758	143	Promoter	0	ENSG00000142784	23038	WDTC1	WD and tetratricopeptide repeats 1
chr1	27625908	27626287	peak_384	1000	*	641.161	7.79927	4.62968	214	Introns	-22349	ENSG00000186501	84065	TMEM222	transmembrane protein 222
chr1	27648491	27648895	peak_385	1000	*	720.341	8.27059	4.95625	138	Promoter	0	ENSG00000186501	84065	TMEM222	transmembrane protein 222
chr1	27691973	27692228	peak_386	1000	*	332.796	7.18597	4.1943	78	Promoter	1109	ENSG00000142733	9064	MAP3K6	mitogen-activated protein kinase kinase kinase 6
chr1	27692336	27692530	peak_387	1000	*	235.935	6.89404	3.97962	79	Promoter	807	ENSG00000142733	9064	MAP3K6	mitogen-activated protein kinase kinase kinase 6
chr1	27816595	27816895	peak_388	1000	*	346.476	6.71472	3.84939	245	Promoter	0	ENSG00000158195	10163	WASF2	WAS protein family member 2
chr1	27817022	27817193	peak_389	1000	*	227.922	6.98423	4.04791	83	Promoter	-344	ENSG00000158195	10163	WASF2	WAS protein family member 2
chr1	27883799	27884106	peak_390	1000	*	462.467	7.21133	4.21212	201	Introns	46255	ENSG00000126705	27245	AHDC1	AT-hook DNA binding motif containing 1
chr1	27894958	27895218	peak_391	1000	*	282.127	6.73304	3.86184	89	Introns	35143	ENSG00000126705	27245	AHDC1	AT-hook DNA binding motif containing 1
chr1	27998646	27998999	peak_392	1000	*	449.973	7.33821	4.30458	160	Promoter	0	ENSG00000126709	2537	IFI6	interferon alpha inducible protein 6
chr1	28052060	28052567	peak_393	1000	*	1318.55	9.85195	5.96869	285	Promoter	0	ENSG00000009780	199870	FAM76A	family with sequence similarity 76 member A
chr1	28099320	28099841	peak_394	1000	*	1127.39	9.33116	5.64806	236	Promoter	0	ENSG00000117758	23673	STX12	syntaxin 12
chr1	28157155	28157409	peak_395	1000	*	345.979	7.6142	4.50157	92	Promoter	0	ENSG00000117751	5511	PPP1R8	protein phosphatase 1 regulatory subunit 8
chr1	28189683	28190026	peak_396	1000	*	822.776	9.32836	5.64717	124	Distal Intergenic	-9029	ENSG00000130775	9473	THEMIS2	thymocyte selection associated family member 2
chr1	28201757	28202047	peak_397	696	*	202.397	6.15929	3.42905	191	Promoter	2702	ENSG00000130775	9473	THEMIS2	thymocyte selection associated family member 2
chr1	28241002	28241437	peak_398	1000	*	868.714	8.29526	4.97216	305	Promoter	0	ENSG00000117748	6118	RPA2	replication protein A2
chr1	28295314	28295542	peak_399	1000	*	260.927	6.72974	3.85993	112	Downstream	8810	ENSG00000158156	55113	XKR8	XK related 8
chr1	28415036	28415378	peak_400	1000	*	516.922	7.36313	4.32154	138	Promoter	0	ENSG00000158161	2140	EYA3	EYA transcriptional coactivator and phosphatase 3
chr1	28562389	28562744	peak_401	1000	*	530.613	7.33977	4.30491	159	Promoter	0	ENSG00000130770	93974	ATP5IF1	ATP synthase inhibitory factor subunit 1
chr1	28573666	28574010	peak_402	1000	*	873.677	9.23226	5.5861	94	Distal Intergenic	11064	ENSG00000130770	93974	ATP5IF1	ATP synthase inhibitory factor subunit 1
chr1	28585671	28586108	peak_403	1000	*	947.134	8.43053	5.06372	308	Promoter	0	ENSG00000130766	83667	SESN2	sestrin 2
chr1	28696049	28696275	peak_404	1000	*	387.637	8.22062	4.92108	114	Promoter	0	ENSG00000204138	65979	PHACTR4	phosphatase and actin regulator 4
chr1	28718554	28718824	peak_405	1000	*	287.574	7.03858	4.08771	171	Introns	22461	ENSG00000204138	65979	PHACTR4	phosphatase and actin regulator 4
chr1	28764437	28764729	peak_406	1000	*	452.392	7.36334	4.32154	91	5' UTR	-67726	ENSG00000180198	1104	RCC1	regulator of chromosome condensation 1
chr1	28832256	28832577	peak_407	1000	*	396.504	7.56598	4.46807	139	Promoter	0	ENSG00000180198	1104	RCC1	regulator of chromosome condensation 1
chr1	28879331	28879673	peak_408	1000	*	520.804	7.24721	4.23677	98	Promoter	0	ENSG00000180098	54952	TRNAU1AP	tRNA selenocysteine 1 associated protein 1
chr1	28908288	28908679	peak_409	1000	*	529.651	8.5539	5.14671	201	Promoter	0	ENSG00000197989	85028	SNHG12	small nucleolar RNA host gene 12
chr1	28969475	28969822	peak_410	1000	*	617.616	7.93358	4.72463	91	Promoter	0	ENSG00000120656	6883	TAF12	TATA-box binding protein associated factor 12
chr1	28975076	28975808	peak_411	1000	*	1149.9	8.14843	4.87311	184	Promoter	0	ENSG00000274978	26824	RNU11	RNA, U11 small nuclear
chr1	29063177	29063542	peak_412	1000	*	617.659	7.82912	4.65262	259	Promoter	44	ENSG00000198492	51441	YTHDF2	YTH N6-methyladenosine RNA binding protein 2
chr1	29152595	29152851	peak_413	912	*	234.306	6.13388	3.41167	213	Introns	13941	ENSG00000116329	4985	OPRD1	opioid receptor delta 1
chr1	29240721	29241122	peak_414	1000	*	496.763	7.37966	4.33393	263	5' UTR	27118	ENSG00000159023	2035	EPB41	erythrocyte membrane protein band 4.1
chr1	29298874	29299300	peak_415	1000	*	989.981	9.02901	5.45688	316	Introns	85271	ENSG00000159023	2035	EPB41	erythrocyte membrane protein band 4.1
chr1	29448984	29449514	peak_416	803	*	426.281	7.3722	4.32907	340	Promoter	907	ENSG00000253304	399474	TMEM200B	transmembrane protein 200B
chr1	29450875	29451487	peak_417	706	*	432.49	7.14897	4.16587	310	Promoter	-454	ENSG00000253304	399474	TMEM200B	transmembrane protein 200B
chr1	29508338	29508718	peak_418	1000	*	929.296	8.82178	5.32125	282	Promoter	0	ENSG00000116350	6429	SRSF4	serine and arginine rich splicing factor 4
chr1	29523361	29523751	peak_419	1000	*	830.289	8.65044	5.20986	221	Introns	-14724	ENSG00000116350	6429	SRSF4	serine and arginine rich splicing factor 4
chr1	29529343	29529630	peak_420	1000	*	333.552	6.83106	3.93478	59	Introns	-20706	ENSG00000116350	6429	SRSF4	serine and arginine rich splicing factor 4
chr1	29557275	29557624	peak_421	1000	*	574.005	8.24521	4.93921	173	Promoter	0	ENSG00000116353	51102	MECR	mitochondrial trans-2-enoyl-CoA reductase
chr1	29598300	29598497	peak_422	1000	*	287.819	7.20619	4.20821	88	Introns	35272	ENSG00000060656	10076	PTPRU	protein tyrosine phosphatase, receptor type U
chr1	29725089	29725286	peak_423	1000	*	219.352	6.69782	3.83593	71	Distal Intergenic	162061	ENSG00000060656	10076	PTPRU	protein tyrosine phosphatase, receptor type U
chr1	30042801	30043390	peak_424	1000	*	1723.51	10.8214	6.52534	215	Distal Intergenic	479773	ENSG00000060656	10076	PTPRU	protein tyrosine phosphatase, receptor type U
chr1	30161265	30161735	peak_425	1000	*	1382.87	11.1655	6.70483	196	Distal Intergenic	598237	ENSG00000060656	10076	PTPRU	protein tyrosine phosphatase, receptor type U
chr1	30179918	30180115	peak_426	1000	*	259.738	6.7883	3.90094	99	Distal Intergenic	616890	ENSG00000060656	10076	PTPRU	protein tyrosine phosphatase, receptor type U
chr1	30181965	30182767	peak_427	1000	*	1136.1	8.56379	5.15258	369	Distal Intergenic	618937	ENSG00000060656	10076	PTPRU	protein tyrosine phosphatase, receptor type U
chr1	30191995	30192497	peak_428	1000	*	531.56	6.62027	3.77827	271	Distal Intergenic	628967	ENSG00000060656	10076	PTPRU	protein tyrosine phosphatase, receptor type U
chr1	30447173	30447536	peak_429	1000	*	528.397	7.91301	4.71128	164	Distal Intergenic	-744083	ENSG00000186056	100129196	MATN1-AS1	MATN1 antisense RNA 1
chr1	30531894	30532201	peak_430	1000	*	490.361	8.41156	5.05134	151	Distal Intergenic	-659418	ENSG00000186056	100129196	MATN1-AS1	MATN1 antisense RNA 1
chr1	30556854	30557035	peak_431	1000	*	200.958	6.44377	3.64644	100	Distal Intergenic	-634584	ENSG00000186056	100129196	MATN1-AS1	MATN1 antisense RNA 1
chr1	30851776	30852370	peak_432	1000	*	701.449	8.13486	4.86343	223	Distal Intergenic	-339249	ENSG00000186056	100129196	MATN1-AS1	MATN1 antisense RNA 1
chr1	30880746	30880988	peak_433	1000	*	470.033	8.40561	5.04735	97	Distal Intergenic	-310631	ENSG00000186056	100129196	MATN1-AS1	MATN1 antisense RNA 1
chr1	30984664	30985376	peak_434	1000	*	1550.88	10.8792	6.55656	283	Distal Intergenic	-206243	ENSG00000186056	100129196	MATN1-AS1	MATN1 antisense RNA 1
chr1	30995023	30995762	peak_435	1000	*	878.85	8.37175	5.0239	345	Distal Intergenic	-195857	ENSG00000186056	100129196	MATN1-AS1	MATN1 antisense RNA 1
chr1	30995911	30996294	peak_436	1000	*	800.759	8.85058	5.34235	82	Distal Intergenic	-195325	ENSG00000186056	100129196	MATN1-AS1	MATN1 antisense RNA 1
chr1	30998999	30999226	peak_437	1000	*	340.379	7.51678	4.43257	95	Distal Intergenic	-192393	ENSG00000186056	100129196	MATN1-AS1	MATN1 antisense RNA 1
chr1	31143182	31143394	peak_438	1000	*	265.863	6.76364	3.88465	60	Distal Intergenic	-48225	ENSG00000186056	100129196	MATN1-AS1	MATN1 antisense RNA 1
chr1	31143592	31143840	peak_439	1000	*	410.825	8.15545	4.87829	98	Distal Intergenic	-47779	ENSG00000186056	100129196	MATN1-AS1	MATN1 antisense RNA 1
chr1	31190850	31191876	peak_440	1000	*	2563.93	11.7253	6.99495	331	Promoter	0	ENSG00000186056	100129196	MATN1-AS1	MATN1 antisense RNA 1
chr1	31229463	31230215	peak_441	900	*	677.406	7.52795	4.4396	193	Promoter	468	ENSG00000162511	7805	LAPTM5	lysosomal protein transmembrane 5
chr1	31282419	31282896	peak_442	1000	*	576.134	8.04726	4.80389	129	Distal Intergenic	-51736	ENSG00000162511	7805	LAPTM5	lysosomal protein transmembrane 5
chr1	31289498	31289779	peak_443	1000	*	641.614	8.37968	5.02905	109	Distal Intergenic	-58815	ENSG00000162511	7805	LAPTM5	lysosomal protein transmembrane 5
chr1	31296867	31297559	peak_444	1000	*	1287.2	9.03987	5.46349	597	Distal Intergenic	-66184	ENSG00000162511	7805	LAPTM5	lysosomal protein transmembrane 5
chr1	31331839	31332149	peak_445	1000	*	539.568	8.35926	5.01591	118	Distal Intergenic	49331	ENSG00000162512	9672	SDC3	syndecan 3
chr1	31361311	31361641	peak_446	1000	*	386.316	6.64112	3.79314	209	Introns	19839	ENSG00000162512	9672	SDC3	syndecan 3
chr1	31480238	31480497	peak_447	1000	*	301.163	6.74226	3.86776	123	Introns	-39154		692200	SNORD103C	small nucleolar RNA, C/D box 103C
chr1	31538512	31538774	peak_448	862	*	226.763	6.41837	3.62703	99	Promoter	0	ENSG00000134644	9698	PUM1	pumilio RNA binding family member 1
chr1	31625282	31625593	peak_449	1000	*	350.05	7.53066	4.4406	172	Distal Intergenic	-86519	ENSG00000134644	9698	PUM1	pumilio RNA binding family member 1
chr1	31628132	31628477	peak_450	893	*	308.936	6.64112	3.79314	244	Distal Intergenic	84257	ENSG00000084628	79570	NKAIN1	sodium/potassium transporting ATPase interacting 1
chr1	31643582	31643967	peak_451	1000	*	585.699	7.42966	4.37022	222	Distal Intergenic	68767	ENSG00000084628	79570	NKAIN1	sodium/potassium transporting ATPase interacting 1
chr1	31655293	31655541	peak_452	1000	*	356.275	7.48429	4.40767	111	Exons	57193	ENSG00000084628	79570	NKAIN1	sodium/potassium transporting ATPase interacting 1
chr1	31769538	31770045	peak_453	1000	*	1013.88	9.24253	5.59304	252	Promoter	0	ENSG00000060688	9410	SNRNP40	small nuclear ribonucleoprotein U5 subunit 40
chr1	31779173	31779633	peak_454	1000	*	1129.87	9.70276	5.87754	102	Introns	9331	ENSG00000121766	51538	ZCCHC17	zinc finger CCHC-type containing 17
chr1	31869853	31870148	peak_455	1000	*	513.743	7.58043	4.47606	155	Distal Intergenic	-12264	ENSG00000168528	347735	SERINC2	serine incorporator 2
chr1	32110190	32110926	peak_456	894	*	659.21	7.96065	4.74441	374	Promoter	0	ENSG00000162517	553115	PEF1	penta-EF-hand domain containing 1
chr1	32166655	32167278	peak_457	876	*	546.889	6.99535	4.05463	111	Promoter	2490	ENSG00000084636	1307	COL16A1	collagen type XVI alpha 1 chain
chr1	32178154	32178677	peak_458	1000	*	541.191	7.29663	4.27227	221	Distal Intergenic	-8386	ENSG00000084636	1307	COL16A1	collagen type XVI alpha 1 chain
chr1	32180145	32180497	peak_459	719	*	253.714	6.15216	3.42589	89	Distal Intergenic	-10377	ENSG00000084636	1307	COL16A1	collagen type XVI alpha 1 chain
chr1	32180634	32181006	peak_460	1000	*	609.795	8.34479	5.00609	274	Distal Intergenic	-10866	ENSG00000084636	1307	COL16A1	collagen type XVI alpha 1 chain
chr1	32181299	32181472	peak_461	1000	*	210.714	6.84447	3.94289	78	Distal Intergenic	-11531	ENSG00000084636	1307	COL16A1	collagen type XVI alpha 1 chain
chr1	32254909	32255143	peak_462	1000	*	292.255	7.1981	4.20133	120	Downstream	-25261	ENSG00000121753	576	ADGRB2	adhesion G protein-coupled receptor B2
chr1	32264165	32264589	peak_463	1000	*	710.256	8.48827	5.10283	223	5' UTR	16991	ENSG00000134668	90853	SPOCD1	SPOC domain containing 1
chr1	32297414	32297659	peak_464	836	*	205.618	6.27507	3.51746	81	Distal Intergenic	-15834	ENSG00000134668	90853	SPOCD1	SPOC domain containing 1
chr1	32309188	32309428	peak_465	851	*	205.082	6.15415	3.42609	180	Distal Intergenic	-27608	ENSG00000134668	90853	SPOCD1	SPOC domain containing 1
chr1	32409933	32410240	peak_466	1000	*	469.75	7.34253	4.30617	85	Distal Intergenic	-5945	ENSG00000184007	8073	PTP4A2	protein tyrosine phosphatase type IVA, member 2
chr1	32420317	32420591	peak_467	1000	*	446.908	7.48767	4.40968	77	Distal Intergenic	-16329	ENSG00000184007	8073	PTP4A2	protein tyrosine phosphatase type IVA, member 2
chr1	32421643	32421879	peak_468	1000	*	309.337	6.99092	4.05314	149	Distal Intergenic	-17655	ENSG00000184007	8073	PTP4A2	protein tyrosine phosphatase type IVA, member 2
chr1	32478931	32479530	peak_469	1000	*	846.375	7.96065	4.74441	249	Promoter	0	ENSG00000121774	10657	KHDRBS1	KH RNA binding domain containing, signal transduction associated 1
chr1	32538170	32538944	peak_470	1000	*	970.749	7.84854	4.66441	362	Promoter	0	ENSG00000121775	55116	TMEM39B	transmembrane protein 39B
chr1	32599060	32599418	peak_471	1000	*	455.244	7.92754	4.71989	142	Introns	25416	ENSG00000025800	23633	KPNA6	karyopherin subunit alpha 6
chr1	32645146	32645374	peak_472	971	*	222.378	6.33903	3.56602	60	Promoter	0	ENSG00000084652	200081	TXLNA	taxilin alpha
chr1	32701490	32702221	peak_473	1000	*	1874.24	10.9527	6.59487	373	Introns	5090	ENSG00000220785	339483	MTMR9LP	myotubularin related protein 9-like, pseudogene
chr1	32757483	32757723	peak_474	1000	*	247.329	6.56953	3.73845	186	Promoter	0	ENSG00000116478	3065	HDAC1	histone deacetylase 1
chr1	32859977	32860492	peak_475	1000	*	961.315	8.61644	5.18756	176	Promoter	0	ENSG00000160058	55108	BSDC1	BSD domain containing 1
chr1	32866562	32867044	peak_476	1000	*	978.324	9.5709	5.79838	152	Distal Intergenic	-6500	ENSG00000160058	55108	BSDC1	BSD domain containing 1
chr1	33116093	33116279	peak_477	1000	*	319.103	8.09044	4.8335	91	Promoter	0	ENSG00000176261	339487	ZBTB8OS	zinc finger and BTB domain containing 8 opposite strand
chr1	33116495	33117043	peak_478	1000	*	920.256	8.99433	5.43439	237	Promoter	0	ENSG00000162521	5928	RBBP4	RB binding protein 4, chromatin remodeling factor
chr1	33168798	33169841	peak_479	1000	*	2296.14	10.1389	6.1399	516	Promoter	-437	ENSG00000162520	81493	SYNC	syncoilin, intermediate filament protein
chr1	33190801	33191092	peak_480	1000	*	524.14	8.12493	4.8574	169	Distal Intergenic	-16420	ENSG00000162522	57648	KIAA1522	KIAA1522
chr1	33282849	33283817	peak_481	1000	*	1274.81	9.70276	5.87754	285	Promoter	0	ENSG00000116497	64766	S100PBP	S100P binding protein
chr1	33405237	33405621	peak_482	1000	*	467.897	7.2244	4.2226	230	Introns	24665	ENSG00000116514	127544	RNF19B	ring finger protein 19B
chr1	33430439	33430674	peak_483	1000	*	454.301	8.23312	4.93103	107	Promoter	-153	ENSG00000116514	127544	RNF19B	ring finger protein 19B
chr1	33458065	33458321	peak_484	1000	*	427.113	7.57449	4.47229	165	Introns	-27779	ENSG00000116514	127544	RNF19B	ring finger protein 19B
chr1	33462984	33463476	peak_485	1000	*	713.61	7.57095	4.47065	134	Introns	-32698	ENSG00000116514	127544	RNF19B	ring finger protein 19B
chr1	33472875	33473127	peak_486	1000	*	281.243	6.83106	3.93478	168	Introns	29385	ENSG00000004455	204	AK2	adenylate kinase 2
chr1	33502423	33502736	peak_487	1000	*	797.404	8.93188	5.39362	141	Promoter	0	ENSG00000004455	204	AK2	adenylate kinase 2
chr1	33526200	33526698	peak_488	1000	*	546.682	7.33821	4.30458	375	Distal Intergenic	-20016	ENSG00000142920	113451	AZIN2	antizyme inhibitor 2
chr1	33546552	33546757	peak_489	1000	*	322.806	7.43439	4.3725	110	Promoter	0	ENSG00000142920	113451	AZIN2	antizyme inhibitor 2
chr1	33564863	33565497	peak_490	1000	*	2359.85	12.9156	7.6184	160	Introns	18149	ENSG00000142920	113451	AZIN2	antizyme inhibitor 2
chr1	33592782	33593210	peak_491	1000	*	1031.99	8.82906	5.3268	248	Distal Intergenic	46068	ENSG00000142920	113451	AZIN2	antizyme inhibitor 2
chr1	33609442	33609682	peak_492	991	*	238.89	6.71805	3.85148	96	Downstream	37989	ENSG00000116525	55223	TRIM62	tripartite motif containing 62
chr1	33646343	33646627	peak_493	1000	*	621.979	8.86866	5.35268	164	Promoter	1044	ENSG00000116525	55223	TRIM62	tripartite motif containing 62
chr1	33793522	33793923	peak_494	1000	*	942.182	9.33939	5.65405	145	Introns	4170	ENSG00000284154	100500853	MIR3605	microRNA 3605
chr1	33804505	33804764	peak_495	1000	*	324.85	6.85178	3.94936	132	Introns	-6412	ENSG00000284154	100500853	MIR3605	microRNA 3605
chr1	33807881	33808231	peak_496	1000	*	593.073	7.77955	4.61778	128	Introns	-9788	ENSG00000284154	100500853	MIR3605	microRNA 3605
chr1	33815549	33815766	peak_497	1000	*	270.642	7.0976	4.12922	112	Introns	-17456	ENSG00000284154	100500853	MIR3605	microRNA 3605
chr1	33896585	33896864	peak_498	1000	*	590.028	8.14843	4.87311	93	Promoter	0	ENSG00000134686	1912	PHC2	polyhomeotic homolog 2
chr1	33899032	33899703	peak_499	1000	*	1797.66	9.61463	5.82336	276	Promoter	-2417	ENSG00000134686	1912	PHC2	polyhomeotic homolog 2
chr1	33936165	33936575	peak_500	973	*	399.844	7.039	4.08771	148	Promoter	-1657	ENSG00000121903	7579	ZSCAN20	zinc finger and SCAN domain containing 20
chr1	33937918	33938373	peak_501	1000	*	1438.21	10.7321	6.47662	318	Promoter	0	ENSG00000121903	7579	ZSCAN20	zinc finger and SCAN domain containing 20
chr1	34176632	34176897	peak_502	997	*	265.25	6.45737	3.65437	179	Introns	-149179	ENSG00000176256	127540	HMGB4	high mobility group box 4
chr1	34229111	34229306	peak_503	1000	*	250.606	6.69782	3.83593	74	Introns	-96770	ENSG00000176256	127540	HMGB4	high mobility group box 4
chr1	34342593	34343201	peak_504	1000	*	1009.05	10.0688	6.09823	202	Introns	8036	ENSG00000231163	402779	CSMD2-AS1	CSMD2 antisense RNA 1
chr1	34358810	34359545	peak_505	1000	*	1627.39	10.7484	6.48573	425	Introns	24253	ENSG00000231163	402779	CSMD2-AS1	CSMD2 antisense RNA 1
chr1	34368917	34369186	peak_506	897	*	242.315	6.84061	3.9413	122	Introns	34360	ENSG00000231163	402779	CSMD2-AS1	CSMD2 antisense RNA 1
chr1	34384097	34384325	peak_507	1000	*	245.557	6.73357	3.86184	133	Introns	49540	ENSG00000231163	402779	CSMD2-AS1	CSMD2 antisense RNA 1
chr1	34436995	34437238	peak_508	1000	*	336.378	6.88979	3.97841	162	Introns	102438	ENSG00000231163	402779	CSMD2-AS1	CSMD2 antisense RNA 1
chr1	34451367	34451602	peak_509	1000	*	375.495	7.53066	4.4406	124	Introns	116810	ENSG00000231163	402779	CSMD2-AS1	CSMD2 antisense RNA 1
chr1	34452083	34452311	peak_510	1000	*	289.573	6.7983	3.90961	89	Introns	117526	ENSG00000231163	402779	CSMD2-AS1	CSMD2 antisense RNA 1
chr1	34532592	34533119	peak_511	1000	*	1429.38	10.4942	6.34404	134	Introns	98324	ENSG00000121904	114784	CSMD2	CUB and Sushi multiple domains 2
chr1	34628607	34629073	peak_512	1000	*	1425.15	11.3577	6.80634	266	Promoter	2370	ENSG00000121904	114784	CSMD2	CUB and Sushi multiple domains 2
chr1	34733660	34734394	peak_513	1000	*	1946.54	10.2608	6.21081	472	Distal Intergenic	101036	ENSG00000142698	84970	C1orf94	chromosome 1 open reading frame 94
chr1	35318357	35318578	peak_514	1000	*	240.562	6.78591	3.90012	96	3' UTR	6839	ENSG00000163866	113444	SMIM12	small integral membrane protein 12
chr1	35325300	35325577	peak_515	1000	*	529.299	8.15545	4.87829	121	Promoter	0	ENSG00000163866	113444	SMIM12	small integral membrane protein 12
chr1	35450345	35451056	peak_516	594	*	422.982	6.71472	3.84939	588	Promoter	0	ENSG00000243749	100506144	TMEM35B	transmembrane protein 35B
chr1	35497253	35497710	peak_517	1000	*	737.539	8.09313	4.83424	311	Promoter	0	ENSG00000163867	9204	ZMYM6	zinc finger MYM-type containing 6
chr1	35513033	35513431	peak_518	1000	*	655.935	8.05634	4.80847	186	Distal Intergenic	-15464	ENSG00000163867	9204	ZMYM6	zinc finger MYM-type containing 6
chr1	35544872	35545361	peak_519	837	*	410.37	6.44769	3.64858	72	Promoter	0	ENSG00000197056	79830	ZMYM1	zinc finger MYM-type containing 1
chr1	35658689	35659079	peak_520	1000	*	809.174	9.36008	5.667	178	Promoter	0	ENSG00000116560	6421	SFPQ	splicing factor proline and glutamine rich
chr1	35734118	35734376	peak_521	1000	*	348.704	7.13241	4.15619	161	Promoter	-192	ENSG00000146463	9202	ZMYM4	zinc finger MYM-type containing 4
chr1	35753505	35753728	peak_522	976	*	218.518	6.77448	3.89362	79	Introns	18937	ENSG00000146463	9202	ZMYM4	zinc finger MYM-type containing 4
chr1	35914101	35914396	peak_523	1000	*	571.198	8.15545	4.87829	134	Introns	-108997	ENSG00000020129	23154	NCDN	neurochondrin
chr1	35920200	35920541	peak_524	1000	*	472.962	6.71472	3.84939	176	5' UTR	-102852	ENSG00000020129	23154	NCDN	neurochondrin
chr1	35971539	35971849	peak_525	846	*	262.975	6.34021	3.56602	183	Introns	-51544	ENSG00000020129	23154	NCDN	neurochondrin
chr1	36021179	36021815	peak_526	1000	*	975.773	8.97702	5.42349	174	Promoter	-1578	ENSG00000020129	23154	NCDN	neurochondrin
chr1	36022905	36023541	peak_527	1000	*	1406.21	10.3851	6.28179	431	Promoter	0	ENSG00000020129	23154	NCDN	neurochondrin
chr1	36107094	36107294	peak_528	1000	*	223.362	6.78101	3.89863	126	Promoter	151	ENSG00000126067	5690	PSMB2	proteasome subunit beta 2
chr1	36184220	36184809	peak_529	1000	*	669.502	7.69097	4.55581	294	Promoter	0	ENSG00000142686	127703	C1orf216	chromosome 1 open reading frame 216
chr1	36234842	36235242	peak_530	1000	*	547.024	8.52241	5.12596	287	Promoter	309	ENSG00000092853	63967	CLSPN	claspin
chr1	36235506	36235790	peak_531	1000	*	749.958	9.77193	5.91952	88	Promoter	0	ENSG00000092853	63967	CLSPN	claspin
chr1	36348597	36348888	peak_532	1000	*	391.394	7.23139	4.22764	141	5' UTR	13188	ENSG00000092847	26523	AGO1	argonaute 1, RISC catalytic component
chr1	36396611	36396939	peak_533	964	*	317.304	6.95034	4.0212	94	Promoter	292	ENSG00000126070	192669	AGO3	argonaute 3, RISC catalytic component
chr1	36554307	36554974	peak_534	990	*	661.447	7.84194	4.66021	160	Promoter	0	ENSG00000116863	54936	ADPRHL2	ADP-ribosylhydrolase like 2
chr1	36574052	36574297	peak_535	1000	*	271.784	6.72989	3.85993	59	Distal Intergenic	-8202	ENSG00000171812	1296	COL8A2	collagen type VIII alpha 2 chain
chr1	36574712	36574925	peak_536	1000	*	324.69	7.29534	4.27218	134	Distal Intergenic	-8862	ENSG00000171812	1296	COL8A2	collagen type VIII alpha 2 chain
chr1	36580771	36581246	peak_537	1000	*	581.11	7.16533	4.1796	420	Distal Intergenic	-14921	ENSG00000171812	1296	COL8A2	collagen type VIII alpha 2 chain
chr1	36599132	36599437	peak_538	1000	*	325.944	6.99751	4.05546	234	Downstream	22217	ENSG00000054116	27095	TRAPPC3	trafficking protein particle complex 3
chr1	36602245	36602434	peak_539	1000	*	207.926	6.52832	3.70877	74	3' UTR	19220	ENSG00000054116	27095	TRAPPC3	trafficking protein particle complex 3
chr1	36614854	36615607	peak_540	1000	*	1940.94	12.0406	7.15374	373	5' UTR	6047	ENSG00000054116	27095	TRAPPC3	trafficking protein particle complex 3
chr1	36616431	36616746	peak_541	1000	*	840.944	9.97641	6.04299	140	Introns	4908	ENSG00000054116	27095	TRAPPC3	trafficking protein particle complex 3
chr1	36653456	36654070	peak_542	1000	*	996.385	8.45076	5.0766	201	Distal Intergenic	31653	ENSG00000116871	55700	MAP7D1	MAP7 domain containing 1
chr1	36689624	36690617	peak_543	1000	*	2019.78	10.9742	6.60548	370	Promoter	0	ENSG00000054118	9967	THRAP3	thyroid hormone receptor associated protein 3
chr1	36765519	36765903	peak_544	1000	*	638.049	7.92754	4.71989	143	Introns	-6091	ENSG00000214193	79729	SH3D21	SH3 domain containing 21
chr1	36772474	36772990	peak_545	1000	*	951.37	9.9089	6.00288	167	Promoter	480	ENSG00000214193	79729	SH3D21	SH3 domain containing 21
chr1	36786702	36787232	peak_546	1000	*	1036.62	9.09377	5.4987	222	Promoter	2523	ENSG00000142694	55194	EVA1B	eva-1 homolog B
chr1	36789195	36789522	peak_547	1000	*	430.972	7.55053	4.45665	107	Promoter	233	ENSG00000142694	55194	EVA1B	eva-1 homolog B
chr1	36816586	36816756	peak_548	1000	*	366.21	8.45738	5.08178	88	Introns	-26831	ENSG00000142694	55194	EVA1B	eva-1 homolog B
chr1	36817007	36817274	peak_549	1000	*	544.958	8.99399	5.43439	116	Introns	-27252	ENSG00000142694	55194	EVA1B	eva-1 homolog B
chr1	36839089	36839318	peak_550	1000	*	296.922	7.14897	4.16587	105	Introns	12167	ENSG00000196182	83931	STK40	serine/threonine kinase 40
chr1	36839448	36839721	peak_551	1000	*	610.59	8.54837	5.14236	130	Introns	11764	ENSG00000196182	83931	STK40	serine/threonine kinase 40
chr1	36840211	36840604	peak_552	1000	*	889.113	9.15117	5.53549	242	Introns	10881	ENSG00000196182	83931	STK40	serine/threonine kinase 40
chr1	36851222	36851883	peak_553	1000	*	1480.16	11.097	6.66965	515	Promoter	0	ENSG00000196182	83931	STK40	serine/threonine kinase 40
chr1	36852083	36852544	peak_554	1000	*	1198.86	10.2749	6.21831	221	Promoter	-598	ENSG00000196182	83931	STK40	serine/threonine kinase 40
chr1	36863412	36863705	peak_555	1000	*	571.533	8.49138	5.10328	117	Promoter	0	ENSG00000181817	84967	LSM10	LSM10, U7 small nuclear RNA associated
chr1	36915966	36916511	peak_556	1000	*	1134.4	10.6754	6.44481	198	Promoter	0	ENSG00000116885	127700	OSCP1	organic solute carrier partner 1
chr1	36929889	36930335	peak_557	1000	*	747.169	9.48852	5.74697	94	Promoter	0	ENSG00000116898	64960	MRPS15	mitochondrial ribosomal protein S15
chr1	37937058	37937583	peak_558	1000	*	771.97	9.40266	5.69319	420	Promoter	2461	ENSG00000233621	728431	LINC01137	long intergenic non-protein coding RNA 1137
chr1	37939992	37940242	peak_559	1000	*	392.827	7.52156	4.43662	98	Promoter	0	ENSG00000233621	728431	LINC01137	long intergenic non-protein coding RNA 1137
chr1	37942074	37942695	peak_560	1000	*	1058.76	9.17216	5.54817	245	Promoter	1955	ENSG00000163874	80149	ZC3H12A	zinc finger CCCH-type containing 12A
chr1	37945316	37945561	peak_561	1000	*	343.218	7.8459	4.66294	139	Introns	5197	ENSG00000163874	80149	ZC3H12A	zinc finger CCCH-type containing 12A
chr1	37980296	37980549	peak_562	1000	*	300.828	6.64804	3.79963	133	Promoter	0	ENSG00000163875	64769	MEAF6	MYST/Esa1 associated factor 6
chr1	38000081	38000369	peak_563	827	*	239.051	6.46875	3.6635	191	3' UTR	19576	ENSG00000163877	79753	SNIP1	Smad nuclear interacting protein 1
chr1	38040576	38041054	peak_564	1000	*	855.655	8.13814	4.8651	372	Introns	18056	ENSG00000163879	7802	DNALI1	dynein axonemal light intermediate chain 1
chr1	38042220	38042506	peak_565	1000	*	554.531	8.31898	4.98902	99	Introns	19080	ENSG00000134697	29889	GNL2	G protein nucleolar 2
chr1	38061248	38061759	peak_566	1000	*	1205.81	10.4256	6.30433	389	Promoter	0	ENSG00000134697	29889	GNL2	G protein nucleolar 2
chr1	38156099	38156461	peak_567	1000	*	947.097	9.7659	5.91564	240	Promoter	1427	ENSG00000116922	54955	C1orf109	chromosome 1 open reading frame 109
chr1	38157189	38158247	peak_568	1000	*	2172.5	12.6862	7.49141	791	Promoter	0	ENSG00000116922	54955	C1orf109	chromosome 1 open reading frame 109
chr1	38273268	38273516	peak_569	1000	*	353.707	7.14488	4.1646	81	Promoter	0	ENSG00000197982	127687	C1orf122	chromosome 1 open reading frame 122
chr1	38273777	38274380	peak_570	1000	*	1260.42	9.81022	5.94311	178	Promoter	0	ENSG00000196449	79693	YRDC	yrdC N6-threonylcarbamoyltransferase domain containing
chr1	38325021	38325694	peak_571	1000	*	1157.72	10.8254	6.52714	345	Promoter	0	ENSG00000188786	4520	MTF1	metal regulatory transcription factor 1
chr1	38325825	38326038	peak_572	1000	*	335.287	7.3722	4.32907	122	Promoter	-533	ENSG00000188786	4520	MTF1	metal regulatory transcription factor 1
chr1	38397351	38397680	peak_573	1000	*	864.481	9.72125	5.88947	156	5' UTR	15049	ENSG00000204084	3633	INPP5B	inositol polyphosphate-5-phosphatase B
chr1	38411830	38412171	peak_574	1000	*	875.551	9.71505	5.88464	142	Promoter	558	ENSG00000204084	3633	INPP5B	inositol polyphosphate-5-phosphatase B
chr1	38412474	38412872	peak_575	1000	*	442.514	7.82687	4.65095	306	Promoter	0	ENSG00000204084	3633	INPP5B	inositol polyphosphate-5-phosphatase B
chr1	38424359	38424767	peak_576	1000	*	565.393	7.93476	4.72463	178	Introns	-11630	ENSG00000204084	3633	INPP5B	inositol polyphosphate-5-phosphatase B
chr1	38455611	38455993	peak_577	1000	*	910.511	9.63361	5.83604	154	Promoter	0	ENSG00000183431	10946	SF3A3	splicing factor 3a subunit 3
chr1	38461463	38462496	peak_578	1000	*	1320.77	8.84347	5.3368	424	3' UTR	-5702	ENSG00000183431	10946	SF3A3	splicing factor 3a subunit 3
chr1	38466505	38466719	peak_579	1000	*	246.308	7.0476	4.0927	77	Introns	4468	ENSG00000183386	2275	FHL3	four and a half LIM domains 3
chr1	38478020	38478517	peak_580	1000	*	1509.06	11.1327	6.68856	227	Promoter	0	ENSG00000183520	51118	UTP11	UTP11, small subunit processome component
chr1	38512487	38512843	peak_581	1000	*	545.059	7.9518	4.73796	103	Promoter	-37	ENSG00000185668	5453	POU3F1	POU class 3 homeobox 1
chr1	38604136	38604661	peak_582	1000	*	1261.33	10.9608	6.59913	162	Distal Intergenic	49233	ENSG00000265596	100500801	MIR3659	microRNA 3659
chr1	39325311	39325731	peak_583	1000	*	1161.52	10.7845	6.5054	177	5' UTR	13319	ENSG00000214114	26292	MYCBP	MYC binding protein
chr1	39338759	39339319	peak_584	1000	*	1107.52	10.6124	6.41157	406	Promoter	0	ENSG00000214114	26292	MYCBP	MYC binding protein
chr1	39452405	39452691	peak_585	1000	*	468.412	7.94418	4.73284	149	Distal Intergenic	-4225	ENSG00000174574	79647	AKIRIN1	akirin 1
chr1	39456699	39457041	peak_586	1000	*	970.339	10.7577	6.49098	146	Promoter	0	ENSG00000174574	79647	AKIRIN1	akirin 1
chr1	39491827	39492075	peak_587	1000	*	286.23	6.93429	4.01215	155	Promoter	0	ENSG00000168653	4725	NDUFS5	NADH:ubiquinone oxidoreductase subunit S5
chr1	39513619	39513858	peak_588	1000	*	263.399	6.71472	3.84939	129	Distal Intergenic	21652	ENSG00000168653	4725	NDUFS5	NADH:ubiquinone oxidoreductase subunit S5
chr1	39564280	39564582	peak_589	836	*	253.371	6.38544	3.6026	137	Introns	17191	ENSG00000127603	23499	MACF1	microtubule-actin crosslinking factor 1
chr1	39595973	39596312	peak_590	955	*	324.769	6.94636	4.01848	230	Introns	48884	ENSG00000127603	23499	MACF1	microtubule-actin crosslinking factor 1
chr1	39620328	39621031	peak_591	965	*	679.153	7.8459	4.66294	516	Introns	73239	ENSG00000127603	23499	MACF1	microtubule-actin crosslinking factor 1
chr1	39657836	39658142	peak_592	1000	*	532.27	8.33384	4.99817	95	Introns	110747	ENSG00000127603	23499	MACF1	microtubule-actin crosslinking factor 1
chr1	39670132	39670700	peak_593	1000	*	742.94	7.42968	4.37022	149	5' UTR	123043	ENSG00000127603	23499	MACF1	microtubule-actin crosslinking factor 1
chr1	39857830	39858045	peak_594	1000	*	240.077	6.78101	3.89863	142	Introns	-17131	ENSG00000127603	643314	KIAA0754	KIAA0754
chr1	39861245	39861479	peak_595	1000	*	258.435	6.71472	3.84939	97	Introns	-13697	ENSG00000127603	643314	KIAA0754	KIAA0754
chr1	39864269	39864624	peak_596	1000	*	694.081	9.24253	5.59304	230	Introns	-10552	ENSG00000127603	643314	KIAA0754	KIAA0754
chr1	39874237	39874750	peak_597	1000	*	1068.18	8.48641	5.10167	363	Promoter	-426	ENSG00000127603	643314	KIAA0754	KIAA0754
chr1	40204438	40204634	peak_598	1000	*	203.344	6.65427	3.80343	131	Promoter	0	ENSG00000084072	10450	PPIE	peptidylprolyl isomerase E
chr1	40332516	40332816	peak_599	1000	*	566.961	8.48936	5.10297	86	Introns	16361	ENSG00000043514	54802	TRIT1	tRNA isopentenyltransferase 1
chr1	40399923	40400632	peak_600	1000	*	1306.67	9.88116	5.9867	268	Distal Intergenic	-20152	ENSG00000168389	84879	MFSD2A	major facilitator superfamily domain containing 2A
chr1	40420613	40420951	peak_601	1000	*	590.134	7.94766	4.73516	163	Promoter	0	ENSG00000168389	84879	MFSD2A	major facilitator superfamily domain containing 2A
chr1	40447718	40447914	peak_602	1000	*	236.928	6.98399	4.04791	80	Distal Intergenic	26934	ENSG00000168389	84879	MFSD2A	major facilitator superfamily domain containing 2A
chr1	40480937	40481213	peak_603	1000	*	488.686	8.2535	4.9444	149	Distal Intergenic	-25042	ENSG00000131236	10487	CAP1	cyclase associated actin cytoskeleton regulatory protein 1
chr1	40505426	40506501	peak_604	1000	*	1961.02	10.3798	6.27895	861	Promoter	0	ENSG00000131236	10487	CAP1	cyclase associated actin cytoskeleton regulatory protein 1
chr1	40626852	40627108	peak_605	1000	*	440.078	7.63178	4.5126	86	Promoter	0	ENSG00000117000	6018	RLF	rearranged L-myc fusion
chr1	40707498	40707763	peak_606	791	*	210.453	6.38568	3.6026	217	Distal Intergenic	-5810	ENSG00000188800	127391	TMCO2	transmembrane and coiled-coil domains 2
chr1	40723594	40723969	peak_607	1000	*	743.581	8.12493	4.8574	138	Promoter	0	ENSG00000084073	10269	ZMPSTE24	zinc metallopeptidase STE24
chr1	40839202	40839434	peak_608	1000	*	246.242	6.67223	3.81691	126	Promoter	0	ENSG00000084070	64744	SMAP2	small ArfGAP2
chr1	40841389	40841611	peak_609	957	*	213.375	6.27492	3.51746	91	Promoter	2011	ENSG00000084070	64744	SMAP2	small ArfGAP2
chr1	40915613	40915894	peak_610	1000	*	340.184	6.8947	3.97962	133	Promoter	0	ENSG00000187801	65243	ZFP69B	ZFP69 zinc finger protein B
chr1	40974256	40974506	peak_611	1000	*	477.05	8.46545	5.08725	128	Promoter	0	ENSG00000164002	64789	EXO5	exonuclease 5
chr1	40997102	40997441	peak_612	1000	*	569.661	8.25597	4.9444	129	Promoter	0	ENSG00000117010	127396	ZNF684	zinc finger protein 684
chr1	41157122	41157448	peak_613	1000	*	405.01	7.40514	4.35127	167	Promoter	0	ENSG00000066136	4802	NFYC	nuclear transcription factor Y subunit gamma
chr1	41157637	41157922	peak_614	1000	*	473.471	7.66655	4.53664	139	Promoter	11		100130557	NFYC-AS1	NFYC antisense RNA 1
chr1	41174825	41175026	peak_615	1000	*	264.096	7.24043	4.23392	97	Introns	-16892		100130557	NFYC-AS1	NFYC antisense RNA 1
chr1	41327998	41328279	peak_616	1000	*	453.004	8.01877	4.78385	99	Promoter	0	ENSG00000179862	163732	CITED4	Cbp/p300 interacting transactivator with Glu/Asp rich carboxy-terminal domain 4
chr1	41341453	41341709	peak_617	1000	*	307.944	6.78229	3.8988	160	Distal Intergenic	-13435	ENSG00000179862	163732	CITED4	Cbp/p300 interacting transactivator with Glu/Asp rich carboxy-terminal domain 4
chr1	41433198	41433893	peak_618	1000	*	1310.97	9.13725	5.52615	346	Distal Intergenic	-11114	ENSG00000171793	1503	CTPS1	CTP synthase 1
chr1	41445014	41445757	peak_619	1000	*	908.317	8.01288	4.77902	362	Promoter	7	ENSG00000171793	1503	CTPS1	CTP synthase 1
chr1	41469354	41469704	peak_620	1000	*	783.565	8.77903	5.29518	84	Introns	-10558	ENSG00000281207	100507178	SLFNL1-AS1	SLFNL1 antisense RNA 1
chr1	41567941	41568252	peak_621	1000	*	315.104	7.08155	4.11941	197	Introns	-80514	ENSG00000171790	200172	SLFNL1	schlafen like 1
chr1	41618324	41618764	peak_622	1000	*	653.868	7.49759	4.41851	89	5' UTR	89051	ENSG00000010803	22955	SCMH1	Scm polycomb group protein homolog 1
chr1	41826638	41826934	peak_623	1000	*	734.888	9.93636	6.01942	166	Distal Intergenic	-118823	ENSG00000010803	22955	SCMH1	Scm polycomb group protein homolog 1
chr1	41884578	41884839	peak_624	1000	*	434.756	7.78631	4.62292	109	Distal Intergenic	65505	ENSG00000127129	1907	EDN2	endothelin 2
chr1	41898461	41898905	peak_625	800	*	355.807	6.67249	3.81691	106	Distal Intergenic	51439	ENSG00000127129	1907	EDN2	endothelin 2
chr1	41958811	41959041	peak_626	1000	*	291.29	7.1114	4.13949	128	Distal Intergenic	-8467	ENSG00000127129	1907	EDN2	endothelin 2
chr1	41961903	41962168	peak_627	1000	*	273.149	6.38582	3.60263	78	Distal Intergenic	-11559	ENSG00000127129	1907	EDN2	endothelin 2
chr1	41981808	41982051	peak_628	1000	*	303.393	6.65427	3.80343	145	Introns	-31464	ENSG00000127129	1907	EDN2	endothelin 2
chr1	42003531	42003789	peak_629	1000	*	266.923	6.36784	3.58949	181	Introns	-53187	ENSG00000127129	1907	EDN2	endothelin 2
chr1	42128563	42128829	peak_630	1000	*	354.64	7.04767	4.0927	98	Introns	-178219	ENSG00000127129	1907	EDN2	endothelin 2
chr1	42136241	42136435	peak_631	1000	*	248.14	6.78591	3.90012	97	Introns	-185897	ENSG00000127129	1907	EDN2	endothelin 2
chr1	42207964	42208184	peak_632	1000	*	344.229	7.68295	4.54967	124	Introns	-257620	ENSG00000127129	1907	EDN2	endothelin 2
chr1	42238946	42239315	peak_633	1000	*	454.374	7.66634	4.53664	143	Introns	262281	ENSG00000127124	59269	HIVEP3	human immunodeficiency virus type I enhancer binding protein 3
chr1	42248865	42249170	peak_634	1000	*	517.321	8.13486	4.86343	104	Introns	252426	ENSG00000127124	59269	HIVEP3	human immunodeficiency virus type I enhancer binding protein 3
chr1	42328653	42328901	peak_635	1000	*	309.002	6.98423	4.04791	107	Introns	172695	ENSG00000127124	59269	HIVEP3	human immunodeficiency virus type I enhancer binding protein 3
chr1	42367843	42368068	peak_636	1000	*	326.532	6.99092	4.05314	95	Introns	133528	ENSG00000127124	59269	HIVEP3	human immunodeficiency virus type I enhancer binding protein 3
chr1	42420369	42420613	peak_637	1000	*	322.536	6.70324	3.83966	168	Introns	80983	ENSG00000127124	59269	HIVEP3	human immunodeficiency virus type I enhancer binding protein 3
chr1	42421111	42421616	peak_638	1000	*	1076.78	8.85541	5.34361	156	Introns	79980	ENSG00000127124	59269	HIVEP3	human immunodeficiency virus type I enhancer binding protein 3
chr1	42423278	42423591	peak_639	1000	*	388.635	7.33821	4.30458	222	Introns	78005	ENSG00000127124	59269	HIVEP3	human immunodeficiency virus type I enhancer binding protein 3
chr1	42501556	42501863	peak_640	1000	*	454.607	7.59148	4.4848	163	Promoter	0	ENSG00000127124	59269	HIVEP3	human immunodeficiency virus type I enhancer binding protein 3
chr1	42800829	42801098	peak_641	1000	*	478.29	7.61824	4.50444	168	Promoter	450	ENSG00000198815	22887	FOXJ3	forkhead box J3
chr1	42801536	42801868	peak_642	647	*	215.54	6.08879	3.37733	204	Promoter	0	ENSG00000198815	22887	FOXJ3	forkhead box J3
chr1	42928620	42929009	peak_643	1000	*	1077.73	10.2978	6.23208	189	Promoter	-16	ENSG00000186409	728621	CCDC30	coiled-coil domain containing 30
chr1	42950127	42950364	peak_644	1000	*	405.001	7.75025	4.59701	114	Introns	21102	ENSG00000186409	728621	CCDC30	coiled-coil domain containing 30
chr1	42995637	42995883	peak_645	946	*	233.773	6.73304	3.86184	99	Introns	66612	ENSG00000186409	728621	CCDC30	coiled-coil domain containing 30
chr1	43123905	43124172	peak_646	1000	*	687.788	9.19695	5.56459	113	Promoter	0	ENSG00000171960	10465	PPIH	peptidylprolyl isomerase H
chr1	43147743	43148129	peak_647	1000	*	1031.54	9.58618	5.80594	179	Promoter	0	ENSG00000065978	4904	YBX1	Y-box binding protein 1
chr1	43232602	43233334	peak_648	1000	*	1608.45	11.3913	6.82197	244	Promoter	0	ENSG00000117385	64175	P3H1	prolyl 3-hydroxylase 1
chr1	43282598	43283185	peak_649	975	*	573.419	7.22531	4.22295	123	Promoter	0	ENSG00000164010	114625	ERMAP	erythroblast membrane associated protein (Scianna blood group)
chr1	43312009	43312385	peak_650	1000	*	971.067	9.14326	5.53033	89	Promoter	0	ENSG00000164011	51058	ZNF691	zinc finger protein 691
chr1	43389930	43390390	peak_651	1000	*	722.25	9.24253	5.59304	119	Downstream	-34330	ENSG00000227533	440584	SLC2A1-AS1	SLC2A1 antisense RNA 1
chr1	43406512	43406975	peak_652	1000	*	524.754	7.93476	4.72463	334	Introns	-17745	ENSG00000227533	440584	SLC2A1-AS1	SLC2A1 antisense RNA 1
chr1	43407295	43407704	peak_653	1000	*	567.273	7.64508	4.52357	206	Introns	-17016	ENSG00000227533	440584	SLC2A1-AS1	SLC2A1 antisense RNA 1
chr1	43424510	43424934	peak_654	1000	*	794.35	8.71157	5.25007	98	Promoter	0	ENSG00000227533	440584	SLC2A1-AS1	SLC2A1 antisense RNA 1
chr1	43525881	43526184	peak_655	819	*	248.906	6.49117	3.68181	235	Distal Intergenic	-87410	ENSG00000186973	440585	FAM183A	family with sequence similarity 183 member A
chr1	43637734	43638110	peak_656	987	*	372.038	7.42349	4.36535	313	Promoter	0	ENSG00000243710	149465	CFAP57	cilia and flagella associated protein 57
chr1	43672318	43673158	peak_657	1000	*	1959.98	11.6744	6.96845	342	Exons	34317	ENSG00000243710	149465	CFAP57	cilia and flagella associated protein 57
chr1	43795922	43796183	peak_658	1000	*	342.907	6.95326	4.02372	175	Distal Intergenic	-7292	ENSG00000117400	4352	MPL	MPL proto-oncogene, thrombopoietin receptor
chr1	43824323	43824706	peak_659	1000	*	1026.73	9.59227	5.81012	218	Promoter	0	ENSG00000117399	991	CDC20	cell division cycle 20
chr1	43833389	43834193	peak_660	1000	*	894.252	7.65913	4.53355	98	Promoter	0	ENSG00000066322	64834	ELOVL1	ELOVL fatty acid elongase 1
chr1	43838836	43838994	peak_661	1000	*	235.446	7.09886	4.12922	56	Distal Intergenic	-5091	ENSG00000066322	64834	ELOVL1	ELOVL fatty acid elongase 1
chr1	43938552	43938795	peak_662	1000	*	401.811	7.91866	4.71521	148	Distal Intergenic	-18892	ENSG00000178922	81888	HYI	hydroxypyruvate isomerase (putative)
chr1	44047924	44048198	peak_663	1000	*	381.045	7.21133	4.21212	96	Introns	51377	ENSG00000142949	5792	PTPRF	protein tyrosine phosphatase, receptor type F
chr1	44053350	44053593	peak_664	1000	*	327.272	6.93429	4.01215	79	Introns	56803	ENSG00000142949	5792	PTPRF	protein tyrosine phosphatase, receptor type F
chr1	44115483	44115848	peak_665	1000	*	1071.69	10.925	6.57981	210	Promoter	0	ENSG00000066135	9682	KDM4A	lysine demethylase 4A
chr1	44115971	44116233	peak_666	1000	*	516.058	8.89263	5.36795	112	Promoter	174	ENSG00000066135	9682	KDM4A	lysine demethylase 4A
chr1	44172975	44173249	peak_667	1000	*	579.913	8.70754	5.24753	161	Promoter	0	ENSG00000236200	100132774	KDM4A-AS1	KDM4A antisense RNA 1
chr1	44324022	44324433	peak_668	1000	*	446.953	6.72989	3.85993	67	Introns	-74559	ENSG00000117407	9048	ARTN	artemin
chr1	44398521	44398723	peak_669	1000	*	203.13	6.37523	3.59425	107	Promoter	-269	ENSG00000117407	9048	ARTN	artemin
chr1	44411887	44412748	peak_670	1000	*	1370.02	9.69894	5.8757	490	Promoter	0	ENSG00000117408	9670	IPO13	importin 13
chr1	44435410	44435752	peak_671	1000	*	872.138	9.25764	5.60285	146	Promoter	0	ENSG00000132768	1802	DPH2	DPH2 homolog
chr1	44440403	44440838	peak_672	1000	*	519.131	7.9261	4.71938	106	Promoter	0	ENSG00000117410	533	ATP6V0B	ATPase H+ transporting V0 subunit b
chr1	44457124	44457523	peak_673	1000	*	636.732	8.00331	4.77345	155	Promoter	0	ENSG00000159214	149473	CCDC24	coiled-coil domain containing 24
chr1	44495667	44496134	peak_674	991	*	463.611	6.92814	4.00718	95	Promoter	1030	ENSG00000196517	6536	SLC6A9	solute carrier family 6 member 9
chr1	44513847	44514186	peak_675	1000	*	613.238	8.8913	5.36787	174	Promoter	0	ENSG00000171872	128209	KLF17	Kruppel like factor 17
chr1	44678967	44679173	peak_676	1000	*	279.263	7.14897	4.16587	92	Promoter	0	ENSG00000178028	55929	DMAP1	DNA methyltransferase 1 associated protein 1
chr1	44703793	44704113	peak_677	1000	*	373.366	6.99751	4.05546	213	Introns	24668	ENSG00000178028	55929	DMAP1	DNA methyltransferase 1 associated protein 1
chr1	44760304	44760609	peak_678	1000	*	355.923	6.89407	3.97962	152	Introns	60330	ENSG00000117419	79033	ERI3	ERI1 exoribonuclease family member 3
chr1	44793363	44794020	peak_679	1000	*	2052.24	12.0623	7.16429	366	Introns	26919	ENSG00000117419	79033	ERI3	ERI1 exoribonuclease family member 3
chr1	44820837	44821167	peak_680	1000	*	756.424	8.82092	5.32125	177	Promoter	0	ENSG00000117419	79033	ERI3	ERI1 exoribonuclease family member 3
chr1	45083175	45083385	peak_681	1000	*	246.251	6.60428	3.76697	71	Introns	56714	ENSG00000126106	79639	TMEM53	transmembrane protein 53
chr1	45084942	45085482	peak_682	1000	*	592.793	6.76371	3.88465	417	Introns	54617	ENSG00000126106	79639	TMEM53	transmembrane protein 53
chr1	45094610	45095295	peak_683	1000	*	1199.11	8.15634	4.87829	232	Introns	44804	ENSG00000126106	79639	TMEM53	transmembrane protein 53
chr1	45139709	45140453	peak_684	1000	*	2501.7	12.0321	7.14933	508	Promoter	0	ENSG00000126106	79639	TMEM53	transmembrane protein 53
chr1	45172830	45173124	peak_685	1000	*	769.497	9.80262	5.9381	144	Introns	-32366	ENSG00000142945	11004	KIF2C	kinesin family member 2C
chr1	45196196	45196744	peak_686	1000	*	604.209	7.43709	4.3741	83	Distal Intergenic	-8746	ENSG00000142945	11004	KIF2C	kinesin family member 2C
chr1	45205274	45205541	peak_687	1000	*	444.884	8.04529	4.80293	132	Promoter	0	ENSG00000142945	11004	KIF2C	kinesin family member 2C
chr1	45241089	45241333	peak_688	1000	*	302.996	6.93616	4.01254	174	Promoter	0	ENSG00000142937	6202	RPS8	ribosomal protein S8
chr1	45265415	45266168	peak_689	1000	*	2020.88	10.2308	6.19223	175	Promoter	0	ENSG00000173846	1263	PLK3	polo like kinase 3
chr1	45272939	45273699	peak_690	1000	*	2396.54	10.3448	6.25847	200	Promoter	0	ENSG00000188396	343521	TCTEX1D4	Tctex1 domain containing 4
chr1	45274045	45274240	peak_691	1000	*	252.886	7.37966	4.33393	98	Promoter	0	ENSG00000222009	149478	BTBD19	BTB domain containing 19
chr1	45277334	45277650	peak_692	746	*	236.342	6.62012	3.77827	229	Introns	3180	ENSG00000222009	149478	BTBD19	BTB domain containing 19
chr1	45285274	45285573	peak_693	802	*	240.497	6.21154	3.47029	152	3' UTR	11120	ENSG00000222009	149478	BTBD19	BTB domain containing 19
chr1	45360324	45360563	peak_694	871	*	209.055	6.15929	3.42905	61	Introns	-51708	ENSG00000117425	8643	PTCH2	patched 2
chr1	45451994	45452478	peak_695	1000	*	674.823	8.54837	5.14236	358	Promoter	0	ENSG00000070785	8891	EIF2B3	eukaryotic translation initiation factor 2B subunit gamma
chr1	45476968	45477130	peak_696	1000	*	279.211	7.50889	4.42706	84	Promoter	0	ENSG00000126107	79654	HECTD3	HECT domain E3 ubiquitin protein ligase 3
chr1	45477711	45477956	peak_697	1000	*	350.094	7.08615	4.12196	103	Promoter	0	ENSG00000126088	7389	UROD	uroporphyrinogen decarboxylase
chr1	45712483	45712813	peak_698	1000	*	664.276	8.31679	4.98757	250	Distal Intergenic	-40233	ENSG00000162415	57643	ZSWIM5	zinc finger SWIM-type containing 5
chr1	45731873	45732297	peak_699	584	*	248.284	6.27492	3.51746	277	Distal Intergenic	-37285	ENSG00000281912	400752	LINC01144	long intergenic non-protein coding RNA 1144
chr1	45738778	45738994	peak_700	1000	*	265.053	6.93429	4.01215	90	Distal Intergenic	-30588	ENSG00000281912	400752	LINC01144	long intergenic non-protein coding RNA 1144
chr1	45769066	45769908	peak_701	1000	*	1654.86	9.64488	5.84199	275	Promoter	0	ENSG00000281912	400752	LINC01144	long intergenic non-protein coding RNA 1144
chr1	45805249	45805427	peak_702	1000	*	252.318	7.52711	4.4396	129	Promoter	0	ENSG00000132773	114034	TOE1	target of EGR1, exonuclease
chr1	45805540	45806243	peak_703	1000	*	1240.14	8.8683	5.35268	198	Promoter	0	ENSG00000132781	4595	MUTYH	mutY DNA glycosylase
chr1	45956616	45957191	peak_704	1000	*	1081.3	9.64962	5.84453	343	Promoter	0	ENSG00000070759	10420	TESK2	testis associated actin remodelling kinase 2
chr1	45965670	45966053	peak_705	1000	*	1087.69	9.79111	5.93208	124	Promoter	0	ENSG00000280670	126661	CCDC163	coiled-coil domain containing 163
chr1	45987322	45987830	peak_706	1000	*	933.287	8.85193	5.34276	324	Promoter	732	ENSG00000117450	5052	PRDX1	peroxiredoxin 1
chr1	46016346	46016772	peak_707	758	*	323.552	6.39309	3.60813	129	Promoter	0	ENSG00000117448	10327	AKR1A1	aldo-keto reductase family 1 member A1
chr1	46048987	46049760	peak_708	1000	*	1228.56	9.43158	5.71079	124	Promoter	0	ENSG00000132780	4678	NASP	nuclear autoantigenic sperm protein
chr1	46050287	46050522	peak_709	1000	*	264.614	7.15516	4.17077	164	Promoter	627	ENSG00000132780	4678	NASP	nuclear autoantigenic sperm protein
chr1	46152123	46152466	peak_710	1000	*	722.887	9.07477	5.48656	129	Promoter	0	ENSG00000159592	60313	GPBP1L1	GC-rich promoter binding protein 1 like 1
chr1	46152577	46153059	peak_711	1000	*	1042.56	10.1978	6.17338	226	Promoter	-275	ENSG00000159592	60313	GPBP1L1	GC-rich promoter binding protein 1 like 1
chr1	46216164	46216612	peak_712	1000	*	1018.63	9.30838	5.63472	220	Promoter	0	ENSG00000197429	3652	IPP	intracisternal A particle-promoted polypeptide
chr1	46234924	46235207	peak_713	798	*	226.771	6.44749	3.64858	95	Distal Intergenic	-18439	ENSG00000197429	3652	IPP	intracisternal A particle-promoted polypeptide
chr1	46268480	46268757	peak_714	1000	*	460.284	7.97213	4.75026	151	Promoter	-528	ENSG00000086015	23139	MAST2	microtubule associated serine/threonine kinase 2
chr1	46269061	46269324	peak_715	1000	*	323.07	6.97838	4.04347	73	Promoter	0	ENSG00000086015	23139	MAST2	microtubule associated serine/threonine kinase 2
chr1	46378841	46379307	peak_716	1000	*	951.37	9.04617	5.46813	200	5' UTR	109556	ENSG00000086015	23139	MAST2	microtubule associated serine/threonine kinase 2
chr1	46394920	46395317	peak_717	1000	*	603.464	7.41526	4.35987	255	Introns	125635	ENSG00000086015	23139	MAST2	microtubule associated serine/threonine kinase 2
chr1	46598172	46598894	peak_718	1000	*	1531.83	10.2055	6.17833	522	5' UTR	-41855	ENSG00000117472	10103	TSPAN1	tetraspanin 1
chr1	46617728	46618013	peak_719	1000	*	463.456	7.48767	4.40968	151	Introns	-22736	ENSG00000117472	10103	TSPAN1	tetraspanin 1
chr1	46648859	46649227	peak_720	1000	*	511.562	7.88218	4.68889	272	Introns	-6699	ENSG00000117461	8503	PIK3R3	phosphoinositide-3-kinase regulatory subunit 3
chr1	46689242	46689473	peak_721	933	*	216.488	6.46213	3.65832	160	Distal Intergenic	-3265	ENSG00000085998	55624	POMGNT1	protein O-linked mannose N-acetylglucosaminyltransferase 1 (beta 1,2-)
chr1	46712956	46713453	peak_722	1000	*	904.436	9.58618	5.80594	322	Promoter	0	ENSG00000085999	8438	RAD54L	RAD54 like
chr1	46768774	46769615	peak_723	1000	*	1312.04	9.1658	5.54389	568	Promoter	0	ENSG00000132128	10489	LRRC41	leucine rich repeat containing 41
chr1	46806271	46806848	peak_724	1000	*	1340.92	9.3188	5.64171	442	Promoter	422	ENSG00000117481	387338	NSUN4	NOP2/Sun RNA methyltransferase family member 4
chr1	46867990	46868207	peak_725	932	*	203.134	6.64112	3.79314	69	Introns	8051	ENSG00000117480	2166	FAAH	fatty acid amide hydrolase
chr1	46986128	46986479	peak_726	1000	*	683.039	9.50119	5.75445	255	Distal Intergenic	13460	ENSG00000197587	127343	DMBX1	diencephalon/mesencephalon homeobox 1
chr1	47005740	47005969	peak_727	1000	*	310.506	6.91577	3.99785	115	Promoter	1372	ENSG00000269956	100507423	MKNK1-AS1	MKNK1 antisense RNA 1
chr1	47069735	47070164	peak_728	1000	*	546.812	7.91135	4.71069	191	5' UTR	12399	ENSG00000142961	148932	MOB3C	MOB kinase activator 3C
chr1	47079587	47079771	peak_729	1000	*	219.416	6.87066	3.96492	98	Promoter	2792	ENSG00000142961	148932	MOB3C	MOB kinase activator 3C
chr1	47082063	47082338	peak_730	846	*	233.564	6.65427	3.80343	83	Promoter	225	ENSG00000142961	148932	MOB3C	MOB kinase activator 3C
chr1	47082464	47082728	peak_731	1000	*	543.256	8.19321	4.90364	175	Promoter	0	ENSG00000142961	148932	MOB3C	MOB kinase activator 3C
chr1	47109024	47109270	peak_732	991	*	244.738	6.91742	3.99851	105	Introns	24829	ENSG00000123472	64756	ATPAF1	ATP synthase mitochondrial F1 complex assembly factor 1
chr1	47134039	47134365	peak_733	820	*	268.181	6.56956	3.73845	183	Promoter	0	ENSG00000123472	64756	ATPAF1	ATP synthase mitochondrial F1 complex assembly factor 1
chr1	47184703	47185153	peak_734	1000	*	831.241	9.73111	5.89494	96	Promoter	0	ENSG00000159658	9813	EFCAB14	EF-hand calcium binding domain 14
chr1	47644795	47645361	peak_735	1000	*	799.681	8.80317	5.31049	159	Promoter	0	ENSG00000224805	100874253	LINC00853	long intergenic non-protein coding RNA 853
chr1	47779615	47780232	peak_736	1000	*	1885.78	12.573	7.42996	342	Promoter	0	ENSG00000123473	6491	STIL	STIL, centriolar assembly protein
chr1	47783434	47784018	peak_737	1000	*	1289.7	9.43206	5.71083	243	Distal Intergenic	-3615	ENSG00000123473	6491	STIL	STIL, centriolar assembly protein
chr1	47799167	47799672	peak_738	1000	*	735.817	7.61158	4.50009	329	Promoter	0	ENSG00000162368	51727	CMPK1	cytidine/uridine monophosphate kinase 1
chr1	47799796	47800035	peak_739	1000	*	551.877	9.33389	5.6501	144	Promoter	327	ENSG00000162368	51727	CMPK1	cytidine/uridine monophosphate kinase 1
chr1	47800138	47800543	peak_740	1000	*	558.182	8.71787	5.25401	255	Promoter	669	ENSG00000162368	51727	CMPK1	cytidine/uridine monophosphate kinase 1
chr1	47874976	47875280	peak_741	1000	*	598.954	8.30061	4.97527	220	Distal Intergenic	-6464	ENSG00000186790	2301	FOXE3	forkhead box E3
chr1	47897827	47898051	peak_742	1000	*	266.215	7.29537	4.27218	140	Promoter	2262	ENSG00000237424	84793	FOXD2-AS1	FOXD2 adjacent opposite strand RNA 1
chr1	47902214	47902415	peak_743	1000	*	218.978	6.64112	3.79314	144	Promoter	525	ENSG00000186564	2306	FOXD2	forkhead box D2
chr1	47903253	47903825	peak_744	1000	*	831.075	8.85634	5.34394	136	Promoter	1564	ENSG00000186564	2306	FOXD2	forkhead box D2
chr1	47998857	47999218	peak_745	561	*	203.11	5.83294	3.18254	166	Distal Intergenic	97168	ENSG00000186564	2306	FOXD2	forkhead box D2
chr1	48035497	48035864	peak_746	1000	*	1387.91	11.7732	7.01884	199	Distal Intergenic	133808	ENSG00000186564	2306	FOXD2	forkhead box D2
chr1	48192030	48192199	peak_747	1000	*	210.216	6.73487	3.86231	90	Distal Intergenic	270363	ENSG00000269113	388630	TRABD2B	TraB domain containing 2B
chr1	48483333	48483721	peak_748	1000	*	525.911	7.19806	4.20133	308	Distal Intergenic	-20771	ENSG00000269113	388630	TRABD2B	TraB domain containing 2B
chr1	48513802	48514025	peak_749	1000	*	436.165	7.95211	4.73796	137	Distal Intergenic	-51240	ENSG00000269113	388630	TRABD2B	TraB domain containing 2B
chr1	48667693	48668124	peak_750	1000	*	800.674	9.12065	5.51691	173	Distal Intergenic	-19593		391037	SKINT1L	Skint1 like (pseudogene)
chr1	48935837	48936027	peak_751	1000	*	250.702	6.85881	3.95483	98	Promoter	1849	ENSG00000132122	54558	SPATA6	spermatogenesis associated 6
chr1	48937408	48938163	peak_752	1000	*	1633.79	10.8236	6.52681	482	Promoter	0	ENSG00000132122	54558	SPATA6	spermatogenesis associated 6
chr1	48959755	48960416	peak_753	1000	*	1516.61	10.5977	6.40336	518	Distal Intergenic	-21879	ENSG00000132122	54558	SPATA6	spermatogenesis associated 6
chr1	49191069	49191317	peak_754	1000	*	321.312	7.08155	4.11941	115	Introns	51230	ENSG00000162373	79656	BEND5	BEN domain containing 5
chr1	49227118	49227460	peak_755	1000	*	536.122	8.17463	4.89	207	5' UTR	15087	ENSG00000162373	79656	BEND5	BEN domain containing 5
chr1	49318676	49319062	peak_756	1000	*	1049.21	10.21	6.18074	172	Introns	-76129	ENSG00000162373	79656	BEND5	BEN domain containing 5
chr1	49341931	49342185	peak_757	1000	*	292.967	7.06318	4.10506	171	Introns	-99384	ENSG00000162373	79656	BEND5	BEN domain containing 5
chr1	49344072	49344604	peak_758	1000	*	1260.84	11.3355	6.79462	252	Introns	-101525	ENSG00000162373	79656	BEND5	BEN domain containing 5
chr1	49432324	49432562	peak_759	1000	*	348.19	7.75707	4.60051	145	Introns	-189777	ENSG00000162373	79656	BEND5	BEN domain containing 5
chr1	49526496	49526929	peak_760	1000	*	481.533	7.64999	4.52679	230	Introns	-283949	ENSG00000162373	79656	BEND5	BEN domain containing 5
chr1	49568557	49568826	peak_761	1000	*	523.71	7.99697	4.76985	102	Introns	-326010	ENSG00000162373	79656	BEND5	BEN domain containing 5
chr1	51433770	51434428	peak_762	1000	*	1307.88	9.37147	5.67388	497	Promoter	162	ENSG00000123080	1031	CDKN2C	cyclin dependent kinase inhibitor 2C
chr1	51435612	51435961	peak_763	1000	*	687.896	8.66112	5.21793	103	Promoter	2004	ENSG00000123080	1031	CDKN2C	cyclin dependent kinase inhibitor 2C
chr1	51536275	51536689	peak_764	1000	*	1009.11	9.32836	5.64717	133	Distal Intergenic	-31217	ENSG00000204006	284546	C1orf185	chromosome 1 open reading frame 185
chr1	51701801	51702081	peak_765	1000	*	483.287	7.84837	4.66441	161	Promoter	0	ENSG00000123091	26994	RNF11	ring finger protein 11
chr1	51730215	51730461	peak_766	1000	*	285.957	6.60428	3.76697	93	Introns	28270	ENSG00000123091	26994	RNF11	ring finger protein 11
chr1	51986076	51986529	peak_767	1000	*	463.235	7.87453	4.68438	106	Promoter	-1081	ENSG00000085832	2060	EPS15	epidermal growth factor receptor pathway substrate 15
chr1	52024045	52024589	peak_768	1000	*	547.905	7.04872	4.09309	457	Distal Intergenic	-18262	ENSG00000117859	114883	OSBPL9	oxysterol binding protein like 9
chr1	52033392	52033676	peak_769	914	*	260.551	6.25291	3.50274	51	Distal Intergenic	-9175	ENSG00000117859	114883	OSBPL9	oxysterol binding protein like 9
chr1	52082610	52082838	peak_770	1000	*	251.832	6.69091	3.82986	79	5' UTR	39759	ENSG00000117859	114883	OSBPL9	oxysterol binding protein like 9
chr1	52082946	52083116	peak_771	1000	*	227.544	7.35151	4.31264	82	Introns	40095	ENSG00000117859	114883	OSBPL9	oxysterol binding protein like 9
chr1	52102808	52103127	peak_772	1000	*	368.503	6.59217	3.75677	86	Introns	59957	ENSG00000117859	114883	OSBPL9	oxysterol binding protein like 9
chr1	52114110	52114416	peak_773	1000	*	338.875	7.06685	4.10746	136	Introns	71259	ENSG00000117859	114883	OSBPL9	oxysterol binding protein like 9
chr1	52126741	52127106	peak_774	1000	*	449.912	8.27687	4.96136	123	Introns	83890	ENSG00000117859	114883	OSBPL9	oxysterol binding protein like 9
chr1	52344290	52344988	peak_775	1000	*	1101.72	8.56774	5.15388	252	Promoter	0	ENSG00000078618	4898	NRDC	nardilysin convertase
chr1	52363872	52364258	peak_776	1000	*	524.648	7.56759	4.46867	111	Distal Intergenic	-19263	ENSG00000078618	4898	NRDC	nardilysin convertase
chr1	52390104	52390458	peak_777	1000	*	496.228	7.73129	4.58436	269	Introns	-45495	ENSG00000078618	4898	NRDC	nardilysin convertase
chr1	52435064	52435397	peak_778	1000	*	434.872	7.75025	4.59701	158	Introns	21039	ENSG00000169213	5865	RAB3B	RAB3B, member RAS oncogene family
chr1	52471203	52471568	peak_779	1000	*	459.252	6.96398	4.03235	97	Distal Intergenic	-14767	ENSG00000169213	5865	RAB3B	RAB3B, member RAS oncogene family
chr1	52520795	52521008	peak_780	1000	*	217.347	6.24196	3.49317	151	Promoter	835	ENSG00000117862	51060	TXNDC12	thioredoxin domain containing 12
chr1	52521778	52521968	peak_781	1000	*	303.678	7.38507	4.33758	118	Promoter	0	ENSG00000117862	51060	TXNDC12	thioredoxin domain containing 12
chr1	52831761	52832209	peak_782	1000	*	673.653	7.88168	4.68889	322	Promoter	0	ENSG00000154222	200014	CC2D1B	coiled-coil and C2 domain containing 1B
chr1	52870117	52870323	peak_783	1000	*	274.618	6.93689	4.01265	123	Promoter	0	ENSG00000085840	4998	ORC1	origin recognition complex subunit 1
chr1	53019039	53019319	peak_784	831	*	233.419	6.34959	3.57316	183	Promoter	0	ENSG00000134744	23318	TUT4	terminal uridylyl transferase 4
chr1	53578163	53578427	peak_785	770	*	204.048	5.80532	3.16036	199	Introns	29862	ENSG00000162383	6512	SLC1A7	solute carrier family 1 member 7
chr1	53588159	53588571	peak_786	1000	*	644.046	7.64508	4.52357	210	Introns	19718	ENSG00000162383	6512	SLC1A7	solute carrier family 1 member 7
chr1	53611864	53612232	peak_787	1000	*	599.432	7.64835	4.5263	271	Distal Intergenic	-3575	ENSG00000162383	6512	SLC1A7	solute carrier family 1 member 7
chr1	53662307	53662556	peak_788	1000	*	440.841	7.62009	4.50473	170	Promoter	206	ENSG00000157184	1376	CPT2	carnitine palmitoyltransferase 2
chr1	53685864	53686430	peak_789	1000	*	746.344	7.56598	4.46807	169	Promoter	0	ENSG00000162384	54987	C1orf123	chromosome 1 open reading frame 123
chr1	53712320	53712675	peak_790	1000	*	534.101	7.498	4.41851	91	3' UTR	-8038	ENSG00000162385	4116	MAGOH	mago homolog, exon junction complex subunit
chr1	53719668	53720152	peak_791	1000	*	534.093	7.36313	4.32154	202	Introns	-15386	ENSG00000162385	4116	MAGOH	mago homolog, exon junction complex subunit
chr1	53791729	53792136	peak_792	1000	*	1000.22	9.417	5.70271	318	Promoter	1685	ENSG00000157193	7804	LRP8	LDL receptor related protein 8
chr1	54007854	54008265	peak_793	1000	*	442.977	7.27598	4.26009	210	Introns	82782	ENSG00000143006	63948	DMRTB1	DMRT like family B with proline rich C-terminal 1
chr1	54204832	54205285	peak_794	932	*	422.984	7.53642	4.44515	166	Distal Intergenic	-4955	ENSG00000174332	148979	GLIS1	GLIS family zinc finger 1
chr1	54303743	54304406	peak_795	1000	*	1033.8	8.89605	5.37031	506	Promoter	0	ENSG00000058804	55706	NDC1	NDC1 transmembrane nucleoporin
chr1	54355418	54355686	peak_796	1000	*	309.988	6.99755	4.05546	142	Promoter	0	ENSG00000058799	54432	YIPF1	Yip1 domain family member 1
chr1	54362437	54362891	peak_797	456	*	207.412	5.77918	3.13857	90	Promoter	2576	ENSG00000211452	1733	DIO1	iodothyronine deiodinase 1
chr1	54411225	54412078	peak_798	1000	*	1724.4	9.22607	5.58344	207	Promoter	0	ENSG00000081870	51668	HSPB11	heat shock protein family B (small) member 11
chr1	54518818	54519417	peak_799	1000	*	1637.16	10.3236	6.24649	318	Promoter	0	ENSG00000116209	9528	TMEM59	transmembrane protein 59
chr1	54584451	54584697	peak_800	996	*	245.921	6.56687	3.73739	161	Distal Intergenic	33982	ENSG00000157211	200008	CDCP2	CUB domain containing protein 2
chr1	54587128	54587436	peak_801	1000	*	417.471	6.98423	4.04791	222	Distal Intergenic	31243	ENSG00000157211	200008	CDCP2	CUB domain containing protein 2
chr1	54665677	54665901	peak_802	977	*	219.72	6.48776	3.6805	68	Promoter	0	ENSG00000215883	606495	CYB5RL	cytochrome b5 reductase like
chr1	54719215	54719445	peak_803	1000	*	335.769	7.39075	4.34061	133	Introns	53375	ENSG00000116221	51253	MRPL37	mitochondrial ribosomal protein L37
chr1	54738682	54739414	peak_804	931	*	682.201	7.24029	4.23392	82	Introns	72842	ENSG00000116221	51253	MRPL37	mitochondrial ribosomal protein L37
chr1	54953914	54954182	peak_805	830	*	223.28	6.27524	3.51746	114	Distal Intergenic	-53748	ENSG00000162390	26027	ACOT11	acyl-CoA thioesterase 11
chr1	55007791	55008587	peak_806	1000	*	840.027	7.3931	4.34181	652	Promoter	0	ENSG00000162390	26027	ACOT11	acyl-CoA thioesterase 11
chr1	55009695	55010058	peak_807	989	*	360.091	7.48429	4.40767	257	Promoter	1765	ENSG00000162390	26027	ACOT11	acyl-CoA thioesterase 11
chr1	55047380	55047569	peak_808	1000	*	331.042	7.66148	4.53472	91	Introns	39450	ENSG00000162390	26027	ACOT11	acyl-CoA thioesterase 11
chr1	55181363	55181772	peak_809	956	*	391.996	7.73129	4.58436	140	Promoter	0	ENSG00000243725	7268	TTC4	tetratricopeptide repeat domain 4
chr1	55230116	55230583	peak_810	1000	*	1194.19	9.3663	5.67027	232	Promoter	0	ENSG00000162396	25973	PARS2	prolyl-tRNA synthetase 2, mitochondrial
chr1	55316497	55316794	peak_811	1000	*	400.205	6.79787	3.90961	58	3' UTR	36127	ENSG00000116133	1718	DHCR24	24-dehydrocholesterol reductase
chr1	55352798	55353096	peak_812	1000	*	583.358	8.13916	4.8651	104	Promoter	0	ENSG00000116133	1718	DHCR24	24-dehydrocholesterol reductase
chr1	55370210	55370588	peak_813	1000	*	452.917	7.91885	4.71521	291	Distal Intergenic	-17289	ENSG00000116133	1718	DHCR24	24-dehydrocholesterol reductase
chr1	55400570	55400919	peak_814	1000	*	689.489	8.21966	4.92108	168	Distal Intergenic	-45546	ENSG00000143001	199964	TMEM61	transmembrane protein 61
chr1	55473352	55473604	peak_815	901	*	227.84	6.08471	3.37523	189	Introns	8735	ENSG00000162399	7809	BSND	barttin CLCNK type accessory beta subunit
chr1	55487735	55488018	peak_816	1000	*	373.909	7.23139	4.22764	113	Distal Intergenic	-17131	ENSG00000169174	255738	PCSK9	proprotein convertase subtilisin/kexin type 9
chr1	55776240	55776630	peak_817	1000	*	707.086	8.54804	5.14236	244	Distal Intergenic	84926	ENSG00000265822	100616272	MIR4422	microRNA 4422
chr1	55867870	55868093	peak_818	1000	*	245.509	7.03136	4.08281	129	Distal Intergenic	176556	ENSG00000265822	100616272	MIR4422	microRNA 4422
chr1	55894682	55895346	peak_819	1000	*	2151.38	11.1712	6.70819	473	Distal Intergenic	203368	ENSG00000265822	100616272	MIR4422	microRNA 4422
chr1	55909211	55909597	peak_820	1000	*	868.261	9.12374	5.51763	236	Distal Intergenic	217897	ENSG00000265822	100616272	MIR4422	microRNA 4422
chr1	56046653	56046997	peak_821	1000	*	579.076	7.73129	4.58436	259	5' UTR	355339	ENSG00000265822	100616272	MIR4422	microRNA 4422
chr1	56161897	56162169	peak_822	1000	*	393.697	7.24625	4.2366	153	Introns	470583	ENSG00000265822	100616272	MIR4422	microRNA 4422
chr1	56184441	56184965	peak_823	1000	*	1046.94	9.26831	5.60878	261	Introns	493127	ENSG00000265822	100616272	MIR4422	microRNA 4422
chr1	56190329	56190609	peak_824	1000	*	329.199	6.78101	3.89863	142	Introns	499015	ENSG00000265822	100616272	MIR4422	microRNA 4422
chr1	56293015	56293316	peak_825	1000	*	402.942	7.35151	4.31264	97	Distal Intergenic	601701	ENSG00000265822	100616272	MIR4422	microRNA 4422
chr1	56440357	56440842	peak_826	443	*	215.18	6.2018	3.46383	273	Distal Intergenic	604415	ENSG00000162407	8613	PLPP3	phospholipid phosphatase 3
chr1	56561990	56562328	peak_827	1000	*	591.605	8.37362	5.02489	139	Distal Intergenic	482929	ENSG00000162407	8613	PLPP3	phospholipid phosphatase 3
chr1	57044988	57045364	peak_828	734	*	276.595	6.71805	3.85148	151	Promoter	0	ENSG00000162407	8613	PLPP3	phospholipid phosphatase 3
chr1	57298037	57298334	peak_829	1000	*	733.274	9.8222	5.95067	151	Distal Intergenic	-12668	ENSG00000187889	199920	FYB2	FYN binding protein 2
chr1	57332352	57332909	peak_830	1000	*	1294.35	10.3236	6.24649	180	Introns	11909	ENSG00000157131	731	C8A	complement C8 alpha chain
chr1	57424213	57424460	peak_831	1000	*	451.204	8.31679	4.98757	118	Introns	7228	ENSG00000021852	732	C8B	complement C8 beta chain
chr1	57719770	57720010	peak_832	1000	*	349.942	7.52723	4.4396	113	Introns	-288082	ENSG00000021852	732	C8B	complement C8 beta chain
chr1	57934299	57934899	peak_833	1000	*	1533.33	10.7381	6.48017	306	Introns	-502611	ENSG00000021852	732	C8B	complement C8 beta chain
chr1	57951373	57951654	peak_834	1000	*	562.737	8.32778	4.99501	110	Introns	-519685	ENSG00000021852	732	C8B	complement C8 beta chain
chr1	57955183	57955646	peak_835	723	*	335.346	6.89177	3.97891	374	Introns	-523495	ENSG00000021852	732	C8B	complement C8 beta chain
chr1	58861099	58861350	peak_836	1000	*	483.612	8.05268	4.80677	112	Introns	151096	ENSG00000162600	115209	OMA1	OMA1 zinc metallopeptidase
chr1	58863171	58863484	peak_837	1000	*	835.996	9.98573	6.04884	125	Introns	148962	ENSG00000162600	115209	OMA1	OMA1 zinc metallopeptidase
chr1	58875603	58875901	peak_838	1000	*	340.49	6.98423	4.04791	94	Introns	136545	ENSG00000162600	115209	OMA1	OMA1 zinc metallopeptidase
chr1	58877688	58877925	peak_839	1000	*	338.29	6.78833	3.90094	75	Introns	134521	ENSG00000162600	115209	OMA1	OMA1 zinc metallopeptidase
chr1	58898493	58898794	peak_840	1000	*	685.365	9.38908	5.68498	199	Introns	113652	ENSG00000162600	115209	OMA1	OMA1 zinc metallopeptidase
chr1	58994245	58994505	peak_841	1000	*	355.142	7.0388	4.08771	151	Introns	17941	ENSG00000162600	115209	OMA1	OMA1 zinc metallopeptidase
chr1	59011865	59012686	peak_842	1000	*	1877.36	11.2955	6.77376	618	Promoter	0	ENSG00000162600	115209	OMA1	OMA1 zinc metallopeptidase
chr1	59050014	59050560	peak_843	1000	*	882.523	9.34902	5.66099	411	Distal Intergenic	-6848	ENSG00000184292	4070	TACSTD2	tumor associated calcium signal transducer 2
chr1	59058299	59058518	peak_844	1000	*	265.5	7.36283	4.32154	127	Distal Intergenic	-15133	ENSG00000184292	4070	TACSTD2	tumor associated calcium signal transducer 2
chr1	59083941	59084335	peak_845	1000	*	1303.97	11.1302	6.6872	125	Distal Intergenic	-40775	ENSG00000184292	4070	TACSTD2	tumor associated calcium signal transducer 2
chr1	59094628	59094917	peak_846	1000	*	365.22	6.73365	3.86184	216	Distal Intergenic	-51462	ENSG00000184292	4070	TACSTD2	tumor associated calcium signal transducer 2
chr1	59165670	59165913	peak_847	1000	*	421.262	8.00751	4.77668	109	Promoter	0	ENSG00000162601	114803	MYSM1	Myb like, SWIRM and MPN domains 1
chr1	59193109	59193444	peak_848	1000	*	618.486	8.45864	5.08201	87	Distal Intergenic	-27362	ENSG00000162601	114803	MYSM1	Myb like, SWIRM and MPN domains 1
chr1	59221010	59221506	peak_849	1000	*	1295.88	9.84273	5.96319	183	Distal Intergenic	28279	ENSG00000177606	3725	JUN	Jun proto-oncogene, AP-1 transcription factor subunit
chr1	59228961	59229175	peak_850	951	*	204.464	6.3617	3.58378	127	Distal Intergenic	20610	ENSG00000177606	3725	JUN	Jun proto-oncogene, AP-1 transcription factor subunit
chr1	59230009	59230490	peak_851	1000	*	610.247	7.36313	4.32154	104	Distal Intergenic	19295	ENSG00000177606	3725	JUN	Jun proto-oncogene, AP-1 transcription factor subunit
chr1	59249418	59250346	peak_852	1000	*	2203.9	11.924	7.09502	520	Promoter	0	ENSG00000177606	3725	JUN	Jun proto-oncogene, AP-1 transcription factor subunit
chr1	59250676	59251023	peak_853	1000	*	431.439	7.78653	4.62292	236	Promoter	0	ENSG00000234807	100131060	LINC01135	long intergenic non-protein coding RNA 1135
chr1	59280808	59281143	peak_854	1000	*	403.685	7.22531	4.22295	182	Introns	29985	ENSG00000234807	100131060	LINC01135	long intergenic non-protein coding RNA 1135
chr1	59281979	59282232	peak_855	1000	*	326.457	6.87207	3.96505	143	Introns	31156	ENSG00000234807	100131060	LINC01135	long intergenic non-protein coding RNA 1135
chr1	59314459	59315111	peak_856	1000	*	1910	11.6449	6.95346	223	Introns	63636	ENSG00000234807	100131060	LINC01135	long intergenic non-protein coding RNA 1135
chr1	59369310	59369919	peak_857	1000	*	1205.68	9.31368	5.63846	191	Distal Intergenic	118487	ENSG00000234807	100131060	LINC01135	long intergenic non-protein coding RNA 1135
chr1	59481492	59481700	peak_858	1000	*	257.456	6.95034	4.0212	76	Distal Intergenic	130779	ENSG00000224609	729467	HSD52	uncharacterized LOC729467
chr1	59492204	59492520	peak_859	694	*	219.893	6.21154	3.47029	248	Distal Intergenic	119959	ENSG00000224609	729467	HSD52	uncharacterized LOC729467
chr1	59509511	59509863	peak_860	1000	*	583.704	7.45758	4.3903	253	Distal Intergenic	102616	ENSG00000224609	729467	HSD52	uncharacterized LOC729467
chr1	59522935	59523172	peak_861	958	*	228.023	6.56956	3.73845	140	Distal Intergenic	89307	ENSG00000224609	729467	HSD52	uncharacterized LOC729467
chr1	59557741	59558161	peak_862	569	*	239.677	5.69938	3.07978	190	Distal Intergenic	54318	ENSG00000224609	729467	HSD52	uncharacterized LOC729467
chr1	59594120	59594348	peak_863	1000	*	309.362	7.18597	4.1943	138	Distal Intergenic	18131	ENSG00000224609	729467	HSD52	uncharacterized LOC729467
chr1	59594518	59594744	peak_864	987	*	223.981	7.0476	4.0927	146	Downstream	17735	ENSG00000224609	729467	HSD52	uncharacterized LOC729467
chr1	59608815	59609078	peak_865	978	*	258.188	6.39743	3.60892	54	Introns	3401	ENSG00000224609	729467	HSD52	uncharacterized LOC729467
chr1	59616689	59617143	peak_866	1000	*	1280.03	10.6643	6.44001	195	Distal Intergenic	-4210	ENSG00000224609	729467	HSD52	uncharacterized LOC729467
chr1	59639459	59639804	peak_867	916	*	317.027	6.3617	3.58378	75	Distal Intergenic	-26980	ENSG00000224609	729467	HSD52	uncharacterized LOC729467
chr1	59762110	59762809	peak_868	1000	*	1554.67	10.1157	6.12554	428	Promoter	0	ENSG00000172456	55277	FGGY	FGGY carbohydrate kinase domain containing
chr1	59833422	59833792	peak_869	1000	*	501.25	8.34479	5.00609	70	Introns	70797	ENSG00000172456	55277	FGGY	FGGY carbohydrate kinase domain containing
chr1	59840960	59841355	peak_870	1000	*	776.932	8.65733	5.2149	185	Introns	78335	ENSG00000172456	55277	FGGY	FGGY carbohydrate kinase domain containing
chr1	59920897	59921167	peak_871	1000	*	349.217	7.19806	4.20133	113	Introns	158272	ENSG00000172456	55277	FGGY	FGGY carbohydrate kinase domain containing
chr1	60031262	60031491	peak_872	1000	*	299.895	6.73357	3.86184	93	Introns	167477	ENSG00000266150	100616409	MIR4711	microRNA 4711
chr1	60061578	60061786	peak_873	1000	*	234.243	6.61363	3.77355	113	Introns	137182	ENSG00000266150	100616409	MIR4711	microRNA 4711
chr1	60062136	60062407	peak_874	1000	*	286.541	6.905	3.98841	75	Introns	136561	ENSG00000266150	100616409	MIR4711	microRNA 4711
chr1	60144528	60144876	peak_875	1000	*	672.812	8.03621	4.79658	145	Introns	54092	ENSG00000266150	100616409	MIR4711	microRNA 4711
chr1	60158334	60158683	peak_876	1000	*	539.563	7.62924	4.51121	192	Introns	40285	ENSG00000266150	100616409	MIR4711	microRNA 4711
chr1	60171554	60171869	peak_877	1000	*	481.654	7.93358	4.72463	140	Introns	27099	ENSG00000266150	100616409	MIR4711	microRNA 4711
chr1	60172904	60173189	peak_878	1000	*	400.408	7.62009	4.50473	164	Introns	25779	ENSG00000266150	100616409	MIR4711	microRNA 4711
chr1	60195997	60196188	peak_879	1000	*	222.613	6.51215	3.69559	108	Promoter	2780	ENSG00000266150	100616409	MIR4711	microRNA 4711
chr1	60196575	60197070	peak_880	1000	*	505.544	7.70774	4.56748	209	Promoter	1898	ENSG00000266150	100616409	MIR4711	microRNA 4711
chr1	60432792	60433106	peak_881	1000	*	340.482	6.82263	3.92945	139	Distal Intergenic	-40369	ENSG00000134716	1573	CYP2J2	cytochrome P450 family 2 subfamily J member 2
chr1	60459970	60460857	peak_882	1000	*	1419.42	7.57449	4.47229	551	Introns	-67547	ENSG00000134716	1573	CYP2J2	cytochrome P450 family 2 subfamily J member 2
chr1	60531745	60531967	peak_883	1000	*	258.666	6.84447	3.94289	77	Introns	7475	ENSG00000162598	127795	C1orf87	chromosome 1 open reading frame 87
chr1	60534176	60534616	peak_884	769	*	339.328	6.11897	3.39947	350	Introns	4826	ENSG00000162598	127795	C1orf87	chromosome 1 open reading frame 87
chr1	60598660	60599088	peak_885	1000	*	835.02	8.77903	5.29518	95	Distal Intergenic	-59218	ENSG00000162598	127795	C1orf87	chromosome 1 open reading frame 87
chr1	60637454	60637793	peak_886	1000	*	555.121	7.79801	4.62968	126	Distal Intergenic	-98012	ENSG00000162598	127795	C1orf87	chromosome 1 open reading frame 87
chr1	60731820	60732142	peak_887	1000	*	481.116	7.8459	4.66294	110	Distal Intergenic	-192378	ENSG00000162598	127795	C1orf87	chromosome 1 open reading frame 87
chr1	61340537	61340726	peak_888	1000	*	248.119	6.91742	3.99851	95	Distal Intergenic	-202220	ENSG00000162599	4774	NFIA	nuclear factor I A
chr1	61438482	61438704	peak_889	1000	*	517.886	8.65733	5.2149	98	Distal Intergenic	-104242	ENSG00000162599	4774	NFIA	nuclear factor I A
chr1	61455555	61456197	peak_890	1000	*	1043.82	8.57572	5.1604	369	Distal Intergenic	-86749	ENSG00000162599	4774	NFIA	nuclear factor I A
chr1	61543571	61543914	peak_891	1000	*	762.5	8.5339	5.13264	244	Promoter	625	ENSG00000162599	4774	NFIA	nuclear factor I A
chr1	61623162	61623464	peak_892	1000	*	516.473	8.20611	4.91243	132	Introns	80216	ENSG00000162599	4774	NFIA	nuclear factor I A
chr1	61636067	61636281	peak_893	1000	*	276.063	6.98423	4.04791	116	Introns	93121	ENSG00000162599	4774	NFIA	nuclear factor I A
chr1	61752769	61752995	peak_894	1000	*	263.399	6.87066	3.96492	123	Introns	209823	ENSG00000162599	4774	NFIA	nuclear factor I A
chr1	61768034	61768259	peak_895	1000	*	282.235	6.99535	4.05463	60	Introns	225088	ENSG00000162599	4774	NFIA	nuclear factor I A
chr1	61803722	61804109	peak_896	1000	*	442.69	7.15516	4.17077	297	Introns	260776	ENSG00000162599	4774	NFIA	nuclear factor I A
chr1	61918826	61918993	peak_897	1000	*	222.73	6.97526	4.04183	79	Introns	-200921		414927	MGC34796	sepiapterin reductase (7,8-dihydrobiopterin:NADP+ oxidoreductase) pseudogene
chr1	61962066	61962562	peak_898	1000	*	585.303	7.40274	4.35006	242	Distal Intergenic	-157352		414927	MGC34796	sepiapterin reductase (7,8-dihydrobiopterin:NADP+ oxidoreductase) pseudogene
chr1	62005712	62006205	peak_899	1000	*	799.801	8.00313	4.77345	158	Distal Intergenic	-113709		414927	MGC34796	sepiapterin reductase (7,8-dihydrobiopterin:NADP+ oxidoreductase) pseudogene
chr1	62153588	62153902	peak_900	706	*	222.383	6.09904	3.3833	254	Introns	33674		414927	MGC34796	sepiapterin reductase (7,8-dihydrobiopterin:NADP+ oxidoreductase) pseudogene
chr1	62190717	62190947	peak_901	1000	*	373.471	7.9261	4.71938	143	Promoter	148	ENSG00000162604	83941	TM2D1	TM2 domain containing 1
chr1	62191063	62191297	peak_902	1000	*	338.861	7.0476	4.0927	84	Promoter	0	ENSG00000162604	83941	TM2D1	TM2 domain containing 1
chr1	62305422	62305639	peak_903	998	*	217.49	6.2018	3.46383	154	Introns	97273	ENSG00000132849	10207	PATJ	PATJ, crumbs cell polarity complex component
chr1	62696494	62696852	peak_904	1000	*	707.996	8.93188	5.39362	118	Distal Intergenic	36020	ENSG00000240563	54596	L1TD1	LINE1 type transposase domain containing 1
chr1	62787186	62787572	peak_905	1000	*	482.454	7.87453	4.68438	151	Promoter	-2103	ENSG00000132854	163782	KANK4	KN motif and ankyrin repeat domains 4
chr1	62790794	62791150	peak_906	1000	*	901.433	10.3649	6.26947	208	Distal Intergenic	-5711	ENSG00000132854	163782	KANK4	KN motif and ankyrin repeat domains 4
chr1	62791396	62791702	peak_907	1000	*	753.55	9.7754	5.92141	178	Distal Intergenic	-6313	ENSG00000132854	163782	KANK4	KN motif and ankyrin repeat domains 4
chr1	62822189	62822392	peak_908	1000	*	266.98	7.26618	4.25162	109	Distal Intergenic	-37106	ENSG00000132854	163782	KANK4	KN motif and ankyrin repeat domains 4
chr1	62850385	62850675	peak_909	1000	*	475.603	8.6551	5.21356	121	Distal Intergenic	-51300	ENSG00000162607	7398	USP1	ubiquitin specific peptidase 1
chr1	62901613	62902951	peak_910	1000	*	3444.07	12.4984	7.38881	698	Promoter	0	ENSG00000162607	7398	USP1	ubiquitin specific peptidase 1
chr1	63153986	63154202	peak_911	1000	*	264.657	6.96398	4.03235	79	Promoter	0	ENSG00000116641	85440	DOCK7	dedicator of cytokinesis 7
chr1	63155233	63155593	peak_912	1000	*	636.832	7.77955	4.61778	139	Promoter	-1194	ENSG00000116641	85440	DOCK7	dedicator of cytokinesis 7
chr1	63156049	63156319	peak_913	1000	*	478.255	7.81925	4.64571	113	Promoter	-2010	ENSG00000116641	85440	DOCK7	dedicator of cytokinesis 7
chr1	63190937	63191340	peak_914	882	*	356.254	6.62415	3.7799	329	Distal Intergenic	-36898	ENSG00000116641	85440	DOCK7	dedicator of cytokinesis 7
chr1	63249362	63249565	peak_915	1000	*	489.357	9.35218	5.66241	136	Promoter	-212	ENSG00000125703	84938	ATG4C	autophagy related 4C cysteine peptidase
chr1	63249672	63249890	peak_916	1000	*	534.76	9.3789	5.67894	105	Promoter	0	ENSG00000125703	84938	ATG4C	autophagy related 4C cysteine peptidase
chr1	63832947	63833753	peak_917	1000	*	1470.59	10.3332	6.25159	279	Promoter	0	ENSG00000088035	29929	ALG6	ALG6, alpha-1,3-glucosyltransferase
chr1	63988847	63989320	peak_918	1000	*	1352.13	9.60744	5.81975	355	Promoter	0	ENSG00000142856	23421	ITGB3BP	integrin subunit beta 3 binding protein
chr1	64058900	64059132	peak_919	1000	*	261.339	7.01919	4.07432	150	Promoter	0	ENSG00000079739	5236	PGM1	phosphoglucomutase 1
chr1	64059239	64059528	peak_920	1000	*	396.158	7.08155	4.11941	205	Promoter	292	ENSG00000079739	5236	PGM1	phosphoglucomutase 1
chr1	64127784	64128336	peak_921	730	*	403.759	7.38523	4.33758	230	Distal Intergenic	68837	ENSG00000079739	5236	PGM1	phosphoglucomutase 1
chr1	64211968	64212238	peak_922	829	*	224.677	6.29404	3.5317	99	Distal Intergenic	-27452	ENSG00000185483	4919	ROR1	receptor tyrosine kinase like orphan receptor 1
chr1	64239552	64239710	peak_923	1000	*	210.958	7.039	4.08771	71	Promoter	0	ENSG00000185483	4919	ROR1	receptor tyrosine kinase like orphan receptor 1
chr1	64292184	64292436	peak_924	805	*	203.604	6.09551	3.38217	115	Introns	52494	ENSG00000185483	4919	ROR1	receptor tyrosine kinase like orphan receptor 1
chr1	64386171	64386723	peak_925	1000	*	1139	8.7487	5.27346	151	Introns	146481	ENSG00000185483	4919	ROR1	receptor tyrosine kinase like orphan receptor 1
chr1	64397236	64397478	peak_926	1000	*	333.523	7.13241	4.15619	141	Introns	157546	ENSG00000185483	4919	ROR1	receptor tyrosine kinase like orphan receptor 1
chr1	64434404	64434773	peak_927	1000	*	439.992	6.8081	3.91816	273	Introns	194714	ENSG00000185483	4919	ROR1	receptor tyrosine kinase like orphan receptor 1
chr1	64505207	64505618	peak_928	1000	*	917.904	9.45886	5.72785	140	Introns	-163872	ENSG00000177414	148581	UBE2U	ubiquitin conjugating enzyme E2 U
chr1	64577981	64578267	peak_929	1000	*	319.855	6.89404	3.97962	189	Introns	-91223	ENSG00000177414	148581	UBE2U	ubiquitin conjugating enzyme E2 U
chr1	64598728	64599115	peak_930	1000	*	760.151	8.98715	5.42999	184	Introns	-70375	ENSG00000177414	148581	UBE2U	ubiquitin conjugating enzyme E2 U
chr1	64649585	64650195	peak_931	1000	*	1073.43	8.21966	4.92108	380	Distal Intergenic	-19295	ENSG00000177414	148581	UBE2U	ubiquitin conjugating enzyme E2 U
chr1	64677738	64678051	peak_932	1000	*	467.06	7.93476	4.72463	175	Introns	8248	ENSG00000177414	148581	UBE2U	ubiquitin conjugating enzyme E2 U
chr1	64689016	64689719	peak_933	1000	*	1009.23	8.20031	4.9087	76	Introns	19526	ENSG00000177414	148581	UBE2U	ubiquitin conjugating enzyme E2 U
chr1	64768741	64768972	peak_934	1000	*	297.518	7.04767	4.0927	132	Distal Intergenic	99251	ENSG00000177414	148581	UBE2U	ubiquitin conjugating enzyme E2 U
chr1	64808902	64809503	peak_935	1000	*	1068.5	9.96942	6.03904	369	Distal Intergenic	-126973	ENSG00000158966	57685	CACHD1	cache domain containing 1
chr1	64942366	64942634	peak_936	1000	*	452.335	7.83275	4.65537	162	Introns	5890	ENSG00000158966	57685	CACHD1	cache domain containing 1
chr1	64982743	64983278	peak_937	1000	*	827.386	8.94503	5.40271	294	Introns	46267	ENSG00000158966	57685	CACHD1	cache domain containing 1
chr1	65120328	65120940	peak_938	1000	*	620.961	7.29336	4.27152	200	Exons	74798	ENSG00000264470	100616338	MIR4794	microRNA 4794
chr1	65363778	65364467	peak_939	1000	*	861.196	8.449	5.07562	162	Introns	68152	ENSG00000162434	3716	JAK1	Janus kinase 1
chr1	65383081	65383566	peak_940	1000	*	1807.49	11.8044	7.03404	144	Introns	49053	ENSG00000162434	3716	JAK1	Janus kinase 1
chr1	65398910	65399368	peak_941	1000	*	605.986	8.77888	5.29518	164	Introns	33251	ENSG00000162434	3716	JAK1	Janus kinase 1
chr1	65432135	65432408	peak_942	1000	*	342.236	6.50989	3.69559	137	Promoter	211	ENSG00000162434	3716	JAK1	Janus kinase 1
chr1	65468157	65468939	peak_943	1000	*	863.946	8.3701	5.02293	142	Exons	-35538	ENSG00000162434	3716	JAK1	Janus kinase 1
chr1	65532351	65532696	peak_944	996	*	344.583	6.57725	3.74448	121	Distal Intergenic	-8160	ENSG00000199135	406893	MIR101-1	microRNA 101-1
chr1	65713404	65713972	peak_945	1000	*	956.942	9.11963	5.51614	335	Distal Intergenic	-6176	ENSG00000116675	9829	DNAJC6	DnaJ heat shock protein family (Hsp40) member C6
chr1	65885453	65886633	peak_946	1000	*	2319.77	11.6053	6.93338	564	Promoter	0	ENSG00000116678	3953	LEPR	leptin receptor
chr1	65975726	65975924	peak_947	1000	*	299.064	7.28378	4.26526	73	Introns	89595	ENSG00000213625	54741	LEPROT	leptin receptor overlapping transcript
chr1	66227748	66228093	peak_948	643	*	222.635	6.09899	3.3833	183	Distal Intergenic	-30100	ENSG00000184588	5142	PDE4B	phosphodiesterase 4B
chr1	66286705	66287021	peak_949	1000	*	763.174	9.91519	6.00588	121	Introns	28512	ENSG00000184588	5142	PDE4B	phosphodiesterase 4B
chr1	66727916	66728311	peak_950	1000	*	771.188	9.23266	5.58611	201	Introns	-271514	ENSG00000118473	84251	SGIP1	SH3 domain GRB2 like endophilin interacting protein 1
chr1	66736972	66737279	peak_951	1000	*	480.839	7.68205	4.54961	131	Introns	-262546	ENSG00000118473	84251	SGIP1	SH3 domain GRB2 like endophilin interacting protein 1
chr1	66747911	66748274	peak_952	1000	*	510.074	7.51138	4.42926	148	Introns	-251551	ENSG00000118473	84251	SGIP1	SH3 domain GRB2 like endophilin interacting protein 1
chr1	66797779	66798172	peak_953	872	*	343.583	6.39309	3.60813	151	5' UTR	-201653	ENSG00000118473	84251	SGIP1	SH3 domain GRB2 like endophilin interacting protein 1
chr1	66830599	66831042	peak_954	1000	*	923.124	8.79128	5.3021	80	Introns	-168783	ENSG00000118473	84251	SGIP1	SH3 domain GRB2 like endophilin interacting protein 1
chr1	66837028	66837213	peak_955	1000	*	304.519	7.75025	4.59701	107	Introns	-162612	ENSG00000118473	84251	SGIP1	SH3 domain GRB2 like endophilin interacting protein 1
chr1	66837341	66837704	peak_956	1000	*	407.539	7.14488	4.1646	127	Introns	-162121	ENSG00000118473	84251	SGIP1	SH3 domain GRB2 like endophilin interacting protein 1
chr1	66840458	66840811	peak_957	1000	*	851.708	9.57332	5.79909	225	Distal Intergenic	-159014	ENSG00000118473	84251	SGIP1	SH3 domain GRB2 like endophilin interacting protein 1
chr1	66902155	66902472	peak_958	1000	*	613.477	8.11156	4.84802	221	Distal Intergenic	-97353	ENSG00000118473	84251	SGIP1	SH3 domain GRB2 like endophilin interacting protein 1
chr1	66930466	66930893	peak_959	1000	*	1018.49	10.3838	6.28135	215	Distal Intergenic	-68932	ENSG00000118473	84251	SGIP1	SH3 domain GRB2 like endophilin interacting protein 1
chr1	66987517	66987694	peak_960	1000	*	221.244	6.78833	3.90094	123	Distal Intergenic	-12131	ENSG00000118473	84251	SGIP1	SH3 domain GRB2 like endophilin interacting protein 1
chr1	67029182	67029442	peak_961	1000	*	306.41	6.88532	3.97653	202	Introns	29357	ENSG00000118473	84251	SGIP1	SH3 domain GRB2 like endophilin interacting protein 1
chr1	67029911	67030356	peak_962	1000	*	948.233	8.99081	5.4329	150	Introns	30086	ENSG00000118473	84251	SGIP1	SH3 domain GRB2 like endophilin interacting protein 1
chr1	67142678	67142933	peak_963	1000	*	379.198	7.37966	4.33393	158	5' UTR	48555	ENSG00000264720	100422871	MIR3117	microRNA 3117
chr1	67390431	67391461	peak_964	1000	*	3163.12	12.9891	7.65787	211	Promoter	0	ENSG00000152763	79819	WDR78	WD repeat domain 78
chr1	67395656	67396245	peak_965	1000	*	1084.23	8.95526	5.40894	225	5' UTR	5078	ENSG00000198160	57708	MIER1	MIER1 transcriptional regulator
chr1	67526471	67526778	peak_966	1000	*	671.065	8.42593	5.06087	219	Distal Intergenic	-6391	ENSG00000116704	23169	SLC35D1	solute carrier family 35 member D1
chr1	67601108	67601560	peak_967	1000	*	496.152	8.00738	4.77668	126	Promoter	-454	ENSG00000203963	400757	C1orf141	chromosome 1 open reading frame 141
chr1	67813751	67814137	peak_968	1000	*	528.442	7.3931	4.34181	144	Introns	40704	ENSG00000081985	3595	IL12RB2	interleukin 12 receptor subunit beta 2
chr1	67895795	67896866	peak_969	1000	*	1797.02	11.6798	6.97173	369	Promoter	0	ENSG00000142864	26135	SERBP1	SERPINE1 mRNA binding protein 1
chr1	68024785	68025394	peak_970	1000	*	990.363	8.09305	4.83424	436	Distal Intergenic	-125466	ENSG00000116717	1647	GADD45A	growth arrest and DNA damage inducible alpha
chr1	68036154	68036575	peak_971	1000	*	964.322	9.63403	5.83604	147	Distal Intergenic	-114285	ENSG00000116717	1647	GADD45A	growth arrest and DNA damage inducible alpha
chr1	68052300	68052676	peak_972	1000	*	761.822	8.60021	5.17646	117	Distal Intergenic	-98184	ENSG00000116717	1647	GADD45A	growth arrest and DNA damage inducible alpha
chr1	68084472	68084675	peak_973	1000	*	264.354	7.09882	4.12922	119	Distal Intergenic	-66185	ENSG00000116717	1647	GADD45A	growth arrest and DNA damage inducible alpha
chr1	68148311	68148765	peak_974	1000	*	894.661	7.99697	4.76985	134	Promoter	-2095	ENSG00000116717	1647	GADD45A	growth arrest and DNA damage inducible alpha
chr1	68150599	68151144	peak_975	1000	*	1594.66	11.0162	6.62794	237	Promoter	0	ENSG00000116717	1647	GADD45A	growth arrest and DNA damage inducible alpha
chr1	68152321	68152731	peak_976	1000	*	1035.57	10.4893	6.34162	185	Promoter	1461	ENSG00000116717	1647	GADD45A	growth arrest and DNA damage inducible alpha
chr1	68201736	68202302	peak_977	1000	*	683.231	8.37184	5.0239	123	Introns	50876	ENSG00000116717	1647	GADD45A	growth arrest and DNA damage inducible alpha
chr1	68232051	68232284	peak_978	1000	*	348.028	7.56759	4.46867	131	Introns	-65687	ENSG00000232284	100289178	GNG12-AS1	GNG12, DIRAS3 and WLS antisense RNA 1
chr1	68236768	68237022	peak_979	815	*	207.908	6.22114	3.47592	181	Introns	-60949	ENSG00000232284	100289178	GNG12-AS1	GNG12, DIRAS3 and WLS antisense RNA 1
chr1	68257396	68257662	peak_980	1000	*	515.514	8.22122	4.92119	175	Introns	-40309	ENSG00000232284	100289178	GNG12-AS1	GNG12, DIRAS3 and WLS antisense RNA 1
chr1	68257837	68258187	peak_981	653	*	229.273	6.50805	3.69447	137	Introns	-39784	ENSG00000232284	100289178	GNG12-AS1	GNG12, DIRAS3 and WLS antisense RNA 1
chr1	68298473	68299275	peak_982	968	*	777.268	7.32405	4.29472	705	Promoter	0	ENSG00000172380	55970	GNG12	G protein subunit gamma 12
chr1	68345936	68346221	peak_983	1000	*	343.425	6.60428	3.76697	151	Introns	-46781	ENSG00000172380	55970	GNG12	G protein subunit gamma 12
chr1	68348859	68349241	peak_984	1000	*	908.884	9.06319	5.47887	131	Introns	-49704	ENSG00000172380	55970	GNG12	G protein subunit gamma 12
chr1	68355680	68355892	peak_985	1000	*	311.643	7.32838	4.29719	96	Introns	-56525	ENSG00000172380	55970	GNG12	G protein subunit gamma 12
chr1	68413912	68414146	peak_986	1000	*	435.622	7.65913	4.53355	89	Introns	102335	ENSG00000162595	9077	DIRAS3	DIRAS family GTPase 3
chr1	68444731	68445220	peak_987	915	*	448.302	7.47516	4.40254	314	Introns	71261	ENSG00000162595	9077	DIRAS3	DIRAS family GTPase 3
chr1	68452967	68453375	peak_988	1000	*	416.05	6.56003	3.73362	202	Introns	63106	ENSG00000162595	9077	DIRAS3	DIRAS family GTPase 3
chr1	68639800	68640016	peak_989	1000	*	334.041	7.63178	4.5126	88	Introns	9277	ENSG00000221203	100302279	MIR1262	microRNA 1262
chr1	68687720	68687981	peak_990	996	*	260.977	6.89407	3.97962	131	Introns	10303	ENSG00000116729	79971	WLS	wntless Wnt ligand secretion mediator
chr1	68788870	68789305	peak_991	645	*	281.181	6.345	3.56931	103	Distal Intergenic	-90586	ENSG00000116729	79971	WLS	wntless Wnt ligand secretion mediator
chr1	68796744	68797435	peak_992	1000	*	1442.8	9.53531	5.77592	216	Distal Intergenic	-98460	ENSG00000116729	79971	WLS	wntless Wnt ligand secretion mediator
chr1	68850081	68850529	peak_993	1000	*	1228.41	10.6518	6.43236	256	Distal Intergenic	65113	ENSG00000116745	6121	RPE65	RPE65, retinoid isomerohydrolase
chr1	68850640	68851066	peak_994	1000	*	814.057	8.48167	5.09863	130	Distal Intergenic	64576	ENSG00000116745	6121	RPE65	RPE65, retinoid isomerohydrolase
chr1	68875184	68875482	peak_995	1000	*	468.072	7.59113	4.4848	209	Distal Intergenic	40160	ENSG00000116745	6121	RPE65	RPE65, retinoid isomerohydrolase
chr1	68962710	68963070	peak_996	1000	*	1373.31	11.9874	7.1279	192	Promoter	0	ENSG00000024526	55635	DEPDC1	DEP domain containing 1
chr1	69988734	69989069	peak_997	1000	*	813.628	8.88398	5.36279	172	Distal Intergenic	-43799	ENSG00000033122	57554	LRRC7	leucine rich repeat containing 7
chr1	70376954	70377410	peak_998	988	*	451.589	6.88009	3.97159	192	Introns	-7595	ENSG00000229359	5301	PIN1P1	peptidylprolyl cis/trans isomerase, NIMA-interacting 1 pseudogene 1
chr1	70448752	70449004	peak_999	1000	*	266.235	6.75123	3.87509	155	Introns	63747	ENSG00000229359	5301	PIN1P1	peptidylprolyl cis/trans isomerase, NIMA-interacting 1 pseudogene 1
chr1	70537898	70538056	peak_1000	1000	*	230.901	7.33977	4.30491	68	Introns	133305	ENSG00000066557	55631	LRRC40	leucine rich repeat containing 40
chr1	70671179	70671659	peak_1001	1000	*	833.934	9.61358	5.82314	146	Promoter	0	ENSG00000066557	55631	LRRC40	leucine rich repeat containing 40
chr1	70686934	70687598	peak_1002	1000	*	803.709	8.45738	5.08178	103	5' UTR	15569	ENSG00000116754	9295	SRSF11	serine and arginine rich splicing factor 11
chr1	70785502	70785841	peak_1003	921	*	313.174	6.93595	4.01254	148	Introns	34576	ENSG00000118454	81573	ANKRD13C	ankyrin repeat domain 13C
chr1	70820091	70820846	peak_1004	1000	*	1392.3	10.0675	6.09818	347	Promoter	0	ENSG00000118454	81573	ANKRD13C	ankyrin repeat domain 13C
chr1	70876271	70877008	peak_1005	1000	*	2079.11	12.1544	7.20854	595	Promoter	0	ENSG00000116761	1491	CTH	cystathionine gamma-lyase
chr1	70877172	70877445	peak_1006	910	*	249.459	7.09666	4.12922	144	Promoter	271	ENSG00000116761	1491	CTH	cystathionine gamma-lyase
chr1	70952918	70953202	peak_1007	1000	*	623.431	8.67154	5.22486	197	Distal Intergenic	76017	ENSG00000116761	1491	CTH	cystathionine gamma-lyase
chr1	70975662	70976029	peak_1008	1000	*	678.576	8.10282	4.84117	242	Distal Intergenic	98761	ENSG00000116761	1491	CTH	cystathionine gamma-lyase
chr1	71245156	71245646	peak_1009	1000	*	1023.21	9.33116	5.64806	351	Introns	-266543		100132618	ZRANB2-AS1	ZRANB2 antisense RNA 1
chr1	71546645	71547131	peak_1010	1000	*	1135.9	10.2239	6.1886	349	Promoter	0	ENSG00000132485	9406	ZRANB2	zinc finger RANBP2-type containing 2
chr1	71551943	71552412	peak_1011	1000	*	1476.2	10.8345	6.53241	328	Introns	4936	ENSG00000229956	100852410	ZRANB2-AS2	ZRANB2 antisense RNA 2 (head to head)
chr1	71555639	71555932	peak_1012	1000	*	305.671	6.27492	3.51746	204	Introns	8632	ENSG00000229956	100852410	ZRANB2-AS2	ZRANB2 antisense RNA 2 (head to head)
chr1	71959886	71960206	peak_1013	977	*	313.633	6.58476	3.75114	183	Introns	342489	ENSG00000228853	100852409	NEGR1-IT1	NEGR1 intronic transcript 1
chr1	72087494	72087766	peak_1014	1000	*	320.372	7.12299	4.14899	115	Introns	214929	ENSG00000228853	100852409	NEGR1-IT1	NEGR1 intronic transcript 1
chr1	72748025	72748283	peak_1015	1000	*	282.111	7.22531	4.22295	188	Promoter	122	ENSG00000172260	257194	NEGR1	neuronal growth regulator 1
chr1	72748394	72748743	peak_1016	1000	*	1062.17	10.21	6.18074	98	Promoter	0	ENSG00000172260	257194	NEGR1	neuronal growth regulator 1
chr1	72749328	72749758	peak_1017	1000	*	485.653	8.36468	5.02041	97	Promoter	-923	ENSG00000172260	257194	NEGR1	neuronal growth regulator 1
chr1	72750166	72751080	peak_1018	1000	*	2735.05	11.1131	6.67772	545	Promoter	-1761	ENSG00000172260	257194	NEGR1	neuronal growth regulator 1
chr1	74663562	74664217	peak_1019	1000	*	1185.93	9.32697	5.64638	377	Promoter	0	ENSG00000162620	127255	LRRIQ3	leucine rich repeats and IQ motif containing 3
chr1	75118620	75118879	peak_1020	1000	*	409.399	7.42349	4.36535	99	Introns	20543	ENSG00000178965	127254	ERICH3	glutamate rich 3
chr1	75195799	75196050	peak_1021	1000	*	372.556	7.98211	4.75887	134	Promoter	-2786	ENSG00000162623	127253	TYW3	tRNA-yW synthesizing protein 3 homolog
chr1	75198446	75199210	peak_1022	1000	*	1366.81	10.6237	6.41659	333	Promoter	0	ENSG00000162623	127253	TYW3	tRNA-yW synthesizing protein 3 homolog
chr1	75199488	75199632	peak_1023	1000	*	235.695	7.3722	4.32907	67	Promoter	-396	ENSG00000116791	1429	CRYZ	crystallin zeta
chr1	76138479	76138794	peak_1024	1000	*	443.844	8.05359	4.80677	183	Introns	4816	ENSG00000137968	204962	SLC44A5	solute carrier family 44 member 5
chr1	76189936	76190683	peak_1025	1000	*	1422.68	10.2052	6.17833	127	Promoter	0	ENSG00000117054	34	ACADM	acyl-CoA dehydrogenase medium chain
chr1	76231505	76231879	peak_1026	966	*	362.329	7.95211	4.73796	116	Distal Intergenic	-20000	ENSG00000137955	5876	RABGGTB	Rab geranylgeranyltransferase subunit beta
chr1	76251705	76252038	peak_1027	1000	*	855.1	10.1326	6.13617	124	Promoter	0	ENSG00000137955	5876	RABGGTB	Rab geranylgeranyltransferase subunit beta
chr1	76540361	76540663	peak_1028	958	*	290.328	6.85178	3.94936	83	Promoter	0	ENSG00000184005	256435	ST6GALNAC3	ST6 N-acetylgalactosaminide alpha-2,6-sialyltransferase 3
chr1	76802763	76803067	peak_1029	1000	*	530.528	7.92602	4.71938	169	Introns	262374	ENSG00000184005	256435	ST6GALNAC3	ST6 N-acetylgalactosaminide alpha-2,6-sialyltransferase 3
chr1	77291836	77292075	peak_1030	1000	*	396.93	7.95211	4.73796	150	Distal Intergenic	-41111	ENSG00000117069	81849	ST6GALNAC5	ST6 N-acetylgalactosaminide alpha-2,6-sialyltransferase 5
chr1	77357613	77357942	peak_1031	1000	*	393.427	6.75123	3.87509	146	Introns	24427	ENSG00000117069	81849	ST6GALNAC5	ST6 N-acetylgalactosaminide alpha-2,6-sialyltransferase 5
chr1	77415221	77415461	peak_1032	1000	*	352.633	7.48257	4.40698	143	Introns	82035	ENSG00000117069	81849	ST6GALNAC5	ST6 N-acetylgalactosaminide alpha-2,6-sialyltransferase 5
chr1	77505481	77505799	peak_1033	1000	*	574.627	7.94418	4.73284	168	Introns	172295	ENSG00000117069	81849	ST6GALNAC5	ST6 N-acetylgalactosaminide alpha-2,6-sialyltransferase 5
chr1	77747613	77748019	peak_1034	494	*	201.061	6.30173	3.53834	90	Promoter	0	ENSG00000154027	26289	AK5	adenylate kinase 5
chr1	77787707	77788203	peak_1035	1000	*	1185.86	10.11	6.12267	183	Introns	40045	ENSG00000154027	26289	AK5	adenylate kinase 5
chr1	77836681	77836935	peak_1036	1000	*	274.222	6.73487	3.86231	95	Introns	89019	ENSG00000154027	26289	AK5	adenylate kinase 5
chr1	77939450	77939731	peak_1037	1000	*	410.192	7.08615	4.12196	92	Introns	191788	ENSG00000154027	26289	AK5	adenylate kinase 5
chr1	77977105	77977442	peak_1038	1000	*	579.559	8.0681	4.81794	125	Introns	171662	ENSG00000036549	26009	ZZZ3	zinc finger ZZ-type containing 3
chr1	78002322	78002817	peak_1039	1000	*	618.849	8.13289	4.86233	379	Introns	146287	ENSG00000036549	26009	ZZZ3	zinc finger ZZ-type containing 3
chr1	78004701	78005242	peak_1040	1000	*	914.561	10.1753	6.15987	431	Introns	143862	ENSG00000036549	26009	ZZZ3	zinc finger ZZ-type containing 3
chr1	78005416	78005769	peak_1041	772	*	273.224	6.25631	3.50421	154	Introns	143335	ENSG00000036549	26009	ZZZ3	zinc finger ZZ-type containing 3
chr1	78148275	78148458	peak_1042	1000	*	251.461	7.4737	4.40198	98	Promoter	646	ENSG00000036549	26009	ZZZ3	zinc finger ZZ-type containing 3
chr1	78149018	78149372	peak_1043	1000	*	688	8.34714	5.00765	226	Promoter	0	ENSG00000036549	26009	ZZZ3	zinc finger ZZ-type containing 3
chr1	78225415	78225604	peak_1044	1000	*	254.006	6.94636	4.01848	66	Promoter	0	ENSG00000077254	23032	USP33	ubiquitin specific peptidase 33
chr1	78298592	78299024	peak_1045	1000	*	685.47	7.64174	4.52111	253	Introns	53283	ENSG00000180488	374986	MIGA1	mitoguardin 1
chr1	78355496	78355701	peak_1046	1000	*	215.427	6.56687	3.73739	63	Promoter	1296	ENSG00000162614	91624	NEXN	nexilin F-actin binding protein
chr1	78444687	78445009	peak_1047	1000	*	587.411	8.60177	5.17649	225	Promoter	0	ENSG00000162613	8880	FUBP1	far upstream element binding protein 1
chr1	78445116	78445294	peak_1048	1000	*	228.897	7.12299	4.14899	88	Promoter	182	ENSG00000162616	11080	DNAJB4	DnaJ heat shock protein family (Hsp40) member B4
chr1	78470427	78470658	peak_1049	1000	*	475.166	8.11893	4.85346	96	5' UTR	25493	ENSG00000162616	11080	DNAJB4	DnaJ heat shock protein family (Hsp40) member B4
chr1	78527546	78527874	peak_1050	1000	*	688.237	8.74906	5.2735	235	Introns	15957	ENSG00000137960	54810	GIPC2	GIPC PDZ domain containing family member 2
chr1	78536542	78536717	peak_1051	1000	*	200.561	6.6252	3.7799	103	Introns	24953	ENSG00000137960	54810	GIPC2	GIPC PDZ domain containing family member 2
chr1	78567319	78567551	peak_1052	879	*	204.702	6.80309	3.91398	150	Introns	55730	ENSG00000137960	54810	GIPC2	GIPC PDZ domain containing family member 2
chr1	78567859	78568075	peak_1053	1000	*	357.821	7.29663	4.27227	102	Introns	56270	ENSG00000137960	54810	GIPC2	GIPC PDZ domain containing family member 2
chr1	78570041	78570372	peak_1054	958	*	318.136	6.85178	3.94936	175	Introns	58452	ENSG00000137960	54810	GIPC2	GIPC PDZ domain containing family member 2
chr1	78637953	78638185	peak_1055	1000	*	308.472	6.77362	3.89303	116	Distal Intergenic	-57098	ENSG00000237413	149047	MGC27382	uncharacterized MGC27382
chr1	78720204	78720476	peak_1056	1000	*	310.252	6.87207	3.96505	157	Introns	24921	ENSG00000237413	149047	MGC27382	uncharacterized MGC27382
chr1	78744765	78745202	peak_1057	1000	*	1010.89	8.96312	5.41361	223	Introns	49482	ENSG00000237413	149047	MGC27382	uncharacterized MGC27382
chr1	78805233	78805509	peak_1058	847	*	234.672	6.60644	3.76798	189	Introns	109950	ENSG00000237413	149047	MGC27382	uncharacterized MGC27382
chr1	78805792	78806020	peak_1059	1000	*	316.099	7.65141	4.52804	103	Introns	110509	ENSG00000237413	149047	MGC27382	uncharacterized MGC27382
chr1	78806272	78806497	peak_1060	1000	*	351.221	7.45899	4.39081	96	Introns	110989	ENSG00000237413	149047	MGC27382	uncharacterized MGC27382
chr1	78907654	78907983	peak_1061	1000	*	454.898	7.80229	4.63246	215	Distal Intergenic	-48745	ENSG00000122420	5737	PTGFR	prostaglandin F receptor
chr1	78957281	78957576	peak_1062	685	*	202.829	6.48776	3.6805	129	Promoter	553	ENSG00000122420	5737	PTGFR	prostaglandin F receptor
chr1	79158180	79158337	peak_1063	1000	*	221.769	7.15516	4.17077	62	Distal Intergenic	42703	ENSG00000137965	10561	IFI44	interferon induced protein 44
chr1	79297383	79297967	peak_1064	1000	*	1453.33	11.1586	6.70198	235	Distal Intergenic	174528	ENSG00000162618	64123	ADGRL4	adhesion G protein-coupled receptor L4
chr1	79626833	79627090	peak_1065	928	*	239.299	6.32193	3.55462	159	Distal Intergenic	-154338	ENSG00000162618	64123	ADGRL4	adhesion G protein-coupled receptor L4
chr1	79788840	79789576	peak_1066	1000	*	2201.81	11.0433	6.64098	354	Distal Intergenic	-316345	ENSG00000162618	64123	ADGRL4	adhesion G protein-coupled receptor L4
chr1	80276868	80277206	peak_1067	1000	*	739.436	9.01542	5.4482	133	Distal Intergenic	-804373	ENSG00000162618	64123	ADGRL4	adhesion G protein-coupled receptor L4
chr1	80365619	80366058	peak_1068	1000	*	1179.97	10.5045	6.35049	194	Distal Intergenic	-893124	ENSG00000162618	64123	ADGRL4	adhesion G protein-coupled receptor L4
chr1	80841375	80841611	peak_1069	1000	*	278.55	7.12343	4.14899	91	Distal Intergenic	-930234	ENSG00000117114	23266	ADGRL2	adhesion G protein-coupled receptor L2
chr1	80883456	80883687	peak_1070	910	*	211.072	6.22114	3.47592	159	Distal Intergenic	-888158	ENSG00000117114	23266	ADGRL2	adhesion G protein-coupled receptor L2
chr1	81620869	81621180	peak_1071	1000	*	646.695	8.30288	4.9769	131	Distal Intergenic	-150665	ENSG00000117114	23266	ADGRL2	adhesion G protein-coupled receptor L2
chr1	81624337	81624629	peak_1072	1000	*	322.711	6.6723	3.81691	161	Distal Intergenic	-147216	ENSG00000117114	23266	ADGRL2	adhesion G protein-coupled receptor L2
chr1	81640577	81641031	peak_1073	646	*	294.101	5.90998	3.23852	394	Distal Intergenic	-130814	ENSG00000117114	23266	ADGRL2	adhesion G protein-coupled receptor L2
chr1	81644862	81645307	peak_1074	1000	*	1438.79	11.5309	6.89312	232	Distal Intergenic	-126538	ENSG00000117114	23266	ADGRL2	adhesion G protein-coupled receptor L2
chr1	82126052	82126298	peak_1075	864	*	213.314	6.33091	3.56092	156	Introns	354207	ENSG00000117114	23266	ADGRL2	adhesion G protein-coupled receptor L2
chr1	82155375	82155659	peak_1076	1000	*	565.243	8.40929	5.04985	190	Introns	383530	ENSG00000117114	23266	ADGRL2	adhesion G protein-coupled receptor L2
chr1	82164972	82165182	peak_1077	1000	*	300.248	7.09676	4.12922	138	Introns	393127	ENSG00000117114	23266	ADGRL2	adhesion G protein-coupled receptor L2
chr1	82168620	82168844	peak_1078	1000	*	483.251	8.91739	5.38491	84	Introns	396775	ENSG00000117114	23266	ADGRL2	adhesion G protein-coupled receptor L2
chr1	82169464	82169845	peak_1079	872	*	333.252	7.37966	4.33393	269	Introns	397619	ENSG00000117114	23266	ADGRL2	adhesion G protein-coupled receptor L2
chr1	82172794	82173111	peak_1080	1000	*	397.234	7.89922	4.70083	220	Introns	400949	ENSG00000117114	23266	ADGRL2	adhesion G protein-coupled receptor L2
chr1	82266989	82267201	peak_1081	1000	*	524.049	9.39607	5.68829	98	Introns	495144	ENSG00000117114	23266	ADGRL2	adhesion G protein-coupled receptor L2
chr1	82268618	82268817	peak_1082	1000	*	212.852	6.39751	3.60892	114	Introns	496773	ENSG00000117114	23266	ADGRL2	adhesion G protein-coupled receptor L2
chr1	83030989	83031152	peak_1083	1000	*	222.908	6.97495	4.04183	69	Distal Intergenic	1259144	ENSG00000117114	23266	ADGRL2	adhesion G protein-coupled receptor L2
chr1	83974196	83974734	peak_1084	1000	*	597.857	8.08097	4.82726	140	Distal Intergenic	404325	ENSG00000264406	100847084	MIR548AP	microRNA 548ap
chr1	84367304	84367580	peak_1085	1000	*	444.753	8.06669	4.81738	97	Introns	11479	ENSG00000264406	100847084	MIR548AP	microRNA 548ap
chr1	84543283	84543814	peak_1086	804	*	427.616	7.52815	4.43971	417	Promoter	0	ENSG00000142875	5567	PRKACB	protein kinase cAMP-activated catalytic subunit beta
chr1	84569135	84569361	peak_1087	1000	*	315.077	7.04429	4.09092	146	Introns	25390	ENSG00000142875	5567	PRKACB	protein kinase cAMP-activated catalytic subunit beta
chr1	84719718	84719908	peak_1088	1000	*	204.625	6.67754	3.81985	112	Distal Intergenic	-44141	ENSG00000203943	148418	SAMD13	sterile alpha motif domain containing 13
chr1	84809983	84810235	peak_1089	941	*	238.073	6.18871	3.45301	158	Introns	45934	ENSG00000203943	148418	SAMD13	sterile alpha motif domain containing 13
chr1	84831188	84831625	peak_1090	1000	*	987.423	9.15944	5.54155	320	Exons	31951	ENSG00000240520	391051	UOX	urate oxidase (pseudogene)
chr1	84971573	84972481	peak_1091	1000	*	1388.86	10.2545	6.20602	424	Promoter	0	ENSG00000174021	2787	GNG5	G protein subunit gamma 5
chr1	85039630	85039856	peak_1092	922	*	209.275	6.51151	3.69559	79	Promoter	307	ENSG00000117151	1486	CTBS	chitobiase
chr1	85040050	85040239	peak_1093	1000	*	205.553	6.76093	3.88432	91	Promoter	0	ENSG00000117151	1486	CTBS	chitobiase
chr1	85064889	85065086	peak_1094	1000	*	256.018	7.22239	4.2215	110	Distal Intergenic	-24726	ENSG00000117151	1486	CTBS	chitobiase
chr1	85069585	85069885	peak_1095	1000	*	399.091	8.00313	4.77345	162	Distal Intergenic	-29422	ENSG00000117151	1486	CTBS	chitobiase
chr1	85085119	85085386	peak_1096	1000	*	561.759	8.56747	5.15388	172	Distal Intergenic	15317	ENSG00000180869	439927	LINC01555	long intergenic non-protein coding RNA 1555
chr1	85098692	85098933	peak_1097	895	*	216.705	6.56124	3.73362	171	Promoter	1770	ENSG00000180869	439927	LINC01555	long intergenic non-protein coding RNA 1555
chr1	85153591	85154054	peak_1098	1000	*	661.743	7.64999	4.52679	286	Promoter	2386	ENSG00000117155	117178	SSX2IP	SSX family member 2 interacting protein
chr1	85156138	85156438	peak_1099	1000	*	412.178	7.95857	4.74327	168	Promoter	2	ENSG00000117155	117178	SSX2IP	SSX family member 2 interacting protein
chr1	85163920	85164161	peak_1100	1000	*	355.897	7.52289	4.43673	131	Distal Intergenic	-7480	ENSG00000117155	117178	SSX2IP	SSX family member 2 interacting protein
chr1	85186899	85187161	peak_1101	1000	*	391.906	7.24317	4.23546	89	Distal Intergenic	-30459	ENSG00000117155	117178	SSX2IP	SSX family member 2 interacting protein
chr1	85317546	85317881	peak_1102	1000	*	857.694	9.4602	5.72838	130	Introns	41015	ENSG00000171517	23566	LPAR3	lysophosphatidic acid receptor 3
chr1	85411681	85411913	peak_1103	1000	*	243.882	6.83704	3.93925	145	Introns	50883	ENSG00000153898	255231	MCOLN2	mucolipin 2
chr1	85527389	85527634	peak_1104	858	*	211.048	6.25598	3.50421	74	Promoter	-359	ENSG00000162643	126820	WDR63	WD repeat domain 63
chr1	85527765	85528074	peak_1105	1000	*	669.347	9.35218	5.66241	192	Promoter	0	ENSG00000162643	126820	WDR63	WD repeat domain 63
chr1	85725282	85725540	peak_1106	1000	*	407.076	7.282	4.26481	66	Promoter	0	ENSG00000162642	148423	C1orf52	chromosome 1 open reading frame 52
chr1	85741858	85742685	peak_1107	1000	*	1923.96	11.2779	6.76396	457	Promoter	0		646626	LOC646626	uncharacterized LOC646626
chr1	85744609	85744829	peak_1108	1000	*	274.615	6.99485	4.05463	90	Promoter	-2022	ENSG00000142867	8915	BCL10	B cell CLL/lymphoma 10
chr1	85755264	85755460	peak_1109	1000	*	223.381	6.39309	3.60813	81	Introns	-12677	ENSG00000142867	8915	BCL10	B cell CLL/lymphoma 10
chr1	85763569	85764258	peak_1110	1000	*	775.058	7.23835	4.23323	576	Introns	-20982	ENSG00000142867	8915	BCL10	B cell CLL/lymphoma 10
chr1	85779718	85780148	peak_1111	1000	*	445.146	7.68295	4.54967	101	Introns	-37131	ENSG00000142867	8915	BCL10	B cell CLL/lymphoma 10
chr1	85794703	85794973	peak_1112	762	*	206.435	5.95163	3.27257	87	Introns	-52116	ENSG00000142867	8915	BCL10	B cell CLL/lymphoma 10
chr1	85795925	85796330	peak_1113	1000	*	614.749	8.25222	4.94437	241	Introns	-53338	ENSG00000142867	8915	BCL10	B cell CLL/lymphoma 10
chr1	85796577	85796952	peak_1114	1000	*	643.856	8.78067	5.29575	92	Introns	-53990	ENSG00000142867	8915	BCL10	B cell CLL/lymphoma 10
chr1	85809516	85809869	peak_1115	1000	*	364.909	6.905	3.98841	104	Introns	-66929	ENSG00000142867	8915	BCL10	B cell CLL/lymphoma 10
chr1	85987012	85987528	peak_1116	1000	*	1641.12	11.3437	6.79895	326	Introns	56518	ENSG00000153904	23576	DDAH1	dimethylarginine dimethylaminohydrolase 1
chr1	85987859	85988292	peak_1117	1000	*	584.018	7.1981	4.20133	147	Introns	55754	ENSG00000153904	23576	DDAH1	dimethylarginine dimethylaminohydrolase 1
chr1	85990161	85990531	peak_1118	736	*	273.18	6.88979	3.97841	184	Introns	53515	ENSG00000153904	23576	DDAH1	dimethylarginine dimethylaminohydrolase 1
chr1	85991268	85991630	peak_1119	1000	*	542.015	8.14843	4.87311	247	Introns	52416	ENSG00000153904	23576	DDAH1	dimethylarginine dimethylaminohydrolase 1
chr1	86042178	86042540	peak_1120	938	*	340.438	7.32838	4.29719	172	Promoter	1506	ENSG00000153904	23576	DDAH1	dimethylarginine dimethylaminohydrolase 1
chr1	86043802	86044541	peak_1121	1000	*	1056.43	7.3722	4.32907	100	Promoter	0	ENSG00000153904	23576	DDAH1	dimethylarginine dimethylaminohydrolase 1
chr1	86046288	86046579	peak_1122	907	*	264.795	6.53866	3.71778	129	Promoter	0	ENSG00000142871	3491	CYR61	cysteine rich angiogenic inducer 61
chr1	86072680	86073433	peak_1123	1000	*	2086.85	11.2452	6.74698	357	Distal Intergenic	26236	ENSG00000142871	3491	CYR61	cysteine rich angiogenic inducer 61
chr1	86077133	86077373	peak_1124	1000	*	298.356	7.45063	4.38456	119	Distal Intergenic	30689	ENSG00000142871	3491	CYR61	cysteine rich angiogenic inducer 61
chr1	86077591	86077937	peak_1125	1000	*	847.206	9.24546	5.59544	217	Distal Intergenic	31147	ENSG00000142871	3491	CYR61	cysteine rich angiogenic inducer 61
chr1	86078446	86078782	peak_1126	877	*	295.513	6.51151	3.69559	164	Distal Intergenic	32002	ENSG00000142871	3491	CYR61	cysteine rich angiogenic inducer 61
chr1	86284101	86284366	peak_1127	879	*	233.847	6.78229	3.8988	81	Introns	-109985	ENSG00000117174	54680	ZNHIT6	zinc finger HIT-type containing 6
chr1	86316002	86316237	peak_1128	1000	*	267.346	6.85178	3.94936	73	Introns	-141886	ENSG00000117174	54680	ZNHIT6	zinc finger HIT-type containing 6
chr1	86603266	86603466	peak_1129	1000	*	229.728	6.88009	3.97159	126	Introns	18980	ENSG00000171502	255631	COL24A1	collagen type XXIV alpha 1 chain
chr1	86620291	86620619	peak_1130	1000	*	590.364	7.92754	4.71989	158	Promoter	1827	ENSG00000171502	255631	COL24A1	collagen type XXIV alpha 1 chain
chr1	86861744	86862165	peak_1131	1000	*	619.092	9.41626	5.70271	324	Promoter	0	ENSG00000122417	57489	ODF2L	outer dense fiber of sperm tails 2 like
chr1	86895484	86895870	peak_1132	1000	*	618.324	9.17584	5.55077	229	Introns	5715	ENSG00000137975	9635	CLCA2	chloride channel accessory 2
chr1	86952744	86953492	peak_1133	1000	*	1852.8	11.3658	6.80984	296	Introns	18349	ENSG00000016490	1179	CLCA1	chloride channel accessory 1
chr1	86970878	86971159	peak_1134	1000	*	318.499	6.68017	3.82086	151	Distal Intergenic	36483	ENSG00000016490	1179	CLCA1	chloride channel accessory 1
chr1	87170097	87170608	peak_1135	1000	*	1030.64	9.77486	5.92141	418	Promoter	0	ENSG00000097033	51100	SH3GLB1	SH3 domain containing GRB2 like, endophilin B1
chr1	87170750	87171005	peak_1136	886	*	226.69	6.44769	3.64858	128	Promoter	497	ENSG00000097033	51100	SH3GLB1	SH3 domain containing GRB2 like, endophilin B1
chr1	87240050	87240361	peak_1137	949	*	296.05	6.8369	3.93925	70	Distal Intergenic	69797	ENSG00000097033	51100	SH3GLB1	SH3 domain containing GRB2 like, endophilin B1
chr1	87254146	87254787	peak_1138	967	*	620.846	7.94418	4.73284	392	Distal Intergenic	83893	ENSG00000097033	51100	SH3GLB1	SH3 domain containing GRB2 like, endophilin B1
chr1	87311819	87312280	peak_1139	1000	*	802.701	8.56161	5.15121	242	Distal Intergenic	67827	ENSG00000183291	9403	SELENOF	selenoprotein F
chr1	87379758	87380598	peak_1140	1000	*	1565.33	10.2859	6.22431	404	Promoter	0	ENSG00000183291	9403	SELENOF	selenoprotein F
chr1	87530728	87531091	peak_1141	1000	*	463.771	8.04529	4.80293	158	Introns	72038	ENSG00000267272	339524	LINC01140	long intergenic non-protein coding RNA 1140
chr1	87581249	87581504	peak_1142	1000	*	465.144	8.0195	4.78385	160	Introns	122559	ENSG00000267272	339524	LINC01140	long intergenic non-protein coding RNA 1140
chr1	87615423	87615686	peak_1143	1000	*	363.558	7.37911	4.33393	191	Introns	156733	ENSG00000267272	339524	LINC01140	long intergenic non-protein coding RNA 1140
chr1	87669707	87669955	peak_1144	865	*	215.436	6.39652	3.60892	129	Distal Intergenic	-124196	ENSG00000143013	8543	LMO4	LIM domain only 4
chr1	87689885	87690306	peak_1145	1000	*	950.437	9.51656	5.76487	193	Distal Intergenic	-103845	ENSG00000143013	8543	LMO4	LIM domain only 4
chr1	87692055	87692403	peak_1146	1000	*	650.606	8.77108	5.28958	195	Distal Intergenic	-101748	ENSG00000143013	8543	LMO4	LIM domain only 4
chr1	87709307	87709569	peak_1147	1000	*	336.115	6.73357	3.86184	182	Distal Intergenic	-84582	ENSG00000143013	8543	LMO4	LIM domain only 4
chr1	87718152	87718404	peak_1148	933	*	236.123	6.32183	3.55462	99	Distal Intergenic	-75747	ENSG00000143013	8543	LMO4	LIM domain only 4
chr1	87744922	87745168	peak_1149	859	*	212.15	6.28145	3.52088	94	Distal Intergenic	-48983	ENSG00000143013	8543	LMO4	LIM domain only 4
chr1	87793927	87794653	peak_1150	1000	*	1013.38	9.0392	5.46349	214	Promoter	0	ENSG00000143013	8543	LMO4	LIM domain only 4
chr1	88110223	88110523	peak_1151	990	*	297.867	6.64112	3.79314	180	Distal Intergenic	-272885	ENSG00000227290	100505768	LINC01364	long intergenic non-protein coding RNA 1364
chr1	88271700	88272021	peak_1152	1000	*	476.324	7.6063	4.49695	175	Distal Intergenic	-434362	ENSG00000227290	100505768	LINC01364	long intergenic non-protein coding RNA 1364
chr1	88319380	88319923	peak_1153	426	*	231.977	6.32505	3.55668	77	Distal Intergenic	-482042	ENSG00000227290	100505768	LINC01364	long intergenic non-protein coding RNA 1364
chr1	88421743	88422087	peak_1154	1000	*	1022.18	10.3986	6.28927	161	Distal Intergenic	-584405	ENSG00000227290	100505768	LINC01364	long intergenic non-protein coding RNA 1364
chr1	88433884	88434374	peak_1155	1000	*	577.318	6.91577	3.99785	127	Distal Intergenic	-596546	ENSG00000227290	100505768	LINC01364	long intergenic non-protein coding RNA 1364
chr1	88793431	88793704	peak_1156	1000	*	528.831	8.27963	4.96304	94	Distal Intergenic	-356218	ENSG00000065243	5586	PKN2	protein kinase N2
chr1	89149366	89150250	peak_1157	1000	*	1608.08	10.4058	6.29394	355	Promoter	0	ENSG00000065243	5586	PKN2	protein kinase N2
chr1	89197184	89197524	peak_1158	1000	*	502.05	7.1047	4.13426	188	Introns	47262	ENSG00000065243	5586	PKN2	protein kinase N2
chr1	89229365	89229606	peak_1159	1000	*	304.512	7.02095	4.07437	125	Introns	79443	ENSG00000065243	5586	PKN2	protein kinase N2
chr1	89357111	89357445	peak_1160	927	*	310.397	6.51151	3.69559	96	Promoter	0	ENSG00000137947	2959	GTF2B	general transcription factor IIB
chr1	89450863	89451022	peak_1161	1000	*	216.583	7.18285	4.19328	90	Introns	7621	ENSG00000213516	494115	RBMXL1	RBMX like 1
chr1	89458053	89459027	peak_1162	1000	*	3068.38	13.3456	7.89438	625	Promoter	0	ENSG00000213516	494115	RBMXL1	RBMX like 1
chr1	89530930	89531125	peak_1163	1000	*	220.357	6.84061	3.9413	110	Promoter	0	ENSG00000117228	2633	GBP1	guanylate binding protein 1
chr1	89737332	89737773	peak_1164	1000	*	864.624	9.03266	5.45877	177	Promoter	771	ENSG00000154451	115362	GBP5	guanylate binding protein 5
chr1	89990101	89990527	peak_1165	1000	*	620	8.52289	5.12596	280	Promoter	0	ENSG00000197147	23507	LRRC8B	leucine rich repeat containing 8 VRAC subunit B
chr1	90098207	90098714	peak_1166	838	*	425.537	7.16533	4.1796	339	Promoter	0	ENSG00000231999	400761	LRRC8C-DT	LRRC8C divergent transcript
chr1	90101769	90102277	peak_1167	953	*	485.015	6.87207	3.96505	395	Introns	3125	ENSG00000171488	84230	LRRC8C	leucine rich repeat containing 8 VRAC subunit C
chr1	90190280	90190880	peak_1168	1000	*	723.261	8.78203	5.29598	477	Distal Intergenic	91636	ENSG00000171488	84230	LRRC8C	leucine rich repeat containing 8 VRAC subunit C
chr1	90204819	90205193	peak_1169	1000	*	417.725	8.17463	4.89	113	Distal Intergenic	-81380	ENSG00000171492	55144	LRRC8D	leucine rich repeat containing 8 VRAC subunit D
chr1	90228604	90228809	peak_1170	1000	*	437.92	8.48936	5.10297	87	Distal Intergenic	-57764	ENSG00000171492	55144	LRRC8D	leucine rich repeat containing 8 VRAC subunit D
chr1	90275172	90275555	peak_1171	1000	*	435.885	7.65657	4.53205	150	Distal Intergenic	-11018	ENSG00000171492	55144	LRRC8D	leucine rich repeat containing 8 VRAC subunit D
chr1	90308881	90309055	peak_1172	1000	*	208.529	6.82263	3.92945	86	Introns	22308	ENSG00000171492	55144	LRRC8D	leucine rich repeat containing 8 VRAC subunit D
chr1	90331644	90331961	peak_1173	1000	*	738.872	8.99081	5.4329	222	Introns	45071	ENSG00000171492	55144	LRRC8D	leucine rich repeat containing 8 VRAC subunit D
chr1	90359729	90360039	peak_1174	1000	*	658.117	9.22842	5.58429	191	Introns	73156	ENSG00000171492	55144	LRRC8D	leucine rich repeat containing 8 VRAC subunit D
chr1	90372231	90372664	peak_1175	1000	*	635.991	8.37357	5.02489	125	Introns	85658	ENSG00000171492	55144	LRRC8D	leucine rich repeat containing 8 VRAC subunit D
chr1	90376438	90376745	peak_1176	1000	*	324.773	6.75083	3.87509	82	Introns	83780		492303	GEMIN8P4	gem nuclear organelle associated protein 8 pseudogene 4
chr1	90418857	90419130	peak_1177	1000	*	606.634	9.056	5.47432	108	Distal Intergenic	41395		492303	GEMIN8P4	gem nuclear organelle associated protein 8 pseudogene 4
chr1	90440657	90440973	peak_1178	680	*	215.494	5.90805	3.23779	223	Distal Intergenic	19552		492303	GEMIN8P4	gem nuclear organelle associated protein 8 pseudogene 4
chr1	90460243	90460970	peak_1179	1000	*	1572.19	10.9895	6.61446	423	Promoter	0		492303	GEMIN8P4	gem nuclear organelle associated protein 8 pseudogene 4
chr1	91317084	91317338	peak_1180	1000	*	505.471	8.87432	5.35695	108	5' UTR	-134290	ENSG00000143032	343472	BARHL2	BarH like homeobox 2
chr1	91486878	91488004	peak_1181	1000	*	2280.25	9.89333	5.99366	748	Promoter	0	ENSG00000122482	84146	ZNF644	zinc finger protein 644
chr1	91869820	91870421	peak_1183	877	*	528.093	8.27059	4.95625	305	Promoter	5	ENSG00000162669	164045	HFM1	HFM1, ATP dependent DNA helicase homolog
chr1	91966265	91967055	peak_1184	905	*	715.896	7.36313	4.32154	396	Promoter	0	ENSG00000097046	8317	CDC7	cell division cycle 7
chr1	92002822	92003212	peak_1185	1000	*	862.065	8.71157	5.25007	126	Distal Intergenic	36418	ENSG00000097046	8317	CDC7	cell division cycle 7
chr1	92035417	92035867	peak_1186	1000	*	1096.51	9.97898	6.04386	140	Distal Intergenic	69013	ENSG00000097046	8317	CDC7	cell division cycle 7
chr1	92048117	92048559	peak_1187	1000	*	1004.83	8.91484	5.38322	176	Distal Intergenic	81713	ENSG00000097046	8317	CDC7	cell division cycle 7
chr1	92074529	92074830	peak_1188	1000	*	321.547	6.68865	3.82843	117	Distal Intergenic	108125	ENSG00000097046	8317	CDC7	cell division cycle 7
chr1	92116331	92116679	peak_1189	1000	*	718.183	8.54837	5.14236	230	Distal Intergenic	149927	ENSG00000097046	8317	CDC7	cell division cycle 7
chr1	92165213	92165474	peak_1190	1000	*	454.446	8.40577	5.04735	173	Introns	198809	ENSG00000097046	8317	CDC7	cell division cycle 7
chr1	92165943	92166157	peak_1191	1000	*	296.36	6.91777	3.99851	121	Introns	199539	ENSG00000097046	8317	CDC7	cell division cycle 7
chr1	92191547	92191781	peak_1192	1000	*	371.743	7.72173	4.57602	89	Introns	179778	ENSG00000069702	7049	TGFBR3	transforming growth factor beta receptor 3
chr1	92202567	92202842	peak_1193	1000	*	503.383	7.94766	4.73516	86	Introns	168717	ENSG00000069702	7049	TGFBR3	transforming growth factor beta receptor 3
chr1	92246965	92247224	peak_1194	1000	*	349.995	6.99485	4.05463	162	Introns	124335	ENSG00000069702	7049	TGFBR3	transforming growth factor beta receptor 3
chr1	92261169	92261828	peak_1195	778	*	513.349	6.45737	3.65437	388	Introns	109731	ENSG00000069702	7049	TGFBR3	transforming growth factor beta receptor 3
chr1	92310469	92311001	peak_1196	1000	*	1384.46	10.1977	6.17338	130	Introns	60558	ENSG00000069702	7049	TGFBR3	transforming growth factor beta receptor 3
chr1	92351389	92351959	peak_1197	1000	*	686.278	6.95034	4.0212	313	5' UTR	19600	ENSG00000069702	7049	TGFBR3	transforming growth factor beta receptor 3
chr1	92356671	92356927	peak_1198	1000	*	301.284	7.55913	4.46254	159	Introns	14632	ENSG00000069702	7049	TGFBR3	transforming growth factor beta receptor 3
chr1	92366168	92366431	peak_1199	1000	*	339.066	7.52795	4.4396	129	Introns	5128	ENSG00000069702	7049	TGFBR3	transforming growth factor beta receptor 3
chr1	92545730	92546167	peak_1200	1000	*	768.982	8.74871	5.27346	97	Promoter	0	ENSG00000189195	284697	BTBD8	BTB domain containing 8
chr1	92764191	92764699	peak_1201	1000	*	1117.86	9.84627	5.96543	379	Promoter	0	ENSG00000122484	79871	RPAP2	RNA polymerase II associated protein 2
chr1	93218300	93218832	peak_1202	753	*	401.419	7.29346	4.27152	90	Introns	39129	ENSG00000067208	7813	EVI5	ecotropic viral integration site 5
chr1	93219532	93219842	peak_1203	1000	*	328.551	6.73487	3.86231	173	Introns	38119	ENSG00000067208	7813	EVI5	ecotropic viral integration site 5
chr1	93250271	93251099	peak_1204	1000	*	1340.28	10.4519	6.31949	473	Introns	6862	ENSG00000067208	7813	EVI5	ecotropic viral integration site 5
chr1	93270284	93270663	peak_1205	1000	*	736.017	8.33567	4.99817	261	Distal Intergenic	-12323	ENSG00000067208	7813	EVI5	ecotropic viral integration site 5
chr1	93297385	93297909	peak_1206	1000	*	556.288	7.36283	4.32154	98	Promoter	0	ENSG00000122406	6125	RPL5	ribosomal protein L5
chr1	93544604	93544924	peak_1207	1000	*	451.751	7.65657	4.53205	120	Promoter	0	ENSG00000143033	22823	MTF2	metal response element binding transcription factor 2
chr1	93645141	93645566	peak_1208	1000	*	793.193	8.03621	4.79658	275	Promoter	680	ENSG00000117500	50999	TMED5	transmembrane p24 trafficking protein 5
chr1	93645879	93646322	peak_1209	1000	*	1378.52	10.5374	6.36921	197	Promoter	0	ENSG00000117500	50999	TMED5	transmembrane p24 trafficking protein 5
chr1	93790485	93790759	peak_1210	924	*	254.136	6.51359	3.69611	117	Introns	20609	ENSG00000223745	100131564	CCDC18-AS1	CCDC18 antisense RNA 1
chr1	93804030	93804337	peak_1211	1000	*	457.024	7.56598	4.46807	97	Exons	7031	ENSG00000223745	100131564	CCDC18-AS1	CCDC18 antisense RNA 1
chr1	93811182	93811490	peak_1212	1000	*	333.397	6.49117	3.68181	115	Promoter	0	ENSG00000223745	100131564	CCDC18-AS1	CCDC18 antisense RNA 1
chr1	94167211	94167575	peak_1213	1000	*	627.363	8.25478	4.9444	142	Introns	109686		100129046	LOC100129046	uncharacterized LOC100129046
chr1	94201399	94201620	peak_1214	1000	*	316.504	6.97526	4.04183	126	Introns	-110768	ENSG00000211575	100126348	MIR760	microRNA 760
chr1	94203705	94204227	peak_1215	1000	*	744.404	7.4737	4.40198	325	Introns	-108161	ENSG00000211575	100126348	MIR760	microRNA 760
chr1	94219688	94220335	peak_1216	1000	*	922.667	7.57613	4.47294	493	Exons	-92053	ENSG00000211575	100126348	MIR760	microRNA 760
chr1	94270006	94270322	peak_1217	1000	*	434.708	8.20031	4.9087	155	Introns	-42066	ENSG00000211575	100126348	MIR760	microRNA 760
chr1	94304932	94305209	peak_1218	972	*	270.253	6.47837	3.6716	178	Introns	-7179	ENSG00000211575	100126348	MIR760	microRNA 760
chr1	94311212	94311651	peak_1219	785	*	345.487	6.21786	3.4746	412	Promoter	-737	ENSG00000211575	100126348	MIR760	microRNA 760
chr1	94486295	94486749	peak_1220	1000	*	572.874	6.98423	4.04791	347	Introns	99956	ENSG00000198691	24	ABCA4	ATP binding cassette subfamily A member 4
chr1	94488087	94488391	peak_1221	1000	*	484.745	7.3931	4.34181	211	Introns	98314	ENSG00000198691	24	ABCA4	ATP binding cassette subfamily A member 4
chr1	94511166	94511470	peak_1222	899	*	274.313	6.71836	3.85148	140	3' UTR	75235	ENSG00000198691	24	ABCA4	ATP binding cassette subfamily A member 4
chr1	94566565	94566999	peak_1223	647	*	281.533	6.64112	3.79314	353	Introns	19706	ENSG00000198691	24	ABCA4	ATP binding cassette subfamily A member 4
chr1	94724418	94724753	peak_1224	1000	*	397.294	6.83704	3.93925	251	Introns	15871	ENSG00000137962	9411	ARHGAP29	Rho GTPase activating protein 29
chr1	94791220	94791738	peak_1225	1000	*	759.753	8.33142	4.99758	196	Distal Intergenic	-50596	ENSG00000137962	9411	ARHGAP29	Rho GTPase activating protein 29
chr1	94883484	94884050	peak_1226	1000	*	1285.53	8.99433	5.43439	115	Promoter	0	ENSG00000117528	5825	ABCD3	ATP binding cassette subfamily D member 3
chr1	95007259	95007595	peak_1227	596	*	200.909	6.45628	3.65362	230	Promoter	0	ENSG00000117525	2152	F3	coagulation factor III, tissue factor
chr1	95045465	95045802	peak_1228	1000	*	685.202	8.33372	4.99817	213	Distal Intergenic	-38052	ENSG00000117525	2152	F3	coagulation factor III, tissue factor
chr1	95111691	95112121	peak_1229	777	*	334.703	6.56953	3.73845	360	Distal Intergenic	-104278	ENSG00000117525	2152	F3	coagulation factor III, tissue factor
chr1	95113732	95114105	peak_1230	1000	*	686.926	8.61181	5.18431	224	Distal Intergenic	-106319	ENSG00000117525	2152	F3	coagulation factor III, tissue factor
chr1	95123751	95124199	peak_1231	880	*	395.25	7.08155	4.11941	321	Introns	-116338	ENSG00000117525	2152	F3	coagulation factor III, tissue factor
chr1	95155575	95156080	peak_1232	1000	*	609.764	7.64999	4.52679	162	Introns	-129818	ENSG00000143036	126969	SLC44A3	solute carrier family 44 member 3
chr1	95175497	95176174	peak_1233	1000	*	743.266	6.93616	4.01254	410	Introns	-109724	ENSG00000143036	126969	SLC44A3	solute carrier family 44 member 3
chr1	95179335	95179591	peak_1234	1000	*	278.349	6.5422	3.71977	174	Introns	-106307	ENSG00000143036	126969	SLC44A3	solute carrier family 44 member 3
chr1	95205332	95205669	peak_1235	983	*	332.234	6.4626	3.65832	219	Introns	-80229	ENSG00000143036	126969	SLC44A3	solute carrier family 44 member 3
chr1	95392575	95392930	peak_1236	1000	*	727.807	8.17035	4.8889	169	Promoter	0	ENSG00000117519	1266	CNN3	calponin 3
chr1	95440373	95440875	peak_1237	1000	*	976.089	8.33142	4.99758	124	Distal Intergenic	46789	ENSG00000235501	729970	LOC729970	hCG2028352-like
chr1	95489330	95489538	peak_1238	1000	*	221.891	6.87066	3.96492	80	Introns	48969	ENSG00000172339	199857	ALG14	ALG14, UDP-N-acetylglucosaminyltransferase subunit
chr1	95538109	95538634	peak_1239	1000	*	973.096	9.61459	5.82336	117	Promoter	0	ENSG00000172339	199857	ALG14	ALG14, UDP-N-acetylglucosaminyltransferase subunit
chr1	95552836	95553052	peak_1240	1000	*	227.648	6.39751	3.60892	92	Distal Intergenic	-5021	ENSG00000152078	148534	TMEM56	transmembrane protein 56
chr1	95699371	95700030	peak_1241	1000	*	1057.18	8.95314	5.40877	194	Promoter	0	ENSG00000122481	25950	RWDD3	RWD domain containing 3
chr1	96772388	96772704	peak_1242	1000	*	319.919	7.039	4.08771	98	Distal Intergenic	-414471	ENSG00000117569	58155	PTBP2	polypyrimidine tract binding protein 2
chr1	96828159	96828582	peak_1243	1000	*	1126.13	9.62596	5.83012	109	Distal Intergenic	-358593	ENSG00000117569	58155	PTBP2	polypyrimidine tract binding protein 2
chr1	96881598	96882191	peak_1244	1000	*	1648.34	9.99479	6.05407	421	Distal Intergenic	-304984	ENSG00000117569	58155	PTBP2	polypyrimidine tract binding protein 2
chr1	96987693	96988134	peak_1245	665	*	294.103	6.87207	3.96505	335	Distal Intergenic	-199041	ENSG00000117569	58155	PTBP2	polypyrimidine tract binding protein 2
chr1	97025704	97026162	peak_1246	1000	*	1308.24	10.7823	6.50413	202	Distal Intergenic	-161013	ENSG00000117569	58155	PTBP2	polypyrimidine tract binding protein 2
chr1	97187169	97187390	peak_1247	1000	*	362.902	8.2372	4.93367	94	Promoter	0	ENSG00000117569	58155	PTBP2	polypyrimidine tract binding protein 2
chr1	97331265	97331851	peak_1248	1000	*	1249.5	8.5539	5.14671	241	Distal Intergenic	144090	ENSG00000117569	58155	PTBP2	polypyrimidine tract binding protein 2
chr1	97559798	97560177	peak_1249	1000	*	946.738	9.71505	5.88464	214	Promoter	-1302	ENSG00000232878	100873932	DPYD-AS1	DPYD antisense RNA 1
chr1	97849904	97850114	peak_1250	1000	*	225.527	6.67765	3.81985	88	Introns	288425	ENSG00000232878	100873932	DPYD-AS1	DPYD antisense RNA 1
chr1	97899162	97899372	peak_1251	1000	*	244.365	6.83106	3.93478	90	Introns	337683	ENSG00000232878	100873932	DPYD-AS1	DPYD antisense RNA 1
chr1	98315591	98315822	peak_1252	907	*	210.441	6.27507	3.51746	86	Introns	70793	ENSG00000188641	1806	DPYD	dihydropyrimidine dehydrogenase
chr1	98372499	98372678	peak_1253	1000	*	229.709	6.67765	3.81985	83	Introns	13937	ENSG00000188641	1806	DPYD	dihydropyrimidine dehydrogenase
chr1	98386542	98386820	peak_1254	1000	*	406.369	7.53642	4.44515	138	Promoter	0	ENSG00000188641	1806	DPYD	dihydropyrimidine dehydrogenase
chr1	98403558	98403874	peak_1255	662	*	209.863	6.30959	3.54452	75	Distal Intergenic	-16943	ENSG00000188641	1806	DPYD	dihydropyrimidine dehydrogenase
chr1	98408951	98409262	peak_1256	854	*	266.301	6.44769	3.64858	129	Distal Intergenic	-22336	ENSG00000188641	1806	DPYD	dihydropyrimidine dehydrogenase
chr1	98464907	98465168	peak_1257	1000	*	284.934	6.9587	4.02837	169	Introns	45739	ENSG00000284247	100616452	MIR2682	microRNA 2682
chr1	98552300	98552672	peak_1258	1000	*	941.166	9.95314	6.02889	155	Distal Intergenic	-37051	ENSG00000225206	400765	MIR137HG	MIR137 host gene
chr1	98675681	98675958	peak_1259	1000	*	389.907	6.99751	4.05546	189	Promoter	-309	ENSG00000226053	729987	LINC01776	long intergenic non-protein coding RNA 1776
chr1	98789014	98789192	peak_1260	1000	*	217.99	6.88711	3.97688	91	Distal Intergenic	112747	ENSG00000226053	729987	LINC01776	long intergenic non-protein coding RNA 1776
chr1	98789479	98789922	peak_1261	1000	*	466.844	6.66471	3.812	97	Distal Intergenic	113212	ENSG00000226053	729987	LINC01776	long intergenic non-protein coding RNA 1776
chr1	98855408	98855630	peak_1262	1000	*	378.06	7.96358	4.74636	133	Distal Intergenic	179141	ENSG00000226053	729987	LINC01776	long intergenic non-protein coding RNA 1776
chr1	99127065	99127390	peak_1263	1000	*	626.567	8.42593	5.06087	153	Promoter	0	ENSG00000162627	51375	SNX7	sorting nexin 7
chr1	99127562	99127848	peak_1264	732	*	210.092	5.94841	3.27137	113	Promoter	326	ENSG00000162627	51375	SNX7	sorting nexin 7
chr1	99457304	99457518	peak_1265	1000	*	233.944	6.56143	3.73362	104	Introns	-12314	ENSG00000232825	100129620	LOC100129620	uncharacterized LOC100129620
chr1	99729828	99730152	peak_1266	1000	*	342.437	7.14897	4.16587	229	Promoter	0	ENSG00000117600	9890	PLPPR4	phospholipid phosphatase related 4
chr1	99732293	99732657	peak_1267	1000	*	575.692	7.83718	4.65766	199	Promoter	2445	ENSG00000117600	9890	PLPPR4	phospholipid phosphatase related 4
chr1	99922886	99923614	peak_1268	1000	*	1877.84	10.6713	6.44419	287	Distal Intergenic	-187817	ENSG00000099260	54873	PALMD	palmdelphin
chr1	99931128	99931506	peak_1269	1000	*	853.728	9.22607	5.58344	214	Distal Intergenic	-179925	ENSG00000099260	54873	PALMD	palmdelphin
chr1	100065266	100065482	peak_1270	1000	*	222.599	6.29404	3.5317	161	Distal Intergenic	-45949	ENSG00000099260	54873	PALMD	palmdelphin
chr1	100128141	100128442	peak_1271	1000	*	490.332	7.96065	4.74441	182	Introns	16710	ENSG00000099260	54873	PALMD	palmdelphin
chr1	100148069	100148323	peak_1272	1000	*	278.646	6.61857	3.7782	156	Introns	36638	ENSG00000099260	54873	PALMD	palmdelphin
chr1	100274299	100274625	peak_1273	1000	*	686.689	9.11441	5.51169	171	Distal Intergenic	-41015	ENSG00000162688	178	AGL	amylo-alpha-1, 6-glucosidase, 4-alpha-glucanotransferase
chr1	100315501	100316029	peak_1274	977	*	516.685	7.3722	4.32907	98	Promoter	0	ENSG00000162688	178	AGL	amylo-alpha-1, 6-glucosidase, 4-alpha-glucanotransferase
chr1	100435448	100435646	peak_1275	1000	*	255.167	7.12299	4.14899	85	Promoter	103	ENSG00000117620	23443	SLC35A3	solute carrier family 35 member A3
chr1	100503488	100503767	peak_1276	1000	*	665.764	9.50119	5.75445	115	Promoter	-22	ENSG00000156875	64645	MFSD14A	major facilitator superfamily domain containing 14A
chr1	100598233	100598981	peak_1277	1000	*	1257.26	10.7321	6.47662	382	Promoter	0	ENSG00000156876	163786	SASS6	SAS-6 centriolar assembly protein
chr1	100610711	100611042	peak_1278	883	*	293.173	6.29404	3.5317	237	Introns	12005	ENSG00000122435	54482	TRMT13	tRNA methyltransferase 13 homolog
chr1	100715286	100715620	peak_1279	1000	*	1064.11	11.0013	6.62015	155	Promoter	0	ENSG00000137992	1629	DBT	dihydrolipoamide branched chain transacylase E2
chr1	100731610	100731864	peak_1280	1000	*	366.477	7.38883	4.33992	178	Promoter	0	ENSG00000137996	8634	RTCA	RNA 3'-terminal phosphate cyclase
chr1	100816837	100817412	peak_1281	1000	*	874.191	9.49524	5.75076	377	Introns	6253	ENSG00000079335	8556	CDC14A	cell division cycle 14A
chr1	100817724	100818327	peak_1282	1000	*	1291.42	10.3345	6.25225	168	5' UTR	7140	ENSG00000079335	8556	CDC14A	cell division cycle 14A
chr1	101062645	101063161	peak_1283	1000	*	665.75	8.18477	4.89752	169	Distal Intergenic	49399		100128787	LINC01349	long intergenic non-protein coding RNA 1349
chr1	101087602	101088002	peak_1284	1000	*	1071.69	9.69209	5.87141	267	Distal Intergenic	24558		100128787	LINC01349	long intergenic non-protein coding RNA 1349
chr1	101092926	101093251	peak_1285	1000	*	390.135	7.60048	4.49236	114	Introns	19309		100128787	LINC01349	long intergenic non-protein coding RNA 1349
chr1	101096764	101096995	peak_1286	1000	*	313.508	7.12299	4.14899	113	Introns	15565		100128787	LINC01349	long intergenic non-protein coding RNA 1349
chr1	101328077	101328398	peak_1287	1000	*	417.738	7.6142	4.50157	208	Distal Intergenic	32337	ENSG00000162694	2135	EXTL2	exostosin like glycosyltransferase 2
chr1	101360192	101360505	peak_1288	901	*	282.889	7.57449	4.47229	218	Promoter	230	ENSG00000162694	2135	EXTL2	exostosin like glycosyltransferase 2
chr1	101360619	101360809	peak_1289	1000	*	202.403	6.51215	3.69559	89	Promoter	0	ENSG00000162694	2135	EXTL2	exostosin like glycosyltransferase 2
chr1	101361189	101361776	peak_1290	1000	*	1230.43	10.2269	6.19018	444	Promoter	0	ENSG00000162695	148867	SLC30A7	solute carrier family 30 member 7
chr1	101491288	101491734	peak_1291	1000	*	459.937	7.28378	4.26526	120	Promoter	0	ENSG00000117543	51611	DPH5	diphthamide biosynthesis 5
chr1	101640293	101640641	peak_1292	1000	*	512.393	7.68205	4.54961	290	Distal Intergenic	-61664	ENSG00000170989	1901	S1PR1	sphingosine-1-phosphate receptor 1
chr1	101666103	101666418	peak_1293	1000	*	974.205	10.6155	6.41303	212	Distal Intergenic	-35887	ENSG00000170989	1901	S1PR1	sphingosine-1-phosphate receptor 1
chr1	101703024	101703367	peak_1294	818	*	281.358	6.43901	3.6433	204	Promoter	719	ENSG00000170989	1901	S1PR1	sphingosine-1-phosphate receptor 1
chr1	101704325	101704510	peak_1295	1000	*	233.808	6.85881	3.95483	81	Promoter	2020	ENSG00000170989	1901	S1PR1	sphingosine-1-phosphate receptor 1
chr1	101719579	101719848	peak_1296	981	*	264.872	6.34305	3.56872	158	Distal Intergenic	17274	ENSG00000170989	1901	S1PR1	sphingosine-1-phosphate receptor 1
chr1	101754082	101754364	peak_1297	1000	*	387.074	7.32496	4.2951	153	Distal Intergenic	51777	ENSG00000170989	1901	S1PR1	sphingosine-1-phosphate receptor 1
chr1	103324282	103324603	peak_1298	1000	*	401.997	7.42349	4.36535	70	Distal Intergenic	249449	ENSG00000060718	1301	COL11A1	collagen type XI alpha 1 chain
chr1	103363079	103363417	peak_1299	1000	*	476.812	7.33977	4.30491	206	Introns	210635	ENSG00000060718	1301	COL11A1	collagen type XI alpha 1 chain
chr1	104068462	104069030	peak_1300	747	*	425.171	7.86441	4.67753	84	Promoter	0	ENSG00000185946	55599	RNPC3	RNA binding region (RNP1, RRM) containing 3
chr1	106027835	106028236	peak_1301	1000	*	887.668	8.10506	4.84277	95	Distal Intergenic	1412190	ENSG00000215869	100129138	LOC100129138	THAP domain containing 3 pseudogene
chr1	107221368	107221597	peak_1302	1000	*	329.515	7.1961	4.20133	88	Distal Intergenic	-377670	ENSG00000198890	55170	PRMT6	protein arginine methyltransferase 6
chr1	107242855	107243105	peak_1303	1000	*	291.416	7.00091	4.05811	105	Distal Intergenic	-356162	ENSG00000198890	55170	PRMT6	protein arginine methyltransferase 6
chr1	107479818	107480115	peak_1304	1000	*	518.804	7.84048	4.65967	137	Distal Intergenic	-119152	ENSG00000198890	55170	PRMT6	protein arginine methyltransferase 6
chr1	107599182	107599381	peak_1305	1000	*	343.263	7.89683	4.69941	105	Promoter	0	ENSG00000198890	55170	PRMT6	protein arginine methyltransferase 6
chr1	107619457	107619856	peak_1306	1000	*	783.564	8.85637	5.34394	230	Distal Intergenic	20190	ENSG00000198890	55170	PRMT6	protein arginine methyltransferase 6
chr1	107681713	107681971	peak_1307	970	*	251.32	6.29404	3.5317	125	Promoter	-658	ENSG00000162631	22854	NTNG1	netrin G1
chr1	108190723	108190968	peak_1308	1000	*	373.011	8.03621	4.79658	149	Introns	-316097	ENSG00000230489	100873946	VAV3-AS1	VAV3 antisense RNA 1
chr1	108479187	108479463	peak_1309	1000	*	464.184	8.2372	4.93367	92	Introns	-27602	ENSG00000230489	100873946	VAV3-AS1	VAV3 antisense RNA 1
chr1	108552494	108552689	peak_1310	1000	*	251.607	7.13241	4.15619	81	Distal Intergenic	-44949	ENSG00000134215	10451	VAV3	vav guanine nucleotide exchange factor 3
chr1	108591766	108592167	peak_1311	909	*	365.321	6.94172	4.01609	283	Distal Intergenic	-84221	ENSG00000134215	10451	VAV3	vav guanine nucleotide exchange factor 3
chr1	108596061	108596273	peak_1312	1000	*	242.813	6.88979	3.97841	113	Distal Intergenic	-88516	ENSG00000134215	10451	VAV3	vav guanine nucleotide exchange factor 3
chr1	108650316	108650594	peak_1313	1000	*	345.096	7.18285	4.19328	190	Distal Intergenic	92386	ENSG00000085491	29957	SLC25A24	solute carrier family 25 member 24
chr1	108742739	108743130	peak_1314	1000	*	857.69	9.38869	5.68498	246	Promoter	0	ENSG00000085491	29957	SLC25A24	solute carrier family 25 member 24
chr1	108743452	108743676	peak_1315	1000	*	322.031	7.12299	4.14899	62	Promoter	-472	ENSG00000085491	29957	SLC25A24	solute carrier family 25 member 24
chr1	109102487	109102746	peak_1316	1000	*	308.615	7.23835	4.23323	113	Promoter	-225	ENSG00000162636	284611	FAM102B	family with sequence similarity 102 member B
chr1	109133582	109133968	peak_1317	1000	*	606.198	7.54014	4.44772	144	Introns	30611	ENSG00000162636	284611	FAM102B	family with sequence similarity 102 member B
chr1	109234787	109235022	peak_1318	1000	*	474.077	8.23312	4.93103	142	Promoter	0	ENSG00000134186	55119	PRPF38B	pre-mRNA processing factor 38B
chr1	109262576	109262812	peak_1319	1000	*	341.631	7.53066	4.4406	171	Introns	7020	ENSG00000143107	163479	FNDC7	fibronectin type III domain containing 7
chr1	109263933	109264214	peak_1320	1000	*	324.059	6.93616	4.01254	193	Introns	8377	ENSG00000143107	163479	FNDC7	fibronectin type III domain containing 7
chr1	109289044	109289723	peak_1321	1000	*	862.909	8.42593	5.06087	246	Promoter	0	ENSG00000116266	6814	STXBP3	syntaxin binding protein 3
chr1	109289973	109290154	peak_1322	1000	*	276.263	7.1479	4.16552	93	Promoter	688	ENSG00000116266	6814	STXBP3	syntaxin binding protein 3
chr1	109373083	109373536	peak_1323	1000	*	837.421	9.20075	5.56557	216	Exons	-26303	ENSG00000203897	642864	SPATA42	spermatogenesis associated 42
chr1	109419440	109419672	peak_1324	1000	*	246.032	6.55944	3.73362	79	Promoter	0	ENSG00000121957	29899	GPSM2	G protein signaling modulator 2
chr1	109505705	109506233	peak_1325	1000	*	714.454	7.84194	4.66021	449	Promoter	0	ENSG00000121940	23155	CLCC1	chloride channel CLIC like 1
chr1	109584643	109584882	peak_1326	1000	*	430.445	7.88433	4.69017	107	Promoter	0	ENSG00000085433	22911	WDR47	WD repeat domain 47
chr1	109618539	109618817	peak_1327	1000	*	503.351	8.40179	5.04512	120	Promoter	0	ENSG00000197780	6884	TAF13	TATA-box binding protein associated factor 13
chr1	109633215	109633631	peak_1328	1000	*	418.048	7.69759	4.56094	151	Promoter	0	ENSG00000215717	56900	TMEM167B	transmembrane protein 167B
chr1	109642640	109642886	peak_1329	1000	*	259.296	6.43901	3.6433	84	Promoter	0	ENSG00000278249	677766	SCARNA2	small Cajal body-specific RNA 2
chr1	109704673	109705218	peak_1330	528	*	288.031	6.15432	3.42609	404	Introns	48088	ENSG00000116299	57535	KIAA1324	KIAA1324
chr1	109739810	109740401	peak_1331	1000	*	1486.65	10.4186	6.30004	387	Exons	-16114	ENSG00000031698	6301	SARS	seryl-tRNA synthetase
chr1	109743898	109744179	peak_1332	1000	*	497.524	7.57449	4.47229	143	Introns	-12336	ENSG00000031698	6301	SARS	seryl-tRNA synthetase
chr1	109825738	109826172	peak_1333	1000	*	925.98	9.06486	5.4791	114	Promoter	0	ENSG00000134222	84722	PSRC1	proline and serine rich coiled-coil 1
chr1	109913315	109913558	peak_1334	926	*	225.948	6.45628	3.65362	76	Introns	27005	ENSG00000134243	6272	SORT1	sortilin 1
chr1	109968965	109969422	peak_1335	1000	*	1050.25	9.18974	5.56043	254	Promoter	0	ENSG00000143106	5686	PSMA5	proteasome subunit alpha 5
chr1	110036531	110036997	peak_1336	1000	*	468.086	6.88009	3.97159	163	Promoter	0	ENSG00000174151	284613	CYB561D1	cytochrome b561 family member D1
chr1	110091084	110091311	peak_1337	1000	*	272.885	6.50104	3.68919	88	Promoter	0	ENSG00000065135	2773	GNAI3	G protein subunit alpha i3
chr1	110159964	110160316	peak_1338	1000	*	630.777	8.17591	4.89	135	Promoter	-1810	ENSG00000116337	271	AMPD2	adenosine monophosphate deaminase 2
chr1	110163485	110163794	peak_1339	1000	*	564.168	8.21569	4.91828	153	Promoter	1359	ENSG00000116337	271	AMPD2	adenosine monophosphate deaminase 2
chr1	110210480	110210753	peak_1340	1000	*	557.102	8.37968	5.02905	132	5' UTR	11782	ENSG00000168765	2948	GSTM4	glutathione S-transferase mu 4
chr1	110363925	110364202	peak_1341	1000	*	348.543	6.89483	3.97962	178	Distal Intergenic	-57281	ENSG00000198758	79574	EPS8L3	EPS8 like 3
chr1	110419965	110420365	peak_1342	1000	*	611.932	7.42248	4.36535	77	Distal Intergenic	-32868	ENSG00000184371	1435	CSF1	colony stimulating factor 1
chr1	110457294	110457702	peak_1343	1000	*	443.704	6.62552	3.7799	242	Introns	4061	ENSG00000184371	1435	CSF1	colony stimulating factor 1
chr1	110527135	110527773	peak_1344	1000	*	918.933	8.53581	5.13364	176	Promoter	0	ENSG00000168710	10768	AHCYL1	adenosylhomocysteinase like 1
chr1	110546401	110547010	peak_1345	1000	*	1165.23	8.8204	5.32125	372	5' UTR	19014	ENSG00000168710	10768	AHCYL1	adenosylhomocysteinase like 1
chr1	110577046	110577297	peak_1346	1000	*	333.231	6.99755	4.05546	76	Promoter	2847	ENSG00000143093	85369	STRIP1	striatin interacting protein 1
chr1	110599493	110599747	peak_1347	1000	*	324.504	7.13241	4.15619	152	Distal Intergenic	13575	ENSG00000156150	257	ALX3	ALX homeobox 3
chr1	110693025	110693246	peak_1348	1000	*	280.49	6.94525	4.01809	105	Promoter	0	ENSG00000197106	388662	SLC6A17	solute carrier family 6 member 17
chr1	110752653	110753214	peak_1349	1000	*	765.69	8.97702	5.42349	147	Promoter	-122	ENSG00000116396	3749	KCNC4	potassium voltage-gated channel subfamily C member 4
chr1	110778293	110779376	peak_1350	1000	*	2595.46	11.2014	6.72394	316	Distal Intergenic	24957	ENSG00000116396	3749	KCNC4	potassium voltage-gated channel subfamily C member 4
chr1	110850808	110851245	peak_1351	1000	*	754.029	8.60182	5.17649	244	Introns	30548	ENSG00000227963	440600	RBM15-AS1	RBM15 antisense RNA 1
chr1	110852351	110852751	peak_1352	1000	*	734.167	8.78192	5.29598	129	Introns	29042	ENSG00000227963	440600	RBM15-AS1	RBM15 antisense RNA 1
chr1	110880864	110882153	peak_1353	1000	*	3729.96	12.731	7.51597	634	Promoter	0	ENSG00000227963	440600	RBM15-AS1	RBM15 antisense RNA 1
chr1	110882409	110882790	peak_1354	531	*	203.031	5.90233	3.23452	323	Promoter	464	ENSG00000162775	64783	RBM15	RNA binding motif protein 15
chr1	110925994	110926364	peak_1355	578	*	214.421	6.13422	3.41167	108	Introns	7340	ENSG00000168679	9122	SLC16A4	solute carrier family 16 member 4
chr1	110933423	110933875	peak_1356	836	*	378.532	7.42349	4.36535	262	Promoter	0	ENSG00000168679	9122	SLC16A4	solute carrier family 16 member 4
chr1	110936380	110936921	peak_1357	912	*	494.306	7.18597	4.1943	381	Promoter	-2676	ENSG00000168679	9122	SLC16A4	solute carrier family 16 member 4
chr1	110950206	110950478	peak_1358	1000	*	358.651	7.25434	4.24254	86	Promoter	0	ENSG00000224699	101410535	LAMTOR5-AS1	LAMTOR5 antisense RNA 1
chr1	110979352	110979731	peak_1359	809	*	307.384	6.99092	4.05314	135	Distal Intergenic	-14057	ENSG00000143125	84432	PROK1	prokineticin 1
chr1	110983545	110983863	peak_1360	1000	*	437.005	7.4992	4.41854	210	Distal Intergenic	-9925	ENSG00000143125	84432	PROK1	prokineticin 1
chr1	111006397	111006590	peak_1361	1000	*	232.887	6.83704	3.93925	138	Distal Intergenic	-9788	ENSG00000240194	643160	CYMP	chymosin pseudogene
chr1	111007052	111007317	peak_1362	1000	*	375.732	7.70386	4.56451	108	Distal Intergenic	-9061	ENSG00000240194	643160	CYMP	chymosin pseudogene
chr1	111019804	111020011	peak_1363	1000	*	284.883	6.89404	3.97962	95	Introns	3426	ENSG00000240194	643160	CYMP	chymosin pseudogene
chr1	111188685	111188974	peak_1364	724	*	210.049	6.04695	3.34375	112	Distal Intergenic	-14589	ENSG00000177301	3737	KCNA2	potassium voltage-gated channel subfamily A member 2
chr1	111190087	111190354	peak_1365	809	*	216.75	6.02561	3.32963	188	Distal Intergenic	-15991	ENSG00000177301	3737	KCNA2	potassium voltage-gated channel subfamily A member 2
chr1	111505837	111506240	peak_1366	909	*	367.037	6.84454	3.94289	330	Promoter	326	ENSG00000121931	55791	LRIF1	ligand dependent nuclear receptor interacting factor 1
chr1	111506429	111506933	peak_1367	1000	*	1904	13.2494	7.82473	147	Promoter	0	ENSG00000121931	55791	LRIF1	ligand dependent nuclear receptor interacting factor 1
chr1	111625134	111625437	peak_1368	960	*	291.756	6.91777	3.99851	82	Distal Intergenic	-56812	ENSG00000134255	10390	CEPT1	choline/ethanolamine phosphotransferase 1
chr1	111682242	111683440	peak_1369	983	*	1178.9	8.77176	5.29025	508	Promoter	0	ENSG00000134255	10390	CEPT1	choline/ethanolamine phosphotransferase 1
chr1	111733910	111734509	peak_1370	1000	*	1257.23	10.4486	6.31723	497	Introns	12651	ENSG00000162777	79961	DENND2D	DENN domain containing 2D
chr1	111771153	111771362	peak_1371	1000	*	339.085	7.26618	4.25162	98	Promoter	872	ENSG00000064886	1117	CHI3L2	chitinase 3 like 2
chr1	111777623	111777784	peak_1372	1000	*	222.944	6.84054	3.9413	89	Exons	7342	ENSG00000064886	1117	CHI3L2	chitinase 3 like 2
chr1	111817750	111818047	peak_1373	755	*	224.904	6.1722	3.43901	77	Distal Intergenic	-5099	ENSG00000203878	149620	CHIAP2	chitinase, acidic pseudogene 2
chr1	111991465	111992354	peak_1374	1000	*	1125.28	9.28654	5.62133	481	Promoter	0	ENSG00000116455	79084	WDR77	WD repeat domain 77
chr1	112050200	112050442	peak_1375	827	*	201.061	6.56687	3.73739	94	Introns	33596	ENSG00000143110	128346	C1orf162	chromosome 1 open reading frame 162
chr1	112095861	112096133	peak_1376	1000	*	458.21	7.43402	4.3725	162	Introns	10464	ENSG00000282608	140	ADORA3	adenosine A3 receptor
chr1	112102398	112102908	peak_1377	1000	*	594.379	8.13486	4.86343	389	Introns	3689	ENSG00000282608	140	ADORA3	adenosine A3 receptor
chr1	112107714	112108121	peak_1378	1000	*	917.184	9.19444	5.56273	148	Promoter	-1117	ENSG00000282608	140	ADORA3	adenosine A3 receptor
chr1	112135425	112135876	peak_1379	1000	*	779.764	8.34714	5.00765	169	Introns	15064	ENSG00000231346	100129269	LINC01160	long intergenic non-protein coding RNA 1160
chr1	112162216	112162524	peak_1380	1000	*	657.842	8.31691	4.98757	188	5' UTR	-11276	ENSG00000231346	100129269	LINC01160	long intergenic non-protein coding RNA 1160
chr1	112281935	112282342	peak_1381	1000	*	669.852	8.89381	5.36838	123	Promoter	-121	ENSG00000227811	100506343	INKA2-AS1	INKA2 antisense RNA 1
chr1	112286255	112286717	peak_1382	1000	*	884.648	8.63293	5.19859	127	Introns	3792	ENSG00000227811	100506343	INKA2-AS1	INKA2 antisense RNA 1
chr1	112297919	112298817	peak_1383	1000	*	1658.42	10.1392	6.1399	295	Promoter	0	ENSG00000064703	11218	DDX20	DEAD-box helicase 20
chr1	112806163	112806499	peak_1384	623	*	210.028	6.25631	3.50421	98	Distal Intergenic	-132301	ENSG00000143079	55917	CTTNBP2NL	CTTNBP2 N-terminal like
chr1	112902943	112903151	peak_1385	1000	*	233.598	6.56143	3.73362	108	Distal Intergenic	-35649	ENSG00000143079	55917	CTTNBP2NL	CTTNBP2 N-terminal like
chr1	112912355	112912585	peak_1386	1000	*	356.779	7.04767	4.0927	133	Distal Intergenic	-26215	ENSG00000143079	55917	CTTNBP2NL	CTTNBP2 N-terminal like
chr1	112936725	112937435	peak_1387	1000	*	1199.25	10.1389	6.1399	212	Promoter	-1365	ENSG00000143079	55917	CTTNBP2NL	CTTNBP2 N-terminal like
chr1	112938606	112939079	peak_1388	1000	*	796.407	9.08454	5.49285	147	Promoter	0	ENSG00000143079	55917	CTTNBP2NL	CTTNBP2 N-terminal like
chr1	112946962	112947214	peak_1389	1000	*	358.484	7.49759	4.41851	83	Introns	8162	ENSG00000143079	55917	CTTNBP2NL	CTTNBP2 N-terminal like
chr1	113008785	113009053	peak_1390	756	*	203.447	5.95131	3.27257	188	Promoter	-987	ENSG00000134245	7482	WNT2B	Wnt family member 2B
chr1	113065331	113065536	peak_1391	1000	*	314.528	7.37966	4.33393	99	Downstream	55291	ENSG00000134245	7482	WNT2B	Wnt family member 2B
chr1	113162237	113162514	peak_1392	1000	*	577.879	8.16813	4.88705	178	Promoter	0	ENSG00000007341	54879	ST7L	suppression of tumorigenicity 7 like
chr1	113247388	113248241	peak_1393	1000	*	1858.41	9.59227	5.81012	430	Promoter	1784	ENSG00000155366	389	RHOC	ras homolog family member C
chr1	113249695	113250185	peak_1394	1000	*	562.66	7.67144	4.54042	400	Promoter	0	ENSG00000155366	389	RHOC	ras homolog family member C
chr1	113257883	113258287	peak_1395	1000	*	432.224	7.66403	4.53656	239	Promoter	0	ENSG00000155367	333926	PPM1J	protein phosphatase, Mg2+/Mn2+ dependent 1J
chr1	113258974	113259186	peak_1396	1000	*	364.034	7.34253	4.30617	92	Promoter	-1024	ENSG00000155367	333926	PPM1J	protein phosphatase, Mg2+/Mn2+ dependent 1J
chr1	113265828	113266126	peak_1397	952	*	284.779	6.3372	3.56488	212	Promoter	2639	ENSG00000184599	284467	FAM19A3	family with sequence similarity 19 member A3, C-C motif chemokine like
chr1	113278432	113278679	peak_1398	1000	*	351.597	7.12299	4.14899	94	Distal Intergenic	15243	ENSG00000184599	284467	FAM19A3	family with sequence similarity 19 member A3, C-C motif chemokine like
chr1	113498399	113499098	peak_1399	1000	*	972.236	8.05273	4.80677	414	Promoter	0	ENSG00000155380	6566	SLC16A1	solute carrier family 16 member 1
chr1	113513712	113513941	peak_1400	901	*	207.211	6.09564	3.38217	129	Introns	-14737	ENSG00000155380	6566	SLC16A1	solute carrier family 16 member 1
chr1	113585344	113585680	peak_1401	1000	*	466.593	7.75492	4.59952	175	Introns	-30151	ENSG00000198799	9860	LRIG2	leucine rich repeats and immunoglobulin like domains 2
chr1	113615324	113615482	peak_1402	1000	*	207.54	7.33821	4.30458	86	Promoter	-349	ENSG00000198799	9860	LRIG2	leucine rich repeats and immunoglobulin like domains 2
chr1	113615604	113616350	peak_1403	1000	*	1108.66	10.0688	6.09823	198	Promoter	0	ENSG00000198799	9860	LRIG2	leucine rich repeats and immunoglobulin like domains 2
chr1	113652838	113653116	peak_1404	1000	*	615.451	9.12397	5.51763	135	Exons	37007	ENSG00000198799	9860	LRIG2	leucine rich repeats and immunoglobulin like domains 2
chr1	113932558	113933188	peak_1405	1000	*	2273.31	11.4334	6.84375	229	Promoter	-287	ENSG00000081026	260425	MAGI3	membrane associated guanylate kinase, WW and PDZ domain containing 3
chr1	113999612	113999858	peak_1406	1000	*	514.415	8.72923	5.26258	134	Introns	66137	ENSG00000081026	260425	MAGI3	membrane associated guanylate kinase, WW and PDZ domain containing 3
chr1	114076784	114077079	peak_1407	1000	*	352.219	6.84447	3.94289	207	Introns	143309	ENSG00000081026	260425	MAGI3	membrane associated guanylate kinase, WW and PDZ domain containing 3
chr1	114084806	114085108	peak_1408	1000	*	494.195	8.25609	4.9444	121	Introns	151331	ENSG00000081026	260425	MAGI3	membrane associated guanylate kinase, WW and PDZ domain containing 3
chr1	114302019	114302275	peak_1409	1000	*	443.347	8.20611	4.91243	86	Promoter	0	ENSG00000116793	10745	PHTF1	putative homeodomain transcription factor 1
chr1	114354454	114355306	peak_1410	1000	*	1756.02	11.2732	6.76194	667	Promoter	0	ENSG00000081019	54665	RSBN1	round spermatid basic protein 1
chr1	114411076	114411330	peak_1411	910	*	232	6.51223	3.69559	118	Introns	3045	ENSG00000134242	26191	PTPN22	protein tyrosine phosphatase, non-receptor type 22
chr1	114447175	114448047	peak_1412	1000	*	2683.12	12.1701	7.21511	505	Promoter	0	ENSG00000134262	10717	AP4B1	adaptor related protein complex 4 subunit beta 1
chr1	114472073	114472329	peak_1413	1000	*	429.374	7.69097	4.55581	97	Promoter	77	ENSG00000163349	204851	HIPK1	homeodomain interacting protein kinase 1
chr1	114521497	114521699	peak_1414	1000	*	220.849	6.59217	3.75677	146	Promoter	-331	ENSG00000116774	56944	OLFML3	olfactomedin like 3
chr1	114521837	114522368	peak_1415	1000	*	948.393	9.35336	5.66276	216	Promoter	0	ENSG00000116774	56944	OLFML3	olfactomedin like 3
chr1	114524736	114525528	peak_1416	1000	*	1273.16	9.19944	5.5651	694	Promoter	2706	ENSG00000116774	56944	OLFML3	olfactomedin like 3
chr1	114863243	114863598	peak_1417	1000	*	879.704	9.96942	6.03904	98	Distal Intergenic	-166771	ENSG00000134207	148281	SYT6	synaptotagmin 6
chr1	114889171	114889449	peak_1418	1000	*	613.527	8.97675	5.42349	97	Distal Intergenic	164332	ENSG00000197323	51592	TRIM33	tripartite motif containing 33
chr1	115053732	115054219	peak_1419	1000	*	718.226	8.44216	5.07243	190	Promoter	0	ENSG00000197323	51592	TRIM33	tripartite motif containing 33
chr1	115124166	115124508	peak_1420	1000	*	800.755	9.45385	5.72566	167	Promoter	0	ENSG00000116752	10286	BCAS2	BCAS2, pre-mRNA processing factor
chr1	115212419	115213387	peak_1421	1000	*	1698.16	10.275	6.21831	331	Promoter	0	ENSG00000175984	163259	DENND2C	DENN domain containing 2C
chr1	115259316	115259555	peak_1422	1000	*	440.884	7.62828	4.51112	136	Promoter	0	ENSG00000213281	4893	NRAS	NRAS proto-oncogene, GTPase
chr1	115300027	115300330	peak_1423	1000	*	793.085	9.88431	5.98758	177	Promoter	341	ENSG00000009307	7812	CSDE1	cold shock domain containing E1
chr1	115300518	115300870	peak_1424	1000	*	956.991	9.91135	6.00386	111	Promoter	0	ENSG00000009307	7812	CSDE1	cold shock domain containing E1
chr1	115323006	115323473	peak_1425	1000	*	701.013	7.78653	4.62292	255	Promoter	0	ENSG00000052723	80143	SIKE1	suppressor of IKBKE 1
chr1	115599015	115599391	peak_1426	906	*	341.577	6.2018	3.46383	262	Introns	26570	ENSG00000134200	7252	TSHB	thyroid stimulating hormone beta
chr1	115632648	115633082	peak_1427	1000	*	715.963	7.98346	4.75938	82	Promoter	-527	ENSG00000134198	10100	TSPAN2	tetraspanin 2
chr1	115677710	115678121	peak_1428	1000	*	718.781	8.42293	5.05875	225	Distal Intergenic	-45589	ENSG00000134198	10100	TSPAN2	tetraspanin 2
chr1	115711281	115711891	peak_1429	1000	*	1090.44	9.03987	5.46349	241	Distal Intergenic	-79160	ENSG00000134198	10100	TSPAN2	tetraspanin 2
chr1	115721960	115722590	peak_1430	1000	*	2093.72	12.3377	7.30204	260	Distal Intergenic	-89839	ENSG00000134198	10100	TSPAN2	tetraspanin 2
chr1	115727641	115727865	peak_1431	998	*	224.501	6.39309	3.60813	89	Distal Intergenic	-95520	ENSG00000134198	10100	TSPAN2	tetraspanin 2
chr1	115732611	115733158	peak_1432	1000	*	1078.32	9.04526	5.46804	251	Distal Intergenic	-100490	ENSG00000134198	10100	TSPAN2	tetraspanin 2
chr1	115782048	115782409	peak_1433	1000	*	509.006	7.38892	4.33992	264	Distal Intergenic	98448	ENSG00000134259	4803	NGF	nerve growth factor
chr1	115794533	115794756	peak_1434	1000	*	361.975	7.59204	4.48488	86	Distal Intergenic	86101	ENSG00000134259	4803	NGF	nerve growth factor
chr1	115822732	115823054	peak_1435	1000	*	336.978	7.37911	4.33393	164	Distal Intergenic	57803	ENSG00000134259	4803	NGF	nerve growth factor
chr1	115845016	115845315	peak_1436	1000	*	471.784	8.28042	4.96304	125	Introns	35542	ENSG00000134259	4803	NGF	nerve growth factor
chr1	115873198	115873551	peak_1437	1000	*	519.935	8.03595	4.79658	96	Introns	7306	ENSG00000134259	4803	NGF	nerve growth factor
chr1	115880748	115880975	peak_1438	1000	*	339.844	7.92308	4.71823	94	Promoter	0	ENSG00000134259	4803	NGF	nerve growth factor
chr1	115915910	115916353	peak_1439	1000	*	979.125	9.32357	5.64433	178	Distal Intergenic	-35053	ENSG00000134259	4803	NGF	nerve growth factor
chr1	115968868	115969152	peak_1440	1000	*	421.327	7.25434	4.24254	119	Distal Intergenic	-88011	ENSG00000134259	4803	NGF	nerve growth factor
chr1	115973456	115973691	peak_1441	1000	*	289.467	7.3055	4.27993	165	Distal Intergenic	-92599	ENSG00000134259	4803	NGF	nerve growth factor
chr1	116088392	116088650	peak_1442	1000	*	520.278	8.5252	5.12618	95	Distal Intergenic	-95924	ENSG00000173218	81839	VANGL1	VANGL planar cell polarity protein 1
chr1	116088761	116089223	peak_1443	1000	*	586.054	7.498	4.41851	184	Distal Intergenic	-95351	ENSG00000173218	81839	VANGL1	VANGL planar cell polarity protein 1
chr1	116138394	116138703	peak_1444	1000	*	420.626	7.78653	4.62292	80	Distal Intergenic	-45871	ENSG00000173218	81839	VANGL1	VANGL planar cell polarity protein 1
chr1	116221750	116221944	peak_1445	1000	*	377.27	8.32778	4.99501	111	Introns	37176	ENSG00000173218	81839	VANGL1	VANGL planar cell polarity protein 1
chr1	116270525	116270835	peak_1446	872	*	271.125	6.34017	3.56602	186	Introns	40591	ENSG00000118729	845	CASQ2	calsequestrin 2
chr1	116314484	116314762	peak_1447	1000	*	293.885	6.8081	3.91816	107	Distal Intergenic	-3058	ENSG00000118729	845	CASQ2	calsequestrin 2
chr1	116325651	116325930	peak_1448	1000	*	679.005	9.22607	5.58344	100	Distal Intergenic	-14225	ENSG00000118729	845	CASQ2	calsequestrin 2
chr1	116371926	116372195	peak_1449	1000	*	445.192	7.50889	4.42706	154	Distal Intergenic	11552	ENSG00000177551	4808	NHLH2	nescient helix-loop-helix 2
chr1	116520207	116520520	peak_1450	1000	*	654.241	8.28042	4.96304	89	Promoter	1088	ENSG00000163393	55356	SLC22A15	solute carrier family 22 member 15
chr1	116658132	116658484	peak_1451	1000	*	916.171	10.4186	6.30004	110	Introns	3756	ENSG00000173212	126868	MAB21L3	mab-21 like 3
chr1	116665384	116665864	peak_1452	1000	*	946.012	10.3696	6.27316	293	Introns	11008	ENSG00000173212	126868	MAB21L3	mab-21 like 3
chr1	116694712	116694932	peak_1453	1000	*	422.927	7.77536	4.61494	98	Distal Intergenic	40336	ENSG00000173212	126868	MAB21L3	mab-21 like 3
chr1	116829273	116829648	peak_1454	993	*	373.393	7.42349	4.36535	182	Distal Intergenic	-85356	ENSG00000163399	476	ATP1A1	ATPase Na+/K+ transporting subunit alpha 1
chr1	116915350	116915972	peak_1455	1000	*	762.968	8.42826	5.0629	390	Promoter	346	ENSG00000163399	476	ATP1A1	ATPase Na+/K+ transporting subunit alpha 1
chr1	116920546	116920819	peak_1456	1000	*	403.181	8.09031	4.8335	114	Introns	5542	ENSG00000163399	476	ATP1A1	ATPase Na+/K+ transporting subunit alpha 1
chr1	117051459	117052222	peak_1457	1000	*	901.708	8.0681	4.81794	674	Distal Intergenic	61493	ENSG00000116815	965	CD58	CD58 molecule
chr1	117112963	117113188	peak_1458	1000	*	334.012	7.83294	4.65537	126	Promoter	527	ENSG00000116815	965	CD58	CD58 molecule
chr1	117113412	117113860	peak_1459	1000	*	688.205	8.34806	5.00824	314	Promoter	0	ENSG00000116815	965	CD58	CD58 molecule
chr1	117116392	117116624	peak_1460	974	*	226.828	6.56953	3.73845	83	Promoter	-2677	ENSG00000116815	965	CD58	CD58 molecule
chr1	117320417	117320789	peak_1461	1000	*	423.186	6.85178	3.94936	183	Distal Intergenic	23331	ENSG00000116824	914	CD2	CD2 molecule
chr1	117391807	117392073	peak_1462	1000	*	399.775	7.61158	4.50009	131	Distal Intergenic	-60616	ENSG00000134247	5738	PTGFRN	prostaglandin F2 receptor inhibitor
chr1	117398603	117398814	peak_1463	1000	*	380.262	7.94418	4.73284	99	Distal Intergenic	-53875	ENSG00000134247	5738	PTGFRN	prostaglandin F2 receptor inhibitor
chr1	117424874	117425083	peak_1464	1000	*	319.741	7.48248	4.40698	85	Distal Intergenic	-27606	ENSG00000134247	5738	PTGFRN	prostaglandin F2 receptor inhibitor
chr1	117533261	117533666	peak_1465	1000	*	426.812	6.89166	3.97891	211	Distal Intergenic	-10706	ENSG00000134256	9398	CD101	CD101 molecule
chr1	117602400	117603020	peak_1466	1000	*	1421.85	11.5506	6.90351	400	Promoter	0	ENSG00000116830	8458	TTF2	transcription termination factor 2
chr1	117604664	117604916	peak_1467	1000	*	363.267	7.2433	4.23546	136	Promoter	1715	ENSG00000116830	8458	TTF2	transcription termination factor 2
chr1	117619902	117620398	peak_1468	1000	*	1112.2	9.67472	5.86014	267	Introns	-16867	ENSG00000215930	100126331	MIR942	microRNA 942
chr1	117635705	117636161	peak_1469	1000	*	1323.12	10.703	6.46021	229	Promoter	-1104	ENSG00000215930	100126331	MIR942	microRNA 942
chr1	117663995	117664980	peak_1470	1000	*	2052.22	12.0096	7.13863	444	Promoter	0	ENSG00000134253	80263	TRIM45	tripartite motif containing 45
chr1	117684835	117685253	peak_1471	1000	*	820.533	8.72194	5.25718	104	Downstream	-20424	ENSG00000134253	80263	TRIM45	tripartite motif containing 45
chr1	117689613	117690028	peak_1472	1000	*	881.823	9.35218	5.66241	209	Introns	-25202	ENSG00000134253	80263	TRIM45	tripartite motif containing 45
chr1	118148385	118148723	peak_1473	1000	*	764.676	9.27758	5.61556	165	Promoter	0	ENSG00000183508	54855	TENT5C	terminal nucleotidyltransferase 5C
chr1	118155495	118155710	peak_1474	1000	*	320.388	7.29346	4.27152	141	Introns	6891	ENSG00000183508	54855	TENT5C	terminal nucleotidyltransferase 5C
chr1	118215921	118216379	peak_1475	1000	*	519.019	8.44621	5.07455	305	Distal Intergenic	67317	ENSG00000183508	54855	TENT5C	terminal nucleotidyltransferase 5C
chr1	118238797	118239036	peak_1476	1000	*	499.63	8.85193	5.34276	141	Distal Intergenic	90193	ENSG00000183508	54855	TENT5C	terminal nucleotidyltransferase 5C
chr1	118239204	118239729	peak_1477	1000	*	842.489	7.71024	4.56782	282	Distal Intergenic	90600	ENSG00000183508	54855	TENT5C	terminal nucleotidyltransferase 5C
chr1	118296340	118296602	peak_1478	907	*	238.658	6.09904	3.3833	206	Distal Intergenic	147736	ENSG00000183508	54855	TENT5C	terminal nucleotidyltransferase 5C
chr1	118300360	118300587	peak_1479	1000	*	315.763	7.29346	4.27152	143	Distal Intergenic	151756	ENSG00000183508	54855	TENT5C	terminal nucleotidyltransferase 5C
chr1	118337848	118338181	peak_1480	1000	*	493.854	7.45899	4.39081	138	Distal Intergenic	134121	ENSG00000196505	54834	GDAP2	ganglioside induced differentiation associated protein 2
chr1	118364451	118364720	peak_1481	1000	*	504.904	8.29521	4.97216	133	Distal Intergenic	107582	ENSG00000196505	54834	GDAP2	ganglioside induced differentiation associated protein 2
chr1	118369152	118369708	peak_1482	1000	*	721.477	7.59148	4.4848	164	Distal Intergenic	102594	ENSG00000196505	54834	GDAP2	ganglioside induced differentiation associated protein 2
chr1	118370841	118371197	peak_1483	1000	*	775.059	8.87988	5.36114	205	Distal Intergenic	101105	ENSG00000196505	54834	GDAP2	ganglioside induced differentiation associated protein 2
chr1	118381605	118381870	peak_1484	1000	*	413.462	7.76079	4.60315	59	Distal Intergenic	90432	ENSG00000196505	54834	GDAP2	ganglioside induced differentiation associated protein 2
chr1	118471773	118472462	peak_1485	1000	*	1233.96	9.62199	5.82856	500	Promoter	0	ENSG00000196505	54834	GDAP2	ganglioside induced differentiation associated protein 2
chr1	118655975	118656255	peak_1486	1000	*	326.911	7.09253	4.12698	113	Introns	71593	ENSG00000155761	200162	SPAG17	sperm associated antigen 17
chr1	118678915	118679463	peak_1487	1000	*	1354.6	10.4785	6.33541	325	Introns	48385	ENSG00000155761	200162	SPAG17	sperm associated antigen 17
chr1	118690229	118690540	peak_1488	1000	*	693.297	9.15088	5.53549	152	Introns	37308	ENSG00000155761	200162	SPAG17	sperm associated antigen 17
chr1	118701612	118701923	peak_1489	1000	*	715.722	8.96174	5.41311	172	Introns	25925	ENSG00000155761	200162	SPAG17	sperm associated antigen 17
chr1	119490055	119490251	peak_1490	1000	*	271.159	7.09666	4.12922	99	Introns	41928	ENSG00000092607	6913	TBX15	T-box 15
chr1	119490494	119490857	peak_1491	1000	*	634.043	8.74871	5.27346	227	Introns	41322	ENSG00000092607	6913	TBX15	T-box 15
chr1	119503254	119503588	peak_1492	1000	*	396.12	7.02095	4.07437	181	Introns	28591	ENSG00000092607	6913	TBX15	T-box 15
chr1	119506215	119506536	peak_1493	768	*	247.398	6.33111	3.56092	154	Introns	25643	ENSG00000092607	6913	TBX15	T-box 15
chr1	119618313	119618726	peak_1494	700	*	289.9	6.25631	3.50421	99	Introns	64569	ENSG00000116874	10352	WARS2	tryptophanyl tRNA synthetase 2, mitochondrial
chr1	119623229	119623599	peak_1495	1000	*	558.689	7.24625	4.2366	287	Introns	59696	ENSG00000116874	10352	WARS2	tryptophanyl tRNA synthetase 2, mitochondrial
chr1	119682834	119683479	peak_1496	1000	*	1698.36	10.9251	6.57981	487	Promoter	0	ENSG00000116874	10352	WARS2	tryptophanyl tRNA synthetase 2, mitochondrial
chr1	119701773	119702108	peak_1497	1000	*	404.402	7.52271	4.43673	167	Introns	-18478	ENSG00000116874	10352	WARS2	tryptophanyl tRNA synthetase 2, mitochondrial
chr1	119703478	119703697	peak_1498	923	*	202.98	6.70324	3.83966	130	Introns	-20183	ENSG00000116874	10352	WARS2	tryptophanyl tRNA synthetase 2, mitochondrial
chr1	119822095	119822540	peak_1499	1000	*	683.424	8.85058	5.34235	97	Distal Intergenic	-88862	ENSG00000116882	51179	HAO2	hydroxyacid oxidase 2
chr1	119828120	119828396	peak_1500	1000	*	491.203	7.98211	4.75887	111	Distal Intergenic	-83006	ENSG00000116882	51179	HAO2	hydroxyacid oxidase 2
chr1	119916204	119916430	peak_1501	924	*	209.672	6.77362	3.89303	122	Introns	4802	ENSG00000116882	51179	HAO2	hydroxyacid oxidase 2
chr1	120190721	120191243	peak_1502	1000	*	856.565	8.53356	5.13264	214	Promoter	-331	ENSG00000143067	90874	ZNF697	zinc finger protein 697
chr1	120254396	120254625	peak_1503	1000	*	372.826	7.56759	4.46867	151	Promoter	0	ENSG00000092621	26227	PHGDH	phosphoglycerate dehydrogenase
chr1	120255030	120255569	peak_1504	1000	*	673.134	8.81898	5.32115	389	Promoter	611	ENSG00000092621	26227	PHGDH	phosphoglycerate dehydrogenase
chr1	120529783	120530048	peak_1505	1000	*	293.036	6.7858	3.90012	96	Introns	82269	ENSG00000134250	4853	NOTCH2	notch 2
chr1	120838250	120838817	peak_1506	1000	*	873.517	8.6093	5.18255	451	Promoter	-188	ENSG00000188610	653820	FAM72B	family with sequence similarity 72 member B
chr1	121225801	121226074	peak_1507	1000	*	305.42	6.87066	3.96492	156	Distal Intergenic	-34836	ENSG00000231752	647121	EMBP1	embigin pseudogene 1
chr1	143913292	143913589	peak_1512	1000	*	1098.86	12.0027	7.13636	191	Promoter	-149	ENSG00000215784	728833	FAM72D	family with sequence similarity 72 member D
chr1	144008258	144008547	peak_1513	781	*	226.445	5.96982	3.2862	99	Introns	-95115	ENSG00000215784	728833	FAM72D	family with sequence similarity 72 member D
chr1	144012726	144013155	peak_1514	1000	*	594.035	8.64245	5.20442	107	Introns	-99583	ENSG00000215784	728833	FAM72D	family with sequence similarity 72 member D
chr1	144533618	144534305	peak_1515	1000	*	1077.83	9.06399	5.47887	164	Introns	-11649		728875
chr1	144891616	144892065	peak_1516	1000	*	871.797	8.4999	5.11015	347	3' UTR	147927	ENSG00000178104	653513	LOC653513	phosphodiesterase 4D interacting protein-like
chr1	144931845	144932663	peak_1517	1000	*	1469.25	9.24898	5.59703	296	5' UTR	107329	ENSG00000178104	653513	LOC653513	phosphodiesterase 4D interacting protein-like
chr1	144936810	144937278	peak_1518	1000	*	782.758	8.04244	4.80123	156	Introns	102714	ENSG00000178104	653513	LOC653513	phosphodiesterase 4D interacting protein-like
chr1	144941240	144941575	peak_1519	1000	*	632.088	8.86801	5.35268	109	Introns	98417	ENSG00000178104	653513	LOC653513	phosphodiesterase 4D interacting protein-like
chr1	144989283	144989822	peak_1520	1000	*	1129.86	10.175	6.15987	311	Introns	50170	ENSG00000178104	653513	LOC653513	phosphodiesterase 4D interacting protein-like
chr1	145002954	145003482	peak_1521	1000	*	570.299	6.82882	3.93399	278	Introns	36510	ENSG00000178104	653513	LOC653513	phosphodiesterase 4D interacting protein-like
chr1	145009510	145009797	peak_1522	1000	*	726.724	11.0426	6.64098	125	Introns	30195	ENSG00000178104	653513	LOC653513	phosphodiesterase 4D interacting protein-like
chr1	145014594	145015489	peak_1523	1000	*	2023.23	13.4727	7.98656	772	Introns	24503	ENSG00000178104	653513	LOC653513	phosphodiesterase 4D interacting protein-like
chr1	145032267	145032864	peak_1524	1000	*	1238.49	9.67411	5.86014	165	Introns	7128	ENSG00000178104	653513	LOC653513	phosphodiesterase 4D interacting protein-like
chr1	145039319	145040377	peak_1525	1000	*	2136.97	12.807	7.55827	573	Promoter	0	ENSG00000178104	653513	LOC653513	phosphodiesterase 4D interacting protein-like
chr1	145042779	145043026	peak_1526	1000	*	553.008	8.74707	5.27346	138	Promoter	-2787	ENSG00000178104	653513	LOC653513	phosphodiesterase 4D interacting protein-like
chr1	145075195	145076102	peak_1527	1000	*	1008.63	7.96921	4.74899	782	Promoter	84	ENSG00000178104	9659	PDE4DIP	phosphodiesterase 4D interacting protein
chr1	145090132	145090647	peak_1528	1000	*	893.676	8.6093	5.18255	304	Introns	-5760	ENSG00000265808	9554	SEC22B	SEC22 homolog B, vesicle trafficking protein (gene/pseudogene)
chr1	145092248	145092929	peak_1529	1000	*	1335.61	9.60683	5.81975	404	Introns	-3478	ENSG00000265808	9554	SEC22B	SEC22 homolog B, vesicle trafficking protein (gene/pseudogene)
chr1	145113949	145114949	peak_1530	1000	*	2077.9	12.5561	7.42034	700	Introns	17542	ENSG00000265808	9554	SEC22B	SEC22 homolog B, vesicle trafficking protein (gene/pseudogene)
chr1	145395443	145395924	peak_1531	932	*	449.083	7.01919	4.07432	83	Exons	-17267	ENSG00000168509	148738	HJV	hemojuvelin BMP co-receptor
chr1	145396621	145396992	peak_1532	1000	*	471.911	7.49387	4.41577	300	Exons	-16199	ENSG00000168509	148738	HJV	hemojuvelin BMP co-receptor
chr1	145399187	145399549	peak_1533	736	*	267.204	6.97526	4.04183	223	Exons	-13642	ENSG00000168509	148738	HJV	hemojuvelin BMP co-receptor
chr1	145438224	145438510	peak_1534	1000	*	562.251	8.41276	5.05134	137	Promoter	0	ENSG00000265972	10628	TXNIP	thioredoxin interacting protein
chr1	145455294	145455737	peak_1535	1000	*	1097.07	10.2836	6.22399	223	Introns	14650	ENSG00000121851	84265	POLR3GL	RNA polymerase III subunit G like
chr1	145470336	145470575	peak_1536	1000	*	411.467	7.71101	4.56782	132	Promoter	0	ENSG00000121851	84265	POLR3GL	RNA polymerase III subunit G like
chr1	145476806	145477325	peak_1537	1000	*	544.792	7.51799	4.43321	214	Promoter	0	ENSG00000271601	128077	LIX1L	limb and CNS expressed 1 like
chr1	145507405	145507674	peak_1538	1000	*	349.688	6.97838	4.04347	115	Promoter	0	ENSG00000265241	9939	RBM8A	RNA binding motif protein 8A
chr1	145542654	145543145	peak_1539	1000	*	942.18	8.71263	5.25046	286	3' UTR	-6064	ENSG00000198483	148741	ANKRD35	ankyrin repeat domain 35
chr1	145549069	145549228	peak_1540	1000	*	207.262	7.03858	4.08771	87	Promoter	0	ENSG00000198483	148741	ANKRD35	ankyrin repeat domain 35
chr1	145575070	145575539	peak_1541	1000	*	528.506	7.71064	4.56782	151	Promoter	0	ENSG00000131788	10401	PIAS3	protein inhibitor of activated STAT 3
chr1	145575654	145576138	peak_1542	1000	*	919.967	10.0365	6.07867	273	Promoter	364	ENSG00000131788	10401	PIAS3	protein inhibitor of activated STAT 3
chr1	145682974	145683539	peak_1543	1000	*	1056.58	8.56774	5.15388	190	Introns	32026	ENSG00000117281	11126	CD160	CD160 molecule
chr1	145694463	145694859	peak_1544	1000	*	430.098	7.74897	4.59683	228	Introns	20706	ENSG00000117281	11126	CD160	CD160 molecule
chr1	145714221	145714431	peak_1545	1000	*	214.483	6.09904	3.3833	83	Promoter	1134	ENSG00000117281	11126	CD160	CD160 molecule
chr1	146556288	146556616	peak_1546	634	*	208.71	6.67754	3.81985	252	Distal Intergenic	29312		644861	NBPF13P	NBPF member 13, pseudogene
chr1	146638888	146639298	peak_1547	1000	*	1111.33	10.4635	6.3265	200	Introns	4831	ENSG00000131791	5565	PRKAB2	protein kinase AMP-activated non-catalytic subunit beta 2
chr1	146643603	146644620	peak_1548	1000	*	1366.85	10.0919	6.11243	607	Promoter	0	ENSG00000131791	5565	PRKAB2	protein kinase AMP-activated non-catalytic subunit beta 2
chr1	146714104	146714419	peak_1549	1000	*	792.362	9.16497	5.54364	200	Promoter	0	ENSG00000131778	9557	CHD1L	chromodomain helicase DNA binding protein 1 like
chr1	146714627	146715227	peak_1550	1000	*	646.473	8.35926	5.01591	138	Promoter	336	ENSG00000131778	9557	CHD1L	chromodomain helicase DNA binding protein 1 like
chr1	146763787	146764032	peak_1551	1000	*	481.445	8.67571	5.22576	91	Introns	49496	ENSG00000131778	9557	CHD1L	chromodomain helicase DNA binding protein 1 like
chr1	146764328	146764996	peak_1552	1000	*	2655.23	12.9345	7.62837	466	Introns	50037	ENSG00000131778	9557	CHD1L	chromodomain helicase DNA binding protein 1 like
chr1	147010904	147011153	peak_1553	1000	*	515.839	8.85637	5.34394	121	Promoter	-2029	ENSG00000116128	607	BCL9	B cell CLL/lymphoma 9
chr1	147016881	147017240	peak_1554	1000	*	420.771	6.56124	3.73362	215	Introns	3699	ENSG00000116128	607	BCL9	B cell CLL/lymphoma 9
chr1	147070853	147072061	peak_1555	1000	*	2763.06	11.4165	6.83475	793	Introns	57671	ENSG00000116128	607	BCL9	B cell CLL/lymphoma 9
chr1	147142562	147142857	peak_1556	1000	*	951.291	10.6469	6.43004	137	Promoter	0	ENSG00000162836	51205	ACP6	acid phosphatase 6, lysophosphatidic
chr1	147400406	147400573	peak_1557	1000	*	251.248	7.29534	4.27218	69	Promoter	0	ENSG00000188092	51463	GPR89B	G protein-coupled receptor 89B
chr1	148556674	148556871	peak_1558	1000	*	247.175	6.99755	4.05546	74	Promoter	-1317	ENSG00000266338	284565	NBPF15	NBPF member 15
chr1	148928140	148928408	peak_1559	1000	*	885.097	11.563	6.90977	132	Promoter	0		645166	LSP1P5	LSP1 pseudogene 5
chr1	149223247	149224226	peak_1560	1000	*	1975.6	11.5432	6.89977	677	Distal Intergenic	-55250		388692	LINC02591	long intergenic non-protein coding RNA 2591
chr1	149224450	149224635	peak_1561	1000	*	262.819	7.12379	4.14899	114	Distal Intergenic	-54841		388692	LINC02591	long intergenic non-protein coding RNA 2591
chr1	149858146	149858540	peak_1562	1000	*	642.169	8.40409	5.04652	206	Promoter	0	ENSG00000184678	8349	HIST2H2BE	histone cluster 2 H2B family member e
chr1	149859343	149859766	peak_1563	1000	*	628.84	8.40106	5.04444	256	Promoter	0	ENSG00000184270	317772	HIST2H2AB	histone cluster 2 H2A family member b
chr1	149870997	149871227	peak_1564	1000	*	383.417	7.77281	4.6129	141	Promoter	0	ENSG00000178096	51027	BOLA1	bolA family member 1
chr1	149899626	149899874	peak_1565	1000	*	516.23	8.56747	5.15388	118	Promoter	270	ENSG00000143368	10262	SF3B4	splicing factor 3b subunit 4
chr1	149958498	149958747	peak_1566	919	*	229.815	6.32505	3.55668	159	Introns	23939	ENSG00000264522	56957	OTUD7B	OTU deubiquitinase 7B
chr1	149982432	149982853	peak_1567	541	*	228.126	6.37523	3.59425	346	Promoter	0	ENSG00000264522	56957	OTUD7B	OTU deubiquitinase 7B
chr1	150039625	150039883	peak_1568	1000	*	388.568	8.41297	5.05134	160	Promoter	283	ENSG00000136631	11311	VPS45	vacuolar protein sorting 45 homolog
chr1	150135250	150135726	peak_1569	1000	*	1043.47	9.56345	5.79275	166	Distal Intergenic	13483	ENSG00000023902	51177	PLEKHO1	pleckstrin homology domain containing O1
chr1	150208348	150208746	peak_1570	1000	*	1000.74	9.65923	5.85144	266	Promoter	0	ENSG00000143401	81611	ANP32E	acidic nuclear phosphoprotein 32 family member E
chr1	150241391	150241628	peak_1571	1000	*	437.275	8.00738	4.77668	95	Promoter	0	ENSG00000117362	51107	APH1A	aph-1 homolog A, gamma-secretase subunit
chr1	150254613	150254998	peak_1572	1000	*	790.011	8.88398	5.36279	154	Promoter	0	ENSG00000159208	148523	CIART	circadian associated repressor of transcription
chr1	150336358	150336674	peak_1573	1000	*	637.719	8.87458	5.35695	162	Promoter	-316	ENSG00000163125	23248	RPRD2	regulation of nuclear pre-mRNA domain containing 2
chr1	150459676	150459960	peak_1574	1000	*	547.213	8.35884	5.01591	107	Promoter	0	ENSG00000143374	80222	TARS2	threonyl-tRNA synthetase 2, mitochondrial
chr1	150488017	150488306	peak_1575	1000	*	525.081	8.40106	5.04444	136	Promoter	0	ENSG00000228126	100874054	FALEC	focally amplified long non-coding RNA in epithelial cancer
chr1	150524816	150525116	peak_1576	1000	*	474.903	7.28944	4.26893	80	Promoter	411	ENSG00000264553	100422997	MIR4257	microRNA 4257
chr1	150533487	150534263	peak_1577	1000	*	1155.71	8.935	5.39584	528	Distal Intergenic	9082	ENSG00000264553	100422997	MIR4257	microRNA 4257
chr1	150534544	150534769	peak_1578	1000	*	322.045	7.1961	4.20133	74	Distal Intergenic	10139	ENSG00000264553	100422997	MIR4257	microRNA 4257
chr1	150540748	150541028	peak_1579	857	*	240.794	6.43901	3.6433	129	Distal Intergenic	11186	ENSG00000143384	4170	MCL1	MCL1, BCL2 family apoptosis regulator
chr1	150551917	150552408	peak_1580	1000	*	653.925	7.81064	4.63852	170	Promoter	0	ENSG00000143384	4170	MCL1	MCL1, BCL2 family apoptosis regulator
chr1	150583983	150584374	peak_1581	1000	*	550.033	7.6171	4.50431	189	Distal Intergenic	17724	ENSG00000143420	2029	ENSA	endosulfine alpha
chr1	150601587	150601898	peak_1582	1000	*	857.647	9.53625	5.77592	101	Promoter	200	ENSG00000143420	2029	ENSA	endosulfine alpha
chr1	150602004	150602349	peak_1583	1000	*	932.061	10.0882	6.10925	141	Promoter	0	ENSG00000143420	2029	ENSA	endosulfine alpha
chr1	150669603	150669941	peak_1584	1000	*	643.299	8.42293	5.05875	174	Promoter	0	ENSG00000143457	55204	GOLPH3L	golgi phosphoprotein 3 like
chr1	150849006	150849531	peak_1585	1000	*	914.846	8.08111	4.82726	182	Promoter	0	ENSG00000143437	405	ARNT	aryl hydrocarbon receptor nuclear translocator
chr1	150854178	150854507	peak_1586	695	*	229.316	5.89306	3.22869	236	Distal Intergenic	-4934	ENSG00000143437	405	ARNT	aryl hydrocarbon receptor nuclear translocator
chr1	150895077	150895353	peak_1587	1000	*	360.544	7.19206	4.19892	192	Distal Intergenic	-3462	ENSG00000143379	9869	SETDB1	SET domain bifurcated 1
chr1	150979285	150979479	peak_1588	1000	*	290.701	7.31978	4.29152	115	Promoter	1375	ENSG00000143409	55793	MINDY1	MINDY lysine 48 deubiquitinase 1
chr1	151032033	151032248	peak_1589	1000	*	218.501	6.52832	3.70877	143	Promoter	0	ENSG00000197622	56882	CDC42SE1	CDC42 small effector 1
chr1	151119031	151119386	peak_1590	1000	*	858.698	9.417	5.70271	217	Promoter	0	ENSG00000143434	10500	SEMA6C	semaphorin 6C
chr1	151138314	151138622	peak_1591	1000	*	492.883	7.64835	4.5263	141	Promoter	0	ENSG00000163155	388695	LYSMD1	LysM domain containing 1
chr1	151162599	151162821	peak_1592	1000	*	313.626	7.41936	4.36301	119	Promoter	0	ENSG00000163159	6944	VPS72	vacuolar protein sorting 72 homolog
chr1	151172631	151173005	peak_1593	1000	*	384.916	6.67249	3.81691	184	Promoter	1610	ENSG00000143398	8394	PIP5K1A	phosphatidylinositol-4-phosphate 5-kinase type 1 alpha
chr1	151227083	151227537	peak_1594	1000	*	548.107	8.04244	4.80123	101	Promoter	0	ENSG00000159352	5710	PSMD4	proteasome 26S subunit, non-ATPase 4
chr1	151253683	151255059	peak_1595	1000	*	2853.68	12.4154	7.34298	961	Promoter	0	ENSG00000143373	57592	ZNF687	zinc finger protein 687
chr1	151284074	151284379	peak_1596	1000	*	752.644	9.2947	5.6262	134	Introns	15812	ENSG00000143393	5298	PI4KB	phosphatidylinositol 4-kinase beta
chr1	151300075	151300314	peak_1597	1000	*	423.341	7.81005	4.6384	128	Promoter	0	ENSG00000143393	5298	PI4KB	phosphatidylinositol 4-kinase beta
chr1	151319668	151320006	peak_1598	1000	*	697.515	9.08183	5.49171	153	Promoter	0	ENSG00000143390	5993	RFX5	regulatory factor X5
chr1	151431853	151432081	peak_1599	1000	*	317.594	7.44174	4.37709	135	Promoter	0	ENSG00000143442	23126	POGZ	pogo transposable element derived with ZNF domain
chr1	151512599	151513038	peak_1600	845	*	372.015	7.55053	4.45665	125	Promoter	0	ENSG00000143367	7286	TUFT1	tuftelin 1
chr1	151519558	151520147	peak_1601	1000	*	617.875	8.32778	4.99501	209	Promoter	1286	ENSG00000207606	693139	MIR554	microRNA 554
chr1	151521353	151521611	peak_1602	1000	*	273.639	6.84061	3.9413	133	Introns	3081	ENSG00000207606	693139	MIR554	microRNA 554
chr1	151580856	151581085	peak_1603	1000	*	331.318	7.16533	4.1796	134	Distal Intergenic	-3456	ENSG00000143376	81609	SNX27	sorting nexin family member 27
chr1	151735910	151736104	peak_1604	1000	*	297.538	7.40116	4.34925	69	Promoter	0	ENSG00000143436	65005	MRPL9	mitochondrial ribosomal protein L9
chr1	151762871	151763355	peak_1605	1000	*	1340.43	10.3713	6.2738	206	Promoter	0	ENSG00000182134	11022	TDRKH	tudor and KH domain containing
chr1	151881826	151882446	peak_1606	1000	*	1485.19	10.2528	6.20552	193	Promoter	0	ENSG00000159445	117145	THEM4	thioesterase superfamily member 4
chr1	151913880	151914180	peak_1607	1000	*	576.707	7.96714	4.74883	143	Distal Intergenic	-31519	ENSG00000159445	117145	THEM4	thioesterase superfamily member 4
chr1	151961068	151961291	peak_1608	955	*	213.941	6.25291	3.50274	101	Introns	5423	ENSG00000197747	6281	S100A10	S100 calcium binding protein A10
chr1	151962065	151962262	peak_1609	1000	*	402.908	8.29526	4.97216	109	Introns	4452	ENSG00000197747	6281	S100A10	S100 calcium binding protein A10
chr1	151964919	151965402	peak_1610	1000	*	673.876	7.96995	4.74924	161	Promoter	1312	ENSG00000197747	6281	S100A10	S100 calcium binding protein A10
chr1	151967449	151967763	peak_1611	1000	*	401.428	7.02095	4.07437	148	Promoter	-735	ENSG00000197747	6281	S100A10	S100 calcium binding protein A10
chr1	151974050	151974469	peak_1612	1000	*	1071.03	10.0438	6.08389	202	Introns	-7336	ENSG00000197747	6281	S100A10	S100 calcium binding protein A10
chr1	152009373	152009646	peak_1613	1000	*	799.26	10.3033	6.2351	104	Promoter	0	ENSG00000163191	6282	S100A11	S100 calcium binding protein A11
chr1	152020117	152021200	peak_1614	1000	*	3430.32	13.4569	7.97521	457	Distal Intergenic	-10606	ENSG00000163191	6282	S100A11	S100 calcium binding protein A11
chr1	152135303	152135662	peak_1615	1000	*	960.791	10.1447	6.14218	157	Distal Intergenic	-3599	ENSG00000215853	126638	RPTN	repetin
chr1	152140382	152140664	peak_1616	979	*	276.919	6.97526	4.04183	79	Distal Intergenic	-8678	ENSG00000215853	126638	RPTN	repetin
chr1	152878476	152879106	peak_1617	1000	*	795.656	7.66148	4.53472	504	Promoter	-1933	ENSG00000163207	3713	IVL	involucrin
chr1	153462834	153463533	peak_1618	1000	*	1276.43	8.92385	5.38834	437	Distal Intergenic	-29697	ENSG00000143556	6278	S100A7	S100 calcium binding protein A7
chr1	153479272	153479780	peak_1619	1000	*	921.281	8.29034	4.96949	105	Distal Intergenic	28937	ENSG00000197956	6277	S100A6	S100 calcium binding protein A6
chr1	153506200	153506649	peak_1620	848	*	381.397	7.00933	4.06507	133	Promoter	2068	ENSG00000197956	6277	S100A6	S100 calcium binding protein A6
chr1	153508266	153508838	peak_1621	1000	*	998.036	9.70926	5.88112	383	Promoter	0	ENSG00000197956	6277	S100A6	S100 calcium binding protein A6
chr1	153517484	153518377	peak_1622	1000	*	894.631	8.05362	4.80677	104	Promoter	0	ENSG00000196154	6275	S100A4	S100 calcium binding protein A4
chr1	153521815	153522042	peak_1623	1000	*	360.452	7.27598	4.26009	150	Promoter	-81	ENSG00000188015	6274	S100A3	S100 calcium binding protein A3
chr1	153538259	153538499	peak_1624	1000	*	414.681	7.85833	4.67307	134	Promoter	0	ENSG00000196754	6273	S100A2	S100 calcium binding protein A2
chr1	153538803	153539347	peak_1625	1000	*	909.623	9.44318	5.71899	406	Promoter	-497	ENSG00000196754	6273	S100A2	S100 calcium binding protein A2
chr1	153545093	153545528	peak_1626	1000	*	532.052	7.2244	4.2226	337	Distal Intergenic	-6787	ENSG00000196754	6273	S100A2	S100 calcium binding protein A2
chr1	153581323	153581978	peak_1627	1000	*	1256.89	9.314	5.63846	190	Exons	3536	ENSG00000188643	140576	S100A16	S100 calcium binding protein A16
chr1	153583482	153583824	peak_1628	999	*	342.529	6.94172	4.01609	102	Promoter	1690	ENSG00000188643	140576	S100A16	S100 calcium binding protein A16
chr1	153585450	153585653	peak_1629	1000	*	311.792	7.57613	4.47294	102	Promoter	0	ENSG00000188643	140576	S100A16	S100 calcium binding protein A16
chr1	153599473	153600134	peak_1630	1000	*	783.704	7.38523	4.33758	508	Promoter	-739	ENSG00000160678	6271	S100A1	S100 calcium binding protein A1
chr1	153606277	153606627	peak_1631	1000	*	821.702	9.56394	5.79275	235	Promoter	0	ENSG00000160679	26097	CHTOP	chromatin target of PRMT1
chr1	153606786	153607005	peak_1632	1000	*	444.099	8.74858	5.27346	114	Promoter	-218	ENSG00000189171	6284	S100A13	S100 calcium binding protein A13
chr1	153630996	153631238	peak_1633	1000	*	458.507	8.15159	4.87508	115	Promoter	0	ENSG00000143553	23557	SNAPIN	SNAP associated protein
chr1	153643390	153644245	peak_1634	1000	*	1346.15	9.87163	5.98033	107	Promoter	0	ENSG00000143621	3608	ILF2	interleukin enhancer binding factor 2
chr1	153699978	153700618	peak_1635	1000	*	1564.88	11.3897	6.82172	405	Promoter	0	ENSG00000143624	65123	INTS3	integrator complex subunit 3
chr1	153756148	153756372	peak_1636	1000	*	272.991	7.3722	4.32907	60	Distal Intergenic	8380	ENSG00000143554	11000	SLC27A3	solute carrier family 27 member 3
chr1	153895342	153895863	peak_1637	1000	*	1027.45	9.67307	5.85988	187	Promoter	0	ENSG00000143614	57459	GATAD2B	GATA zinc finger domain containing 2B
chr1	153931000	153931375	peak_1638	1000	*	1204.28	10.7381	6.48017	216	Promoter	0	ENSG00000160741	200186	CRTC2	CREB regulated transcription coactivator 2
chr1	153935772	153936232	peak_1639	866	*	399.432	6.95034	4.0212	365	5' UTR	-4083	ENSG00000143578	148327	CREB3L4	cAMP responsive element binding protein 3 like 4
chr1	153939676	153940413	peak_1640	1000	*	984.332	8.7892	5.30079	547	Promoter	0	ENSG00000143578	148327	CREB3L4	cAMP responsive element binding protein 3 like 4
chr1	153958694	153958961	peak_1641	1000	*	491.656	7.87849	4.68724	178	Promoter	0	ENSG00000143545	5872	RAB13	RAB13, member RAS oncogene family
chr1	153963049	153963289	peak_1642	1000	*	301.828	7.18575	4.1943	116	Promoter	0	ENSG00000177954	6232	RPS27	ribosomal protein S27
chr1	154155078	154155349	peak_1643	986	*	268.135	7.1397	4.1617	101	Introns	9262	ENSG00000143549	7170	TPM3	tropomyosin 3
chr1	154155581	154155969	peak_1644	1000	*	1107.86	10.3539	6.26397	209	5' UTR	8642	ENSG00000143549	7170	TPM3	tropomyosin 3
chr1	154192993	154193502	peak_1645	1000	*	1251.52	9.66097	5.85193	206	Promoter	0	ENSG00000143612	25912	C1orf43	chromosome 1 open reading frame 43
chr1	154244710	154245148	peak_1646	967	*	424.36	6.50805	3.69447	125	Promoter	0	ENSG00000143575	10456	HAX1	HCLS1 associated protein X-1
chr1	154297147	154297528	peak_1647	761	*	290.871	6.3489	3.57316	141	Promoter	-508	ENSG00000143515	57198	ATP8B2	ATPase phospholipid transporting 8B2
chr1	154298774	154299021	peak_1648	1000	*	361.135	7.51392	4.43087	148	Promoter	738	ENSG00000143515	57198	ATP8B2	ATPase phospholipid transporting 8B2
chr1	154299141	154299503	peak_1649	731	*	265.333	6.62423	3.7799	186	Promoter	1105	ENSG00000143515	57198	ATP8B2	ATPase phospholipid transporting 8B2
chr1	154377734	154377981	peak_1650	1000	*	374.674	7.24043	4.23392	108	Promoter	65	ENSG00000160712	3570	IL6R	interleukin 6 receptor
chr1	154403996	154404489	peak_1651	1000	*	731.876	8.14843	4.87311	130	Introns	26327	ENSG00000160712	3570	IL6R	interleukin 6 receptor
chr1	154418758	154419114	peak_1652	724	*	258.343	6.39652	3.60892	110	Introns	41089	ENSG00000160712	3570	IL6R	interleukin 6 receptor
chr1	154435681	154435858	peak_1653	1000	*	248.243	7.19806	4.20133	100	Introns	38668	ENSG00000169291	126669	SHE	Src homology 2 domain containing E
chr1	154531133	154531623	peak_1654	1000	*	888.102	8.78122	5.29586	262	Promoter	-13	ENSG00000160714	55585	UBE2Q1	ubiquitin conjugating enzyme E2 Q1
chr1	154839660	154839890	peak_1655	1000	*	288.094	6.89177	3.97891	110	Promoter	2864	ENSG00000143603	3782	KCNN3	potassium calcium-activated channel subfamily N member 3
chr1	154909073	154909906	peak_1656	1000	*	1160.43	9.21232	5.57385	415	Promoter	0	ENSG00000163344	10654	PMVK	phosphomevalonate kinase
chr1	154933920	154934513	peak_1657	634	*	376.411	7.4737	4.40198	96	Promoter	0	ENSG00000163348	90780	PYGO2	pygopus family PHD finger 2
chr1	154943128	154943773	peak_1658	1000	*	1421.28	9.61705	5.82473	206	5' UTR	3186	ENSG00000160691	6464	SHC1	SHC adaptor protein 1
chr1	154945053	154945352	peak_1659	820	*	246.079	6.78591	3.90012	150	Promoter	1607	ENSG00000160691	6464	SHC1	SHC adaptor protein 1
chr1	154946200	154946434	peak_1660	945	*	222.169	6.2018	3.46383	54	Promoter	525	ENSG00000160691	6464	SHC1	SHC adaptor protein 1
chr1	154946769	154947217	peak_1661	1000	*	1198.4	9.66097	5.85193	153	Promoter	0	ENSG00000160691	6464	SHC1	SHC adaptor protein 1
chr1	154947359	154947571	peak_1662	1000	*	244.27	7.04429	4.09092	148	Promoter	241	ENSG00000173207	1163	CKS1B	CDC28 protein kinase regulatory subunit 1B
chr1	154955532	154955870	peak_1663	1000	*	721.62	8.9613	5.41298	171	Promoter	0	ENSG00000160688	80308	FLAD1	flavin adenine dinucleotide synthetase 1
chr1	154974174	154974840	peak_1664	1000	*	847.06	9.314	5.63846	527	Promoter	-266	ENSG00000160685	51043	ZBTB7B	zinc finger and BTB domain containing 7B
chr1	154989760	154990250	peak_1665	1000	*	664.531	7.71018	4.56782	376	3' UTR	14654	ENSG00000160685	51043	ZBTB7B	zinc finger and BTB domain containing 7B
chr1	155043461	155043871	peak_1666	601	*	246.965	6.7983	3.90961	313	Introns	-6994		100505666	DCST1-AS1	DCST1 antisense RNA 1
chr1	155057231	155058033	peak_1667	1000	*	1241.81	8.7792	5.29518	167	Exons	-20764		100505666	DCST1-AS1	DCST1 antisense RNA 1
chr1	155107537	155107858	peak_1668	1000	*	524.641	8.1513	4.87507	220	Promoter	-430	ENSG00000169241	55974	SLC50A1	solute carrier family 50 member 1
chr1	155108115	155108488	peak_1669	1000	*	655.025	8.1629	4.88364	224	Promoter	0	ENSG00000169241	55974	SLC50A1	solute carrier family 50 member 1
chr1	155112935	155113137	peak_1670	1000	*	262.97	7.09666	4.12922	82	Promoter	0	ENSG00000179085	54344	DPM3	dolichyl-phosphate mannosyltransferase subunit 3
chr1	155145664	155145952	peak_1671	963	*	278.345	6.32183	3.55462	205	Promoter	0	ENSG00000163463	200185	KRTCAP2	keratinocyte associated protein 2
chr1	155163113	155163747	peak_1672	1000	*	883.73	8.51322	5.12001	390	Promoter	-407	ENSG00000185499	4582	MUC1	mucin 1, cell surface associated
chr1	155164489	155164856	peak_1673	1000	*	457.775	6.905	3.98841	222	Promoter	-112	ENSG00000284586	693235	MIR92B	microRNA 92b
chr1	155197224	155197596	peak_1674	1000	*	639.65	8.50725	5.11535	124	5' UTR	10845	ENSG00000160766	2630	GBAP1	glucosylceramidase beta pseudogene 1
chr1	155214351	155214587	peak_1675	885	*	209.638	6.3372	3.56488	147	Promoter	66	ENSG00000177628	2629	GBA	glucosylceramidase beta
chr1	155220589	155220754	peak_1676	1000	*	227.286	7.00933	4.06507	93	Exons	4520	ENSG00000160767	10712	FAM189B	family with sequence similarity 189 member B
chr1	155225219	155225693	peak_1677	1000	*	489.044	7.21133	4.21212	99	Promoter	0	ENSG00000160767	10712	FAM189B	family with sequence similarity 189 member B
chr1	155231967	155232322	peak_1678	1000	*	648.324	8.05273	4.80677	244	Promoter	0	ENSG00000116521	10067	SCAMP3	secretory carrier membrane protein 3
chr1	155243195	155243446	peak_1679	1000	*	361.817	7.79193	4.62655	84	5' UTR	-3772	ENSG00000143630	57657	HCN3	hyperpolarization activated cyclic nucleotide gated potassium channel 3
chr1	155278347	155278715	peak_1680	1000	*	758.445	8.63293	5.19859	152	Promoter	0	ENSG00000160752	2224	FDPS	farnesyl diphosphate synthase
chr1	155292867	155293344	peak_1681	1000	*	999.178	8.54171	5.13766	129	Promoter	594	ENSG00000225855	284618	RUSC1-AS1	RUSC1 antisense RNA 1
chr1	155293556	155293758	peak_1682	1000	*	294.9	7.1114	4.13949	62	Promoter	180	ENSG00000225855	284618	RUSC1-AS1	RUSC1 antisense RNA 1
chr1	155293925	155294371	peak_1683	1000	*	1047.03	9.35964	5.667	359	Promoter	0	ENSG00000225855	284618	RUSC1-AS1	RUSC1 antisense RNA 1
chr1	155579750	155580057	peak_1684	1000	*	468.72	7.99769	4.76985	142	Promoter	0	ENSG00000125459	55154	MSTO1	misato 1, mitochondrial distribution and morphology regulator
chr1	155658501	155658661	peak_1685	1000	*	220.985	7.05386	4.09699	93	Promoter	-221	ENSG00000132676	7818	DAP3	death associated protein 3
chr1	155715291	155715621	peak_1686	1000	*	576.122	8.49335	5.10476	123	Promoter	0	ENSG00000203761	100129405	MSTO2P	misato family member 2, pseudogene
chr1	155733257	155733666	peak_1687	632	*	259.275	6.51151	3.69559	239	Exons	17698	ENSG00000203761	100129405	MSTO2P	misato family member 2, pseudogene
chr1	155904133	155904447	peak_1688	1000	*	446.491	7.32496	4.2951	95	Promoter	0	ENSG00000132680	22889	KHDC4	KH domain containing 4, pre-mRNA splicing factor
chr1	155931830	155932062	peak_1689	862	*	200.95	6.33111	3.56092	97	Exons	20350	ENSG00000173080	339403	RXFP4	relaxin family peptide/INSL5 receptor 4
chr1	155953190	155953613	peak_1690	1000	*	635.612	7.25393	4.24254	155	Introns	6251	ENSG00000116584	9181	ARHGEF2	Rho/Rac guanine nucleotide exchange factor 2
chr1	155990660	155990852	peak_1691	1000	*	206.052	6.44377	3.64644	87	Promoter	0	ENSG00000163479	6746	SSR2	signal sequence receptor subunit 2
chr1	156023518	156023893	peak_1692	718	*	269.912	6.82759	3.93332	186	Promoter	-2	ENSG00000160803	56893	UBQLN4	ubiquilin 4
chr1	156024377	156024860	peak_1693	1000	*	492.502	7.65141	4.52804	175	Promoter	0	ENSG00000116586	28956	LAMTOR2	late endosomal/lysosomal adaptor, MAPK and MTOR activator 2
chr1	156073948	156074154	peak_1694	1000	*	254.262	6.94185	4.01609	53	Introns	21579	ENSG00000160789	4000	LMNA	lamin A/C
chr1	156076001	156076394	peak_1695	1000	*	638.637	8.25485	4.9444	251	Introns	23632	ENSG00000160789	4000	LMNA	lamin A/C
chr1	156083910	156084631	peak_1696	1000	*	1223.18	8.44528	5.07455	129	5' UTR	31541	ENSG00000160789	4000	LMNA	lamin A/C
chr1	156093562	156093784	peak_1697	929	*	207.163	6.1592	3.42905	87	Introns	-25951	ENSG00000196189	64218	SEMA4A	semaphorin 4A
chr1	156096003	156096307	peak_1698	1000	*	319.675	6.8081	3.91816	170	5' UTR	-23428	ENSG00000196189	64218	SEMA4A	semaphorin 4A
chr1	156097003	156097265	peak_1699	1000	*	297.737	6.98423	4.04791	99	Introns	-22470	ENSG00000196189	64218	SEMA4A	semaphorin 4A
chr1	156100028	156100303	peak_1700	1000	*	284.696	6.78229	3.8988	188	Introns	-19432	ENSG00000196189	64218	SEMA4A	semaphorin 4A
chr1	156163622	156163947	peak_1701	1000	*	361.835	6.83106	3.93478	132	Promoter	0	ENSG00000160785	9673	SLC25A44	solute carrier family 25 member 44
chr1	156182609	156182832	peak_1702	1000	*	296.628	7.17781	4.18921	97	Promoter	0	ENSG00000260238	100527963	PMF1-BGLAP	PMF1-BGLAP readthrough
chr1	156252546	156252796	peak_1704	1000	*	402.436	8.17463	4.89	92	Promoter	0	ENSG00000198952	23381	SMG5	SMG5, nonsense mediated mRNA decay factor
chr1	156261233	156261464	peak_1705	1000	*	270.482	6.84178	3.94171	139	3' UTR	4016	ENSG00000198715	112770	GLMP	glycosylated lysosomal membrane protein
chr1	156307954	156308692	peak_1706	1000	*	1183.83	9.58618	5.80594	167	Promoter	0	ENSG00000163468	7203	CCT3	chaperonin containing TCP1 subunit 3
chr1	156426293	156426839	peak_1707	945	*	516.763	6.93616	4.01254	77	Distal Intergenic	-25800	ENSG00000125462	10485	C1orf61	chromosome 1 open reading frame 61
chr1	156426947	156427347	peak_1708	1000	*	501.353	7.12299	4.14899	161	Distal Intergenic	-26454	ENSG00000125462	10485	C1orf61	chromosome 1 open reading frame 61
chr1	156445385	156445760	peak_1709	1000	*	464.837	6.80309	3.91398	108	Introns	24874	ENSG00000116604	4209	MEF2D	myocyte enhancer factor 2D
chr1	156470531	156471050	peak_1710	1000	*	992.457	9.44502	5.72007	229	Promoter	0	ENSG00000116604	4209	MEF2D	myocyte enhancer factor 2D
chr1	156471180	156471440	peak_1711	1000	*	336.483	7.34259	4.30617	157	Promoter	-546	ENSG00000116604	4209	MEF2D	myocyte enhancer factor 2D
chr1	156472715	156472933	peak_1712	935	*	204.808	6.33111	3.56092	56	Promoter	-2081	ENSG00000116604	4209	MEF2D	myocyte enhancer factor 2D
chr1	156474774	156475388	peak_1713	800	*	491.81	7.83734	4.65766	488	Distal Intergenic	-4140	ENSG00000116604	4209	MEF2D	myocyte enhancer factor 2D
chr1	156541063	156541452	peak_1714	1000	*	526.067	7.2433	4.23546	161	Promoter	944	ENSG00000183856	128239	IQGAP3	IQ motif containing GTPase activating protein 3
chr1	156629808	156630239	peak_1715	1000	*	718.474	7.69097	4.55581	166	Distal Intergenic	16950	ENSG00000132688	10763	NES	nestin
chr1	156698168	156698759	peak_1716	1000	*	989.318	8.54171	5.13766	407	Promoter	0	ENSG00000143319	81875	ISG20L2	interferon stimulated exonuclease gene 20 like 2
chr1	156710838	156711279	peak_1717	1000	*	679.406	7.34351	4.30649	179	Promoter	0	ENSG00000143314	79590	MRPL24	mitochondrial ribosomal protein L24
chr1	156716473	156717065	peak_1718	1000	*	772.436	8.18477	4.89752	437	Introns	-5550	ENSG00000143314	79590	MRPL24	mitochondrial ribosomal protein L24
chr1	156721516	156721821	peak_1719	1000	*	379.329	7.12343	4.14899	146	5' UTR	-10593	ENSG00000143314	79590	MRPL24	mitochondrial ribosomal protein L24
chr1	156736888	156737393	peak_1720	1000	*	1490.77	10.3883	6.28281	294	Promoter	0	ENSG00000143294	5546	PRCC	proline rich mitotic checkpoint control factor
chr1	156771213	156771639	peak_1721	1000	*	473.394	6.22119	3.47592	371	Distal Intergenic	-13903	ENSG00000198400	4914	NTRK1	neurotrophic receptor tyrosine kinase 1
chr1	156840591	156840812	peak_1722	1000	*	329.721	7.48248	4.40698	125	Introns	-11879	ENSG00000027644	3645	INSRR	insulin receptor related receptor
chr1	156866454	156866785	peak_1723	1000	*	541.98	8.74871	5.27346	112	Promoter	2931	ENSG00000187800	375033	PEAR1	platelet endothelial aggregation receptor 1
chr1	156890216	156890475	peak_1724	1000	*	268.687	6.60428	3.76697	91	Promoter	0	ENSG00000160838	149499	LRRC71	leucine rich repeat containing 71
chr1	157015470	157015826	peak_1725	1000	*	631.028	8.37968	5.02905	176	Promoter	-308	ENSG00000132694	9826	ARHGEF11	Rho guanine nucleotide exchange factor 11
chr1	157060018	157060480	peak_1726	836	*	387.04	6.62423	3.7799	168	Downstream	9120	ENSG00000253831	440695	ETV3L	ETS variant 3 like
chr1	157076340	157076599	peak_1727	1000	*	548.86	9.01954	5.45152	109	Distal Intergenic	-6740	ENSG00000253831	440695	ETV3L	ETS variant 3 like
chr1	157108092	157108741	peak_1728	1000	*	1104.8	9.16329	5.54306	166	Promoter	0	ENSG00000117036	2117	ETV3	ETS variant 3
chr1	157360521	157360822	peak_1729	1000	*	758.305	9.03313	5.4591	140	Distal Intergenic	161488	ENSG00000143297	83416	FCRL5	Fc receptor like 5
chr1	157935836	157936040	peak_1730	1000	*	250.952	6.67223	3.81691	90	Distal Intergenic	-27023	ENSG00000183853	55243	KIRREL1	kirre like nephrin family adhesion molecule 1
chr1	157938330	157938622	peak_1731	712	*	208.51	6.13422	3.41167	80	Distal Intergenic	-24441	ENSG00000183853	55243	KIRREL1	kirre like nephrin family adhesion molecule 1
chr1	157938760	157939064	peak_1732	1000	*	529.837	8.19871	4.90816	218	Distal Intergenic	-23999	ENSG00000183853	55243	KIRREL1	kirre like nephrin family adhesion molecule 1
chr1	157980480	157981033	peak_1733	1000	*	1132.12	8.62866	5.19654	395	Introns	17417	ENSG00000183853	55243	KIRREL1	kirre like nephrin family adhesion molecule 1
chr1	157989355	157989601	peak_1734	1000	*	465.001	8.30078	4.97527	130	Introns	26292	ENSG00000183853	55243	KIRREL1	kirre like nephrin family adhesion molecule 1
chr1	157998860	157999113	peak_1735	1000	*	274.153	6.7858	3.90012	170	Introns	35797	ENSG00000183853	55243	KIRREL1	kirre like nephrin family adhesion molecule 1
chr1	158037477	158037664	peak_1736	1000	*	252.012	6.8081	3.91816	118	Introns	72766	ENSG00000231666	646268	LINC01704	long intergenic non-protein coding RNA 1704
chr1	158119514	158119765	peak_1737	1000	*	396.704	8.31898	4.98902	180	Distal Intergenic	-9084	ENSG00000231666	646268	LINC01704	long intergenic non-protein coding RNA 1704
chr1	158969451	158969810	peak_1738	1000	*	814.736	9.19107	5.56043	258	Promoter	0	ENSG00000163565	3428	IFI16	interferon gamma inducible protein 16
chr1	158970519	158970736	peak_1739	1000	*	238.714	6.81173	3.92039	96	Promoter	761	ENSG00000163565	3428	IFI16	interferon gamma inducible protein 16
chr1	158979272	158980080	peak_1740	1000	*	1179.77	10.195	6.17261	433	5' UTR	9514	ENSG00000163565	3428	IFI16	interferon gamma inducible protein 16
chr1	158985375	158985558	peak_1741	1000	*	256.382	6.99535	4.05463	78	Introns	15617	ENSG00000163565	3428	IFI16	interferon gamma inducible protein 16
chr1	159010067	159010378	peak_1742	1000	*	592.878	9.20604	5.5693	100	Introns	36269	ENSG00000163568	9447	AIM2	absent in melanoma 2
chr1	159057889	159058270	peak_1743	1000	*	636.322	7.96358	4.74636	267	Distal Intergenic	-11242	ENSG00000163568	9447	AIM2	absent in melanoma 2
chr1	159130887	159131065	peak_1744	1000	*	235.493	7.33965	4.30491	90	Distal Intergenic	-10312	ENSG00000162706	57863	CADM3	cell adhesion molecule 3
chr1	159131297	159131518	peak_1745	1000	*	375.998	8.12958	4.86016	97	Distal Intergenic	-9859	ENSG00000162706	57863	CADM3	cell adhesion molecule 3
chr1	159750343	159751319	peak_1746	1000	*	2178.34	12.5952	7.44179	334	Promoter	0	ENSG00000158716	54935	DUSP23	dual specificity phosphatase 23
chr1	159768717	159768974	peak_1747	1000	*	263.204	6.78101	3.89863	160	Promoter	-1327	ENSG00000181036	343413	FCRL6	Fc receptor like 6
chr1	159818779	159819084	peak_1748	1000	*	600.652	8.56747	5.15388	208	Introns	6053	ENSG00000256029	284677	SNHG28	small nucleolar RNA host gene 28
chr1	159824448	159824871	peak_1749	1000	*	855.346	8.82906	5.3268	164	Promoter	266	ENSG00000256029	284677	SNHG28	small nucleolar RNA host gene 28
chr1	159851827	159852010	peak_1750	1000	*	216.394	6.95034	4.0212	93	Introns	17896	ENSG00000213085	25790	CFAP45	cilia and flagella associated protein 45
chr1	159859642	159860043	peak_1751	930	*	373.845	7.68295	4.54967	329	Introns	9863	ENSG00000213085	25790	CFAP45	cilia and flagella associated protein 45
chr1	159861409	159861626	peak_1752	1000	*	345.357	7.29619	4.27227	118	Introns	8280	ENSG00000213085	25790	CFAP45	cilia and flagella associated protein 45
chr1	159886086	159886398	peak_1753	1000	*	612.884	9.056	5.47432	215	Downstream	8934	ENSG00000158710	8407	TAGLN2	transgelin 2
chr1	159893079	159893309	peak_1754	904	*	208.82	6.42736	3.6334	96	Promoter	2023	ENSG00000158710	8407	TAGLN2	transgelin 2
chr1	159893496	159893864	peak_1755	650	*	240.018	6.33707	3.56488	158	Promoter	1468	ENSG00000158710	8407	TAGLN2	transgelin 2
chr1	159894001	159895525	peak_1756	1000	*	2494.6	10.8477	6.53958	1371	Promoter	0	ENSG00000158710	8407	TAGLN2	transgelin 2
chr1	159915384	159915657	peak_1757	1000	*	291.895	6.67765	3.81985	121	Promoter	0	ENSG00000085552	57549	IGSF9	immunoglobulin superfamily member 9
chr1	159930468	159931083	peak_1758	1000	*	1547.29	10.4127	6.29745	227	Promoter	0	ENSG00000224259	100505633	LINC01133	long intergenic non-protein coding RNA 1133
chr1	159966471	159966821	peak_1759	1000	*	784.756	8.79584	5.3057	165	Distal Intergenic	34962	ENSG00000143315	93183	PIGM	phosphatidylinositol glycan anchor biosynthesis class M
chr1	160001662	160002117	peak_1760	1000	*	488.077	7.51392	4.43087	79	Promoter	0	ENSG00000143315	93183	PIGM	phosphatidylinositol glycan anchor biosynthesis class M
chr1	160068206	160068989	peak_1761	1000	*	1291.96	9.94134	6.02163	633	Promoter	0	ENSG00000162729	93185	IGSF8	immunoglobulin superfamily member 8
chr1	160094497	160094925	peak_1762	680	*	291.607	6.53866	3.71778	141	Introns	8977	ENSG00000018625	477	ATP1A2	ATPase Na+/K+ transporting subunit alpha 2
chr1	160162977	160163249	peak_1763	1000	*	305.809	7.12299	4.14899	160	Promoter	2692	ENSG00000143318	844	CASQ1	calsequestrin 1
chr1	160175859	160176072	peak_1764	1000	*	285.695	7.06318	4.10506	127	Promoter	734	ENSG00000162734	8682	PEA15	proliferation and apoptosis adaptor protein 15
chr1	160176237	160176558	peak_1765	1000	*	841.678	9.92767	6.01392	189	Promoter	1112	ENSG00000162734	8682	PEA15	proliferation and apoptosis adaptor protein 15
chr1	160232187	160232469	peak_1766	1000	*	420.385	7.35973	4.32049	191	5' UTR	22472	ENSG00000132716	50717	DCAF8	DDB1 and CUL4 associated factor 8
chr1	160254841	160255080	peak_1767	1000	*	548.162	8.88992	5.36707	142	Promoter	0	ENSG00000132716	50717	DCAF8	DDB1 and CUL4 associated factor 8
chr1	160312944	160313334	peak_1768	1000	*	737	8.68299	5.23181	187	Promoter	0	ENSG00000162736	23385	NCSTN	nicastrin
chr1	160347467	160347668	peak_1769	1000	*	257.076	6.68909	3.82843	75	Distal Intergenic	10606	ENSG00000171786	4807	NHLH1	nescient helix-loop-helix 1
chr1	161015635	161015895	peak_1770	1000	*	596.474	8.67621	5.22594	162	Promoter	0	ENSG00000158773	7391	USF1	upstream transcription factor 1
chr1	161053109	161053605	peak_1771	1000	*	1252.22	10.1646	6.15431	322	Introns	5780	ENSG00000143217	81607	NECTIN4	nectin cell adhesion molecule 4
chr1	161087754	161088310	peak_1772	1000	*	586.872	8.73632	5.26696	132	Promoter	0	ENSG00000158793	4817	NIT1	nitrilase 1
chr1	161102175	161103080	peak_1773	1000	*	1277.63	9.62591	5.83012	417	Promoter	0	ENSG00000158796	9191	DEDD	death effector domain containing
chr1	161123684	161123982	peak_1774	772	*	230.796	7.00091	4.05811	83	Promoter	150	ENSG00000143222	51506	UFC1	ubiquitin-fold modifier conjugating enzyme 1
chr1	161129167	161129378	peak_1775	1000	*	283.644	6.99755	4.05546	102	Promoter	0	ENSG00000143258	27005	USP21	ubiquitin specific peptidase 21
chr1	161135691	161136460	peak_1776	1000	*	1793.87	11.3049	6.77849	490	Promoter	0	ENSG00000143224	5498	PPOX	protoporphyrinogen oxidase
chr1	161142724	161143099	peak_1777	972	*	365.303	7.12379	4.14899	150	Introns	4659	ENSG00000158850	8703	B4GALT3	beta-1,4-galactosyltransferase 3
chr1	161147230	161147430	peak_1778	1000	*	366.792	8.35928	5.01591	128	Promoter	328	ENSG00000158850	8703	B4GALT3	beta-1,4-galactosyltransferase 3
chr1	161158842	161159143	peak_1779	1000	*	327.702	6.84061	3.9413	206	Downstream	9702	ENSG00000158859	9507	ADAMTS4	ADAM metallopeptidase with thrombospondin type 1 motif 4
chr1	161166717	161167284	peak_1780	1000	*	990.659	9.46662	5.73334	361	Promoter	1561	ENSG00000158859	9507	ADAMTS4	ADAM metallopeptidase with thrombospondin type 1 motif 4
chr1	161168778	161169121	peak_1781	1000	*	443.968	7.92754	4.71989	121	Promoter	0	ENSG00000158859	9507	ADAMTS4	ADAM metallopeptidase with thrombospondin type 1 motif 4
chr1	161171330	161172222	peak_1782	1000	*	1443.71	9.59038	5.80914	774	Promoter	2225	ENSG00000158864	4720	NDUFS2	NADH:ubiquinone oxidoreductase core subunit S2
chr1	161186950	161187369	peak_1783	591	*	248.246	6.3372	3.56488	140	Promoter	1863	ENSG00000158869	2207	FCER1G	Fc fragment of IgE receptor Ig
chr1	161195427	161195932	peak_1784	1000	*	1605.08	11.3809	6.81776	225	Promoter	0	ENSG00000158882	84134	TOMM40L	translocase of outer mitochondrial membrane 40 like
chr1	161284026	161284258	peak_1785	1000	*	324.986	7.59204	4.48488	137	Promoter	0	ENSG00000143252	6391	SDHC	succinate dehydrogenase complex subunit C
chr1	161359615	161360163	peak_1786	1000	*	760.248	8.7395	5.26908	117	Distal Intergenic	-21942	ENSG00000188931	257177	CFAP126	cilia and flagella associated protein 126
chr1	161369051	161369849	peak_1787	929	*	742.508	7.69759	4.56094	93	Exons	-31378	ENSG00000188931	257177	CFAP126	cilia and flagella associated protein 126
chr1	161500784	161501118	peak_1788	1000	*	350.463	7.21133	4.21212	165	Exons	6748	ENSG00000173110	3310	HSPA6	heat shock protein family A (Hsp70) member 6
chr1	161582241	161582690	peak_1789	1000	*	679.311	7.91885	4.71521	150	Exons	6392	ENSG00000225217	3311	HSPA7	heat shock protein family A (Hsp70) member 7
chr1	161675869	161676825	peak_1790	1000	*	2268.27	10.6667	6.44116	557	Promoter	0	ENSG00000132185	84824	FCRLA	Fc receptor like A
chr1	161691631	161692035	peak_1791	1000	*	512.166	7.32289	4.29371	267	Promoter	297	ENSG00000162746	127943	FCRLB	Fc receptor like B
chr1	161696415	161697107	peak_1792	678	*	469.612	6.52832	3.70877	111	3' UTR	5081	ENSG00000162746	127943	FCRLB	Fc receptor like B
chr1	161703338	161703630	peak_1793	807	*	236.407	6.22114	3.47592	168	Distal Intergenic	12004	ENSG00000162746	127943	FCRLB	Fc receptor like B
chr1	161719376	161720164	peak_1794	1000	*	1338.72	9.23297	5.58611	192	Promoter	0	ENSG00000081721	11266	DUSP12	dual specificity phosphatase 12
chr1	161879608	161879881	peak_1795	859	*	235.493	6.03015	3.33208	64	Introns	113763	ENSG00000162745	25903	OLFML2B	olfactomedin like 2B
chr1	161925951	161926187	peak_1796	1000	*	242.829	6.43901	3.6433	160	Introns	67457	ENSG00000162745	25903	OLFML2B	olfactomedin like 2B
chr1	161963950	161964209	peak_1797	843	*	219.058	6.67223	3.81691	154	Introns	29435	ENSG00000162745	25903	OLFML2B	olfactomedin like 2B
chr1	161972844	161973364	peak_1798	1000	*	949.361	8.47233	5.09223	390	Introns	20280	ENSG00000162745	25903	OLFML2B	olfactomedin like 2B
chr1	161993619	161993791	peak_1799	1000	*	220.874	6.91742	3.99851	73	Promoter	0	ENSG00000162745	25903	OLFML2B	olfactomedin like 2B
chr1	161994086	161994313	peak_1800	1000	*	335.479	7.36283	4.32154	97	Promoter	-442	ENSG00000162745	25903	OLFML2B	olfactomedin like 2B
chr1	162025031	162025259	peak_1801	1000	*	413.591	7.77098	4.61193	98	Distal Intergenic	-14322	ENSG00000198929	9722	NOS1AP	nitric oxide synthase 1 adaptor protein
chr1	162289614	162289917	peak_1802	1000	*	364.121	6.51151	3.69559	109	Introns	-22419	ENSG00000207729	693141	MIR556	microRNA 556
chr1	162319482	162319886	peak_1803	1000	*	813.5	8.40577	5.04735	274	Introns	7146	ENSG00000207729	693141	MIR556	microRNA 556
chr1	162374448	162374918	peak_1804	1000	*	790.537	8.0681	4.81794	374	Introns	7010	ENSG00000198574	117157	SH2D1B	SH2 domain containing 1B
chr1	162467520	162467689	peak_1805	1000	*	271.071	7.498	4.41851	94	Promoter	556	ENSG00000152332	127933	UHMK1	U2AF homology motif kinase 1
chr1	162508537	162509152	peak_1806	1000	*	868.745	7.86102	4.67464	198	Distal Intergenic	-22144	ENSG00000117143	6675	UAP1	UDP-N-acetylglucosamine pyrophosphorylase 1
chr1	162511547	162511992	peak_1807	1000	*	849.103	8.13959	4.86541	290	Distal Intergenic	-19304	ENSG00000117143	6675	UAP1	UDP-N-acetylglucosamine pyrophosphorylase 1
chr1	162530811	162531559	peak_1808	1000	*	1760.81	10.7538	6.48819	417	Promoter	0	ENSG00000117143	6675	UAP1	UDP-N-acetylglucosamine pyrophosphorylase 1
chr1	162633401	162633618	peak_1809	1000	*	337.15	7.60834	4.49749	97	Introns	31173	ENSG00000162733	4921	DDR2	discoidin domain receptor tyrosine kinase 2
chr1	162641100	162641428	peak_1810	1000	*	455.011	7.41526	4.35987	171	Introns	38872	ENSG00000162733	4921	DDR2	discoidin domain receptor tyrosine kinase 2
chr1	162646006	162646210	peak_1811	1000	*	215.389	6.45624	3.65362	113	Introns	43778	ENSG00000162733	4921	DDR2	discoidin domain receptor tyrosine kinase 2
chr1	162660030	162661211	peak_1812	1000	*	1944.88	9.55168	5.78531	900	Introns	57802	ENSG00000162733	4921	DDR2	discoidin domain receptor tyrosine kinase 2
chr1	162666177	162666441	peak_1813	907	*	240.311	6.56956	3.73845	98	Introns	63949	ENSG00000162733	4921	DDR2	discoidin domain receptor tyrosine kinase 2
chr1	162826148	162826424	peak_1814	1000	*	315.265	6.78083	3.89863	135	Introns	12181	ENSG00000185860	339512	CCDC190	coiled-coil domain containing 190
chr1	162954540	162954835	peak_1815	1000	*	364.246	6.62423	3.7799	155	Distal Intergenic	-83561	ENSG00000117152	5999	RGS4	regulator of G protein signaling 4
chr1	163005392	163006008	peak_1816	1000	*	865.161	9.05154	5.47246	352	Distal Intergenic	-32388	ENSG00000117152	5999	RGS4	regulator of G protein signaling 4
chr1	163039002	163039268	peak_1817	1000	*	459.963	7.57109	4.47065	113	Promoter	606	ENSG00000117152	5999	RGS4	regulator of G protein signaling 4
chr1	163137829	163138204	peak_1818	1000	*	521.162	7.38523	4.33758	242	5' UTR	99433	ENSG00000117152	5999	RGS4	regulator of G protein signaling 4
chr1	163291468	163292053	peak_1819	1000	*	1215.33	10.4414	6.31286	148	Promoter	0	ENSG00000143248	8490	RGS5	regulator of G protein signaling 5
chr1	163643681	163643947	peak_1820	1000	*	480.21	8.03404	4.79542	97	Distal Intergenic	351958	ENSG00000143228	83540	NUF2	NDC80 kinetochore complex component NUF2
chr1	163716613	163716781	peak_1821	1000	*	227.029	6.91777	3.99851	94	Distal Intergenic	424890	ENSG00000143228	83540	NUF2	NDC80 kinetochore complex component NUF2
chr1	163813675	163814041	peak_1822	1000	*	693.891	8.98715	5.42999	141	Distal Intergenic	521952	ENSG00000143228	83540	NUF2	NDC80 kinetochore complex component NUF2
chr1	163844812	163845110	peak_1823	1000	*	713.366	8.71157	5.25007	126	Distal Intergenic	553089	ENSG00000143228	83540	NUF2	NDC80 kinetochore complex component NUF2
chr1	163845266	163845487	peak_1824	1000	*	435.69	8.85541	5.34361	97	Distal Intergenic	553543	ENSG00000143228	83540	NUF2	NDC80 kinetochore complex component NUF2
chr1	163851950	163852185	peak_1825	1000	*	274.574	6.95034	4.0212	137	Distal Intergenic	560227	ENSG00000143228	83540	NUF2	NDC80 kinetochore complex component NUF2
chr1	163866641	163867062	peak_1826	1000	*	864.66	9.16576	5.54389	162	Distal Intergenic	574918	ENSG00000143228	83540	NUF2	NDC80 kinetochore complex component NUF2
chr1	164279464	164279802	peak_1827	1000	*	477.71	8.28601	4.96681	181	Distal Intergenic	-248795	ENSG00000185630	5087	PBX1	PBX homeobox 1
chr1	164527976	164528545	peak_1828	1000	*	1924.77	12.2268	7.24471	185	Promoter	-52	ENSG00000185630	5087	PBX1	PBX homeobox 1
chr1	164577840	164578291	peak_1829	1000	*	607.935	7.42349	4.36535	183	Introns	49243	ENSG00000185630	5087	PBX1	PBX homeobox 1
chr1	164606722	164607192	peak_1830	872	*	410.908	7.09886	4.12922	375	Introns	78125	ENSG00000185630	5087	PBX1	PBX homeobox 1
chr1	164677314	164677590	peak_1831	1000	*	528.015	7.96714	4.74883	157	Introns	66288	ENSG00000233693	100505795	LOC100505795	uncharacterized LOC100505795
chr1	164694709	164695023	peak_1832	855	*	269.401	6.7883	3.90094	179	Introns	48855	ENSG00000233693	100505795	LOC100505795	uncharacterized LOC100505795
chr1	164695516	164695830	peak_1833	1000	*	420.08	7.87849	4.68724	96	Introns	48048	ENSG00000233693	100505795	LOC100505795	uncharacterized LOC100505795
chr1	164717526	164718161	peak_1834	1000	*	1367.7	9.25704	5.60285	535	Introns	25717	ENSG00000233693	100505795	LOC100505795	uncharacterized LOC100505795
chr1	164734901	164735177	peak_1835	1000	*	454.078	7.74897	4.59683	132	Introns	8701	ENSG00000233693	100505795	LOC100505795	uncharacterized LOC100505795
chr1	164736688	164737215	peak_1836	838	*	442.721	6.95326	4.02372	125	Introns	6663	ENSG00000233693	100505795	LOC100505795	uncharacterized LOC100505795
chr1	164740913	164741262	peak_1837	1000	*	434.477	7.1961	4.20133	163	Promoter	2616	ENSG00000233693	100505795	LOC100505795	uncharacterized LOC100505795
chr1	164741943	164742260	peak_1838	1000	*	974.469	10.2466	6.20186	158	Promoter	1618	ENSG00000233693	100505795	LOC100505795	uncharacterized LOC100505795
chr1	164750218	164750474	peak_1839	1000	*	385.745	7.62009	4.50473	98	Introns	-6340	ENSG00000233693	100505795	LOC100505795	uncharacterized LOC100505795
chr1	164763654	164763886	peak_1840	1000	*	363.553	7.33504	4.3025	151	Introns	-19776	ENSG00000233693	100505795	LOC100505795	uncharacterized LOC100505795
chr1	165029572	165029901	peak_1841	1000	*	459.437	7.09253	4.12698	256	Distal Intergenic	-285694	ENSG00000233693	100505795	LOC100505795	uncharacterized LOC100505795
chr1	165085992	165086250	peak_1842	1000	*	511.232	8.50349	5.11293	189	Distal Intergenic	239702	ENSG00000162761	4009	LMX1A	LIM homeobox transcription factor 1 alpha
chr1	165345364	165346453	peak_1843	1000	*	1753.21	10.1326	6.13617	330	Distal Intergenic	-19412	ENSG00000162761	4009	LMX1A	LIM homeobox transcription factor 1 alpha
chr1	165352381	165352723	peak_1844	1000	*	903.685	9.70519	5.87887	117	Distal Intergenic	-26429	ENSG00000162761	4009	LMX1A	LIM homeobox transcription factor 1 alpha
chr1	165362289	165362531	peak_1845	1000	*	428.707	7.96995	4.74924	90	Distal Intergenic	-36337	ENSG00000162761	4009	LMX1A	LIM homeobox transcription factor 1 alpha
chr1	165367270	165367479	peak_1846	1000	*	421.352	8.24858	4.94146	93	Downstream	-41318	ENSG00000162761	4009	LMX1A	LIM homeobox transcription factor 1 alpha
chr1	165451456	165451712	peak_1847	1000	*	442.659	7.55294	4.45816	105	Exons	-36864	ENSG00000143171	6258	RXRG	retinoid X receptor gamma
chr1	165567078	165567772	peak_1848	1000	*	2216.1	11.5887	6.92296	463	Distal Intergenic	-15737	ENSG00000237463	400794	LRRC52-AS1	LRRC52 antisense RNA 1
chr1	165599962	165600523	peak_1849	1000	*	1079.21	9.51014	5.76057	122	Promoter	0	ENSG00000143198	4259	MGST3	microsomal glutathione S-transferase 3
chr1	165600887	165601431	peak_1850	1000	*	1093.79	9.67614	5.86024	399	Promoter	777	ENSG00000143198	4259	MGST3	microsomal glutathione S-transferase 3
chr1	165665244	165665437	peak_1851	1000	*	241.444	6.95034	4.0212	134	Promoter	2463	ENSG00000143149	223	ALDH9A1	aldehyde dehydrogenase 9 family member A1
chr1	165665859	165666268	peak_1852	1000	*	512.294	7.09676	4.12922	251	Promoter	1632	ENSG00000143149	223	ALDH9A1	aldehyde dehydrogenase 9 family member A1
chr1	165667340	165668052	peak_1853	1000	*	1191.76	9.31514	5.6388	617	Promoter	0	ENSG00000143149	223	ALDH9A1	aldehyde dehydrogenase 9 family member A1
chr1	165737881	165738332	peak_1854	1000	*	907.852	10.7378	6.48017	302	5' UTR	-58400	ENSG00000143179	7371	UCK2	uridine-cytidine kinase 2
chr1	165742600	165742885	peak_1855	1000	*	625.947	8.81225	5.3167	170	Exons	-53847	ENSG00000143179	7371	UCK2	uridine-cytidine kinase 2
chr1	165796661	165797107	peak_1856	1000	*	687.848	8.44216	5.07243	144	Promoter	0	ENSG00000143179	7371	UCK2	uridine-cytidine kinase 2
chr1	165798202	165798411	peak_1857	1000	*	213.19	6.56124	3.73362	117	Promoter	-1210	ENSG00000143183	54499	TMCO1	transmembrane and coiled-coil domains 1
chr1	165823384	165823715	peak_1858	1000	*	563.825	8.1857	4.89766	106	Introns	-26392	ENSG00000143183	54499	TMCO1	transmembrane and coiled-coil domains 1
chr1	165864657	165864880	peak_1859	1000	*	304.705	7.40116	4.34925	96	Introns	-12278	ENSG00000283936	100500832	MIR3658	microRNA 3658
chr1	165865614	165865879	peak_1860	1000	*	663.756	9.4268	5.7076	155	Introns	-11279	ENSG00000283936	100500832	MIR3658	microRNA 3658
chr1	165868003	165868500	peak_1861	1000	*	1602.06	11.0435	6.64098	319	Introns	-8658	ENSG00000283936	100500832	MIR3658	microRNA 3658
chr1	165876502	165876766	peak_1862	1000	*	326.448	6.65427	3.80343	176	Promoter	-392	ENSG00000283936	100500832	MIR3658	microRNA 3658
chr1	166808306	166808803	peak_1863	1000	*	1625.56	11.7736	7.01884	249	Promoter	0	ENSG00000143157	57645	POGK	pogo transposable element derived with KRAB domain
chr1	166845190	166845840	peak_1864	1000	*	1452.8	10.0713	6.10008	341	Promoter	0	ENSG00000152382	117143	TADA1	transcriptional adaptor 1
chr1	167189572	167190203	peak_1865	1000	*	1267.18	10.6662	6.44116	339	Promoter	0	ENSG00000143190	5451	POU2F1	POU class 2 homeobox 1
chr1	167191535	167191812	peak_1866	820	*	227.89	6.55944	3.73362	98	Promoter	1469	ENSG00000143190	5451	POU2F1	POU class 2 homeobox 1
chr1	167522942	167523219	peak_1867	1000	*	740.717	9.63361	5.83604	117	Promoter	0	ENSG00000143162	8804	CREG1	cellular repressor of E1A stimulated genes 1
chr1	167630845	167631108	peak_1868	1000	*	361.812	7.09253	4.12698	86	Introns	31371	ENSG00000198771	92241	RCSD1	RCSD domain containing 1
chr1	167635713	167636009	peak_1869	1000	*	446.123	7.29346	4.27152	183	Introns	36239	ENSG00000198771	92241	RCSD1	RCSD domain containing 1
chr1	167683508	167684351	peak_1870	1000	*	1097.03	8.55815	5.14865	488	Exons	-6836	ENSG00000197965	9019	MPZL1	myelin protein zero like 1
chr1	167684675	167684911	peak_1871	1000	*	251.451	7.00091	4.05811	62	Exons	-6276	ENSG00000197965	9019	MPZL1	myelin protein zero like 1
chr1	167690971	167691522	peak_1872	1000	*	1065.56	10.5772	6.39089	205	Promoter	0	ENSG00000197965	9019	MPZL1	myelin protein zero like 1
chr1	167760950	167761573	peak_1873	1000	*	1084.31	8.56488	5.15295	126	3' UTR	69763	ENSG00000197965	9019	MPZL1	myelin protein zero like 1
chr1	167766314	167766654	peak_1874	1000	*	1046.3	10.6003	6.40387	143	Distal Intergenic	75127	ENSG00000197965	9019	MPZL1	myelin protein zero like 1
chr1	167789177	167789662	peak_1875	1000	*	677.315	7.74452	4.59439	331	Introns	93791	ENSG00000143199	55811	ADCY10	adenylate cyclase 10
chr1	167832010	167832198	peak_1876	1000	*	250.13	6.95034	4.0212	90	Introns	51255	ENSG00000143199	55811	ADCY10	adenylate cyclase 10
chr1	167873879	167874126	peak_1877	1000	*	320.989	6.95034	4.0212	96	Introns	9327	ENSG00000143199	55811	ADCY10	adenylate cyclase 10
chr1	167905144	167905599	peak_1878	1000	*	903.589	9.79693	5.93428	342	Promoter	-198	ENSG00000143164	55827	DCAF6	DDB1 and CUL4 associated factor 6
chr1	167905714	167905989	peak_1879	1000	*	750.699	10.0034	6.05866	96	Promoter	0	ENSG00000143164	55827	DCAF6	DDB1 and CUL4 associated factor 6
chr1	167906738	167906911	peak_1880	1000	*	219.839	6.94518	4.01809	97	Promoter	-431	ENSG00000143158	25874	MPC2	mitochondrial pyruvate carrier 2
chr1	168049006	168049590	peak_1881	1000	*	941.94	7.57613	4.47294	85	3' UTR	57315	ENSG00000143147	23432	GPR161	G protein-coupled receptor 161
chr1	168050631	168051004	peak_1882	1000	*	791.846	8.78498	5.29764	185	3' UTR	55901	ENSG00000143147	23432	GPR161	G protein-coupled receptor 161
chr1	168147825	168148558	peak_1883	1000	*	1534.09	9.62591	5.83012	216	Promoter	0	ENSG00000143155	261726	TIPRL	TOR signaling pathway regulator
chr1	168195138	168195563	peak_1884	582	*	248.113	6.76364	3.88465	77	Promoter	0	ENSG00000213064	375035	SFT2D2	SFT2 domain containing 2
chr1	168270881	168271338	peak_1885	1000	*	1128.18	10.4718	6.33045	294	Introns	-54213	ENSG00000214262	84832	ANKRD36BP1	ankyrin repeat domain 36B pseudogene 1
chr1	168290284	168290514	peak_1886	1000	*	551.529	8.81225	5.3167	91	Distal Intergenic	-54248	ENSG00000207974	693142	MIR557	microRNA 557
chr1	168311928	168312209	peak_1887	1000	*	382.357	7.43709	4.3741	122	Distal Intergenic	-32553	ENSG00000207974	693142	MIR557	microRNA 557
chr1	168423727	168424029	peak_1888	1000	*	348.519	7.24618	4.2366	99	Distal Intergenic	-31833	ENSG00000228697	100505918	LOC100505918	uncharacterized LOC100505918
chr1	168437338	168437687	peak_1889	609	*	213.109	5.94841	3.27137	82	Distal Intergenic	-45444	ENSG00000228697	100505918	LOC100505918	uncharacterized LOC100505918
chr1	168439006	168439227	peak_1890	1000	*	345.17	7.45899	4.39081	127	Distal Intergenic	-47112	ENSG00000228697	100505918	LOC100505918	uncharacterized LOC100505918
chr1	168440444	168440670	peak_1891	1000	*	335.626	7.46031	4.39149	129	Distal Intergenic	-48550	ENSG00000228697	100505918	LOC100505918	uncharacterized LOC100505918
chr1	168452824	168453076	peak_1892	868	*	219.676	6.09904	3.3833	96	Distal Intergenic	60159	ENSG00000143185	6846	XCL2	X-C motif chemokine ligand 2
chr1	168473323	168473662	peak_1893	1000	*	517.526	7.70786	4.56748	225	Distal Intergenic	39573	ENSG00000143185	6846	XCL2	X-C motif chemokine ligand 2
chr1	168475575	168475992	peak_1894	1000	*	475.021	8.47784	5.09592	325	Distal Intergenic	37243	ENSG00000143185	6846	XCL2	X-C motif chemokine ligand 2
chr1	168678338	168678980	peak_1895	1000	*	1397.41	9.26306	5.60631	144	Introns	19462	ENSG00000143196	1805	DPT	dermatopontin
chr1	168679171	168679482	peak_1896	1000	*	611.919	8.42293	5.05875	215	Introns	18960	ENSG00000143196	1805	DPT	dermatopontin
chr1	169071876	169072080	peak_1897	1000	*	291.094	7.15516	4.17077	83	Distal Intergenic	-3867	ENSG00000143153	481	ATP1B1	ATPase Na+/K+ transporting subunit beta 1
chr1	169075378	169076047	peak_1898	1000	*	903.375	9.0148	5.4482	123	Promoter	0	ENSG00000143153	481	ATP1B1	ATPase Na+/K+ transporting subunit beta 1
chr1	169082880	169083136	peak_1899	1000	*	521.908	8.28601	4.96681	121	Introns	6933	ENSG00000143153	481	ATP1B1	ATPase Na+/K+ transporting subunit beta 1
chr1	169281440	169281761	peak_1900	1000	*	671.322	9.12743	5.52044	219	Introns	55425	ENSG00000143156	29922	NME7	NME/NM23 family member 7
chr1	169336751	169337249	peak_1901	1000	*	1104.35	11.2652	6.75776	361	Promoter	0	ENSG00000143156	29922	NME7	NME/NM23 family member 7
chr1	169337383	169337551	peak_1902	1000	*	462.054	9.80079	5.9371	82	Promoter	189	ENSG00000117475	8548	BLZF1	basic leucine zipper nuclear factor 1
chr1	169454912	169455668	peak_1903	1000	*	2467.47	12.8459	7.58154	345	Promoter	0	ENSG00000117479	10560	SLC19A2	solute carrier family 19 member 2
chr1	169455818	169456128	peak_1904	874	*	271.759	6.52832	3.70877	236	Promoter	-610	ENSG00000117479	10560	SLC19A2	solute carrier family 19 member 2
chr1	169481005	169481191	peak_1905	1000	*	375.608	8.3663	5.02108	94	Downstream	-25797	ENSG00000117479	10560	SLC19A2	solute carrier family 19 member 2
chr1	169763763	169764276	peak_1906	1000	*	847.141	9.10397	5.50457	376	Promoter	0	ENSG00000171806	92342	METTL18	methyltransferase like 18
chr1	169843472	169843758	peak_1907	1000	*	458.03	7.89683	4.69941	103	Introns	19342	ENSG00000000457	57147	SCYL3	SCY1 like pseudokinase 3
chr1	169862715	169863234	peak_1908	1000	*	1198.02	10.5588	6.38165	422	Promoter	0	ENSG00000000457	57147	SCYL3	SCY1 like pseudokinase 3
chr1	169863351	169863565	peak_1909	1000	*	645.088	10.0131	6.06513	95	Promoter	-251	ENSG00000000457	57147	SCYL3	SCY1 like pseudokinase 3
chr1	170043651	170044089	peak_1910	1000	*	1147.04	9.88372	5.98739	137	Promoter	0	ENSG00000075945	22920	KIFAP3	kinesin associated protein 3
chr1	170095771	170096180	peak_1911	1000	*	883.352	8.29034	4.96949	133	Distal Intergenic	-19008	ENSG00000203740	149281	METTL11B	methyltransferase like 11B
chr1	170132065	170132288	peak_1912	1000	*	298.816	7.09253	4.12698	144	Introns	-11462	ENSG00000283340	100422839	MIR3119-1	microRNA 3119-1
chr1	170278605	170279138	peak_1913	1000	*	780.59	9.03031	5.45756	409	Distal Intergenic	-25256	ENSG00000224286	284688	LINC01142	long intergenic non-protein coding RNA 1142
chr1	170414326	170414564	peak_1914	1000	*	331.461	7.50889	4.42706	99	Distal Intergenic	-86699	ENSG00000120370	92344	GORAB	golgin, RAB6 interacting
chr1	170431174	170431446	peak_1915	753	*	205.666	5.84454	3.18767	78	Exons	-69817	ENSG00000120370	92344	GORAB	golgin, RAB6 interacting
chr1	170501131	170501777	peak_1916	1000	*	1006.7	8.61685	5.18756	86	Promoter	0	ENSG00000120370	92344	GORAB	golgin, RAB6 interacting
chr1	170514676	170514895	peak_1917	1000	*	262.727	7.07761	4.11658	123	3' UTR	13413	ENSG00000120370	92344	GORAB	golgin, RAB6 interacting
chr1	170592365	170592597	peak_1918	978	*	227.857	6.71472	3.84939	149	Distal Intergenic	-40716	ENSG00000116132	5396	PRRX1	paired related homeobox 1
chr1	170603531	170603821	peak_1919	1000	*	338.844	7.66473	4.53656	147	Distal Intergenic	-29492	ENSG00000116132	5396	PRRX1	paired related homeobox 1
chr1	170677228	170677638	peak_1920	973	*	399.973	7.72028	4.57579	131	Introns	43915	ENSG00000116132	5396	PRRX1	paired related homeobox 1
chr1	170680834	170681175	peak_1921	1000	*	563.604	8.08639	4.83136	90	Introns	47521	ENSG00000116132	5396	PRRX1	paired related homeobox 1
chr1	170759817	170760239	peak_1922	1000	*	489.937	7.50889	4.42706	95	Distal Intergenic	126504	ENSG00000116132	5396	PRRX1	paired related homeobox 1
chr1	170879428	170879800	peak_1923	882	*	329.146	7.12299	4.14899	246	Distal Intergenic	-24812	ENSG00000117501	80133	MROH9	maestro heat like repeat family member 9
chr1	170899066	170899236	peak_1924	1000	*	271.518	7.77955	4.61778	90	Distal Intergenic	-5376	ENSG00000117501	80133	MROH9	maestro heat like repeat family member 9
chr1	171096645	171096968	peak_1925	1000	*	455.821	7.29346	4.27152	188	Distal Intergenic	-9911	ENSG00000117507	388714	FMO6P	flavin containing monooxygenase 6 pseudogene
chr1	171110728	171111105	peak_1926	875	*	330.796	6.81137	3.92039	245	Introns	3849	ENSG00000117507	388714	FMO6P	flavin containing monooxygenase 6 pseudogene
chr1	171189182	171189468	peak_1927	1000	*	398.156	7.83718	4.65766	216	Distal Intergenic	-28165	ENSG00000010932	2326	FMO1	flavin containing monooxygenase 1
chr1	171282984	171283395	peak_1928	1000	*	1086.21	10.5665	6.3858	258	Promoter	-91	ENSG00000076258	2329	FMO4	flavin containing monooxygenase 4
chr1	171407646	171407922	peak_1929	1000	*	567.179	8.13814	4.8651	77	Distal Intergenic	-46744	ENSG00000117523	23215	PRRC2C	proline rich coiled-coil 2C
chr1	171454436	171454753	peak_1930	1000	*	603.636	9.09502	5.49935	121	Promoter	0	ENSG00000117523	23215	PRRC2C	proline rich coiled-coil 2C
chr1	171454862	171455500	peak_1931	697	*	445.111	7.04443	4.09092	505	Promoter	196	ENSG00000117523	23215	PRRC2C	proline rich coiled-coil 2C
chr1	171711117	171711540	peak_1932	732	*	310.504	6.8081	3.91816	90	Promoter	0	ENSG00000117533	8674	VAMP4	vesicle associated membrane protein 4
chr1	171750235	171750864	peak_1933	1000	*	2589.59	13.0384	7.68788	296	Promoter	0	ENSG00000010165	51603	EEF1AKNMT	eEF1A lysine and N-terminal methyltransferase
chr1	171763312	171763583	peak_1934	1000	*	288.197	7.00933	4.06507	120	Exons	12551	ENSG00000010165	51603	EEF1AKNMT	eEF1A lysine and N-terminal methyltransferase
chr1	171810452	171810744	peak_1935	705	*	206.601	5.91806	3.24515	58	Promoter	0	ENSG00000197959	26052	DNM3	dynamin 3
chr1	172113835	172114230	peak_1936	1000	*	811.78	9.75661	5.91036	195	Promoter	0	ENSG00000230630	100628315	DNM3OS	DNM3 opposite strand/antisense RNA
chr1	172123763	172123973	peak_1937	1000	*	277.017	6.98423	4.04791	95	Introns	-9788	ENSG00000230630	100628315	DNM3OS	DNM3 opposite strand/antisense RNA
chr1	172255966	172256230	peak_1938	1000	*	474.693	8.40106	5.04444	116	Introns	-133598	ENSG00000180999	92346	C1orf105	chromosome 1 open reading frame 105
chr1	172291403	172291715	peak_1939	719	*	224.911	6.21786	3.4746	137	Introns	-98113	ENSG00000180999	92346	C1orf105	chromosome 1 open reading frame 105
chr1	172327580	172327848	peak_1940	849	*	228.262	6.56143	3.73362	97	Introns	-61980	ENSG00000180999	92346	C1orf105	chromosome 1 open reading frame 105
chr1	172327977	172328195	peak_1941	1000	*	295.989	7.29537	4.27218	135	Introns	-61633	ENSG00000180999	92346	C1orf105	chromosome 1 open reading frame 105
chr1	172368523	172368802	peak_1942	1000	*	443.913	7.75489	4.59952	92	Introns	-21026	ENSG00000180999	92346	C1orf105	chromosome 1 open reading frame 105
chr1	172413165	172413367	peak_1943	1000	*	270.579	7.1961	4.20133	86	Promoter	0	ENSG00000135845	5279	PIGC	phosphatidylinositol glycan anchor biosynthesis class C
chr1	172466416	172466782	peak_1944	1000	*	541.066	7.64174	4.52111	139	Distal Intergenic	-35478	ENSG00000094975	51430	SUCO	SUN domain containing ossification factor
chr1	172501486	172502742	peak_1945	1000	*	3085.02	12.0352	7.15122	687	Promoter	0	ENSG00000094975	51430	SUCO	SUN domain containing ossification factor
chr1	172607993	172608442	peak_1946	1000	*	789.418	8.15634	4.87829	139	Distal Intergenic	-19743	ENSG00000117560	356	FASLG	Fas ligand
chr1	172715479	172715765	peak_1947	1000	*	502.586	8.2372	4.93367	178	Distal Intergenic	87294	ENSG00000117560	356	FASLG	Fas ligand
chr1	172828282	172828664	peak_1948	1000	*	427.008	7.42986	4.37022	160	Distal Intergenic	191439	ENSG00000120337	8995	TNFSF18	TNF superfamily member 18
chr1	172871995	172872512	peak_1949	1000	*	756.782	8.05634	4.80847	111	Distal Intergenic	147591	ENSG00000120337	8995	TNFSF18	TNF superfamily member 18
chr1	172872786	172873048	peak_1950	1000	*	311.597	7.45758	4.3903	91	Distal Intergenic	147055	ENSG00000120337	8995	TNFSF18	TNF superfamily member 18
chr1	172878631	172879025	peak_1951	1000	*	768.902	9.46662	5.73334	265	Distal Intergenic	141078	ENSG00000120337	8995	TNFSF18	TNF superfamily member 18
chr1	172887201	172887432	peak_1952	1000	*	253.182	6.66471	3.812	136	Distal Intergenic	132671	ENSG00000120337	8995	TNFSF18	TNF superfamily member 18
chr1	172897572	172897939	peak_1953	1000	*	409.889	7.0976	4.12922	82	Distal Intergenic	122164	ENSG00000120337	8995	TNFSF18	TNF superfamily member 18
chr1	172903054	172903568	peak_1954	1000	*	602.172	8.29034	4.96949	72	Distal Intergenic	116535	ENSG00000120337	8995	TNFSF18	TNF superfamily member 18
chr1	172917679	172917928	peak_1955	1000	*	277.032	6.56687	3.73739	152	Distal Intergenic	102175	ENSG00000120337	8995	TNFSF18	TNF superfamily member 18
chr1	172938792	172939030	peak_1956	1000	*	240.52	6.27507	3.51746	97	Distal Intergenic	81073	ENSG00000120337	8995	TNFSF18	TNF superfamily member 18
chr1	173092107	173092540	peak_1957	1000	*	778.503	8.6551	5.21356	188	Distal Intergenic	-72004	ENSG00000120337	8995	TNFSF18	TNF superfamily member 18
chr1	173236595	173236931	peak_1958	1000	*	506.282	7.64174	4.52111	212	Introns	-60124	ENSG00000117586	7292	TNFSF4	TNF superfamily member 4
chr1	173238625	173238886	peak_1959	1000	*	537.24	9.25324	5.60051	123	Introns	-62154	ENSG00000117586	7292	TNFSF4	TNF superfamily member 4
chr1	173238991	173239195	peak_1960	1000	*	240.488	6.83106	3.93478	138	Introns	-62520	ENSG00000117586	7292	TNFSF4	TNF superfamily member 4
chr1	173381268	173381445	peak_1961	1000	*	211.935	6.71805	3.85148	89	Introns	64849		100506023	LOC100506023	uncharacterized LOC100506023
chr1	173399072	173399372	peak_1962	1000	*	729.055	9.61144	5.82228	124	Introns	46922		100506023	LOC100506023	uncharacterized LOC100506023
chr1	173445788	173446559	peak_1963	1000	*	1038.4	7.82912	4.65262	484	Promoter	0		100506023	LOC100506023	uncharacterized LOC100506023
chr1	173447132	173447519	peak_1964	1000	*	555.363	7.99697	4.76985	298	Promoter	646	ENSG00000117592	9588	PRDX6	peroxiredoxin 6
chr1	173476337	173476524	peak_1965	1000	*	204.551	6.83704	3.93925	80	Introns	29851	ENSG00000117592	9588	PRDX6	peroxiredoxin 6
chr1	173683961	173684497	peak_1966	1000	*	1020.98	10.2306	6.19223	168	Promoter	0	ENSG00000076321	27252	KLHL20	kelch like family member 20
chr1	173793289	173794183	peak_1967	1000	*	1432.6	9.44302	5.71899	359	Promoter	0	ENSG00000120334	91687	CENPL	centromere protein L
chr1	173836828	173837907	peak_1968	1000	*	2208.53	10.8195	6.52437	440	Promoter	0		619498	SNORD74	small nucleolar RNA, C/D box 74
chr1	173991403	173991717	peak_1969	1000	*	708.346	8.88754	5.36546	149	Distal Intergenic	-29193	ENSG00000135870	149041	RC3H1	ring finger and CCCH-type domains 1
chr1	174009564	174009840	peak_1970	1000	*	282.784	7.1395	4.1617	96	Distal Intergenic	-47354	ENSG00000135870	149041	RC3H1	ring finger and CCCH-type domains 1
chr1	174128284	174129190	peak_1971	1000	*	1729.06	11.1037	6.67371	235	Promoter	0	ENSG00000152061	9910	RABGAP1L	RAB GTPase activating protein 1 like
chr1	174160505	174161083	peak_1972	1000	*	1070.06	9.78037	5.92567	426	Introns	31953	ENSG00000152061	9910	RABGAP1L	RAB GTPase activating protein 1 like
chr1	174758183	174758462	peak_1973	1000	*	525.639	8.30288	4.9769	148	Introns	-210109	ENSG00000116161	27101	CACYBP	calcyclin binding protein
chr1	174758654	174758846	peak_1974	1000	*	250.946	7.37944	4.33393	79	Introns	-209725	ENSG00000116161	27101	CACYBP	calcyclin binding protein
chr1	174768715	174769055	peak_1975	1000	*	642.087	8.38026	5.02905	168	5' UTR	-199516	ENSG00000116161	27101	CACYBP	calcyclin binding protein
chr1	174788222	174788469	peak_1976	918	*	227.747	6.16091	3.42967	197	Introns	-180102	ENSG00000116161	27101	CACYBP	calcyclin binding protein
chr1	174968397	174969531	peak_1977	1000	*	3107.48	12.0216	7.14499	405	Promoter	0	ENSG00000116161	27101	CACYBP	calcyclin binding protein
chr1	174992204	174992839	peak_1978	1000	*	842.547	8.35127	5.01091	435	Promoter	0	ENSG00000120333	63931	MRPS14	mitochondrial ribosomal protein S14
chr1	174998912	174999142	peak_1979	1000	*	366.896	7.84854	4.66441	96	Distal Intergenic	-6321	ENSG00000120333	63931	MRPS14	mitochondrial ribosomal protein S14
chr1	176175499	176175925	peak_1980	689	*	294.312	6.56676	3.73739	348	Promoter	445	ENSG00000143207	64326	COP1	COP1, E3 ubiquitin ligase
chr1	176176199	176176894	peak_1981	1000	*	1541	9.94138	6.02163	558	Promoter	0	ENSG00000143207	64326	COP1	COP1, E3 ubiquitin ligase
chr1	176210481	176210847	peak_1982	1000	*	862.857	10.1009	6.11792	198	Distal Intergenic	-34111	ENSG00000143207	64326	COP1	COP1, E3 ubiquitin ligase
chr1	176529936	176530166	peak_1983	969	*	223.854	6.345	3.56931	81	Introns	97629	ENSG00000116183	60676	PAPPA2	pappalysin 2
chr1	176625443	176625861	peak_1984	1000	*	1225.86	10.659	6.43715	179	Introns	193136	ENSG00000116183	60676	PAPPA2	pappalysin 2
chr1	176835091	176835571	peak_1985	1000	*	792.598	8.67154	5.22486	282	Introns	163010	ENSG00000202609	574441	MIR488	microRNA 488
chr1	177052362	177052867	peak_1986	1000	*	804.092	8.22122	4.92119	375	Introns	-53781	ENSG00000202609	574441	MIR488	microRNA 488
chr1	177060240	177060535	peak_1987	1000	*	455.506	7.52711	4.4396	171	Introns	-61659	ENSG00000202609	574441	MIR488	microRNA 488
chr1	177178256	177178887	peak_1988	1000	*	1803.66	12.1948	7.22819	327	Introns	37623	ENSG00000198797	57795	BRINP2	BMP/retinoic acid inducible neural specific 2
chr1	177197852	177198114	peak_1989	1000	*	263.217	6.92814	4.00718	84	Introns	57219	ENSG00000198797	57795	BRINP2	BMP/retinoic acid inducible neural specific 2
chr1	177555587	177556048	peak_1990	1000	*	1345.62	11.083	6.66291	173	Distal Intergenic	414954	ENSG00000198797	57795	BRINP2	BMP/retinoic acid inducible neural specific 2
chr1	177817099	177817377	peak_1991	1000	*	667.439	9.69961	5.8757	143	Distal Intergenic	189765	ENSG00000242193	730102	CRYZL2P	crystallin zeta like 2, pseudogene
chr1	177832919	177833305	peak_1992	1000	*	418.803	6.55322	3.72879	86	Distal Intergenic	173837	ENSG00000242193	730102	CRYZL2P	crystallin zeta like 2, pseudogene
chr1	177842353	177842711	peak_1993	1000	*	914.979	9.80262	5.9381	173	Distal Intergenic	164431	ENSG00000242193	730102	CRYZL2P	crystallin zeta like 2, pseudogene
chr1	177895896	177896662	peak_1994	1000	*	1406.87	10.2056	6.17833	488	Downstream	110480	ENSG00000242193	730102	CRYZL2P	crystallin zeta like 2, pseudogene
chr1	177944779	177944984	peak_1995	1000	*	293.186	7.282	4.26481	131	Introns	62158	ENSG00000242193	730102	CRYZL2P	crystallin zeta like 2, pseudogene
chr1	177953348	177953589	peak_1996	1000	*	355.621	6.978	4.04347	110	5' UTR	53553	ENSG00000242193	730102	CRYZL2P	crystallin zeta like 2, pseudogene
chr1	178007037	178007265	peak_1997	1000	*	234.787	6.52789	3.70877	98	Promoter	0	ENSG00000242193	730102	CRYZL2P	crystallin zeta like 2, pseudogene
chr1	178062658	178062940	peak_1998	1000	*	655.897	8.35265	5.01128	200	Promoter	0	ENSG00000075391	9462	RASAL2	RAS protein activator like 2
chr1	178095846	178096193	peak_1999	1000	*	498.369	7.88208	4.68889	175	Introns	-32718	ENSG00000224687	100302401	RASAL2-AS1	RASAL2 antisense RNA 1
chr1	178207881	178208193	peak_2000	1000	*	731.331	9.9701	6.03909	215	Introns	-144753	ENSG00000224687	100302401	RASAL2-AS1	RASAL2 antisense RNA 1
chr1	178208343	178208571	peak_2001	1000	*	341.185	7.86441	4.67753	61	Introns	-145215	ENSG00000224687	100302401	RASAL2-AS1	RASAL2 antisense RNA 1
chr1	178310400	178310691	peak_2002	1000	*	583.028	8.17203	4.8889	92	5' UTR	-171521	ENSG00000240021	84066	TEX35	testis expressed 35
chr1	178313704	178314192	peak_2003	1000	*	1038.21	8.95314	5.40877	107	Introns	-168020	ENSG00000240021	84066	TEX35	testis expressed 35
[truncated: 25,323 more rows]

## Sheet: DMSO (8 h)
Supplementary table S7B: ATAC-seq peaks in HDF treated with 0.2% of DMSO for 8 h
The first 10 columns are provided in the standard narrowPeak format, with p- and q-values in -log10 scale. Additional columns provide annotations of the genomic location of the peaks.
Peak calling thresholds: FDR adjusted p-value <0.1 (q-value); AUC > 200; blacklisted regions excluded
chrom	start	end	name	score	strand	signal value	p- value	q-value	peak	annotation	distance to TSS	ENSEMBL	ENTREZ	symbol	gene name
chr1	713969	714298	peak_2	1000	*	519.267	7.89906	4.36361	194	Promoter	0		100288069	LOC100288069	uncharacterized LOC100288069
chr1	1051426	1051863	peak_3	1000	*	758.812	8.64584	4.81748	158	Promoter	0	ENSG00000131591	54991	C1orf159	chromosome 1 open reading frame 159
chr1	1200269	1200573	peak_4	1000	*	306.932	6.47692	3.41857	214	Introns	8661	ENSG00000160087	118424	UBE2J2	ubiquitin conjugating enzyme E2 J2
chr1	1295975	1296249	peak_5	1000	*	300.902	7.28535	3.96585	97	Promoter	908	ENSG00000162576	54587	MXRA8	matrix remodeling associated 8
chr1	1310533	1311013	peak_6	1000	*	743.585	8.28577	4.60212	252	Promoter	0	ENSG00000175756	54998	AURKAIP1	aurora kinase A interacting protein 1
chr1	1334696	1334994	peak_7	1000	*	332.954	7.65292	4.20456	206	Promoter	0	ENSG00000224870	148413	MRPL20-AS1	MRPL20 antisense RNA 1
chr1	1447088	1447537	peak_8	590	*	265.544	6.8889	3.70192	359	Promoter	0	ENSG00000197785	55210	ATAD3A	ATPase family, AAA domain containing 3A
chr1	1850743	1851036	peak_9	683	*	200.671	6.90207	3.71148	166	Promoter	-3	ENSG00000178821	339456	TMEM52	transmembrane protein 52
chr1	2064497	2065155	peak_10	1000	*	1188.43	9.63377	5.38134	201	Introns	74017	ENSG00000162585	199990	FAAP20	FA core complex associated protein 20
chr1	2066913	2067284	peak_11	1000	*	496.432	8.06908	4.46996	216	Introns	71888	ENSG00000162585	199990	FAAP20	FA core complex associated protein 20
chr1	2120955	2121285	peak_12	623	*	206.36	6.76366	3.61608	195	3' UTR	17887	ENSG00000162585	199990	FAAP20	FA core complex associated protein 20
chr1	2126437	2126903	peak_13	938	*	438.112	7.30713	3.98275	91	Introns	12269	ENSG00000162585	199990	FAAP20	FA core complex associated protein 20
chr1	2130658	2131047	peak_14	1000	*	923.173	9.92178	5.53654	235	Introns	8125	ENSG00000162585	199990	FAAP20	FA core complex associated protein 20
chr1	2139687	2140264	peak_15	1000	*	697.061	8.3691	4.65017	241	Promoter	-515	ENSG00000162585	199990	FAAP20	FA core complex associated protein 20
chr1	2159073	2159440	peak_16	1000	*	661.129	9.06547	5.06027	151	Promoter	-694	ENSG00000157933	6497	SKI	SKI proto-oncogene
chr1	2165868	2166180	peak_17	1000	*	467.554	8.07535	4.47428	187	Introns	5734	ENSG00000157933	6497	SKI	SKI proto-oncogene
chr1	2222171	2222511	peak_18	609	*	207.64	6.53746	3.46103	181	Introns	61589	ENSG00000269896	100129534	LOC100129534	small nuclear ribonucleoprotein polypeptide N pseudogene
chr1	2322929	2323327	peak_19	1000	*	706.015	8.14457	4.51606	169	Promoter	0	ENSG00000157916	11079	RER1	retention in endoplasmic reticulum sorting receptor 1
chr1	2343904	2344238	peak_20	1000	*	480.227	7.91705	4.37327	241	Promoter	0	ENSG00000157911	5192	PEX10	peroxisomal biogenesis factor 10
chr1	2383267	2383515	peak_21	1000	*	399.768	7.91483	4.37252	134	Distal Intergenic	-24239	ENSG00000149527	9651	PLCH2	phospholipase C eta 2
chr1	2457590	2457831	peak_22	1000	*	472.135	8.40796	4.6748	108	Promoter	204	ENSG00000157881	55229	PANK4	pantothenate kinase 4
chr1	2517769	2518331	peak_23	1000	*	1340.69	10.6359	5.9076	216	Promoter	0	ENSG00000157870	127281	PRXL2B	peroxiredoxin like 2B
chr1	3223224	3223624	peak_24	801	*	321.227	7.35101	4.01138	185	Introns	-147523	ENSG00000130762	27237	ARHGEF16	Rho guanine nucleotide exchange factor 16
chr1	3229561	3230061	peak_25	1000	*	1345.4	11.1017	6.16313	233	Introns	-141086	ENSG00000130762	27237	ARHGEF16	Rho guanine nucleotide exchange factor 16
chr1	3269055	3269306	peak_26	1000	*	366.816	7.78256	4.28949	145	Introns	-101841	ENSG00000130762	27237	ARHGEF16	Rho guanine nucleotide exchange factor 16
chr1	3286386	3286680	peak_27	1000	*	525.272	8.18831	4.54343	159	Introns	-84467	ENSG00000130762	27237	ARHGEF16	Rho guanine nucleotide exchange factor 16
chr1	3420768	3421044	peak_28	1000	*	365.424	7.21695	3.92244	98	Introns	49621	ENSG00000130762	27237	ARHGEF16	Rho guanine nucleotide exchange factor 16
chr1	3459617	3460266	peak_29	1000	*	1437.05	10.332	5.74541	506	Introns	17088	ENSG00000207776	693135	MIR551A	microRNA 551a
chr1	3541260	3541551	peak_30	1000	*	374.6	7.36937	4.02321	127	Promoter	-5	ENSG00000158109	127262	TPRG1L	tumor protein p63 regulated 1 like
chr1	3566574	3566779	peak_31	1000	*	273.627	7.21695	3.92244	82	Promoter	0	ENSG00000116213	49856	WRAP73	WD repeat containing, antisense to TP73
chr1	3712998	3713243	peak_32	1000	*	459.794	8.46424	4.70959	134	Promoter	0	ENSG00000130764	57470	LRRC47	leucine rich repeat containing 47
chr1	3816759	3817605	peak_33	1000	*	1830.5	10.2982	5.72807	691	Promoter	0	ENSG00000236423	100133612	LINC01134	long intergenic non-protein coding RNA 1134
chr1	3817830	3818111	peak_34	1000	*	583.766	8.58796	4.78413	153	Promoter	862	ENSG00000236423	100133612	LINC01134	long intergenic non-protein coding RNA 1134
chr1	6052226	6052973	peak_35	1000	*	1268.69	10.5772	5.8745	335	Promoter	0	ENSG00000131697	261734	NPHP4	nephrocystin 4
chr1	6259414	6259918	peak_36	1000	*	910.875	9.23407	5.15625	331	Promoter	0	ENSG00000116251	6146	RPL22	ribosomal protein L22
chr1	6453755	6453975	peak_37	1000	*	256.528	7.43658	4.06541	124	Promoter	0	ENSG00000097021	11332	ACOT7	acyl-CoA thioesterase 7
chr1	6639817	6640154	peak_38	1000	*	684.321	8.99628	5.02009	185	Promoter	0	ENSG00000204859	3104	ZBTB48	zinc finger and BTB domain containing 48
chr1	6661170	6661525	peak_39	1000	*	384.675	7.24225	3.93818	222	Promoter	1404	ENSG00000162413	9903	KLHL21	kelch like family member 21
chr1	6662850	6663178	peak_40	884	*	290.783	6.48273	3.42204	220	Promoter	0	ENSG00000162413	9903	KLHL21	kelch like family member 21
chr1	6673469	6673863	peak_41	1000	*	758.986	9.35441	5.22656	177	Promoter	0	ENSG00000116273	148479	PHF13	PHD finger protein 13
chr1	6844515	6844839	peak_42	662	*	215.129	6.37377	3.34415	68	Promoter	-545	ENSG00000171735	23261	CAMTA1	calmodulin binding transcription activator 1
chr1	6845004	6845547	peak_43	1000	*	1566.03	10.5669	5.86888	181	Promoter	0	ENSG00000171735	23261	CAMTA1	calmodulin binding transcription activator 1
chr1	7177659	7178163	peak_44	546	*	275.917	7.10828	3.85142	83	Introns	332275	ENSG00000171735	23261	CAMTA1	calmodulin binding transcription activator 1
chr1	7359349	7359805	peak_45	1000	*	749.631	9.64808	5.38921	107	Introns	-471524	ENSG00000049245	9341	VAMP3	vesicle associated membrane protein 3
chr1	7361011	7361264	peak_46	1000	*	330.919	7.58227	4.16157	174	Introns	-470065	ENSG00000049245	9341	VAMP3	vesicle associated membrane protein 3
chr1	7461896	7462334	peak_47	1000	*	793.087	9.1583	5.1142	224	Introns	-368995	ENSG00000049245	9341	VAMP3	vesicle associated membrane protein 3
chr1	7530985	7531565	peak_48	1000	*	854.413	8.26287	4.58831	138	Introns	-299764	ENSG00000049245	9341	VAMP3	vesicle associated membrane protein 3
chr1	7531921	7532140	peak_49	936	*	205.832	6.55759	3.47403	97	Introns	-299189	ENSG00000049245	9341	VAMP3	vesicle associated membrane protein 3
chr1	7764609	7764807	peak_50	1000	*	212.845	6.91742	3.72269	98	Introns	-66522	ENSG00000049245	9341	VAMP3	vesicle associated membrane protein 3
chr1	7843876	7844352	peak_51	1000	*	838.227	8.89821	4.96436	227	Promoter	-28	ENSG00000049246	8863	PER3	period circadian regulator 3
chr1	8021434	8021977	peak_52	1000	*	895.184	10.3573	5.75827	185	Promoter	0	ENSG00000116288	11315	PARK7	Parkinsonism associated deglycase
chr1	8064779	8065530	peak_53	973	*	731.979	8.70215	4.85175	547	Distal Intergenic	20863	ENSG00000116285	54206	ERRFI1	ERBB receptor feedback inhibitor 1
chr1	8150306	8150730	peak_54	664	*	282.078	6.58871	3.49752	314	Distal Intergenic	-63913	ENSG00000116285	54206	ERRFI1	ERBB receptor feedback inhibitor 1
chr1	8457035	8457359	peak_55	982	*	319.292	7.08964	3.83714	147	Introns	72645	ENSG00000162426	50651	SLC45A1	solute carrier family 45 member 1
chr1	8686525	8686838	peak_56	1000	*	325.499	7.30713	3.98275	166	Introns	190861	ENSG00000142599	473	RERE	arginine-glutamic acid dipeptide repeats
chr1	8720571	8720751	peak_57	1000	*	201.558	7.12333	3.86097	98	Introns	156948	ENSG00000142599	473	RERE	arginine-glutamic acid dipeptide repeats
chr1	8933663	8933970	peak_58	964	*	296.892	6.78106	3.62831	178	Introns	-4924	ENSG00000230679	100505975	ENO1-AS1	ENO1 antisense RNA 1
chr1	8938691	8938954	peak_59	1000	*	339.076	7.17584	3.89494	147	Promoter	0	ENSG00000230679	100505975	ENO1-AS1	ENO1 antisense RNA 1
chr1	9363212	9363467	peak_60	973	*	249.149	6.56112	3.477	144	Introns	10271	ENSG00000171621	80176	SPSB1	splA/ryanodine receptor domain and SOCS box containing 1
chr1	9533132	9533442	peak_61	1000	*	528.796	8.28831	4.60212	136	Distal Intergenic	-66086	ENSG00000171612	84275	SLC25A33	solute carrier family 25 member 33
chr1	9599271	9599508	peak_62	921	*	219.103	7.11689	3.85632	97	Promoter	-20	ENSG00000171612	84275	SLC25A33	solute carrier family 25 member 33
chr1	9779211	9779495	peak_63	1000	*	510.071	8.40554	4.67434	147	Introns	-64567	ENSG00000179840	644997	PIK3CD-AS1	PIK3CD antisense RNA 1
chr1	9826839	9827171	peak_64	1000	*	544.876	8.00091	4.42633	239	Introns	57379	ENSG00000171603	22883	CLSTN1	calsyntenin 1
chr1	9970224	9970805	peak_65	1000	*	1083.08	10.0783	5.61948	426	Promoter	0	ENSG00000178585	56998	CTNNBIP1	catenin beta interacting protein 1
chr1	10003354	10003583	peak_66	985	*	226.503	6.748	3.60704	86	Promoter	0	ENSG00000173614	64802	NMNAT1	nicotinamide nucleotide adenylyltransferase 1
chr1	10092739	10093243	peak_67	865	*	436.874	7.46966	4.08571	150	Promoter	0	ENSG00000130939	10277	UBE4B	ubiquitination factor E4B
chr1	10269875	10270163	peak_68	744	*	215.098	6.59098	3.49752	59	Promoter	-601	ENSG00000054523	23095	KIF1B	kinesin family member 1B
chr1	10270336	10270677	peak_69	1000	*	488.185	8.08371	4.47781	150	Promoter	-87	ENSG00000054523	23095	KIF1B	kinesin family member 1B
chr1	10458813	10459203	peak_70	1000	*	652.781	8.85364	4.93865	155	Promoter	0	ENSG00000142657	5226	PGD	phosphogluconate dehydrogenase
chr1	10570651	10570912	peak_71	1000	*	438.958	7.87812	4.34844	92	Introns	35648	ENSG00000142655	5195	PEX14	peroxisomal biogenesis factor 14
chr1	11035688	11036082	peak_72	1000	*	530.671	7.32672	3.99274	255	Introns	6012	ENSG00000175262	148345	C1orf127	chromosome 1 open reading frame 127
chr1	11120089	11120370	peak_73	1000	*	370.188	7.82435	4.31664	154	Promoter	0	ENSG00000116649	6723	SRM	spermidine synthase
chr1	11218772	11219066	peak_74	1000	*	315.391	7.77144	4.28277	83	Introns	14817	ENSG00000225602	100873935	MTOR-AS1	MTOR antisense RNA 1
chr1	11322521	11322986	peak_75	1000	*	1404.46	10.5925	5.88279	119	Promoter	0	ENSG00000198793	2475	MTOR	mechanistic target of rapamycin kinase
chr1	11333181	11333608	peak_76	1000	*	533.072	8.32383	4.6256	330	Promoter	0	ENSG00000120942	29914	UBIAD1	UbiA prenyltransferase domain containing 1
chr1	11740949	11741661	peak_77	912	*	650.286	7.48911	4.1015	576	5' UTR	10017	ENSG00000116670	10459	MAD2L2	mitotic arrest deficient 2 like 2
chr1	11796877	11797358	peak_78	1000	*	757.855	8.66443	4.83011	245	Promoter	735	ENSG00000177674	57085	AGTRAP	angiotensin II receptor associated protein
chr1	11850942	11851256	peak_79	1000	*	468.327	7.95151	4.39672	185	Exons	-14897	ENSG00000011021	1185	CLCN6	chloride voltage-gated channel 6
chr1	11863561	11863959	peak_80	1000	*	588.275	8.00477	4.42715	197	Promoter	-2194	ENSG00000011021	1185	CLCN6	chloride voltage-gated channel 6
chr1	11865642	11866324	peak_81	1000	*	1180.02	10.1861	5.67252	392	Promoter	0	ENSG00000011021	1185	CLCN6	chloride voltage-gated channel 6
chr1	11968172	11969142	peak_82	1000	*	1094.96	7.90583	4.36873	564	Distal Intergenic	17343	ENSG00000116685	90231	KIAA2013	KIAA2013
chr1	11994554	11994817	peak_83	1000	*	445.278	7.95886	4.39991	149	Promoter	0	ENSG00000083444	5351	PLOD1	procollagen-lysine,2-oxoglutarate 5-dioxygenase 1
chr1	12039924	12040549	peak_84	1000	*	1108.73	8.52515	4.74395	351	Promoter	0	ENSG00000116688	9927	MFN2	mitofusin 2
chr1	12079210	12079631	peak_85	1000	*	972.799	9.81688	5.48222	318	Promoter	0	ENSG00000116691	60672	MIIP	migration and invasion inhibitory protein
chr1	12112153	12112385	peak_86	1000	*	234.862	7.11007	3.853	137	Distal Intergenic	-11049	ENSG00000120949	943	TNFRSF8	TNF receptor superfamily member 8
chr1	12203682	12204117	peak_87	1000	*	579.598	8.03616	4.44927	137	3' UTR	-22943	ENSG00000028137	7133	TNFRSF1B	TNF receptor superfamily member 1B
chr1	12213478	12213828	peak_88	1000	*	475.064	7.68201	4.22544	273	Distal Intergenic	-13232	ENSG00000028137	7133	TNFRSF1B	TNF receptor superfamily member 1B
chr1	12221938	12222166	peak_89	1000	*	329.63	7.51921	4.11808	68	Distal Intergenic	-4894	ENSG00000028137	7133	TNFRSF1B	TNF receptor superfamily member 1B
chr1	12524751	12524976	peak_90	1000	*	229.404	6.9806	3.76272	69	Introns	-42324	ENSG00000266079	677882	SNORA59B	small nucleolar RNA, H/ACA box 59B
chr1	12538186	12538647	peak_91	1000	*	781.93	8.89813	4.9643	130	Introns	-28653	ENSG00000266079	677882	SNORA59B	small nucleolar RNA, H/ACA box 59B
chr1	12599961	12600618	peak_92	1000	*	707.76	7.90691	4.36877	189	Distal Intergenic	32661	ENSG00000266079	677882	SNORA59B	small nucleolar RNA, H/ACA box 59B
chr1	12609938	12610264	peak_93	1000	*	398.586	7.83054	4.31826	185	Distal Intergenic	42638	ENSG00000266079	677882	SNORA59B	small nucleolar RNA, H/ACA box 59B
chr1	12655899	12656232	peak_94	1000	*	606.999	9.02579	5.03866	207	Exons	21588	ENSG00000162496	9249	DHRS3	dehydrogenase/reductase 3
chr1	12656490	12656791	peak_95	1000	*	424.768	8.24391	4.57643	127	Introns	21029	ENSG00000162496	9249	DHRS3	dehydrogenase/reductase 3
chr1	12662001	12662264	peak_96	1000	*	304.504	7.0252	3.79401	105	Introns	15556	ENSG00000162496	9249	DHRS3	dehydrogenase/reductase 3
chr1	12664427	12664643	peak_97	1000	*	389.495	8.33386	4.6303	132	Introns	13177	ENSG00000162496	9249	DHRS3	dehydrogenase/reductase 3
chr1	14075656	14075959	peak_98	1000	*	375.54	7.59784	4.17223	210	5' UTR	48921	ENSG00000116731	7799	PRDM2	PR/SET domain 2
chr1	14093429	14093904	peak_99	1000	*	739.105	8.92834	4.9808	225	Introns	66694	ENSG00000116731	7799	PRDM2	PR/SET domain 2
chr1	14767963	14768229	peak_100	899	*	239.972	6.70178	3.57493	78	Distal Intergenic	-156984	ENSG00000189337	23254	KAZN	kazrin, periplakin interacting protein
chr1	14812755	14813640	peak_101	1000	*	1728.89	9.60846	5.36802	288	Distal Intergenic	-111573	ENSG00000189337	23254	KAZN	kazrin, periplakin interacting protein
chr1	14843812	14844373	peak_102	1000	*	1032.74	9.89288	5.52111	273	Distal Intergenic	-80840	ENSG00000189337	23254	KAZN	kazrin, periplakin interacting protein
chr1	15068699	15069119	peak_103	1000	*	825.714	8.88636	4.95877	201	Introns	143486	ENSG00000189337	23254	KAZN	kazrin, periplakin interacting protein
chr1	15116332	15116590	peak_104	821	*	212.739	6.83791	3.66812	96	Introns	191119	ENSG00000189337	23254	KAZN	kazrin, periplakin interacting protein
chr1	15152707	15152981	peak_105	997	*	274.29	7.08438	3.83241	87	Introns	227494	ENSG00000189337	23254	KAZN	kazrin, periplakin interacting protein
chr1	15271869	15272336	peak_106	1000	*	609.037	7.6233	4.18643	189	Introns	206624	ENSG00000175147	200197	TMEM51-AS1	TMEM51 antisense RNA 1
chr1	15295041	15295407	peak_107	1000	*	614.774	8.89016	4.95924	130	Introns	183553	ENSG00000175147	200197	TMEM51-AS1	TMEM51 antisense RNA 1
chr1	15322755	15323034	peak_108	1000	*	310.415	6.96447	3.7553	169	Introns	155926	ENSG00000175147	200197	TMEM51-AS1	TMEM51 antisense RNA 1
chr1	15354578	15354958	peak_109	1000	*	707.848	8.71781	4.85978	281	Introns	124002	ENSG00000175147	200197	TMEM51-AS1	TMEM51 antisense RNA 1
chr1	15495087	15495309	peak_110	991	*	220.907	6.79337	3.63747	82	Introns	16059	ENSG00000171729	55092	TMEM51	transmembrane protein 51
chr1	15505362	15505635	peak_111	1000	*	500.078	8.37046	4.65136	196	Introns	26334	ENSG00000171729	55092	TMEM51	transmembrane protein 51
chr1	15850696	15851135	peak_112	1000	*	521.94	7.01472	3.78829	335	Promoter	150	ENSG00000132906	842	CASP9	caspase 9
chr1	15851237	15851686	peak_113	1000	*	534.687	8.15475	4.52269	280	Promoter	0	ENSG00000132906	842	CASP9	caspase 9
chr1	15852957	15853436	peak_114	1000	*	1124.15	9.53712	5.32826	294	Promoter	0	ENSG00000116138	23341	DNAJC16	DnaJ heat shock protein family (Hsp40) member C16
chr1	15943636	15944080	peak_115	589	*	261.938	6.65398	3.53984	130	Promoter	0	ENSG00000197312	84301	DDI2	DNA damage inducible 1 homolog 2
chr1	16030130	16030405	peak_116	1000	*	417.845	7.68007	4.22492	118	Introns	19303	ENSG00000116786	23207	PLEKHM2	pleckstrin homology and RUN domain containing M2
chr1	16125566	16125801	peak_117	1000	*	321.393	7.37119	4.02321	155	Distal Intergenic	8393	ENSG00000233954	440567	UQCRHL	ubiquinol-cytochrome c reductase hinge protein like
chr1	16162352	16162660	peak_118	886	*	273.754	6.65398	3.53984	83	Exons	-11699	ENSG00000065526	23013	SPEN	spen family transcriptional repressor
chr1	16276113	16276610	peak_119	1000	*	754.5	8.78311	4.89666	151	Introns	26017	ENSG00000116809	7709	ZBTB17	zinc finger and BTB domain containing 17
chr1	16279259	16279576	peak_120	1000	*	352.561	7.11689	3.85632	155	Introns	23051	ENSG00000116809	7709	ZBTB17	zinc finger and BTB domain containing 17
chr1	16344423	16344812	peak_121	1000	*	536.756	7.55467	4.14377	310	Promoter	-558	ENSG00000186510	1187	CLCNKA	chloride voltage-gated channel Ka
chr1	16472164	16472360	peak_122	1000	*	209.704	6.87087	3.68935	84	Introns	10222	ENSG00000142627	1969	EPHA2	EPH receptor A2
chr1	16472855	16473092	peak_123	860	*	204.725	6.748	3.60704	175	Introns	9490	ENSG00000142627	1969	EPHA2	EPH receptor A2
chr1	16490714	16491047	peak_124	1000	*	597.098	8.53373	4.75075	169	Distal Intergenic	-8132	ENSG00000142627	1969	EPHA2	EPH receptor A2
chr1	16508419	16508639	peak_125	959	*	211.834	6.70228	3.57493	66	Distal Intergenic	-25837	ENSG00000142627	1969	EPHA2	EPH receptor A2
chr1	16532940	16533723	peak_126	1000	*	888.8	9.14341	5.10525	199	Exons	5381	ENSG00000142632	128272	ARHGEF19	Rho guanine nucleotide exchange factor 19
chr1	16543851	16544189	peak_127	1000	*	518.679	8.74712	4.87636	192	Distal Intergenic	-4747	ENSG00000142632	128272	ARHGEF19	Rho guanine nucleotide exchange factor 19
chr1	16693455	16694298	peak_128	954	*	804.94	7.92939	4.38173	534	Promoter	0	ENSG00000055070	26099	SZRD1	SUZ RNA binding domain containing 1
chr1	16767027	16767254	peak_129	933	*	212.75	6.79362	3.63747	153	Promoter	0	ENSG00000157191	55707	NECAP2	NECAP endocytosis associated 2
chr1	16930921	16931237	peak_130	940	*	297.869	6.63382	3.52861	259	Introns	8863	ENSG00000219481	55672	NBPF1	NBPF member 1
chr1	16939757	16940214	peak_131	1000	*	471.477	8.24355	4.57643	350	Promoter	0	ENSG00000219481	55672	NBPF1	NBPF member 1
chr1	16947523	16947833	peak_132	1000	*	688.84	9.22608	5.15265	120	Introns	-7423	ENSG00000219481	55672	NBPF1	NBPF member 1
chr1	17231245	17231995	peak_133	1000	*	1480.62	10.7745	5.98395	187	Introns	76086	ENSG00000117122	4237	MFAP2	microfibril associated protein 2
chr1	17240224	17240669	peak_134	1000	*	852.308	10.2862	5.72274	204	Introns	67412	ENSG00000117122	4237	MFAP2	microfibril associated protein 2
chr1	17305302	17305492	peak_135	1000	*	225.4	6.96447	3.7553	48	Promoter	2589	ENSG00000117122	4237	MFAP2	microfibril associated protein 2
chr1	17311253	17311562	peak_136	1000	*	352.686	7.27846	3.96047	109	Downstream	-3172	ENSG00000117122	4237	MFAP2	microfibril associated protein 2
chr1	17330403	17330672	peak_137	1000	*	319.108	7.87001	4.34453	140	Introns	7751	ENSG00000159363	23400	ATP13A2	ATPase cation transporting 13A2
chr1	17380487	17380854	peak_138	1000	*	513.82	8.74609	4.87636	106	Promoter	0	ENSG00000117118	6390	SDHB	succinate dehydrogenase complex iron sulfur subunit B
chr1	17454864	17455315	peak_139	1000	*	723.014	8.91458	4.97537	247	Distal Intergenic	-8916	ENSG00000117115	11240	PADI2	peptidyl arginine deiminase 2
chr1	17494463	17494831	peak_140	1000	*	584.949	8.81861	4.91831	275	Distal Intergenic	-36790	ENSG00000142623	29943	PADI1	peptidyl arginine deiminase 1
chr1	17516482	17516738	peak_141	1000	*	359.05	7.196	3.90872	169	Distal Intergenic	-14883	ENSG00000142623	29943	PADI1	peptidyl arginine deiminase 1
chr1	17560299	17560574	peak_142	1000	*	498.757	9.22486	5.15265	153	Introns	-15019	ENSG00000142619	51702	PADI3	peptidyl arginine deiminase 3
chr1	17802269	17802624	peak_143	1000	*	466.526	7.46541	4.08505	150	Distal Intergenic	-36019	ENSG00000179051	55920	RCC2	regulator of chromosome condensation 2
chr1	17880611	17880810	peak_144	1000	*	219.875	6.9806	3.76272	126	Introns	33784	ENSG00000074964	55160	ARHGEF10L	Rho guanine nucleotide exchange factor 10 like
chr1	17896245	17896578	peak_145	730	*	243.714	6.25271	3.25915	94	Introns	49418	ENSG00000074964	55160	ARHGEF10L	Rho guanine nucleotide exchange factor 10 like
chr1	17912766	17912996	peak_146	950	*	219.502	7.31498	3.98745	70	Introns	65939	ENSG00000074964	55160	ARHGEF10L	Rho guanine nucleotide exchange factor 10 like
chr1	17960166	17960350	peak_147	1000	*	210.118	6.8889	3.70192	95	Introns	113339	ENSG00000074964	55160	ARHGEF10L	Rho guanine nucleotide exchange factor 10 like
chr1	18092037	18092455	peak_148	1000	*	803.279	9.9636	5.55985	211	Introns	10229	ENSG00000117148	81569	ACTL8	actin like 8
chr1	18092592	18092880	peak_149	1000	*	447.799	8.28923	4.60212	175	Introns	10784	ENSG00000117148	81569	ACTL8	actin like 8
chr1	18095058	18095674	peak_150	1000	*	939.764	10.0421	5.59946	208	Introns	13250	ENSG00000117148	81569	ACTL8	actin like 8
chr1	18193052	18193312	peak_151	1000	*	381.383	7.96032	4.39993	97	Distal Intergenic	111244	ENSG00000117148	81569	ACTL8	actin like 8
chr1	18200768	18201016	peak_152	1000	*	433.049	8.92231	4.97935	160	Distal Intergenic	118960	ENSG00000117148	81569	ACTL8	actin like 8
chr1	18201190	18201569	peak_153	1000	*	630.396	8.48471	4.72073	127	Distal Intergenic	119382	ENSG00000117148	81569	ACTL8	actin like 8
chr1	18205396	18205665	peak_154	1000	*	408.86	8.18946	4.54343	171	Distal Intergenic	123588	ENSG00000117148	81569	ACTL8	actin like 8
chr1	18418615	18418861	peak_155	1000	*	344.799	7.77144	4.28277	116	Distal Intergenic	-15379	ENSG00000117154	84966	IGSF21	immunoglobin superfamily member 21
chr1	19229249	19229554	peak_156	1000	*	669.265	9.16271	5.11662	130	Promoter	0	ENSG00000159423	8659	ALDH4A1	aldehyde dehydrogenase 4 family member A1
chr1	19248815	19249103	peak_157	728	*	210.356	6.33036	3.31597	206	Introns	-19522	ENSG00000159423	8659	ALDH4A1	aldehyde dehydrogenase 4 family member A1
chr1	19253027	19253414	peak_158	1000	*	566.932	8.37833	4.65801	212	Introns	-23734	ENSG00000159423	8659	ALDH4A1	aldehyde dehydrogenase 4 family member A1
chr1	19283120	19283508	peak_159	1000	*	448.801	7.81891	4.31326	289	Promoter	-294	ENSG00000169991	126917	IFFO2	intermediate filament family orphan 2
chr1	19336394	19336744	peak_160	1000	*	398.977	7.18593	3.90012	88	Distal Intergenic	-53568	ENSG00000169991	126917	IFFO2	intermediate filament family orphan 2
chr1	19337561	19337938	peak_161	1000	*	661.129	8.69981	4.85049	94	Distal Intergenic	-54735	ENSG00000169991	126917	IFFO2	intermediate filament family orphan 2
chr1	19577992	19578341	peak_162	592	*	207.132	6.48275	3.42204	266	Promoter	0	ENSG00000127463	23065	EMC1	ER membrane protein complex subunit 1
chr1	19587185	19587456	peak_163	955	*	259.665	6.65398	3.53984	81	Distal Intergenic	9110	ENSG00000053372	51154	MRTO4	MRT4 homolog, ribosome maturation factor
chr1	19724819	19725218	peak_164	923	*	369.101	6.97576	3.76016	198	Introns	86079	ENSG00000040487	54896	PQLC2	PQ loop repeat containing 2
chr1	19986319	19986540	peak_165	1000	*	288.161	7.36639	4.02153	92	Distal Intergenic	-5240	ENSG00000158748	3362	HTR6	5-hydroxytryptamine receptor 6
chr1	20008829	20009031	peak_166	1000	*	297.917	7.61218	4.17821	134	3' UTR	17049	ENSG00000158748	3362	HTR6	5-hydroxytryptamine receptor 6
chr1	20084885	20085113	peak_167	1000	*	245.754	7.01472	3.78829	97	Introns	41645	ENSG00000162542	255104	TMCO4	transmembrane and coiled-coil domains 4
chr1	20737681	20737991	peak_168	1000	*	545.27	8.33415	4.6303	180	Introns	17296	ENSG00000236963	339505	LINC01141	long intergenic non-protein coding RNA 1141
chr1	20753455	20753709	peak_169	883	*	225.108	6.71874	3.58498	90	Promoter	1578	ENSG00000236963	339505	LINC01141	long intergenic non-protein coding RNA 1141
chr1	20821419	20821785	peak_170	867	*	318.136	6.76588	3.61608	295	Distal Intergenic	-8691	ENSG00000162545	55450	CAMK2N1	calcium/calmodulin dependent protein kinase II inhibitor 1
chr1	20930641	20931023	peak_171	1000	*	728.72	9.26426	5.17391	165	Introns	15197	ENSG00000158825	978	CDA	cytidine deaminase
chr1	20940245	20940684	peak_172	828	*	364.239	7.40357	4.04571	263	Exons	-19264	ENSG00000158828	65018	PINK1	PTEN induced kinase 1
chr1	20987819	20988235	peak_173	1000	*	895.898	8.89114	4.95924	330	Promoter	0	ENSG00000244038	1650	DDOST	dolichyl-diphosphooligosaccharide--protein glycosyltransferase non-catalytic subunit
chr1	21059584	21059877	peak_174	1000	*	385.695	7.313	3.98714	186	Promoter	-254	ENSG00000189410	400745	SH2D5	SH2 domain containing 5
chr1	21503329	21503618	peak_175	854	*	247.645	6.52074	3.44914	162	Promoter	0	ENSG00000075151	8672	EIF4G3	eukaryotic translation initiation factor 4 gamma 3
chr1	21651104	21651391	peak_176	786	*	226.369	6.2467	3.25708	157	Introns	20643	ENSG00000117298	1889	ECE1	endothelin converting enzyme 1
chr1	21894231	21894516	peak_177	891	*	254.86	6.59647	3.50086	223	Introns	58373	ENSG00000162551	249	ALPL	alkaline phosphatase, biomineralization associated
chr1	22379011	22379242	peak_178	1000	*	247.011	7.06195	3.82041	98	Promoter	0	ENSG00000070831	998	CDC42	cell division cycle 42
chr1	22715144	22715918	peak_179	1000	*	964.936	8.03616	4.44927	216	Distal Intergenic	-62426	ENSG00000184677	9923	ZBTB40	zinc finger and BTB domain containing 40
chr1	23076884	23077142	peak_180	921	*	238.511	6.64325	3.53487	85	Introns	30874	ENSG00000265422	100616391	MIR4684	microRNA 4684
chr1	23345733	23345998	peak_181	1000	*	297.58	7.01472	3.78829	96	Promoter	0	ENSG00000004487	23028	KDM1A	lysine demethylase 1A
chr1	23670789	23671298	peak_182	1000	*	854.084	8.70215	4.85175	229	Promoter	0	ENSG00000125944	10236	HNRNPR	heterogeneous nuclear ribonucleoprotein R
chr1	23694653	23695049	peak_183	1000	*	735.051	8.83116	4.92597	297	Promoter	-415	ENSG00000249087	148898	ZNF436-AS1	ZNF436 antisense RNA 1
chr1	23810739	23811309	peak_184	655	*	373.95	6.70751	3.57736	106	Promoter	0	ENSG00000088280	55616	ASAP3	ArfGAP with SH3 domain, ankyrin repeat and PH domain 3
chr1	23885883	23886347	peak_185	1000	*	492.125	8.02338	4.44131	167	Promoter	0	ENSG00000117318	3399	ID3	inhibitor of DNA binding 3, HLH protein
chr1	23888867	23889087	peak_186	1000	*	222.518	6.8889	3.70192	75	Promoter	-2582	ENSG00000117318	3399	ID3	inhibitor of DNA binding 3, HLH protein
chr1	24127185	24127447	peak_187	1000	*	267.41	6.91033	3.71791	132	Promoter	0	ENSG00000117308	2582	GALE	UDP-galactose-4-epimerase
chr1	24345329	24345630	peak_188	783	*	236.469	6.83791	3.66812	212	Distal Intergenic	59028	ENSG00000189266	55629	PNRC2	proline rich nuclear receptor coactivator 2
chr1	24592875	24593455	peak_189	1000	*	593.816	7.15375	3.88062	256	Distal Intergenic	-52357	ENSG00000158055	57822	GRHL3	grainyhead like transcription factor 3
chr1	24620866	24621120	peak_190	896	*	228.456	6.3662	3.34081	55	Distal Intergenic	-24692	ENSG00000158055	57822	GRHL3	grainyhead like transcription factor 3
chr1	24743476	24743869	peak_191	1000	*	556.592	7.85679	4.33771	180	Promoter	1231	ENSG00000001461	57185	NIPAL3	NIPA like domain containing 3
chr1	24969365	24969830	peak_192	1000	*	600.881	7.58454	4.1628	201	Promoter	0	ENSG00000133226	10250	SRRM1	serine and arginine repetitive matrix 1
chr1	25071358	25071992	peak_193	1000	*	1031.59	8.60971	4.79627	466	Promoter	0	ENSG00000169504	25932	CLIC4	chloride intracellular channel 4
chr1	25573909	25574344	peak_194	690	*	300.631	6.48564	3.42259	156	5' UTR	-14896	ENSG00000117614	25949	SYF2	SYF2 pre-mRNA splicing factor
chr1	25756617	25756849	peak_195	1000	*	256.633	6.91037	3.71791	110	Promoter	0	ENSG00000188672	6006	RHCE	Rh blood group CcEe antigens
chr1	25757152	25757415	peak_196	1000	*	393.723	7.58227	4.16157	91	Promoter	0	ENSG00000204178	55219	MACO1	macoilin 1
chr1	26219018	26219242	peak_197	955	*	214.951	6.93518	3.73272	152	Exons	13703	ENSG00000283938	100500808	MIR3917	microRNA 3917
chr1	26324547	26324910	peak_198	1000	*	476.92	7.59784	4.17223	187	Promoter	0	ENSG00000158006	5051	PAFAH2	platelet activating factor acetylhydrolase 2
chr1	26560413	26560734	peak_199	1000	*	406.421	7.58227	4.16157	154	Promoter	0	ENSG00000130695	64793	CEP85	centrosomal protein 85
chr1	26602644	26603031	peak_200	1000	*	607.96	8.00477	4.42715	218	Exons	-3182	ENSG00000142669	83442	SH3BGRL3	SH3 domain binding glutamate rich protein like 3
chr1	26758568	26758910	peak_201	975	*	334.337	7.16324	3.88782	146	Promoter	0	ENSG00000117682	79947	DHDDS	dehydrodolichyl diphosphate synthase subunit
chr1	27050168	27050341	peak_202	1000	*	204.621	6.91988	3.72377	78	Introns	27646	ENSG00000117713	8289	ARID1A	AT-rich interaction domain 1A
chr1	27098125	27098488	peak_203	806	*	293.294	6.93518	3.73272	153	Introns	-15966	ENSG00000060642	55650	PIGV	phosphatidylinositol glycan anchor biosynthesis class V
chr1	27191510	27192005	peak_204	1000	*	885.252	8.74712	4.87636	144	Promoter	1877	ENSG00000175793	2810	SFN	stratifin
chr1	27248017	27248280	peak_205	775	*	204.515	6.5992	3.50143	132	Promoter	0	ENSG00000090273	10726	NUDC	nuclear distribution C, dynein complex regulator
chr1	27325953	27326267	peak_206	1000	*	417.859	7.73521	4.25968	91	Introns	5758	ENSG00000253368	388610	TRNP1	TMF1-regulated nuclear protein 1
chr1	27339312	27339633	peak_207	1000	*	373.588	7.65039	4.20456	161	Promoter	0	ENSG00000158246	115572	TENT5B	terminal nucleotidyltransferase 5B
chr1	27426086	27426545	peak_208	439	*	202.051	6.32271	3.30976	146	3' UTR	55076	ENSG00000090020	6548	SLC9A1	solute carrier family 9 member A1
chr1	27438508	27438976	peak_209	1000	*	1071.36	9.05939	5.05747	196	Introns	42645	ENSG00000090020	6548	SLC9A1	solute carrier family 9 member A1
chr1	27560753	27561229	peak_210	808	*	385.536	6.97577	3.76016	140	Promoter	0	ENSG00000142784	23038	WDTC1	WD and tetratricopeptide repeats 1
chr1	27625920	27626282	peak_211	1000	*	482.629	7.63783	4.19828	210	Introns	-22354	ENSG00000186501	84065	TMEM222	transmembrane protein 222
chr1	27648497	27648873	peak_212	1000	*	543.119	7.89082	4.3582	206	Promoter	0	ENSG00000186501	84065	TMEM222	transmembrane protein 222
chr1	27883807	27884079	peak_213	902	*	246.183	6.70383	3.57572	108	Introns	46282	ENSG00000126705	27245	AHDC1	AT-hook DNA binding motif containing 1
chr1	27998646	27998914	peak_214	774	*	208.2	6.73297	3.59585	153	Promoter	0	ENSG00000126709	2537	IFI6	interferon alpha inducible protein 6
chr1	28052085	28052529	peak_215	1000	*	828.759	8.91458	4.97537	205	Promoter	0	ENSG00000009780	199870	FAM76A	family with sequence similarity 76 member A
chr1	28099300	28099841	peak_216	1000	*	694.724	8.00477	4.42715	251	Promoter	0	ENSG00000117758	23673	STX12	syntaxin 12
chr1	28189731	28190013	peak_217	1000	*	464.797	8.00283	4.42634	205	Distal Intergenic	-9042	ENSG00000130775	9473	THEMIS2	thymocyte selection associated family member 2
chr1	28241057	28241408	peak_218	1000	*	470.035	7.37499	4.0242	97	Promoter	0	ENSG00000117748	6118	RPA2	replication protein A2
chr1	28415030	28415362	peak_219	753	*	250.789	6.58871	3.49752	145	Promoter	0	ENSG00000158161	2140	EYA3	EYA transcriptional coactivator and phosphatase 3
chr1	28562389	28562696	peak_220	1000	*	317.726	6.97691	3.76032	192	Promoter	0	ENSG00000130770	93974	ATP5IF1	ATP synthase inhibitory factor subunit 1
chr1	28573667	28573990	peak_221	1000	*	511.536	8.25419	4.58088	97	Distal Intergenic	11065	ENSG00000130770	93974	ATP5IF1	ATP synthase inhibitory factor subunit 1
chr1	28585687	28586098	peak_222	1000	*	651.786	7.89082	4.3582	280	Promoter	0	ENSG00000130766	83667	SESN2	sestrin 2
chr1	28764463	28764683	peak_223	1000	*	287.092	7.12761	3.86194	132	5' UTR	-67772	ENSG00000180198	1104	RCC1	regulator of chromosome condensation 1
chr1	28879359	28879656	peak_224	674	*	200.913	6.12909	3.17061	150	Promoter	0	ENSG00000180098	54952	TRNAU1AP	tRNA selenocysteine 1 associated protein 1
chr1	28908355	28908607	peak_225	1000	*	261.816	7.35101	4.01138	166	Promoter	0	ENSG00000197989	85028	SNHG12	small nucleolar RNA host gene 12
chr1	28969496	28969773	peak_226	762	*	211.728	6.5992	3.50143	83	Promoter	0	ENSG00000120656	6883	TAF12	TATA-box binding protein associated factor 12
chr1	28975094	28975743	peak_227	753	*	489.727	7.17127	3.89262	323	Promoter	0	ENSG00000274978	26824	RNU11	RNA, U11 small nuclear
chr1	29063171	29063525	peak_228	1000	*	369.559	6.81109	3.65049	172	Promoter	38	ENSG00000198492	51441	YTHDF2	YTH N6-methyladenosine RNA binding protein 2
chr1	29240724	29241101	peak_229	576	*	217.612	6.53746	3.46103	237	5' UTR	27121	ENSG00000159023	2035	EPB41	erythrocyte membrane protein band 4.1
chr1	29298877	29299293	peak_230	1000	*	446.107	7.56574	4.14877	327	Introns	85274	ENSG00000159023	2035	EPB41	erythrocyte membrane protein band 4.1
chr1	29508369	29508718	peak_231	1000	*	513.662	7.51611	4.11637	251	Promoter	0	ENSG00000116350	6429	SRSF4	serine and arginine rich splicing factor 4
chr1	29523411	29523711	peak_232	1000	*	335.675	6.76588	3.61608	214	Introns	-14774	ENSG00000116350	6429	SRSF4	serine and arginine rich splicing factor 4
chr1	29557360	29557632	peak_233	993	*	270.987	6.47692	3.41857	87	Promoter	0	ENSG00000116353	51102	MECR	mitochondrial trans-2-enoyl-CoA reductase
chr1	30042806	30043343	peak_234	1000	*	1008.71	9.25314	5.16834	237	Distal Intergenic	479778	ENSG00000060656	10076	PTPRU	protein tyrosine phosphatase, receptor type U
chr1	30161312	30161677	peak_235	1000	*	719.222	9.32747	5.21115	152	Distal Intergenic	598284	ENSG00000060656	10076	PTPRU	protein tyrosine phosphatase, receptor type U
chr1	30182251	30182747	peak_236	916	*	455.498	7.64618	4.20246	121	Distal Intergenic	619223	ENSG00000060656	10076	PTPRU	protein tyrosine phosphatase, receptor type U
chr1	30192049	30192489	peak_237	510	*	224.763	5.93799	3.03501	81	Distal Intergenic	629021	ENSG00000060656	10076	PTPRU	protein tyrosine phosphatase, receptor type U
chr1	30447247	30447477	peak_238	1000	*	304.505	7.11206	3.85394	91	Distal Intergenic	-744142	ENSG00000186056	100129196	MATN1-AS1	MATN1 antisense RNA 1
chr1	30851941	30852250	peak_239	729	*	226.089	6.94803	3.74251	79	Distal Intergenic	-339369	ENSG00000186056	100129196	MATN1-AS1	MATN1 antisense RNA 1
chr1	30880757	30880971	peak_240	1000	*	249.86	7.29506	3.97455	86	Distal Intergenic	-310648	ENSG00000186056	100129196	MATN1-AS1	MATN1 antisense RNA 1
chr1	30984694	30985362	peak_241	1000	*	836.902	9.05025	5.05208	253	Distal Intergenic	-206257	ENSG00000186056	100129196	MATN1-AS1	MATN1 antisense RNA 1
chr1	30995261	30995721	peak_242	1000	*	465.323	7.48911	4.1015	107	Distal Intergenic	-195898	ENSG00000186056	100129196	MATN1-AS1	MATN1 antisense RNA 1
chr1	30995937	30996247	peak_243	1000	*	470.515	8.04167	4.45229	211	Distal Intergenic	-195372	ENSG00000186056	100129196	MATN1-AS1	MATN1 antisense RNA 1
chr1	31143606	31143803	peak_244	1000	*	200.973	6.614	3.51336	98	Distal Intergenic	-47816	ENSG00000186056	100129196	MATN1-AS1	MATN1 antisense RNA 1
chr1	31190873	31191757	peak_245	1000	*	1814.51	10.4943	5.82949	310	Promoter	0	ENSG00000186056	100129196	MATN1-AS1	MATN1 antisense RNA 1
chr1	31229501	31229938	peak_246	933	*	408.544	7.37117	4.02321	124	Promoter	745	ENSG00000162511	7805	LAPTM5	lysosomal protein transmembrane 5
chr1	31282479	31282699	peak_247	1000	*	227.177	6.65932	3.54281	146	Distal Intergenic	-51796	ENSG00000162511	7805	LAPTM5	lysosomal protein transmembrane 5
chr1	31289488	31289766	peak_248	1000	*	372.286	7.466	4.08505	119	Distal Intergenic	-58805	ENSG00000162511	7805	LAPTM5	lysosomal protein transmembrane 5
chr1	31296893	31297541	peak_249	1000	*	817.94	8.17217	4.53051	513	Distal Intergenic	-66210	ENSG00000162511	7805	LAPTM5	lysosomal protein transmembrane 5
chr1	31538515	31538792	peak_250	721	*	200.347	6.36928	3.34136	95	Promoter	0	ENSG00000134644	9698	PUM1	pumilio RNA binding family member 1
chr1	31643644	31643955	peak_251	910	*	283.954	6.9424	3.73941	184	Distal Intergenic	68779	ENSG00000084628	79570	NKAIN1	sodium/potassium transporting ATPase interacting 1
chr1	31655300	31655520	peak_252	979	*	216.392	6.65466	3.53984	104	Exons	57214	ENSG00000084628	79570	NKAIN1	sodium/potassium transporting ATPase interacting 1
chr1	31769568	31769974	peak_253	1000	*	548.572	7.73037	4.25655	223	Promoter	0	ENSG00000121766	51538	ZCCHC17	zinc finger CCHC-type containing 17
chr1	31779195	31779626	peak_254	1000	*	467.716	7.6236	4.18643	80	Introns	9353	ENSG00000121766	51538	ZCCHC17	zinc finger CCHC-type containing 17
chr1	31869874	31870129	peak_255	977	*	250.232	6.47692	3.41857	97	Distal Intergenic	-12283	ENSG00000168528	347735	SERINC2	serine incorporator 2
chr1	32110422	32110901	peak_256	834	*	400.208	7.42045	4.05527	113	Promoter	0	ENSG00000162517	553115	PEF1	penta-EF-hand domain containing 1
chr1	32178294	32178683	peak_257	908	*	354.046	6.67067	3.5525	287	Distal Intergenic	-8526	ENSG00000084636	1307	COL16A1	collagen type XVI alpha 1 chain
chr1	32180676	32181016	peak_258	1000	*	436.768	7.81184	4.30867	210	Distal Intergenic	-10908	ENSG00000084636	1307	COL16A1	collagen type XVI alpha 1 chain
chr1	32264224	32264574	peak_259	856	*	300.524	6.71011	3.57782	163	5' UTR	17006	ENSG00000134668	90853	SPOCD1	SPOC domain containing 1
chr1	32479023	32479445	peak_260	1000	*	477.169	7.59927	4.17248	154	Promoter	0	ENSG00000121774	10657	KHDRBS1	KH RNA binding domain containing, signal transduction associated 1
chr1	32538364	32538621	peak_261	1000	*	301.924	7.17582	3.89494	168	Promoter	0	ENSG00000121775	55116	TMEM39B	transmembrane protein 39B
chr1	32701522	32702178	peak_262	1000	*	1015.02	9.4535	5.28277	379	Introns	5133	ENSG00000220785	339483	MTMR9LP	myotubularin related protein 9-like, pseudogene
chr1	32860030	32860495	peak_263	1000	*	701.163	7.63265	4.19396	191	Promoter	0	ENSG00000160058	55108	BSDC1	BSD domain containing 1
chr1	32866601	32867045	peak_264	1000	*	594.225	7.77144	4.28277	107	Distal Intergenic	-6539	ENSG00000160058	55108	BSDC1	BSD domain containing 1
chr1	33116492	33116865	peak_265	1000	*	564.429	8.13583	4.50918	239	Promoter	0	ENSG00000162521	5928	RBBP4	RB binding protein 4, chromatin remodeling factor
chr1	33168806	33169836	peak_266	1000	*	1549.34	8.70586	4.85418	439	Promoter	-445	ENSG00000162520	81493	SYNC	syncoilin, intermediate filament protein
chr1	33190801	33191058	peak_267	1000	*	283.202	6.60661	3.50699	65	Distal Intergenic	-16454	ENSG00000162522	57648	KIAA1522	KIAA1522
chr1	33282874	33283452	peak_268	1000	*	847.469	8.80955	4.9146	280	Promoter	0	ENSG00000116497	64766	S100PBP	S100P binding protein
chr1	33430456	33430675	peak_269	1000	*	258.12	7.32088	3.9907	111	Promoter	-170	ENSG00000116514	127544	RNF19B	ring finger protein 19B
chr1	33458057	33458330	peak_270	1000	*	504.636	8.39286	4.66739	166	Introns	-27771	ENSG00000116514	127544	RNF19B	ring finger protein 19B
chr1	33502419	33502746	peak_271	1000	*	711.29	8.81504	4.91725	214	Promoter	0	ENSG00000004455	204	AK2	adenylate kinase 2
chr1	33546544	33546783	peak_272	1000	*	309.947	7.55905	4.14566	103	Promoter	0	ENSG00000142920	113451	AZIN2	antizyme inhibitor 2
chr1	33564865	33565488	peak_273	1000	*	1811.65	11.8054	6.55103	158	Introns	18151	ENSG00000142920	113451	AZIN2	antizyme inhibitor 2
chr1	33592815	33593194	peak_274	1000	*	686.296	8.45948	4.70695	214	Distal Intergenic	46101	ENSG00000142920	113451	AZIN2	antizyme inhibitor 2
chr1	33646358	33646616	peak_275	1000	*	322.231	7.69689	4.23305	166	Promoter	1055	ENSG00000116525	55223	TRIM62	tripartite motif containing 62
chr1	33793530	33793896	peak_276	1000	*	570.259	8.24714	4.57833	212	Introns	4197	ENSG00000284154	100500853	MIR3605	microRNA 3605
chr1	33807895	33808159	peak_277	1000	*	297.999	6.85751	3.68261	96	Introns	-9802	ENSG00000284154	100500853	MIR3605	microRNA 3605
chr1	33896590	33896858	peak_278	1000	*	356.122	7.35101	4.01138	183	Promoter	0	ENSG00000134686	1912	PHC2	polyhomeotic homolog 2
chr1	33899079	33899701	peak_279	1000	*	974.647	8.25273	4.58088	475	Promoter	-2464	ENSG00000134686	1912	PHC2	polyhomeotic homolog 2
chr1	33936196	33936590	peak_280	646	*	255.358	6.58266	3.49326	109	Promoter	-1642	ENSG00000121903	7579	ZSCAN20	zinc finger and SCAN domain containing 20
chr1	33937933	33938344	peak_281	1000	*	798.746	8.79835	4.90768	302	Promoter	0	ENSG00000121903	7579	ZSCAN20	zinc finger and SCAN domain containing 20
chr1	34342599	34342896	peak_282	1000	*	464.488	7.68201	4.22544	119	Introns	8042	ENSG00000231163	402779	CSMD2-AS1	CSMD2 antisense RNA 1
chr1	34358928	34359512	peak_283	1000	*	813.199	9.02209	5.03607	309	Introns	24371	ENSG00000231163	402779	CSMD2-AS1	CSMD2 antisense RNA 1
chr1	34452112	34452322	peak_284	1000	*	221.926	6.81602	3.65125	60	Introns	117555	ENSG00000231163	402779	CSMD2-AS1	CSMD2 antisense RNA 1
chr1	34532623	34533050	peak_285	1000	*	530.507	8.69652	4.849	103	Introns	98393	ENSG00000121904	114784	CSMD2	CUB and Sushi multiple domains 2
chr1	34628607	34629074	peak_286	1000	*	1165.04	10.6217	5.90004	302	Promoter	2369	ENSG00000121904	114784	CSMD2	CUB and Sushi multiple domains 2
chr1	34733735	34734376	peak_287	1000	*	1217.29	9.3506	5.22356	387	Distal Intergenic	101111	ENSG00000142698	84970	C1orf94	chromosome 1 open reading frame 94
chr1	35325323	35325543	peak_288	1000	*	262.378	6.88897	3.70192	101	Promoter	0	ENSG00000163866	113444	SMIM12	small integral membrane protein 12
chr1	35497254	35497672	peak_289	1000	*	441.404	7.17612	3.89494	365	Promoter	0	ENSG00000163867	9204	ZMYM6	zinc finger MYM-type containing 6
chr1	35513072	35513385	peak_290	1000	*	335.791	6.91988	3.72377	83	Distal Intergenic	-15503	ENSG00000163867	9204	ZMYM6	zinc finger MYM-type containing 6
chr1	35658705	35659047	peak_291	1000	*	447.568	8.33386	4.6303	183	Promoter	0	ENSG00000116560	6421	SFPQ	splicing factor proline and glutamine rich
chr1	35914109	35914396	peak_292	1000	*	342.525	7.57182	4.15279	69	Introns	-108997	ENSG00000020129	23154	NCDN	neurochondrin
chr1	36021240	36021468	peak_293	1000	*	269.577	7.71408	4.24575	112	Promoter	-1925	ENSG00000020129	23154	NCDN	neurochondrin
chr1	36022923	36023470	peak_294	1000	*	1081.25	10.0663	5.61211	364	Promoter	0	ENSG00000020129	23154	NCDN	neurochondrin
chr1	36235513	36235769	peak_295	1000	*	418.445	8.24909	4.57874	66	Promoter	0	ENSG00000092853	63967	CLSPN	claspin
chr1	36615021	36615603	peak_296	1000	*	1260.61	10.3611	5.76002	207	5' UTR	6051	ENSG00000054116	27095	TRAPPC3	trafficking protein particle complex 3
chr1	36616423	36616746	peak_297	1000	*	716.362	9.55795	5.33866	175	Introns	4908	ENSG00000054116	27095	TRAPPC3	trafficking protein particle complex 3
chr1	36653552	36654047	peak_298	1000	*	520.269	7.27746	3.96036	115	Distal Intergenic	31749	ENSG00000116871	55700	MAP7D1	MAP7 domain containing 1
chr1	36689642	36690086	peak_299	1000	*	1012.42	9.20163	5.13715	302	Promoter	0	ENSG00000054118	9967	THRAP3	thyroid hormone receptor associated protein 3
chr1	36765585	36765901	peak_300	1000	*	322.705	7.02349	3.79401	125	Introns	-6093	ENSG00000214193	79729	SH3D21	SH3 domain containing 21
chr1	36772472	36772784	peak_301	1000	*	605.515	9.22983	5.15461	170	Promoter	478	ENSG00000214193	79729	SH3D21	SH3 domain containing 21
chr1	36786765	36787224	peak_302	1000	*	546.288	7.46143	4.08342	143	Promoter	2531	ENSG00000142694	55194	EVA1B	eva-1 homolog B
chr1	36817025	36817288	peak_303	1000	*	395.593	7.83054	4.31826	96	Introns	-27270	ENSG00000142694	55194	EVA1B	eva-1 homolog B
chr1	36839453	36839687	peak_304	1000	*	449.28	8.15803	4.52469	156	Introns	11798	ENSG00000196182	83931	STK40	serine/threonine kinase 40
chr1	36840212	36840589	peak_305	1000	*	656.666	8.88636	4.95877	244	Introns	10896	ENSG00000196182	83931	STK40	serine/threonine kinase 40
chr1	36851444	36851878	peak_306	1000	*	940.487	9.82121	5.48415	293	Promoter	0	ENSG00000196182	83931	STK40	serine/threonine kinase 40
chr1	36852084	36852528	peak_307	1000	*	907.929	9.52061	5.3199	234	Promoter	-599	ENSG00000196182	83931	STK40	serine/threonine kinase 40
chr1	36863435	36863686	peak_308	1000	*	374.537	7.69854	4.23305	75	Promoter	0	ENSG00000181817	84967	LSM10	LSM10, U7 small nuclear RNA associated
chr1	36915980	36916500	peak_309	1000	*	925.68	10.2837	5.72113	184	Promoter	0	ENSG00000116885	127700	OSCP1	organic solute carrier partner 1
chr1	36929894	36930137	peak_310	1000	*	378.176	8.20137	4.55154	88	Promoter	0	ENSG00000116898	64960	MRPS15	mitochondrial ribosomal protein S15
chr1	37937163	37937584	peak_311	1000	*	516.245	9.00268	5.024	323	Promoter	2460	ENSG00000233621	728431	LINC01137	long intergenic non-protein coding RNA 1137
chr1	37939997	37940206	peak_312	1000	*	257.474	7.12763	3.86194	92	Promoter	0	ENSG00000233621	728431	LINC01137	long intergenic non-protein coding RNA 1137
chr1	37942092	37942690	peak_313	1000	*	805.696	8.64693	4.8185	290	Promoter	1973	ENSG00000163874	80149	ZC3H12A	zinc finger CCCH-type containing 12A
chr1	37945345	37945678	peak_314	836	*	279.221	7.12333	3.86097	141	Introns	5226	ENSG00000163874	80149	ZC3H12A	zinc finger CCCH-type containing 12A
chr1	38040600	38041007	peak_315	843	*	343.874	6.65932	3.54281	211	Introns	18080	ENSG00000163879	7802	DNALI1	dynein axonemal light intermediate chain 1
chr1	38061466	38061744	peak_316	1000	*	621.064	9.25466	5.16916	150	Promoter	0	ENSG00000134697	29889	GNL2	G protein nucleolar 2
chr1	38156116	38156436	peak_317	1000	*	629.345	8.48004	4.7196	223	Promoter	1452	ENSG00000116922	54955	C1orf109	chromosome 1 open reading frame 109
chr1	38157683	38158385	peak_318	1000	*	1360.2	11.2135	6.22121	286	Promoter	0	ENSG00000116922	54955	C1orf109	chromosome 1 open reading frame 109
chr1	38273782	38274031	peak_319	1000	*	498.61	8.48471	4.72073	173	Promoter	0	ENSG00000196449	79693	YRDC	yrdC N6-threonylcarbamoyltransferase domain containing
chr1	38325194	38325519	peak_320	1000	*	750.422	9.61596	5.37175	172	Promoter	0	ENSG00000188786	4520	MTF1	metal regulatory transcription factor 1
chr1	38397363	38397665	peak_321	1000	*	496.31	8.48178	4.72021	210	5' UTR	15064	ENSG00000204084	3633	INPP5B	inositol polyphosphate-5-phosphatase B
chr1	38411846	38412162	peak_322	1000	*	552.26	8.24394	4.57643	201	Promoter	567	ENSG00000204084	3633	INPP5B	inositol polyphosphate-5-phosphatase B
chr1	38412662	38412862	peak_323	1000	*	269.635	7.44671	4.0738	133	Promoter	0	ENSG00000204084	3633	INPP5B	inositol polyphosphate-5-phosphatase B
chr1	38424439	38424714	peak_324	1000	*	403.06	7.90782	4.36954	96	Introns	-11710	ENSG00000204084	3633	INPP5B	inositol polyphosphate-5-phosphatase B
chr1	38455627	38455984	peak_325	1000	*	643.981	8.96121	4.99926	129	Promoter	0	ENSG00000183431	10946	SF3A3	splicing factor 3a subunit 3
chr1	38461729	38462238	peak_326	930	*	474.156	7.0494	3.81222	162	Downstream	-5968	ENSG00000183431	10946	SF3A3	splicing factor 3a subunit 3
chr1	38466202	38466393	peak_327	1000	*	209.765	6.77222	3.62122	117	Introns	4794	ENSG00000183386	2275	FHL3	four and a half LIM domains 3
chr1	38478019	38478676	peak_328	1000	*	1152.7	10.1306	5.644	228	Promoter	0	ENSG00000183520	51118	UTP11	UTP11, small subunit processome component
chr1	38512544	38512773	peak_329	1000	*	292.91	7.11693	3.85632	138	Promoter	-94	ENSG00000185668	5453	POU3F1	POU class 3 homeobox 1
chr1	38604118	38604565	peak_330	1000	*	935.53	10.1129	5.63618	184	Distal Intergenic	49215	ENSG00000265596	100500801	MIR3659	microRNA 3659
chr1	39325307	39325730	peak_331	1000	*	952.35	9.54234	5.33247	186	5' UTR	13320	ENSG00000214114	26292	MYCBP	MYC binding protein
chr1	39338927	39339267	peak_332	1000	*	529.46	8.85364	4.93865	222	Promoter	0	ENSG00000214114	26292	MYCBP	MYC binding protein
chr1	39452422	39452648	peak_333	943	*	214.154	6.81212	3.65049	132	Distal Intergenic	-4268	ENSG00000174574	79647	AKIRIN1	akirin 1
chr1	39456705	39456999	peak_334	1000	*	712.95	10.2625	5.70931	139	Promoter	0	ENSG00000174574	79647	AKIRIN1	akirin 1
chr1	39620491	39620923	peak_335	532	*	230.506	6.72735	3.59218	362	Introns	73402	ENSG00000127603	23499	MACF1	microtubule-actin crosslinking factor 1
chr1	39657841	39658107	peak_336	1000	*	427.221	8.04167	4.45229	142	Introns	110752	ENSG00000127603	23499	MACF1	microtubule-actin crosslinking factor 1
chr1	39670118	39670661	peak_337	746	*	405.718	6.95847	3.75089	228	5' UTR	123029	ENSG00000127603	23499	MACF1	microtubule-actin crosslinking factor 1
chr1	39861238	39861470	peak_338	971	*	226.203	6.67067	3.5525	108	Introns	-13706	ENSG00000127603	643314	KIAA0754	KIAA0754
chr1	39864278	39864593	peak_339	1000	*	504.587	8.66518	4.8304	156	Introns	-10583	ENSG00000127603	643314	KIAA0754	KIAA0754
chr1	39874237	39874730	peak_340	1000	*	943.527	8.70852	4.85418	298	Promoter	-446	ENSG00000127603	643314	KIAA0754	KIAA0754
chr1	40399941	40400315	peak_341	1000	*	544.082	8.15202	4.52069	251	Distal Intergenic	-20469	ENSG00000168389	84879	MFSD2A	major facilitator superfamily domain containing 2A
chr1	40420630	40420900	peak_342	1000	*	289.935	7.28535	3.96585	145	Promoter	0	ENSG00000168389	84879	MFSD2A	major facilitator superfamily domain containing 2A
chr1	40480962	40481190	peak_343	1000	*	308.619	7.86998	4.34453	125	Distal Intergenic	-25065	ENSG00000131236	10487	CAP1	cyclase associated actin cytoskeleton regulatory protein 1
chr1	40505416	40506495	peak_344	1000	*	1272.34	8.98502	5.0153	867	Promoter	0	ENSG00000131236	10487	CAP1	cyclase associated actin cytoskeleton regulatory protein 1
chr1	40723593	40723944	peak_345	1000	*	425.32	7.70341	4.23675	108	Promoter	0	ENSG00000084073	10269	ZMPSTE24	zinc metallopeptidase STE24
chr1	40997122	40997409	peak_346	1000	*	332.644	7.43652	4.06541	153	Promoter	0	ENSG00000117010	127396	ZNF684	zinc finger protein 684
chr1	41157698	41157967	peak_347	947	*	255.676	7.02147	3.79315	135	Promoter	0		100130557	NFYC-AS1	NFYC antisense RNA 1
chr1	41341442	41341692	peak_348	836	*	209.924	6.74459	3.60533	117	Distal Intergenic	-13424	ENSG00000179862	163732	CITED4	Cbp/p300 interacting transactivator with Glu/Asp rich carboxy-terminal domain 4
chr1	41433218	41433860	peak_349	736	*	472.982	7.90691	4.36877	326	Distal Intergenic	-11147	ENSG00000171793	1503	CTPS1	CTP synthase 1
chr1	41445035	41445657	peak_350	513	*	319.371	6.2467	3.25708	349	Promoter	28	ENSG00000171793	1503	CTPS1	CTP synthase 1
chr1	41469348	41469704	peak_351	1000	*	630.753	8.44662	4.69784	85	Introns	-10558	ENSG00000281207	100507178	SLFNL1-AS1	SLFNL1 antisense RNA 1
chr1	41567943	41568209	peak_352	773	*	206.344	6.54171	3.46157	64	Introns	-80516	ENSG00000171790	200172	SLFNL1	schlafen like 1
chr1	41826638	41826897	peak_353	1000	*	508.188	8.73669	4.87244	140	Distal Intergenic	-118823	ENSG00000010803	22955	SCMH1	Scm polycomb group protein homolog 1
chr1	41884592	41884790	peak_354	1000	*	202.862	6.70228	3.57493	104	Distal Intergenic	65554	ENSG00000127129	1907	EDN2	endothelin 2
chr1	42248880	42249116	peak_355	1000	*	281.163	7.27722	3.96036	119	Introns	252480	ENSG00000127124	59269	HIVEP3	human immunodeficiency virus type I enhancer binding protein 3
chr1	42421155	42421565	peak_356	1000	*	535.35	8.24909	4.57874	111	Introns	80031	ENSG00000127124	59269	HIVEP3	human immunodeficiency virus type I enhancer binding protein 3
chr1	42423292	42423525	peak_357	1000	*	253.192	6.65397	3.53984	163	Introns	78071	ENSG00000127124	59269	HIVEP3	human immunodeficiency virus type I enhancer binding protein 3
chr1	42928650	42929002	peak_358	1000	*	676.822	8.69153	4.84535	235	Promoter	-23	ENSG00000186409	728621	CCDC30	coiled-coil domain containing 30
chr1	42950132	42950399	peak_359	1000	*	281.71	6.87089	3.68935	104	Introns	21107	ENSG00000186409	728621	CCDC30	coiled-coil domain containing 30
chr1	43123905	43124167	peak_360	1000	*	448.034	8.0514	4.45764	113	Promoter	0	ENSG00000171960	10465	PPIH	peptidylprolyl isomerase H
chr1	43147737	43148124	peak_361	1000	*	697.957	8.59792	4.78926	288	Promoter	0	ENSG00000065978	4904	YBX1	Y-box binding protein 1
chr1	43232608	43233157	peak_362	1000	*	1100.87	10.1188	5.63908	239	Promoter	0	ENSG00000117385	64175	P3H1	prolyl 3-hydroxylase 1
chr1	43312042	43312374	peak_363	1000	*	613.44	8.16808	4.52946	98	Promoter	0	ENSG00000164011	51058	ZNF691	zinc finger protein 691
chr1	43389925	43390131	peak_364	1000	*	260.204	7.17896	3.89565	92	Downstream	-34589	ENSG00000227533	440584	SLC2A1-AS1	SLC2A1 antisense RNA 1
chr1	43406691	43406974	peak_365	881	*	250.17	7.37403	4.02414	204	Introns	-17746	ENSG00000227533	440584	SLC2A1-AS1	SLC2A1 antisense RNA 1
chr1	43407388	43407650	peak_366	985	*	259.03	6.75352	3.61054	123	Introns	-17070	ENSG00000227533	440584	SLC2A1-AS1	SLC2A1 antisense RNA 1
chr1	43424492	43424922	peak_367	1000	*	640.161	8.45659	4.70508	159	Promoter	0	ENSG00000227533	440584	SLC2A1-AS1	SLC2A1 antisense RNA 1
chr1	43672399	43673040	peak_368	1000	*	1352.11	10.9028	6.05431	261	Exons	34398	ENSG00000243710	149465	CFAP57	cilia and flagella associated protein 57
chr1	43824315	43824671	peak_369	1000	*	570.8	8.04043	4.45212	200	Promoter	0	ENSG00000117399	991	CDC20	cell division cycle 20
chr1	43938613	43938791	peak_370	1000	*	206.467	7.06195	3.82041	85	Distal Intergenic	-18953	ENSG00000178922	81888	HYI	hydroxypyruvate isomerase (putative)
chr1	44047932	44048191	peak_371	1000	*	372.057	7.48911	4.1015	95	Introns	51385	ENSG00000142949	5792	PTPRF	protein tyrosine phosphatase, receptor type F
chr1	44115494	44115844	peak_372	1000	*	705.382	8.97371	5.00825	190	Promoter	0	ENSG00000066135	9682	KDM4A	lysine demethylase 4A
chr1	44115986	44116233	peak_373	1000	*	357.544	7.85161	4.3339	97	Promoter	189	ENSG00000066135	9682	KDM4A	lysine demethylase 4A
chr1	44172987	44173224	peak_374	1000	*	287.546	7.25524	3.94814	149	Promoter	0	ENSG00000236200	100132774	KDM4A-AS1	KDM4A antisense RNA 1
chr1	44324022	44324403	peak_375	1000	*	383.947	6.85859	3.68296	74	Introns	-74589	ENSG00000117407	9048	ARTN	artemin
chr1	44412174	44412714	peak_376	1000	*	780.332	9.13025	5.09779	177	Promoter	0	ENSG00000117408	9670	IPO13	importin 13
chr1	44435431	44435756	peak_377	1000	*	675.081	9.13895	5.1019	123	Promoter	0	ENSG00000132768	1802	DPH2	DPH2 homolog
chr1	44457131	44457544	peak_378	1000	*	512.015	7.22923	3.92786	142	Promoter	0	ENSG00000159214	149473	CCDC24	coiled-coil domain containing 24
chr1	44513848	44514147	peak_379	1000	*	310.765	7.38274	4.02982	180	Promoter	0	ENSG00000171872	128209	KLF17	Kruppel like factor 17
chr1	44793377	44794020	peak_380	1000	*	1393.09	10.3779	5.76813	361	Introns	26919	ENSG00000117419	79033	ERI3	ERI1 exoribonuclease family member 3
chr1	44820863	44821167	peak_381	1000	*	434.709	7.59927	4.17248	131	Promoter	0	ENSG00000117419	79033	ERI3	ERI1 exoribonuclease family member 3
chr1	45084972	45085441	peak_382	475	*	223.265	6.10561	3.15862	373	Introns	54658	ENSG00000126106	79639	TMEM53	transmembrane protein 53
chr1	45094638	45095241	peak_383	947	*	572.13	7.46876	4.08571	158	Introns	44858	ENSG00000126106	79639	TMEM53	transmembrane protein 53
chr1	45139737	45140439	peak_384	1000	*	1795.04	10.9375	6.07176	481	Promoter	0	ENSG00000198520	339541	ARMH1	armadillo-like helical domain containing 1
chr1	45172830	45173122	peak_385	1000	*	603.116	8.77377	4.89354	159	Introns	-32368	ENSG00000142945	11004	KIF2C	kinesin family member 2C
chr1	45205246	45205541	peak_386	1000	*	381.218	7.31498	3.98745	83	Promoter	0	ENSG00000142945	11004	KIF2C	kinesin family member 2C
chr1	45265399	45266128	peak_387	1000	*	1319.06	9.02856	5.03935	180	Promoter	0	ENSG00000173846	1263	PLK3	polo like kinase 3
chr1	45272948	45273686	peak_388	1000	*	1795.82	10.1697	5.6643	208	Promoter	0	ENSG00000188396	343521	TCTEX1D4	Tctex1 domain containing 4
chr1	45451989	45452450	peak_389	738	*	340.751	7.32771	3.99274	363	Promoter	0	ENSG00000070785	8891	EIF2B3	eukaryotic translation initiation factor 2B subunit gamma
chr1	45712512	45712815	peak_390	1000	*	354.633	7.17582	3.89494	193	Distal Intergenic	-40262	ENSG00000162415	57643	ZSWIM5	zinc finger SWIM-type containing 5
chr1	45769140	45769878	peak_391	1000	*	1184.97	8.80444	4.9116	159	Promoter	0	ENSG00000281912	400752	LINC01144	long intergenic non-protein coding RNA 1144
chr1	45805553	45806246	peak_392	1000	*	699.647	8.23942	4.57417	184	Promoter	0	ENSG00000132781	4595	MUTYH	mutY DNA glycosylase
chr1	45956699	45957167	peak_393	1000	*	657.399	7.71639	4.24677	261	Promoter	0	ENSG00000070759	10420	TESK2	testis associated actin remodelling kinase 2
chr1	45965670	45966042	peak_394	1000	*	645.169	8.69153	4.84535	117	Promoter	0	ENSG00000280670	126661	CCDC163	coiled-coil domain containing 163
chr1	45987444	45987802	peak_395	1000	*	461.099	7.052	3.81224	194	Promoter	760	ENSG00000117450	5052	PRDX1	peroxiredoxin 1
chr1	46049000	46049316	peak_396	1000	*	628.463	8.58792	4.78413	100	Promoter	-344	ENSG00000132780	4678	NASP	nuclear autoantigenic sperm protein
chr1	46049557	46049717	peak_397	1000	*	208.724	7.46959	4.08571	67	Promoter	0	ENSG00000132780	4678	NASP	nuclear autoantigenic sperm protein
chr1	46152130	46152457	peak_398	1000	*	507.748	8.51191	4.73862	96	Promoter	0	ENSG00000159592	60313	GPBP1L1	GC-rich promoter binding protein 1 like 1
chr1	46152687	46153032	peak_399	1000	*	682.947	8.87642	4.95287	117	Promoter	-385	ENSG00000159592	60313	GPBP1L1	GC-rich promoter binding protein 1 like 1
chr1	46216191	46216575	peak_400	1000	*	573.013	8.06908	4.46996	158	Promoter	0	ENSG00000197429	3652	IPP	intracisternal A particle-promoted polypeptide
chr1	46268490	46268767	peak_401	1000	*	366.295	7.96732	4.40427	107	Promoter	-518	ENSG00000086015	23139	MAST2	microtubule associated serine/threonine kinase 2
chr1	46378857	46379302	peak_402	1000	*	688.903	7.74332	4.26181	169	5' UTR	109572	ENSG00000086015	23139	MAST2	microtubule associated serine/threonine kinase 2
chr1	46394925	46395307	peak_403	704	*	269.776	6.36928	3.34136	115	Introns	125640	ENSG00000086015	23139	MAST2	microtubule associated serine/threonine kinase 2
chr1	46598202	46598435	peak_404	1000	*	281.178	7.78732	4.29091	138	5' UTR	-42314	ENSG00000117472	10103	TSPAN1	tetraspanin 1
chr1	46598582	46598882	peak_405	1000	*	716.188	9.37351	5.23682	185	5' UTR	-41867	ENSG00000117472	10103	TSPAN1	tetraspanin 1
chr1	46648882	46649215	peak_406	1000	*	369.677	7.42046	4.05527	237	Introns	-6722	ENSG00000117461	8503	PIK3R3	phosphoinositide-3-kinase regulatory subunit 3
chr1	46713200	46713422	peak_407	1000	*	365.398	8.08371	4.47781	92	Promoter	0	ENSG00000085999	8438	RAD54L	RAD54 like
chr1	46768861	46769109	peak_408	1000	*	406.905	8.1276	4.50315	164	Promoter	0	ENSG00000132128	10489	LRRC41	leucine rich repeat containing 41
chr1	46769221	46769440	peak_409	1000	*	385.688	7.99988	4.42629	99	Promoter	0	ENSG00000173660	7388	UQCRH	ubiquinol-cytochrome c reductase hinge protein
chr1	46806281	46806838	peak_410	1000	*	940.377	8.88133	4.95591	86	Promoter	432	ENSG00000117481	387338	NSUN4	NOP2/Sun RNA methyltransferase family member 4
chr1	46986228	46986474	peak_411	1000	*	444.984	8.4911	4.72526	154	Distal Intergenic	13560	ENSG00000197587	127343	DMBX1	diencephalon/mesencephalon homeobox 1
chr1	47022604	47022834	peak_412	1000	*	261.4	6.96447	3.7553	93	Introns	-5717	ENSG00000162456	148930	KNCN	kinocilin
chr1	47069880	47070156	peak_413	978	*	271.021	7.39437	4.03804	99	5' UTR	12407	ENSG00000142961	148932	MOB3C	MOB kinase activator 3C
chr1	47082469	47082722	peak_414	1000	*	389.979	7.90583	4.36873	105	Promoter	0	ENSG00000142961	148932	MOB3C	MOB kinase activator 3C
chr1	47134072	47134352	peak_415	908	*	255.102	6.82822	3.65996	111	Promoter	0	ENSG00000123472	64756	ATPAF1	ATP synthase mitochondrial F1 complex assembly factor 1
chr1	47184722	47185138	peak_416	897	*	374.235	7.0494	3.81222	148	Promoter	0	ENSG00000159658	9813	EFCAB14	EF-hand calcium binding domain 14
chr1	47644803	47645134	peak_417	1000	*	367.942	7.33649	4.00013	121	Promoter	0	ENSG00000224805	100874253	LINC00853	long intergenic non-protein coding RNA 853
chr1	47779597	47780218	peak_418	1000	*	1389.77	11.3796	6.3092	348	Promoter	0	ENSG00000123473	6491	STIL	STIL, centriolar assembly protein
chr1	47783517	47784000	peak_419	1000	*	796.505	8.74087	4.8745	161	Distal Intergenic	-3698	ENSG00000123473	6491	STIL	STIL, centriolar assembly protein
chr1	47799194	47799666	peak_420	865	*	409.33	6.95847	3.75089	227	Promoter	0	ENSG00000162368	51727	CMPK1	cytidine/uridine monophosphate kinase 1
chr1	47799809	47800018	peak_421	1000	*	223.413	7.43652	4.06541	133	Promoter	340	ENSG00000162368	51727	CMPK1	cytidine/uridine monophosphate kinase 1
chr1	47874989	47875268	peak_422	1000	*	408.098	7.63838	4.19828	207	Distal Intergenic	-6476	ENSG00000186790	2301	FOXE3	forkhead box E3
chr1	47903308	47903781	peak_423	1000	*	527.468	8.26281	4.58831	103	Promoter	1619	ENSG00000186564	2306	FOXD2	forkhead box D2
chr1	48035485	48035857	peak_424	1000	*	1044.56	10.6899	5.93682	165	Distal Intergenic	133796	ENSG00000186564	2306	FOXD2	forkhead box D2
chr1	48483370	48483683	peak_425	717	*	225.177	6.64325	3.53487	235	Distal Intergenic	-20808	ENSG00000269113	388630	TRABD2B	TraB domain containing 2B
chr1	48667727	48668019	peak_426	1000	*	396.983	7.6969	4.23305	138	Distal Intergenic	-19627		391037	SKINT1L	Skint1 like (pseudogene)
chr1	48937469	48938157	peak_427	1000	*	1014.05	9.55721	5.33866	441	Promoter	0	ENSG00000132122	54558	SPATA6	spermatogenesis associated 6
chr1	48959977	48960371	peak_428	1000	*	776.892	9.55819	5.33866	296	Distal Intergenic	-22101	ENSG00000132122	54558	SPATA6	spermatogenesis associated 6
chr1	49227154	49227395	peak_429	836	*	202.363	6.80361	3.64554	169	Introns	15152	ENSG00000162373	79656	BEND5	BEN domain containing 5
chr1	49318676	49319029	peak_430	1000	*	704.455	8.98004	5.01142	206	Introns	-76129	ENSG00000162373	79656	BEND5	BEN domain containing 5
chr1	49344187	49344595	peak_431	1000	*	810.794	10.0021	5.57972	142	Introns	-101640	ENSG00000162373	79656	BEND5	BEN domain containing 5
chr1	49568562	49568805	peak_432	1000	*	281.806	6.80399	3.64556	147	Introns	-326015	ENSG00000162373	79656	BEND5	BEN domain containing 5
chr1	51433777	51434384	peak_433	1000	*	719.786	8.1815	4.53847	120	Promoter	169	ENSG00000123080	1031	CDKN2C	cyclin dependent kinase inhibitor 2C
chr1	51435423	51435936	peak_434	871	*	447.917	7.69854	4.23305	280	Promoter	1815	ENSG00000123080	1031	CDKN2C	cyclin dependent kinase inhibitor 2C
chr1	51536322	51536622	peak_435	1000	*	544.934	8.11396	4.49736	124	Distal Intergenic	-31284	ENSG00000204006	284546	C1orf185	chromosome 1 open reading frame 185
chr1	51986085	51986369	peak_436	716	*	204.109	6.64998	3.53912	96	Promoter	-1090	ENSG00000085832	2060	EPS15	epidermal growth factor receptor pathway substrate 15
chr1	52126766	52127068	peak_437	701	*	212.437	7.25232	3.94731	86	Introns	83915	ENSG00000117859	114883	OSBPL9	oxysterol binding protein like 9
chr1	52344347	52344729	peak_438	1000	*	443.824	7.41674	4.0534	178	Promoter	0	ENSG00000078618	4898	NRDC	nardilysin convertase
chr1	52471226	52471585	peak_439	647	*	233.059	6.52074	3.44914	248	Distal Intergenic	-14790	ENSG00000169213	5865	RAB3B	RAB3B, member RAS oncogene family
chr1	52520784	52521014	peak_440	1000	*	252.126	6.74453	3.60533	162	Promoter	829	ENSG00000117862	51060	TXNDC12	thioredoxin domain containing 12
chr1	52831793	52832186	peak_441	975	*	384.13	7.77144	4.28277	276	Promoter	0	ENSG00000154222	200014	CC2D1B	coiled-coil and C2 domain containing 1B
chr1	53588217	53588561	peak_442	660	*	227.872	6.12404	3.17051	150	Introns	19728	ENSG00000162383	6512	SLC1A7	solute carrier family 1 member 7
chr1	53611867	53612211	peak_443	1000	*	364.124	7.15375	3.88062	208	Distal Intergenic	-3578	ENSG00000162383	6512	SLC1A7	solute carrier family 1 member 7
chr1	53662312	53662553	peak_444	1000	*	323.474	7.58227	4.16157	145	Promoter	211	ENSG00000157184	1376	CPT2	carnitine palmitoyltransferase 2
chr1	53685887	53686096	peak_445	966	*	202.782	6.69443	3.57068	139	Promoter	193	ENSG00000162384	54987	C1orf123	chromosome 1 open reading frame 123
chr1	53791738	53792135	peak_446	1000	*	814.414	8.88526	4.95871	308	Promoter	1686	ENSG00000157193	7804	LRP8	LDL receptor related protein 8
chr1	54007867	54008125	peak_447	997	*	258.146	6.76366	3.61608	117	Introns	82795	ENSG00000143006	63948	DMRTB1	DMRT like family B with proline rich C-terminal 1
chr1	54303884	54304396	peak_448	1000	*	718.618	8.44308	4.69759	369	Promoter	0	ENSG00000058804	55706	NDC1	NDC1 transmembrane nucleoporin
chr1	54411248	54412098	peak_449	1000	*	923.928	7.37404	4.02414	302	Promoter	0	ENSG00000116212	115353	LRRC42	leucine rich repeat containing 42
chr1	54518814	54519378	peak_450	1000	*	1234.21	9.05457	5.05539	366	Promoter	0	ENSG00000116205	127428	TCEANC2	transcription elongation factor A N-terminal and central domain containing 2
chr1	54738713	54739378	peak_451	403	*	268.367	6.23041	3.24723	107	Introns	72873	ENSG00000116221	51253	MRPL37	mitochondrial ribosomal protein L37
chr1	55230126	55230588	peak_452	1000	*	755.261	7.9913	4.422	222	Promoter	0	ENSG00000162396	25973	PARS2	prolyl-tRNA synthetase 2, mitochondrial
chr1	55352814	55353066	peak_453	938	*	237.344	6.64998	3.53912	176	Promoter	0	ENSG00000116133	1718	DHCR24	24-dehydrocholesterol reductase
chr1	55370208	55370585	peak_454	879	*	332.15	7.32672	3.99274	263	Distal Intergenic	-17287	ENSG00000116133	1718	DHCR24	24-dehydrocholesterol reductase
chr1	55400570	55400905	peak_455	1000	*	380.428	7.4782	4.09228	168	Distal Intergenic	-45560	ENSG00000143001	199964	TMEM61	transmembrane protein 61
chr1	55776248	55776623	peak_456	1000	*	501.325	8.1276	4.50315	233	Distal Intergenic	84934	ENSG00000265822	100616272	MIR4422	microRNA 4422
chr1	55894692	55895344	peak_457	1000	*	1483.07	10.2506	5.7046	395	Distal Intergenic	203378	ENSG00000265822	100616272	MIR4422	microRNA 4422
chr1	55909210	55909578	peak_458	1000	*	667.215	8.73146	4.86903	249	Distal Intergenic	217896	ENSG00000265822	100616272	MIR4422	microRNA 4422
chr1	56046653	56046982	peak_459	1000	*	382.365	7.32476	3.99267	192	5' UTR	355339	ENSG00000265822	100616272	MIR4422	microRNA 4422
chr1	56184431	56184940	peak_460	1000	*	738.509	8.368	4.65017	264	Introns	493117	ENSG00000265822	100616272	MIR4422	microRNA 4422
chr1	56293050	56293321	peak_461	854	*	232.24	6.364	3.34081	62	Distal Intergenic	601736	ENSG00000265822	100616272	MIR4422	microRNA 4422
chr1	56561980	56562313	peak_462	1000	*	407.454	7.51611	4.11637	149	Distal Intergenic	482944	ENSG00000162407	8613	PLPP3	phospholipid phosphatase 3
chr1	57298032	57298289	peak_463	1000	*	454.334	8.7395	4.8745	157	Distal Intergenic	-12663	ENSG00000187889	199920	FYB2	FYN binding protein 2
chr1	57332378	57332778	peak_464	1000	*	778.102	9.00342	5.02464	151	Introns	11935	ENSG00000157131	731	C8A	complement C8 alpha chain
chr1	57934405	57934888	peak_465	1000	*	866.918	8.95844	4.99897	191	Introns	-502717	ENSG00000021852	732	C8B	complement C8 beta chain
chr1	57951391	57951645	peak_466	1000	*	332.352	7.6233	4.18643	93	Introns	-519703	ENSG00000021852	732	C8B	complement C8 beta chain
chr1	58861113	58861307	peak_467	1000	*	270.393	7.58454	4.1628	107	Introns	151139	ENSG00000162600	115209	OMA1	OMA1 zinc metallopeptidase
chr1	58863196	58863459	peak_468	1000	*	464.617	8.23781	4.57388	118	Introns	148987	ENSG00000162600	115209	OMA1	OMA1 zinc metallopeptidase
chr1	58898516	58898778	peak_469	1000	*	306.323	7.56256	4.14603	139	Introns	113668	ENSG00000162600	115209	OMA1	OMA1 zinc metallopeptidase
chr1	59011852	59012112	peak_470	1000	*	294.173	7.30713	3.98275	153	Promoter	334	ENSG00000162600	115209	OMA1	OMA1 zinc metallopeptidase
chr1	59012242	59012682	peak_471	1000	*	860.471	9.23408	5.15625	243	Promoter	0	ENSG00000162600	115209	OMA1	OMA1 zinc metallopeptidase
chr1	59050019	59050522	peak_472	1000	*	591.315	8.35222	4.64307	407	Distal Intergenic	-6853	ENSG00000184292	4070	TACSTD2	tumor associated calcium signal transducer 2
chr1	59083958	59084311	peak_473	1000	*	861.885	9.17287	5.12163	257	Distal Intergenic	-40792	ENSG00000184292	4070	TACSTD2	tumor associated calcium signal transducer 2
chr1	59165658	59165892	peak_474	1000	*	351.607	7.86127	4.34015	102	Promoter	0	ENSG00000162601	114803	MYSM1	Myb like, SWIRM and MPN domains 1
chr1	59193130	59193449	peak_475	910	*	291.204	6.58871	3.49752	186	Distal Intergenic	-27383	ENSG00000162601	114803	MYSM1	Myb like, SWIRM and MPN domains 1
chr1	59221012	59221490	peak_476	1000	*	1031.93	9.79711	5.471	339	Distal Intergenic	28295	ENSG00000177606	3725	JUN	Jun proto-oncogene, AP-1 transcription factor subunit
chr1	59230030	59230341	peak_477	677	*	211.195	6.28498	3.2847	231	Distal Intergenic	19444	ENSG00000177606	3725	JUN	Jun proto-oncogene, AP-1 transcription factor subunit
chr1	59249446	59250136	peak_478	1000	*	1514.12	10.6366	5.90766	501	Promoter	0	ENSG00000177606	3725	JUN	Jun proto-oncogene, AP-1 transcription factor subunit
chr1	59250746	59251079	peak_479	667	*	222.676	6.748	3.60704	177	Promoter	0	ENSG00000234807	100131060	LINC01135	long intergenic non-protein coding RNA 1135
chr1	59314497	59315091	peak_480	1000	*	1463.72	10.3969	5.77889	168	Introns	63674	ENSG00000234807	100131060	LINC01135	long intergenic non-protein coding RNA 1135
chr1	59369359	59369905	peak_481	1000	*	683.949	7.86137	4.34025	147	Distal Intergenic	118536	ENSG00000234807	100131060	LINC01135	long intergenic non-protein coding RNA 1135
chr1	59616732	59617148	peak_482	1000	*	866.675	9.79277	5.46846	151	Distal Intergenic	-4253	ENSG00000224609	729467	HSD52	uncharacterized LOC729467
chr1	59762140	59762809	peak_483	1000	*	1004.34	9.1653	5.11748	487	Promoter	0	ENSG00000172456	55277	FGGY	FGGY carbohydrate kinase domain containing
chr1	59833413	59833663	peak_484	1000	*	251.836	7.6233	4.18643	98	Introns	70788	ENSG00000172456	55277	FGGY	FGGY carbohydrate kinase domain containing
chr1	59840983	59841308	peak_485	1000	*	361.624	7.27846	3.96047	162	Introns	78358	ENSG00000172456	55277	FGGY	FGGY carbohydrate kinase domain containing
chr1	60144572	60144849	peak_486	1000	*	346.356	7.1984	3.90954	110	Introns	54119	ENSG00000266150	100616409	MIR4711	microRNA 4711
chr1	60171587	60171809	peak_487	927	*	206.798	6.44166	3.39289	169	Introns	27159	ENSG00000266150	100616409	MIR4711	microRNA 4711
chr1	60598663	60599025	peak_488	1000	*	462.59	7.80027	4.30138	83	Distal Intergenic	-59221	ENSG00000162598	127795	C1orf87	chromosome 1 open reading frame 87
chr1	61438490	61438704	peak_489	1000	*	330.958	7.58227	4.16157	89	Distal Intergenic	-104242	ENSG00000162599	4774	NFIA	nuclear factor I A
chr1	61455601	61456192	peak_490	896	*	530.191	7.85645	4.33771	323	Distal Intergenic	-86754	ENSG00000162599	4774	NFIA	nuclear factor I A
chr1	61543591	61543888	peak_491	1000	*	432.475	7.6769	4.22232	218	Promoter	645	ENSG00000162599	4774	NFIA	nuclear factor I A
chr1	61803745	61804099	peak_492	996	*	353.67	7.196	3.90872	258	Introns	260799	ENSG00000162599	4774	NFIA	nuclear factor I A
chr1	62190756	62190941	peak_493	1000	*	201.921	7.14209	3.87184	99	Promoter	154	ENSG00000162604	83941	TM2D1	TM2 domain containing 1
chr1	62696528	62696821	peak_494	1000	*	527.687	8.80023	4.90851	132	Distal Intergenic	36054	ENSG00000240563	54596	L1TD1	LINE1 type transposase domain containing 1
chr1	62790844	62791152	peak_495	1000	*	646.722	9.52058	5.3199	156	Distal Intergenic	-5761	ENSG00000132854	163782	KANK4	KN motif and ankyrin repeat domains 4
chr1	62791396	62791671	peak_496	1000	*	530.562	8.80951	4.9146	178	Distal Intergenic	-6313	ENSG00000132854	163782	KANK4	KN motif and ankyrin repeat domains 4
chr1	62850380	62850575	peak_497	1000	*	205.517	7.06965	3.82491	97	Distal Intergenic	-51400	ENSG00000162607	7398	USP1	ubiquitin specific peptidase 1
chr1	62901854	62902750	peak_498	1000	*	2295.46	11.6849	6.47735	393	Promoter	0	ENSG00000162607	7398	USP1	ubiquitin specific peptidase 1
chr1	63156075	63156289	peak_499	960	*	206.496	6.73297	3.59585	125	Promoter	-2036	ENSG00000116641	85440	DOCK7	dedicator of cytokinesis 7
chr1	63249362	63249882	peak_500	1000	*	584.604	8.08631	4.47781	93	Promoter	0	ENSG00000125703	84938	ATG4C	autophagy related 4C cysteine peptidase
chr1	63833106	63833411	peak_501	1000	*	417.931	7.98479	4.41706	107	Promoter	0	ENSG00000088035	29929	ALG6	ALG6, alpha-1,3-glucosyltransferase
chr1	63988864	63989283	peak_502	1000	*	704.847	8.13779	4.51061	153	Promoter	0	ENSG00000142856	23421	ITGB3BP	integrin subunit beta 3 binding protein
chr1	64386227	64386672	peak_503	1000	*	711.666	8.20423	4.55293	95	Introns	146537	ENSG00000185483	4919	ROR1	receptor tyrosine kinase like orphan receptor 1
chr1	64397249	64397454	peak_504	1000	*	263.081	7.11689	3.85632	113	Introns	157559	ENSG00000185483	4919	ROR1	receptor tyrosine kinase like orphan receptor 1
chr1	64505195	64505570	peak_505	1000	*	566.152	8.22621	4.5659	150	Introns	-163920	ENSG00000177414	148581	UBE2U	ubiquitin conjugating enzyme E2 U
chr1	64598765	64599031	peak_506	1000	*	346.558	7.41916	4.05527	164	Introns	-70459	ENSG00000177414	148581	UBE2U	ubiquitin conjugating enzyme E2 U
chr1	64649703	64650126	peak_507	1000	*	537.404	7.67369	4.22009	199	Distal Intergenic	-19364	ENSG00000177414	148581	UBE2U	ubiquitin conjugating enzyme E2 U
chr1	64677759	64678045	peak_508	1000	*	361.1	7.43396	4.06417	154	Introns	8269	ENSG00000177414	148581	UBE2U	ubiquitin conjugating enzyme E2 U
chr1	64689019	64689588	peak_509	667	*	379.957	6.47138	3.41646	529	Introns	19529	ENSG00000177414	148581	UBE2U	ubiquitin conjugating enzyme E2 U
chr1	64808938	64809492	peak_510	1000	*	639.337	9.63325	5.38134	378	Distal Intergenic	-126984	ENSG00000158966	57685	CACHD1	cache domain containing 1
chr1	64982867	64983215	peak_511	775	*	270.548	6.70228	3.57493	162	Introns	46391	ENSG00000158966	57685	CACHD1	cache domain containing 1
chr1	65120430	65120918	peak_512	456	*	222.816	6.32271	3.30976	431	Exons	74900	ENSG00000264470	100616338	MIR4794	microRNA 4794
chr1	65363840	65364153	peak_513	1000	*	379.041	8.06139	4.46495	100	Introns	68466	ENSG00000162434	3716	JAK1	Janus kinase 1
chr1	65383078	65383553	peak_514	1000	*	1198.41	10.3543	5.75614	147	Introns	49066	ENSG00000162434	3716	JAK1	Janus kinase 1
chr1	65398965	65399358	peak_515	1000	*	521.551	7.60815	4.17536	147	Introns	33261	ENSG00000162434	3716	JAK1	Janus kinase 1
chr1	65432169	65432408	peak_516	932	*	223.789	6.55759	3.47403	112	Promoter	211	ENSG00000162434	3716	JAK1	Janus kinase 1
chr1	65468207	65468535	peak_517	1000	*	362.463	7.56168	4.14603	111	Distal Intergenic	-35588	ENSG00000162434	3716	JAK1	Janus kinase 1
chr1	65713545	65713938	peak_518	1000	*	429.56	8.05263	4.45764	191	Distal Intergenic	-6210	ENSG00000116675	9829	DNAJC6	DnaJ heat shock protein family (Hsp40) member C6
chr1	65885607	65886666	peak_519	1000	*	1825.94	11.3824	6.30992	412	Promoter	0	ENSG00000116678	3953	LEPR	leptin receptor
chr1	66286720	66286997	peak_520	1000	*	544.664	9.22983	5.15461	92	Introns	28527	ENSG00000184588	5142	PDE4B	phosphodiesterase 4B
chr1	66727934	66728243	peak_521	1000	*	446.646	7.69836	4.23305	176	Introns	-271582	ENSG00000118473	84251	SGIP1	SH3 domain GRB2 like endophilin interacting protein 1
chr1	66736975	66737287	peak_522	1000	*	371.85	7.05129	3.81224	88	Introns	-262538	ENSG00000118473	84251	SGIP1	SH3 domain GRB2 like endophilin interacting protein 1
chr1	66747990	66748189	peak_523	1000	*	213.304	6.95847	3.75089	67	Introns	-251636	ENSG00000118473	84251	SGIP1	SH3 domain GRB2 like endophilin interacting protein 1
chr1	66830627	66831041	peak_524	1000	*	428.798	7.17612	3.89494	94	Introns	-168784	ENSG00000118473	84251	SGIP1	SH3 domain GRB2 like endophilin interacting protein 1
chr1	66840509	66840787	peak_525	1000	*	357.863	7.6233	4.18643	174	Distal Intergenic	-159038	ENSG00000118473	84251	SGIP1	SH3 domain GRB2 like endophilin interacting protein 1
chr1	66902166	66902471	peak_526	1000	*	344.799	6.9292	3.72811	215	Distal Intergenic	-97354	ENSG00000118473	84251	SGIP1	SH3 domain GRB2 like endophilin interacting protein 1
chr1	66930516	66930832	peak_527	1000	*	440.58	8.72455	4.86493	175	Distal Intergenic	-68993	ENSG00000118473	84251	SGIP1	SH3 domain GRB2 like endophilin interacting protein 1
chr1	67029948	67030326	peak_528	1000	*	490.377	7.65039	4.20456	112	Introns	30123	ENSG00000118473	84251	SGIP1	SH3 domain GRB2 like endophilin interacting protein 1
chr1	67390442	67391309	peak_529	1000	*	2189.19	11.6742	6.47023	200	Promoter	0	ENSG00000198160	57708	MIER1	MIER1 transcriptional regulator
chr1	67395691	67396023	peak_530	1000	*	509.575	8.06912	4.46996	189	5' UTR	5113	ENSG00000198160	57708	MIER1	MIER1 transcriptional regulator
chr1	67526504	67526774	peak_531	1000	*	379.317	7.32771	3.99274	186	Distal Intergenic	-6424	ENSG00000116704	23169	SLC35D1	solute carrier family 35 member D1
chr1	67896014	67896846	peak_532	1000	*	1202.25	10.8107	6.00425	113	Promoter	0	ENSG00000142864	26135	SERBP1	SERPINE1 mRNA binding protein 1
chr1	68024906	68025320	peak_533	819	*	340.005	6.94585	3.74194	291	Distal Intergenic	-125540	ENSG00000116717	1647	GADD45A	growth arrest and DNA damage inducible alpha
chr1	68036159	68036575	peak_534	1000	*	676.965	8.55779	4.76543	146	Distal Intergenic	-114285	ENSG00000116717	1647	GADD45A	growth arrest and DNA damage inducible alpha
chr1	68052333	68052654	peak_535	1000	*	322.167	6.90207	3.71148	146	Distal Intergenic	-98206	ENSG00000116717	1647	GADD45A	growth arrest and DNA damage inducible alpha
chr1	68148328	68148750	peak_536	1000	*	534.32	7.55956	4.14566	115	Promoter	-2110	ENSG00000116717	1647	GADD45A	growth arrest and DNA damage inducible alpha
chr1	68150623	68151132	peak_537	1000	*	958.99	8.66284	4.82918	252	Promoter	0	ENSG00000116717	1647	GADD45A	growth arrest and DNA damage inducible alpha
chr1	68152345	68152686	peak_538	1000	*	620.242	9.13377	5.09896	161	Promoter	1485	ENSG00000116717	1647	GADD45A	growth arrest and DNA damage inducible alpha
chr1	68201764	68202009	peak_539	1000	*	253.904	6.81849	3.65164	151	Introns	50904	ENSG00000116717	1647	GADD45A	growth arrest and DNA damage inducible alpha
chr1	68257401	68257666	peak_540	1000	*	382.628	8.08631	4.47781	166	Introns	-40305	ENSG00000232284	100289178	GNG12-AS1	GNG12, DIRAS3 and WLS antisense RNA 1
chr1	68348866	68349158	peak_541	1000	*	350.696	7.34037	4.00267	168	Introns	-49711	ENSG00000172380	55970	GNG12	G protein subunit gamma 12
chr1	68413915	68414136	peak_542	1000	*	250.609	6.85751	3.68261	124	Introns	102345	ENSG00000162595	9077	DIRAS3	DIRAS family GTPase 3
chr1	68788842	68789335	peak_543	683	*	337.585	6.74453	3.60533	122	Distal Intergenic	-90558	ENSG00000116729	79971	WLS	wntless Wnt ligand secretion mediator
chr1	68796776	68797129	peak_544	1000	*	638.739	8.16145	4.52705	180	Distal Intergenic	-98492	ENSG00000116729	79971	WLS	wntless Wnt ligand secretion mediator
chr1	68850086	68850504	peak_545	1000	*	810.077	9.72386	5.43021	251	Distal Intergenic	65138	ENSG00000116745	6121	RPE65	RPE65, retinoid isomerohydrolase
chr1	68850655	68851098	peak_546	962	*	427.038	6.99433	3.77361	88	Distal Intergenic	64544	ENSG00000116745	6121	RPE65	RPE65, retinoid isomerohydrolase
chr1	68962710	68963065	peak_547	1000	*	1014.76	10.8987	6.052	192	Promoter	0	ENSG00000024526	55635	DEPDC1	DEP domain containing 1
chr1	69988745	69989054	peak_548	1000	*	668.558	8.64335	4.81585	228	Distal Intergenic	-43814	ENSG00000033122	57554	LRRC7	leucine rich repeat containing 7
chr1	69989779	69989980	peak_549	1000	*	234.99	7.052	3.81224	97	Distal Intergenic	-42888	ENSG00000033122	57554	LRRC7	leucine rich repeat containing 7
chr1	70671192	70671456	peak_550	1000	*	552.592	8.39286	4.66739	106	Promoter	0	ENSG00000066557	55631	LRRC40	leucine rich repeat containing 40
chr1	70686953	70687249	peak_551	1000	*	380.445	7.46876	4.08571	152	5' UTR	15588	ENSG00000116754	9295	SRSF11	serine and arginine rich splicing factor 11
chr1	70820328	70820799	peak_552	1000	*	645.543	8.73669	4.87244	112	Promoter	0	ENSG00000197568	11147	HHLA3	HERV-H LTR-associating 3
chr1	70876343	70877006	peak_553	1000	*	1423.62	10.4464	5.80473	524	Promoter	0	ENSG00000116761	1491	CTH	cystathionine gamma-lyase
chr1	70952965	70953185	peak_554	1000	*	295.467	7.3335	3.99799	125	Distal Intergenic	76064	ENSG00000116761	1491	CTH	cystathionine gamma-lyase
chr1	70975713	70975991	peak_555	1000	*	382.859	7.51752	4.11756	191	Distal Intergenic	98812	ENSG00000116761	1491	CTH	cystathionine gamma-lyase
chr1	71245251	71245618	peak_556	1000	*	499.224	8.01864	4.43804	215	Introns	-266571		100132618	ZRANB2-AS1	ZRANB2 antisense RNA 1
chr1	71546646	71547124	peak_557	1000	*	841.303	9.30828	5.19839	349	Promoter	0	ENSG00000229956	100852410	ZRANB2-AS2	ZRANB2 antisense RNA 2 (head to head)
chr1	71551933	71552389	peak_558	1000	*	947.17	9.08014	5.06971	340	Introns	4926	ENSG00000229956	100852410	ZRANB2-AS2	ZRANB2 antisense RNA 2 (head to head)
chr1	72748411	72748743	peak_559	1000	*	710.635	9.28871	5.18862	80	Promoter	-6	ENSG00000172260	257194	NEGR1	neuronal growth regulator 1
chr1	72750156	72751064	peak_560	1000	*	1790.23	9.74139	5.43976	565	Promoter	-1751	ENSG00000172260	257194	NEGR1	neuronal growth regulator 1
chr1	74663683	74664144	peak_561	1000	*	741.556	8.73146	4.86903	254	Promoter	0	ENSG00000259030	100526835	FPGT-TNNI3K	FPGT-TNNI3K readthrough
chr1	75118616	75118879	peak_562	1000	*	303.544	7.0494	3.81222	71	Introns	20543	ENSG00000178965	127254	ERICH3	glutamate rich 3
chr1	75198666	75199176	peak_563	1000	*	813.914	9.55815	5.33866	86	Promoter	0	ENSG00000162623	127253	TYW3	tRNA-yW synthesizing protein 3 homolog
chr1	76189938	76190489	peak_564	1000	*	938.9	8.9979	5.02038	125	Promoter	0	ENSG00000117054	34	ACADM	acyl-CoA dehydrogenase medium chain
chr1	76231536	76231713	peak_565	1000	*	210.008	7.07273	3.82709	85	Distal Intergenic	-20166	ENSG00000137955	5876	RABGGTB	Rab geranylgeranyltransferase subunit beta
chr1	76251536	76252003	peak_566	1000	*	724.988	10.098	5.62792	295	Promoter	0	ENSG00000137955	5876	RABGGTB	Rab geranylgeranyltransferase subunit beta
chr1	76802820	76803060	peak_567	1000	*	293.57	7.14798	3.87749	112	Introns	262431	ENSG00000184005	256435	ST6GALNAC3	ST6 N-acetylgalactosaminide alpha-2,6-sialyltransferase 3
chr1	77291878	77292056	peak_568	1000	*	213.888	6.85859	3.68296	98	Distal Intergenic	-41130	ENSG00000117069	81849	ST6GALNAC5	ST6 N-acetylgalactosaminide alpha-2,6-sialyltransferase 5
chr1	77505507	77505791	peak_569	776	*	221.217	6.24396	3.2568	142	Introns	172321	ENSG00000117069	81849	ST6GALNAC5	ST6 N-acetylgalactosaminide alpha-2,6-sialyltransferase 5
chr1	77787707	77788178	peak_570	1000	*	676.621	8.44645	4.69784	183	Introns	40045	ENSG00000154027	26289	AK5	adenylate kinase 5
chr1	77977071	77977442	peak_571	1000	*	482.75	7.89077	4.3582	140	Introns	171662	ENSG00000036549	26009	ZZZ3	zinc finger ZZ-type containing 3
chr1	78004959	78005201	peak_572	1000	*	329.613	7.74235	4.26179	158	Introns	143903	ENSG00000036549	26009	ZZZ3	zinc finger ZZ-type containing 3
chr1	78149043	78149353	peak_573	1000	*	353.198	7.06968	3.82491	199	Promoter	0	ENSG00000036549	26009	ZZZ3	zinc finger ZZ-type containing 3
chr1	78298647	78299005	peak_574	715	*	256.855	6.71874	3.58498	198	Introns	53338	ENSG00000180488	374986	MIGA1	mitoguardin 1
chr1	78444734	78445011	peak_575	1000	*	288.429	7.12763	3.86194	141	Promoter	0	ENSG00000162616	11080	DNAJB4	DnaJ heat shock protein family (Hsp40) member B4
chr1	78527589	78527864	peak_576	1000	*	432.874	7.47303	4.08832	177	Introns	16000	ENSG00000137960	54810	GIPC2	GIPC PDZ domain containing family member 2
chr1	78567860	78568065	peak_577	1000	*	228.676	6.91033	3.71791	55	Introns	56271	ENSG00000137960	54810	GIPC2	GIPC PDZ domain containing family member 2
chr1	78744770	78745190	peak_578	1000	*	574.886	7.86544	4.34282	182	Introns	49487	ENSG00000237413	149047	MGC27382	uncharacterized MGC27382
chr1	79297406	79297769	peak_579	1000	*	850.985	9.54464	5.33316	88	Distal Intergenic	174726	ENSG00000162618	64123	ADGRL4	adhesion G protein-coupled receptor L4
chr1	79788850	79789545	peak_580	1000	*	1243.11	9.96641	5.56112	254	Distal Intergenic	-316355	ENSG00000162618	64123	ADGRL4	adhesion G protein-coupled receptor L4
chr1	80276883	80277193	peak_581	1000	*	434.988	7.58762	4.1651	115	Distal Intergenic	-804388	ENSG00000162618	64123	ADGRL4	adhesion G protein-coupled receptor L4
chr1	80365634	80365990	peak_582	1000	*	643.11	9.17222	5.1211	178	Distal Intergenic	-893139	ENSG00000162618	64123	ADGRL4	adhesion G protein-coupled receptor L4
chr1	81620828	81621159	peak_583	1000	*	343.912	7.41521	4.0534	237	Distal Intergenic	-150686	ENSG00000117114	23266	ADGRL2	adhesion G protein-coupled receptor L2
chr1	81640532	81640982	peak_584	562	*	253.237	6.5417	3.46157	148	Distal Intergenic	-130863	ENSG00000117114	23266	ADGRL2	adhesion G protein-coupled receptor L2
chr1	81644844	81645307	peak_585	1000	*	1061.76	10.5211	5.84485	208	Distal Intergenic	-126538	ENSG00000117114	23266	ADGRL2	adhesion G protein-coupled receptor L2
chr1	82155373	82155636	peak_586	807	*	213.024	6.50755	3.43959	181	Introns	383528	ENSG00000117114	23266	ADGRL2	adhesion G protein-coupled receptor L2
chr1	82168632	82168825	peak_587	1000	*	249.013	7.42232	4.05539	72	Introns	396787	ENSG00000117114	23266	ADGRL2	adhesion G protein-coupled receptor L2
chr1	82266995	82267181	peak_588	1000	*	284.263	7.82821	4.31825	86	Introns	495150	ENSG00000117114	23266	ADGRL2	adhesion G protein-coupled receptor L2
chr1	84367313	84367583	peak_589	1000	*	273.711	7.05129	3.81224	90	Introns	11476	ENSG00000264406	100847084	MIR548AP	microRNA 548ap
chr1	84831269	84831606	peak_590	1000	*	401.698	7.12821	3.86194	219	Exons	31970	ENSG00000240520	391051	UOX	urate oxidase (pseudogene)
chr1	84971820	84972070	peak_591	1000	*	361.958	8.00211	4.42633	177	Promoter	192	ENSG00000174021	2787	GNG5	G protein subunit gamma 5
chr1	84972208	84972475	peak_592	1000	*	307.76	7.6233	4.18643	92	Promoter	0	ENSG00000174021	2787	GNG5	G protein subunit gamma 5
chr1	85069657	85069872	peak_593	1000	*	242.38	7.4782	4.09228	81	Distal Intergenic	-29494	ENSG00000117151	1486	CTBS	chitobiase
chr1	85153633	85154055	peak_594	522	*	220.781	6.54311	3.46184	306	Promoter	2385	ENSG00000117155	117178	SSX2IP	SSX family member 2 interacting protein
chr1	85156182	85156438	peak_595	1000	*	304.064	7.45067	4.07673	125	Promoter	2	ENSG00000117155	117178	SSX2IP	SSX family member 2 interacting protein
chr1	85317552	85317852	peak_596	1000	*	318.317	7.11364	3.85476	96	Introns	41044	ENSG00000171517	23566	LPAR3	lysophosphatidic acid receptor 3
chr1	85527805	85528064	peak_597	1000	*	466.518	8.52225	4.74395	106	Promoter	0	ENSG00000162643	126820	WDR63	WD repeat domain 63
chr1	85741888	85742684	peak_598	1000	*	1459.61	10.4506	5.80691	444	Promoter	0		646626	LOC646626	uncharacterized LOC646626
chr1	85744621	85744839	peak_599	1000	*	277.917	7.22309	3.92662	125	Promoter	-2034	ENSG00000142867	8915	BCL10	B cell CLL/lymphoma 10
chr1	85779722	85779973	peak_600	960	*	242.043	7.12761	3.86194	97	Introns	-37135	ENSG00000142867	8915	BCL10	B cell CLL/lymphoma 10
chr1	85795920	85796280	peak_601	832	*	300.339	7.37119	4.02321	252	Introns	-53333	ENSG00000142867	8915	BCL10	B cell CLL/lymphoma 10
chr1	85987067	85987495	peak_602	1000	*	908.076	9.6956	5.41568	274	Introns	56551	ENSG00000153904	23576	DDAH1	dimethylarginine dimethylaminohydrolase 1
chr1	85991384	85991620	peak_603	906	*	214.701	6.84173	3.67032	102	Introns	52426	ENSG00000153904	23576	DDAH1	dimethylarginine dimethylaminohydrolase 1
chr1	86043877	86044536	peak_604	661	*	436.125	6.31039	3.29952	293	Promoter	0	ENSG00000153904	23576	DDAH1	dimethylarginine dimethylaminohydrolase 1
chr1	86072662	86073416	peak_605	1000	*	1685.36	10.8503	6.02585	374	Distal Intergenic	26218	ENSG00000142871	3491	CYR61	cysteine rich angiogenic inducer 61
chr1	86077582	86077930	peak_606	1000	*	595.791	7.95151	4.39672	114	Distal Intergenic	31138	ENSG00000142871	3491	CYR61	cysteine rich angiogenic inducer 61
chr1	86620321	86620573	peak_607	959	*	242.719	6.49168	3.42678	136	Promoter	1873	ENSG00000171502	255631	COL24A1	collagen type XXIV alpha 1 chain
chr1	86861913	86862162	peak_608	1000	*	369.254	8.08579	4.47781	170	Promoter	0	ENSG00000122417	57489	ODF2L	outer dense fiber of sperm tails 2 like
chr1	86895570	86895889	peak_609	1000	*	430.414	8.10423	4.49134	143	Introns	5801	ENSG00000137975	9635	CLCA2	chloride channel accessory 2
chr1	86952760	86953426	peak_610	1000	*	1305.22	10.2012	5.6804	274	Introns	18365	ENSG00000016490	1179	CLCA1	chloride channel accessory 1
chr1	87170097	87170598	peak_611	1000	*	622.477	8.11394	4.49736	422	Promoter	0	ENSG00000097033	51100	SH3GLB1	SH3 domain containing GRB2 like, endophilin B1
chr1	87380002	87380463	peak_612	1000	*	806.167	8.76512	4.88816	169	Promoter	0	ENSG00000183291	9403	SELENOF	selenoprotein F
chr1	87581268	87581485	peak_613	1000	*	265.899	7.12333	3.86097	134	Introns	122578	ENSG00000267272	339524	LINC01140	long intergenic non-protein coding RNA 1140
chr1	87689916	87690258	peak_614	1000	*	566.254	8.14457	4.51606	215	Distal Intergenic	-103893	ENSG00000143013	8543	LMO4	LIM domain only 4
chr1	87692056	87692362	peak_615	1000	*	385.087	8.23179	4.57032	194	Distal Intergenic	-101789	ENSG00000143013	8543	LMO4	LIM domain only 4
chr1	87793945	87794258	peak_616	1000	*	632.136	8.98776	5.01693	180	Promoter	0	ENSG00000143013	8543	LMO4	LIM domain only 4
chr1	88271739	88271985	peak_617	844	*	208.504	6.68991	3.568	68	Distal Intergenic	-434401	ENSG00000227290	100505768	LINC01364	long intergenic non-protein coding RNA 1364
chr1	88421749	88422062	peak_618	1000	*	631.485	8.7584	4.88367	189	Distal Intergenic	-584411	ENSG00000227290	100505768	LINC01364	long intergenic non-protein coding RNA 1364
chr1	88433913	88434317	peak_619	711	*	288.141	6.614	3.51336	96	Distal Intergenic	-596575	ENSG00000227290	100505768	LINC01364	long intergenic non-protein coding RNA 1364
chr1	89149608	89150072	peak_620	1000	*	886.263	8.7584	4.88367	197	Promoter	0	ENSG00000065243	5586	PKN2	protein kinase N2
chr1	89197183	89197524	peak_621	678	*	232.046	6.22572	3.24489	190	Introns	47261	ENSG00000065243	5586	PKN2	protein kinase N2
chr1	89458136	89458923	peak_622	1000	*	2205.37	12.4743	7.01954	532	Promoter	0	ENSG00000213516	494115	RBMXL1	RBMX like 1
chr1	89737362	89737639	peak_623	1000	*	296.029	7.313	3.98714	133	Promoter	905	ENSG00000154451	115362	GBP5	guanylate binding protein 5
chr1	89990092	89990520	peak_624	1000	*	464.227	7.87456	4.34624	279	Promoter	0	ENSG00000197147	23507	LRRC8B	leucine rich repeat containing 8 VRAC subunit B
chr1	90228605	90228802	peak_625	1000	*	276.059	7.65292	4.20456	89	Distal Intergenic	-57771	ENSG00000171492	55144	LRRC8D	leucine rich repeat containing 8 VRAC subunit D
chr1	90331654	90331911	peak_626	1000	*	327.869	6.95847	3.75089	87	Introns	45081	ENSG00000171492	55144	LRRC8D	leucine rich repeat containing 8 VRAC subunit D
chr1	90359729	90360037	peak_627	1000	*	436.459	8.53373	4.75075	155	Introns	73156	ENSG00000171492	55144	LRRC8D	leucine rich repeat containing 8 VRAC subunit D
chr1	90372248	90372485	peak_628	1000	*	281.904	7.25524	3.94814	128	Introns	85675	ENSG00000171492	55144	LRRC8D	leucine rich repeat containing 8 VRAC subunit D
chr1	90376458	90376721	peak_629	832	*	219.637	6.64995	3.53912	63	Introns	83804		492303	GEMIN8P4	gem nuclear organelle associated protein 8 pseudogene 4
chr1	90418857	90419130	peak_630	1000	*	539.671	8.91458	4.97537	108	Distal Intergenic	41395		492303	GEMIN8P4	gem nuclear organelle associated protein 8 pseudogene 4
chr1	90440673	90440968	peak_631	804	*	237.927	6.35079	3.33174	209	Distal Intergenic	19557		492303	GEMIN8P4	gem nuclear organelle associated protein 8 pseudogene 4
chr1	90460235	90460958	peak_632	1000	*	1148.97	10.109	5.63422	431	Promoter	0	ENSG00000162664	284695	ZNF326	zinc finger protein 326
chr1	91317111	91317361	peak_633	1000	*	379.044	8.04323	4.45244	88	5' UTR	-134317	ENSG00000143032	343472	BARHL2	BarH like homeobox 2
chr1	91486881	91487139	peak_634	1000	*	386.929	8.14933	4.51967	123	Promoter	673	ENSG00000122482	84146	ZNF644	zinc finger protein 644
chr1	91487273	91488005	peak_635	1000	*	1262.03	9.64558	5.38803	584	Promoter	0	ENSG00000122482	84146	ZNF644	zinc finger protein 644
chr1	91869973	91870237	peak_637	1000	*	291.257	7.18593	3.90012	128	Promoter	189	ENSG00000162669	164045	HFM1	HFM1, ATP dependent DNA helicase homolog
chr1	91966251	91966754	peak_638	772	*	389.251	7.22718	3.92786	407	Promoter	0	ENSG00000097046	8317	CDC7	cell division cycle 7
chr1	92002825	92003205	peak_639	1000	*	552.301	7.55907	4.14566	89	Distal Intergenic	36421	ENSG00000097046	8317	CDC7	cell division cycle 7
chr1	92035427	92035826	peak_640	1000	*	549.404	8.65744	4.82507	131	Distal Intergenic	69023	ENSG00000097046	8317	CDC7	cell division cycle 7
chr1	92048142	92048534	peak_641	1000	*	566.191	8.06547	4.46795	155	Distal Intergenic	81738	ENSG00000097046	8317	CDC7	cell division cycle 7
chr1	92116362	92116655	peak_642	1000	*	453.132	7.49815	4.10725	180	Distal Intergenic	149958	ENSG00000097046	8317	CDC7	cell division cycle 7
chr1	92165205	92165475	peak_643	1000	*	434.797	8.03049	4.446	133	Introns	198801	ENSG00000097046	8317	CDC7	cell division cycle 7
chr1	92202580	92202883	peak_644	1000	*	452.666	7.96579	4.40399	79	Introns	168676	ENSG00000069702	7049	TGFBR3	transforming growth factor beta receptor 3
chr1	92310503	92310984	peak_645	1000	*	863.487	9.05831	5.05747	99	Introns	60575	ENSG00000069702	7049	TGFBR3	transforming growth factor beta receptor 3
chr1	92351491	92351944	peak_646	1000	*	541.226	7.54545	4.13849	261	5' UTR	19615	ENSG00000069702	7049	TGFBR3	transforming growth factor beta receptor 3
chr1	92545745	92546165	peak_647	1000	*	465.968	7.51611	4.11637	93	Promoter	0	ENSG00000189195	284697	BTBD8	BTB domain containing 8
chr1	92764180	92764674	peak_648	1000	*	628.114	8.18946	4.54343	398	Promoter	0	ENSG00000174842	11146	GLMN	glomulin, FKBP associated protein
chr1	93250595	93251093	peak_649	1000	*	724.033	9.22986	5.15461	153	Introns	6868	ENSG00000067208	7813	EVI5	ecotropic viral integration site 5
chr1	93270303	93270639	peak_650	1000	*	389.877	7.44671	4.0738	235	Distal Intergenic	-12342	ENSG00000067208	7813	EVI5	ecotropic viral integration site 5
chr1	93297395	93297677	peak_651	730	*	206.662	6.02813	3.10229	80	Promoter	0	ENSG00000122406	6125	RPL5	ribosomal protein L5
chr1	93544602	93544919	peak_652	845	*	268.72	7.12763	3.86194	118	Promoter	0	ENSG00000143033	22823	MTF2	metal response element binding transcription factor 2
chr1	93645171	93645555	peak_653	656	*	252.38	6.97231	3.75866	297	Promoter	691	ENSG00000117500	50999	TMED5	transmembrane p24 trafficking protein 5
chr1	93645901	93646304	peak_654	1000	*	943.651	9.58894	5.3559	169	Promoter	0	ENSG00000122483	343099	CCDC18	coiled-coil domain containing 18
chr1	94167257	94167558	peak_655	1000	*	446.973	7.6769	4.22232	149	Introns	109732		100129046	LOC100129046	uncharacterized LOC100129046
chr1	94203761	94204199	peak_656	878	*	385.46	7.22309	3.92662	248	Introns	-108189	ENSG00000211575	100126348	MIR760	microRNA 760
chr1	94220035	94220323	peak_657	1000	*	363.773	7.313	3.98714	143	Introns	-92065	ENSG00000211575	100126348	MIR760	microRNA 760
chr1	94270030	94270309	peak_658	995	*	278.584	7.9178	4.37327	131	Introns	-42079	ENSG00000211575	100126348	MIR760	microRNA 760
chr1	94454614	94454922	peak_659	740	*	228.72	6.36005	3.33744	94	Distal Intergenic	-79602	ENSG00000023909	2730	GCLM	glutamate-cysteine ligase modifier subunit
chr1	94488091	94488366	peak_660	1000	*	277.586	6.67067	3.5525	212	Introns	98339	ENSG00000198691	24	ABCA4	ATP binding cassette subfamily A member 4
chr1	94724435	94724721	peak_661	789	*	226.363	6.31877	3.30747	226	Introns	15903	ENSG00000137962	9411	ARHGAP29	Rho GTPase activating protein 29
chr1	94791256	94791720	peak_662	824	*	383.297	6.97691	3.76032	161	Distal Intergenic	-50632	ENSG00000137962	9411	ARHGAP29	Rho GTPase activating protein 29
chr1	94883485	94884018	peak_663	1000	*	817.884	8.67037	4.83234	88	Promoter	0	ENSG00000117528	5825	ABCD3	ATP binding cassette subfamily D member 3
chr1	95045468	95045775	peak_664	1000	*	356.999	7.25524	3.94814	90	Distal Intergenic	-38055	ENSG00000117525	2152	F3	coagulation factor III, tissue factor
chr1	95175497	95176134	peak_665	549	*	350.418	6.53038	3.45632	253	Introns	-109764	ENSG00000143036	126969	SLC44A3	solute carrier family 44 member 3
chr1	95392581	95392927	peak_666	1000	*	538.33	8.35026	4.64188	157	Promoter	0	ENSG00000117519	1266	CNN3	calponin 3
chr1	95440361	95440767	peak_667	1000	*	554.517	7.74254	4.26179	185	Distal Intergenic	46777	ENSG00000235501	729970	LOC729970	hCG2028352-like
chr1	95538118	95538339	peak_668	1000	*	463.755	9.08962	5.07507	127	Promoter	168	ENSG00000172339	199857	ALG14	ALG14, UDP-N-acetylglucosaminyltransferase subunit
chr1	95538443	95538629	peak_669	1000	*	220.112	7.21361	3.92175	98	Promoter	0	ENSG00000172339	199857	ALG14	ALG14, UDP-N-acetylglucosaminyltransferase subunit
chr1	95699367	95699837	peak_670	1000	*	630.281	8.06139	4.46495	321	Promoter	0	ENSG00000122481	25950	RWDD3	RWD domain containing 3
chr1	96828159	96828550	peak_671	1000	*	637.595	8.20134	4.55154	97	Distal Intergenic	-358625	ENSG00000117569	58155	PTBP2	polypyrimidine tract binding protein 2
chr1	96881599	96882191	peak_672	1000	*	1259.34	9.80987	5.4776	415	Distal Intergenic	-304984	ENSG00000117569	58155	PTBP2	polypyrimidine tract binding protein 2
chr1	97025729	97026136	peak_673	1000	*	768.001	9.44415	5.27689	176	Distal Intergenic	-161039	ENSG00000117569	58155	PTBP2	polypyrimidine tract binding protein 2
chr1	97331264	97331836	peak_674	1000	*	733.797	7.68007	4.22492	330	Distal Intergenic	144089	ENSG00000117569	58155	PTBP2	polypyrimidine tract binding protein 2
chr1	97559847	97560163	peak_675	1000	*	450.975	7.95633	4.39903	159	Promoter	-1316	ENSG00000232878	100873932	DPYD-AS1	DPYD antisense RNA 1
chr1	98552305	98552664	peak_676	1000	*	584.064	8.74087	4.8745	151	Distal Intergenic	-37056	ENSG00000225206	400765	MIR137HG	MIR137 host gene
chr1	98788997	98789188	peak_677	1000	*	230.291	7.36639	4.02153	119	Distal Intergenic	112730	ENSG00000226053	729987	LINC01776	long intergenic non-protein coding RNA 1776
chr1	99127085	99127333	peak_678	1000	*	334.75	7.35967	4.01659	153	Promoter	0	ENSG00000162627	51375	SNX7	sorting nexin 7
chr1	99922939	99923567	peak_679	1000	*	737.758	8.20807	4.55293	230	Distal Intergenic	-187864	ENSG00000099260	54873	PALMD	palmdelphin
chr1	99931188	99931472	peak_680	1000	*	515.807	8.18434	4.54007	96	Distal Intergenic	-179959	ENSG00000099260	54873	PALMD	palmdelphin
chr1	100128176	100128418	peak_681	1000	*	255.43	7.24225	3.93818	146	Introns	16745	ENSG00000099260	54873	PALMD	palmdelphin
chr1	100274380	100274609	peak_682	1000	*	267.947	7.0252	3.79401	90	Distal Intergenic	-41031	ENSG00000162688	178	AGL	amylo-alpha-1, 6-glucosidase, 4-alpha-glucanotransferase
chr1	100503494	100503748	peak_683	1000	*	424.662	7.94562	4.39316	184	Promoter	-41	ENSG00000156875	64645	MFSD14A	major facilitator superfamily domain containing 14A
chr1	100598404	100598768	peak_684	1000	*	710.816	8.79835	4.90768	208	Promoter	0	ENSG00000156876	163786	SASS6	SAS-6 centriolar assembly protein
chr1	100715313	100715612	peak_685	1000	*	692.754	9.67301	5.40332	116	Promoter	0	ENSG00000137992	1629	DBT	dihydrolipoamide branched chain transacylase E2
chr1	100731633	100731864	peak_686	1000	*	329.33	7.65376	4.20462	151	Promoter	0	ENSG00000137996	8634	RTCA	RNA 3'-terminal phosphate cyclase
chr1	100817115	100817360	peak_687	1000	*	456.756	8.76345	4.88785	88	Introns	6531	ENSG00000079335	8556	CDC14A	cell division cycle 14A
chr1	100817738	100818327	peak_688	1000	*	861.515	8.94741	4.99371	181	5' UTR	7154	ENSG00000079335	8556	CDC14A	cell division cycle 14A
chr1	101062660	101063141	peak_689	873	*	420.794	7.73605	4.25968	79	Distal Intergenic	49419		100128787	LINC01349	long intergenic non-protein coding RNA 1349
chr1	101087672	101087982	peak_690	1000	*	466.643	7.54851	4.1401	194	Distal Intergenic	24578		100128787	LINC01349	long intergenic non-protein coding RNA 1349
chr1	101360332	101360503	peak_691	1000	*	209.186	7.11206	3.85394	98	Promoter	232	ENSG00000162694	2135	EXTL2	exostosin like glycosyltransferase 2
chr1	101361200	101361754	peak_692	1000	*	691.664	8.98502	5.0153	437	Promoter	0	ENSG00000162695	148867	SLC30A7	solute carrier family 30 member 7
chr1	101666126	101666414	peak_693	1000	*	628.743	9.20728	5.14111	191	Distal Intergenic	-35891	ENSG00000170989	1901	S1PR1	sphingosine-1-phosphate receptor 1
chr1	106027837	106028207	peak_694	1000	*	420.573	7.27722	3.96036	94	Distal Intergenic	1412192	ENSG00000215869	100129138	LOC100129138	THAP domain containing 3 pseudogene
chr1	107599182	107599370	peak_695	1000	*	271.923	7.65191	4.20456	97	Promoter	0	ENSG00000198890	55170	PRMT6	protein arginine methyltransferase 6
chr1	107619479	107619799	peak_696	1000	*	461.317	7.90583	4.36873	191	Distal Intergenic	20212	ENSG00000198890	55170	PRMT6	protein arginine methyltransferase 6
chr1	108479208	108479467	peak_697	1000	*	275.275	7.81904	4.31326	46	Introns	-27598	ENSG00000230489	100873946	VAV3-AS1	VAV3 antisense RNA 1
chr1	108742756	108743110	peak_698	1000	*	437.291	7.65039	4.20456	231	Promoter	0	ENSG00000085491	29957	SLC25A24	solute carrier family 25 member 24
chr1	109234791	109235005	peak_699	1000	*	284.19	7.4782	4.09228	98	Promoter	0	ENSG00000134186	55119	PRPF38B	pre-mRNA processing factor 38B
chr1	109262606	109262787	peak_700	1000	*	200.899	7.06195	3.82041	96	Introns	7050	ENSG00000143107	163479	FNDC7	fibronectin type III domain containing 7
chr1	109263933	109264188	peak_701	800	*	204.774	6.27053	3.27427	168	Introns	8377	ENSG00000143107	163479	FNDC7	fibronectin type III domain containing 7
chr1	109289044	109289389	peak_702	865	*	299.324	6.81849	3.65164	263	Promoter	0	ENSG00000116266	6814	STXBP3	syntaxin binding protein 3
chr1	109373040	109373436	peak_703	1000	*	538.4	8.27688	4.59794	269	Exons	-26403	ENSG00000203897	642864	SPATA42	spermatogenesis associated 42
chr1	109505799	109506216	peak_704	841	*	351.529	7.32476	3.99267	288	Promoter	0	ENSG00000121940	23155	CLCC1	chloride channel CLIC like 1
chr1	109584654	109584847	peak_705	1000	*	212.238	6.73304	3.59585	96	Promoter	3	ENSG00000085433	22911	WDR47	WD repeat domain 47
chr1	109618541	109618790	peak_706	1000	*	324.951	7.41113	4.05011	126	Promoter	0	ENSG00000197780	6884	TAF13	TATA-box binding protein associated factor 13
chr1	109642623	109642902	peak_707	1000	*	316.564	7.17584	3.89494	117	Promoter	0	ENSG00000278249	677766	SCARNA2	small Cajal body-specific RNA 2
chr1	109739840	109740389	peak_708	1000	*	842.586	8.51539	4.74104	366	Exons	-16126	ENSG00000031698	6301	SARS	seryl-tRNA synthetase
chr1	109743904	109744172	peak_709	1000	*	288.896	6.81212	3.65049	184	Introns	-12343	ENSG00000031698	6301	SARS	seryl-tRNA synthetase
chr1	109825753	109826130	peak_710	934	*	353.232	7.06902	3.82491	122	Promoter	0	ENSG00000134222	84722	PSRC1	proline and serine rich coiled-coil 1
chr1	109968971	109969499	peak_711	1000	*	754.592	8.80951	4.9146	170	Promoter	0	ENSG00000143106	5686	PSMA5	proteasome subunit alpha 5
chr1	110159976	110160302	peak_712	1000	*	338.931	6.86121	3.68368	114	Promoter	-1824	ENSG00000116337	271	AMPD2	adenosine monophosphate deaminase 2
chr1	110163516	110163777	peak_713	1000	*	352.645	7.85161	4.3339	98	Promoter	1390	ENSG00000116337	271	AMPD2	adenosine monophosphate deaminase 2
chr1	110210478	110210751	peak_714	1000	*	380.938	7.37403	4.02414	110	5' UTR	11780	ENSG00000168765	2948	GSTM4	glutathione S-transferase mu 4
chr1	110363917	110364191	peak_715	779	*	214.155	6.42222	3.38113	130	Distal Intergenic	-57273	ENSG00000198758	79574	EPS8L3	EPS8 like 3
chr1	110419948	110420353	peak_716	1000	*	436.861	7.32086	3.9907	229	Distal Intergenic	-32880	ENSG00000184371	1435	CSF1	colony stimulating factor 1
chr1	110457293	110457607	peak_717	950	*	299.195	6.92448	3.72377	219	Introns	4060	ENSG00000184371	1435	CSF1	colony stimulating factor 1
chr1	110527130	110527517	peak_718	882	*	342.101	7.0282	3.79433	153	Promoter	0	ENSG00000168710	10768	AHCYL1	adenosylhomocysteinase like 1
chr1	110546462	110546967	peak_719	1000	*	877.479	8.12351	4.50292	389	5' UTR	19075	ENSG00000168710	10768	AHCYL1	adenosylhomocysteinase like 1
chr1	110752648	110752939	peak_720	1000	*	407.844	7.9933	4.42292	151	Promoter	-397	ENSG00000116396	3749	KCNC4	potassium voltage-gated channel subfamily C member 4
chr1	110778405	110779338	peak_721	1000	*	1340.45	9.92114	5.53654	251	Distal Intergenic	25069	ENSG00000116396	3749	KCNC4	potassium voltage-gated channel subfamily C member 4
chr1	110850789	110851186	peak_722	1000	*	481.628	8.17217	4.53051	263	Introns	30607	ENSG00000227963	440600	RBM15-AS1	RBM15 antisense RNA 1
chr1	110852388	110852678	peak_723	1000	*	447.776	8.12075	4.50158	93	Introns	29115	ENSG00000227963	440600	RBM15-AS1	RBM15 antisense RNA 1
chr1	110881053	110882118	peak_724	1000	*	2718.87	11.1892	6.20856	861	Promoter	0	ENSG00000227963	440600	RBM15-AS1	RBM15 antisense RNA 1
chr1	110936380	110936849	peak_725	448	*	210.611	6.42819	3.38143	335	Promoter	-2676	ENSG00000168679	9122	SLC16A4	solute carrier family 16 member 4
chr1	110950223	110950478	peak_726	930	*	238.027	6.92449	3.72377	69	Promoter	0	ENSG00000224699	101410535	LAMTOR5-AS1	LAMTOR5 antisense RNA 1
chr1	111506429	111506942	peak_727	1000	*	1461.25	11.9955	6.67034	213	Promoter	0	ENSG00000121931	55791	LRIF1	ligand dependent nuclear receptor interacting factor 1
chr1	111682674	111683100	peak_728	713	*	304.459	6.64998	3.53912	80	Promoter	0	ENSG00000156171	128338	DRAM2	DNA damage regulated autophagy modulator 2
chr1	111733709	111734095	peak_729	775	*	299.784	7.69689	4.23305	294	Introns	13065	ENSG00000162777	79961	DENND2D	DENN domain containing 2D
chr1	111734201	111734472	peak_730	1000	*	563.315	9.19776	5.13636	173	Introns	12688	ENSG00000162777	79961	DENND2D	DENN domain containing 2D
chr1	111771152	111771347	peak_731	1000	*	205.651	6.86121	3.68368	103	Promoter	871	ENSG00000064886	1117	CHI3L2	chitinase 3 like 2
chr1	111991594	111992152	peak_732	1000	*	706.919	8.55925	4.76543	352	Promoter	0	ENSG00000116455	79084	WDR77	WD repeat domain 77
chr1	112095872	112096121	peak_733	816	*	203.955	6.72735	3.59218	174	Introns	10476	ENSG00000282608	140	ADORA3	adenosine A3 receptor
chr1	112107714	112108078	peak_734	1000	*	571.698	8.31383	4.61991	147	Promoter	-1117	ENSG00000282608	140	ADORA3	adenosine A3 receptor
chr1	112135444	112135862	peak_735	909	*	381.068	7.31498	3.98745	135	Introns	15078	ENSG00000231346	100129269	LINC01160	long intergenic non-protein coding RNA 1160
chr1	112162216	112162513	peak_736	1000	*	368.666	7.32672	3.99274	77	5' UTR	-11276	ENSG00000231346	100129269	LINC01160	long intergenic non-protein coding RNA 1160
chr1	112281937	112282210	peak_737	1000	*	408.538	8.01487	4.43572	96	Promoter	-253	ENSG00000227811	100506343	INKA2-AS1	INKA2 antisense RNA 1
chr1	112286257	112286660	peak_738	1000	*	407.381	7.0936	3.84022	105	Introns	3794	ENSG00000227811	100506343	INKA2-AS1	INKA2 antisense RNA 1
chr1	112298050	112298626	peak_739	1000	*	945.036	8.30692	4.61536	184	Promoter	0	ENSG00000064703	11218	DDX20	DEAD-box helicase 20
chr1	112912388	112912588	peak_740	1000	*	226.317	6.79362	3.63747	108	Distal Intergenic	-26212	ENSG00000143079	55917	CTTNBP2NL	CTTNBP2 N-terminal like
chr1	112936753	112937094	peak_741	1000	*	547.766	8.87795	4.95353	184	Promoter	-1706	ENSG00000143079	55917	CTTNBP2NL	CTTNBP2 N-terminal like
chr1	112938589	112939081	peak_742	1000	*	585.127	8.24714	4.57833	120	Promoter	0	ENSG00000143079	55917	CTTNBP2NL	CTTNBP2 N-terminal like
chr1	113008756	113009106	peak_743	707	*	248.159	6.80365	3.64554	95	Promoter	-934	ENSG00000134245	7482	WNT2B	Wnt family member 2B
chr1	113162250	113162503	peak_744	1000	*	349.009	7.21695	3.92244	105	Promoter	0	ENSG00000007341	54879	ST7L	suppression of tumorigenicity 7 like
chr1	113247427	113248217	peak_745	1000	*	1431.19	9.39895	5.25039	355	Promoter	1808	ENSG00000155366	389	RHOC	ras homolog family member C
chr1	113249701	113250180	peak_746	936	*	449.425	7.36639	4.02153	338	Promoter	0	ENSG00000155366	389	RHOC	ras homolog family member C
chr1	113257964	113258238	peak_747	924	*	254.072	6.94803	3.74251	180	Promoter	-14	ENSG00000155367	333926	PPM1J	protein phosphatase, Mg2+/Mn2+ dependent 1J
chr1	113498725	113499034	peak_748	1000	*	399.012	7.11693	3.85632	232	Promoter	0	ENSG00000155380	6566	SLC16A1	solute carrier family 16 member 1
chr1	113615328	113615896	peak_749	1000	*	842.015	9.58035	5.35207	472	Promoter	0	ENSG00000198799	9860	LRIG2	leucine rich repeats and immunoglobulin like domains 2
chr1	113652855	113653063	peak_750	1000	*	239.304	7.27447	3.9599	81	Exons	37024	ENSG00000198799	9860	LRIG2	leucine rich repeats and immunoglobulin like domains 2
[truncated: 14,266 more rows]

## Sheet: DMSO (18 h)
Supplementary table S7C: ATAC-seq peaks in HDF treated with 0.2% of DMSO for 18 h
[truncated: 24,983 more rows]

[truncated: 3 more sheets: PLX (4 h), PLX (8 h), PLX (18 h)]
