# Supplementary material for: Dynamic transcriptome analysis reveals signatures of paradoxical effect of vemurafenib on human dermal fibroblasts
Source: Cell Commun Signal. 2021 Dec 20;19:123. doi: 10.1186/s12964-021-00801-3 (PMC8686565; doi:10.1186/s12964-021-00801-3)
Supplement: Supplementary file 9 — Additional file 8: Tables S8A–C. Over-represented biological processes among the up-regulated genes in HDF after vemurafenib treatment, in comparison to the corresponding time-matched DMSO control. [file 12964_2021_801_MOESM9_ESM.xlsx]

## Sheet: GO-bp - HDF PLX vs. DMSO (4h)
Supplementary table S8A: Over-represented biological processes (GO-bp) among the up-regulated genes in HDF after 4h of vemurafenib treatment in comparison to the corresponding time-matched DMSO control
Threshold: adjusted p-value <0.1 (q-value)
ID	description	set size	gene count	p-value	q-value	genes
GO:0002521	leukocyte differentiation	298	19	2.51433e-09	5.20712e-06	PIK3CD/EPHA2/TNFSF4/IRF2BP2/FZD8/RARA/SIGLEC15/CEBPG/TGFB1/POU2F2/ZFP36L2/CEBPB/SH3RF1/IL7R/IRF1/PRELID1/TRIB1/MYC/TLR4
GO:0043408	regulation of MAPK cascade	492	24	3.65668e-09	5.20712e-06	ERRFI1/EPHA2/STK40/GADD45A/RGS4/FZD8/ADRA2A/INHBE/DUSP6/FLT1/SPRED1/GDF15/TGFB1/TRIB2/SPRED2/TRIB3/DUSP7/SH3RF1/SPRY4/MFHAS1/TRIB1/MYC/RGS3/TLR4
GO:0043405	regulation of MAP kinase activity	252	17	8.03438e-09	7.6273e-06	GADD45A/RGS4/FZD8/ADRA2A/DUSP6/FLT1/SPRED1/GDF15/TGFB1/TRIB2/SPRED2/TRIB3/DUSP7/SPRY4/TRIB1/RGS3/TLR4
GO:1902105	regulation of leukocyte differentiation	159	13	5.44042e-08	3.87358e-05	TNFSF4/RARA/SIGLEC15/TGFB1/ZFP36L2/CEBPB/SH3RF1/IL7R/IRF1/PRELID1/TRIB1/MYC/TLR4
GO:0000188	inactivation of MAPK activity	21	6	1.2528e-07	7.13594e-05	RGS4/DUSP6/SPRED1/SPRED2/DUSP7/RGS3
GO:0071900	regulation of protein serine/threonine kinase activity	385	19	1.56102e-07	7.22616e-05	SESN2/GADD45A/RGS4/FZD8/ADRA2A/DUSP6/FLT1/SPRED1/GDF15/TGFB1/TRIB2/SPRED2/TRIB3/DUSP7/SPRY4/TRIB1/CDKN2B/RGS3/TLR4
GO:0042326	negative regulation of phosphorylation	349	18	1.77609e-07	7.22616e-05	ERRFI1/GADD45A/RGS4/DDIT4/DUSP6/SPRED1/TGFB1/TRIB2/SPRED2/TRIB3/DUSP7/SPRY4/GRB10/TRIB1/MYC/CDKN2B/RGS3/TLR4
GO:1902532	negative regulation of intracellular signal transduction	399	19	2.71622e-07	9.66973e-05	ERRFI1/EPHA2/SESN2/ARHGEF2/RGS4/DDIT4/DUSP6/RASA3/SPRED1/SPRED2/TRIB3/SH3BP1/DUSP7/SPRY4/DLC1/SNAI2/MYC/RGS3/TLR4
GO:0030098	lymphocyte differentiation	198	13	7.01291e-07	0.00022192	PIK3CD/TNFSF4/IRF2BP2/FZD8/RARA/CEBPG/TGFB1/POU2F2/ZFP36L2/SH3RF1/IL7R/IRF1/PRELID1
GO:0045936	negative regulation of phosphate metabolic process	432	19	9.1199e-07	0.000244482	ERRFI1/GADD45A/RGS4/DDIT4/DUSP6/SPRED1/TGFB1/TRIB2/SPRED2/TRIB3/DUSP7/SPRY4/GRB10/MFHAS1/TRIB1/MYC/CDKN2B/RGS3/TLR4
GO:0010563	negative regulation of phosphorus metabolic process	433	19	9.44279e-07	0.000244482	ERRFI1/GADD45A/RGS4/DDIT4/DUSP6/SPRED1/TGFB1/TRIB2/SPRED2/TRIB3/DUSP7/SPRY4/GRB10/MFHAS1/TRIB1/MYC/CDKN2B/RGS3/TLR4
GO:0006469	negative regulation of protein kinase activity	177	12	1.36879e-06	0.000324534	ERRFI1/GADD45A/RGS4/DUSP6/SPRED1/TRIB2/SPRED2/TRIB3/DUSP7/SPRY4/TRIB1/RGS3
GO:0001933	negative regulation of protein phosphorylation	322	16	1.48137e-06	0.000324534	ERRFI1/GADD45A/RGS4/DDIT4/DUSP6/SPRED1/TGFB1/TRIB2/SPRED2/TRIB3/DUSP7/SPRY4/TRIB1/MYC/RGS3/TLR4
GO:0033673	negative regulation of kinase activity	191	12	3.04491e-06	0.000619422	ERRFI1/GADD45A/RGS4/DUSP6/SPRED1/TRIB2/SPRED2/TRIB3/DUSP7/SPRY4/TRIB1/RGS3
GO:0042107	cytokine metabolic process	54	7	3.40161e-06	0.000620969	ERRFI1/CEBPG/TRIB2/CEBPB/IRF1/TNFSF15/TLR4
GO:0043409	negative regulation of MAPK cascade	130	10	3.48859e-06	0.000620969	ERRFI1/RGS4/DUSP6/SPRED1/SPRED2/DUSP7/SPRY4/MYC/RGS3/TLR4
GO:0046649	lymphocyte activation	390	17	4.06708e-06	0.000681356	PIK3CD/TNFSF4/IRF2BP2/FZD8/RARA/CEBPG/TGFB1/POU2F2/ZFP36L2/CEBPB/RAC2/SH3RF1/PRLR/IL7R/IRF1/PRELID1/TLR4
GO:0043407	negative regulation of MAP kinase activity	57	7	4.92847e-06	0.000754588	RGS4/DUSP6/SPRED1/SPRED2/DUSP7/SPRY4/RGS3
GO:0032870	cellular response to hormone stimulus	485	19	5.03412e-06	0.000754588	ERRFI1/TNFSF4/DDIT4/GOT1/ADRA2A/FOXC2/SREBF1/RARA/GDF15/TGFB1/ZFP36L2/IRS1/TRIB3/PRLR/NR2F1/PPARD/GRB10/ZNF703/EIF4EBP1
GO:0030217	T cell differentiation	139	10	6.36696e-06	0.000906655	PIK3CD/TNFSF4/FZD8/RARA/TGFB1/ZFP36L2/SH3RF1/IL7R/IRF1/PRELID1
GO:0007169	transmembrane receptor protein tyrosine kinase signaling pathway	495	19	6.75484e-06	0.000916085	ERRFI1/EPHA2/DDIT4/ADRA2A/SH2B3/FLT1/SPRED1/TMEM204/FOXC2/SREBF1/GDF15/TGFB1/SPRED2/GALNT3/IRS1/PRLR/SPRY4/GRB10/EIF4EBP1
GO:0045596	negative regulation of cell differentiation	455	18	8.00277e-06	0.001036	KDM4A/ARHGEF2/RGS4/TNFSF4/IRX3/RARA/TGFB1/TRIB2/ZFP36L2/TRIB3/NR2F1/IRF1/PPARD/SNAI2/TRIB1/MYC/ABCA1/TLR4
GO:0051348	negative regulation of transferase activity	218	12	1.18205e-05	0.00143662	ERRFI1/GADD45A/RGS4/DUSP6/SPRED1/TRIB2/SPRED2/TRIB3/DUSP7/SPRY4/TRIB1/RGS3
GO:0031400	negative regulation of protein modification process	469	18	1.21064e-05	0.00143662	ERRFI1/KDM4A/GADD45A/RGS4/DDIT4/DUSP6/SPRED1/TGFB1/TRIB2/SPRED2/TRIB3/DUSP7/SPRY4/MFHAS1/TRIB1/MYC/RGS3/TLR4
GO:1903706	regulation of hemopoiesis	259	13	1.36254e-05	0.0015522	TNFSF4/RARA/SIGLEC15/TGFB1/ZFP36L2/CEBPB/SH3RF1/IL7R/IRF1/PRELID1/TRIB1/MYC/TLR4
GO:0070371	ERK1 and ERK2 cascade	187	11	1.49359e-05	0.00156686	ERRFI1/EPHA2/DUSP6/FLT1/SPRED1/TGFB1/ZFP36L2/SPRY4/MFHAS1/MYC/TLR4
GO:0032965	regulation of collagen biosynthetic process	27	5	1.51126e-05	0.00156686	ERRFI1/GOT1/LARP6/TGFB1/PPARD
GO:1901653	cellular response to peptide	262	13	1.54046e-05	0.00156686	ERRFI1/ARHGEF2/GOT1/FOXC2/SREBF1/GDF15/TGFB1/IRS1/TRIB3/PRLR/GRB10/EIF4EBP1/TLR4
GO:0071548	response to dexamethasone	28	5	1.82215e-05	0.00178948	ERRFI1/DDIT4/FIBIN/TGFB1/EIF4EBP1
GO:0042035	regulation of cytokine biosynthetic process	47	6	1.91904e-05	0.00182181	ERRFI1/CEBPG/TRIB2/CEBPB/IRF1/TLR4
GO:0042110	T cell activation	269	13	2.03719e-05	0.00183079	PIK3CD/TNFSF4/FZD8/RARA/TGFB1/ZFP36L2/CEBPB/RAC2/SH3RF1/PRLR/IL7R/IRF1/PRELID1
GO:0045619	regulation of lymphocyte differentiation	97	8	2.06327e-05	0.00183079	TNFSF4/RARA/TGFB1/ZFP36L2/SH3RF1/IL7R/IRF1/PRELID1
GO:0002573	myeloid leukocyte differentiation	127	9	2.12135e-05	0.00183079	PIK3CD/EPHA2/RARA/SIGLEC15/TGFB1/CEBPB/TRIB1/MYC/TLR4
GO:0071417	cellular response to organonitrogen compound	398	16	2.186e-05	0.0018311	ERRFI1/SESN2/ARHGEF2/GOT1/FOXC2/SREBF1/GDF15/TGFB1/IRS1/TRIB3/CEBPB/ATF4/PRLR/GRB10/EIF4EBP1/TLR4
GO:0001816	cytokine production	445	17	2.29151e-05	0.00186463	ERRFI1/PIK3CD/EPHA2/SARS/ARHGEF2/TNFSF4/ADRA2A/RARA/CEBPG/TGFB1/TRIB2/CEBPB/ATF4/IRF1/SNAI2/ABCA1/TLR4
GO:0002761	regulation of myeloid leukocyte differentiation	72	7	2.36493e-05	0.00187092	RARA/SIGLEC15/TGFB1/CEBPB/TRIB1/MYC/TLR4
GO:0071396	cellular response to lipid	405	16	2.70524e-05	0.00202404	ERRFI1/TNFSF4/DDIT4/SREBF1/RARA/TGFB1/ZFP36L2/CEBPB/NR2F1/PPARD/ZNF703/EIF4EBP1/SNAI2/TRIB1/ABCA1/TLR4
GO:0106106	cold-induced thermogenesis	101	8	2.77168e-05	0.00202404	TLE3/FOXC2/PLCL1/CEBPB/ATF4/PRLR/GRB10/TLR4
GO:0120161	regulation of cold-induced thermogenesis	101	8	2.77168e-05	0.00202404	TLE3/FOXC2/PLCL1/CEBPB/ATF4/PRLR/GRB10/TLR4
GO:0019216	regulation of lipid metabolic process	280	13	3.10285e-05	0.00220923	ADRA2A/FLT1/SREBF1/ANGPTL4/TGFB1/IRS1/TRIB3/FITM2/PPARD/SNAI2/PLIN2/ABCA1/MID1IP1
GO:0010712	regulation of collagen metabolic process	32	5	3.59247e-05	0.00249094	ERRFI1/GOT1/LARP6/TGFB1/PPARD
GO:1990845	adaptive thermogenesis	105	8	3.67344e-05	0.00249094	TLE3/FOXC2/PLCL1/CEBPB/ATF4/PRLR/GRB10/TLR4
GO:0042089	cytokine biosynthetic process	53	6	3.86815e-05	0.00250896	ERRFI1/CEBPG/TRIB2/CEBPB/IRF1/TLR4
GO:0042113	B cell activation	137	9	3.8762e-05	0.00250896	PIK3CD/TNFSF4/IRF2BP2/CEBPG/TGFB1/POU2F2/ZFP36L2/IL7R/TLR4
GO:0045580	regulation of T cell differentiation	82	7	5.52538e-05	0.00348352	TNFSF4/RARA/TGFB1/SH3RF1/IL7R/IRF1/PRELID1
GO:0032964	collagen biosynthetic process	35	5	5.62646e-05	0.00348352	ERRFI1/GOT1/LARP6/TGFB1/PPARD
GO:1901699	cellular response to nitrogen compound	435	16	6.38673e-05	0.00385047	ERRFI1/SESN2/ARHGEF2/GOT1/FOXC2/SREBF1/GDF15/TGFB1/IRS1/TRIB3/CEBPB/ATF4/PRLR/GRB10/EIF4EBP1/TLR4
GO:1902106	negative regulation of leukocyte differentiation	58	6	6.49314e-05	0.00385047	TNFSF4/RARA/IRF1/TRIB1/MYC/TLR4
GO:0071222	cellular response to lipopolysaccharide	114	8	6.62476e-05	0.00385047	TNFSF4/RARA/TGFB1/CEBPB/PPARD/TRIB1/ABCA1/TLR4
GO:0001659	temperature homeostasis	115	8	7.04903e-05	0.00389523	TLE3/FOXC2/PLCL1/CEBPB/ATF4/PRLR/GRB10/TLR4
GO:1901652	response to peptide	347	14	7.08934e-05	0.00389523	ERRFI1/SESN2/ARHGEF2/GOT1/FOXC2/SREBF1/GDF15/TGFB1/IRS1/TRIB3/PRLR/GRB10/EIF4EBP1/TLR4
GO:0071363	cellular response to growth factor stimulus	487	17	7.11718e-05	0.00389523	ERRFI1/DDIT4/GOT1/FLT1/SPRED1/TMEM204/GDF15/TGFB1/ZFP36L2/SPRED2/GALNT3/MICALL1/SPRY4/GRB10/ZNF703/SNAI2/CDKN2B
GO:0071375	cellular response to peptide hormone stimulus	222	11	7.24884e-05	0.00389523	ERRFI1/GOT1/FOXC2/SREBF1/GDF15/TGFB1/IRS1/TRIB3/PRLR/GRB10/EIF4EBP1
GO:0071219	cellular response to molecule of bacterial origin	118	8	8.45958e-05	0.00446164	TNFSF4/RARA/TGFB1/CEBPB/PPARD/TRIB1/ABCA1/TLR4
GO:0001817	regulation of cytokine production	403	15	9.61501e-05	0.00490031	ERRFI1/EPHA2/SARS/ARHGEF2/TNFSF4/ADRA2A/RARA/CEBPG/TGFB1/TRIB2/CEBPB/ATF4/IRF1/SNAI2/TLR4
GO:0030099	myeloid cell differentiation	270	12	9.63544e-05	0.00490031	PIK3CD/EPHA2/RARA/SIGLEC15/CEBPG/TGFB1/CEBPB/MFHAS1/TRIB1/MYC/CDKN2B/TLR4
GO:0051384	response to glucocorticoid	90	7	0.000100288	0.00501087	ERRFI1/DDIT4/GOT1/FIBIN/TGFB1/ZFP36L2/EIF4EBP1
GO:0045598	regulation of fat cell differentiation	92	7	0.000115279	0.00566061	TGFB1/TRIB2/ZFP36L2/TRIB3/CEBPB/PPARD/SNAI2
GO:0071385	cellular response to glucocorticoid stimulus	41	5	0.000122603	0.00573638	ERRFI1/DDIT4/TGFB1/ZFP36L2/EIF4EBP1
GO:0120163	negative regulation of cold-induced thermogenesis	41	5	0.000122603	0.00573638	TLE3/FOXC2/PLCL1/ATF4/TLR4
GO:0071549	cellular response to dexamethasone stimulus	22	4	0.000122865	0.00573638	ERRFI1/DDIT4/TGFB1/EIF4EBP1
GO:0002694	regulation of leukocyte activation	283	12	0.000150148	0.006697	TNFSF4/RARA/TGFB1/ZFP36L2/CEBPB/RAC2/SH3RF1/IL7R/IRF1/PRELID1/MFHAS1/TLR4
GO:0071214	cellular response to abiotic stimulus	241	11	0.000150494	0.006697	ERRFI1/GADD45A/ARHGEF2/NET1/GOT1/TGFB1/ATF4/IRF1/SNAI2/MYC/TLR4
GO:0104004	cellular response to environmental stimulus	241	11	0.000150494	0.006697	ERRFI1/GADD45A/ARHGEF2/NET1/GOT1/TGFB1/ATF4/IRF1/SNAI2/MYC/TLR4
GO:0051249	regulation of lymphocyte activation	244	11	0.000167744	0.00732923	TNFSF4/RARA/TGFB1/ZFP36L2/CEBPB/RAC2/SH3RF1/IL7R/IRF1/PRELID1/TLR4
GO:0031667	response to nutrient levels	331	13	0.000169849	0.00732923	SESN2/KDM4A/SREBF1/RARA/GDF15/TGFB1/ATF4/PPARD/UPP1/PSPH/SNAI2/CDKN2B/ABCA1
GO:0032753	positive regulation of interleukin-4 production	10	3	0.00019093	0.00804701	TNFSF4/RARA/CEBPB
GO:0071384	cellular response to corticosteroid stimulus	45	5	0.000192348	0.00804701	ERRFI1/DDIT4/TGFB1/ZFP36L2/EIF4EBP1
GO:1901654	response to ketone	133	8	0.000194959	0.00804701	ERRFI1/TNFSF4/DDIT4/FIBIN/SREBF1/TGFB1/PSPH/EIF4EBP1
GO:0043434	response to peptide hormone	295	12	0.000220884	0.00898682	ERRFI1/SESN2/GOT1/FOXC2/SREBF1/GDF15/TGFB1/IRS1/TRIB3/PRLR/GRB10/EIF4EBP1
GO:0031960	response to corticosteroid	103	7	0.000233756	0.00937657	ERRFI1/DDIT4/GOT1/FIBIN/TGFB1/ZFP36L2/EIF4EBP1
GO:0071216	cellular response to biotic stimulus	138	8	0.00025111	0.00990366	TNFSF4/RARA/TGFB1/CEBPB/PPARD/TRIB1/ABCA1/TLR4
GO:0070372	regulation of ERK1 and ERK2 cascade	175	9	0.000253851	0.00990366	ERRFI1/EPHA2/DUSP6/FLT1/SPRED1/TGFB1/SPRY4/MFHAS1/TLR4
GO:0071901	negative regulation of protein serine/threonine kinase activity	105	7	0.000263252	0.0101317	RGS4/DUSP6/SPRED1/SPRED2/DUSP7/SPRY4/RGS3
GO:0071496	cellular response to external stimulus	259	11	0.000281423	0.0106866	SESN2/GADD45A/GOT1/SREBF1/TGFB1/ATF4/IRF1/UPP1/SNAI2/CDKN2B/TLR4
GO:0046651	lymphocyte proliferation	142	8	0.00030502	0.0114288	TNFSF4/TGFB1/CEBPB/RAC2/SH3RF1/IL7R/IRF1/TLR4
GO:0050865	regulation of cell activation	306	12	0.000308995	0.0114288	TNFSF4/RARA/TGFB1/ZFP36L2/CEBPB/RAC2/SH3RF1/IL7R/IRF1/PRELID1/MFHAS1/TLR4
GO:0032943	mononuclear cell proliferation	144	8	0.000335323	0.0119451	TNFSF4/TGFB1/CEBPB/RAC2/SH3RF1/IL7R/IRF1/TLR4
GO:0009991	response to extracellular stimulus	355	13	0.000335895	0.0119451	SESN2/KDM4A/SREBF1/RARA/GDF15/TGFB1/ATF4/PPARD/UPP1/PSPH/SNAI2/CDKN2B/ABCA1
GO:0032620	interleukin-17 production	12	3	0.000343925	0.0119451	TNFSF4/TGFB1/TLR4
GO:0055090	acylglycerol homeostasis	12	3	0.000343925	0.0119451	SESN2/ANGPTL4/FITM2
GO:0070328	triglyceride homeostasis	12	3	0.000343925	0.0119451	SESN2/ANGPTL4/FITM2
GO:0050670	regulation of lymphocyte proliferation	110	7	0.000350253	0.0120183	TNFSF4/TGFB1/CEBPB/RAC2/SH3RF1/IRF1/TLR4
GO:0050863	regulation of T cell activation	184	9	0.000367915	0.0124019	TNFSF4/RARA/TGFB1/CEBPB/RAC2/SH3RF1/IL7R/IRF1/PRELID1
GO:0032944	regulation of mononuclear cell proliferation	111	7	0.000370141	0.0124019	TNFSF4/TGFB1/CEBPB/RAC2/SH3RF1/IRF1/TLR4
GO:0002762	negative regulation of myeloid leukocyte differentiation	30	4	0.000427302	0.013988	RARA/TRIB1/MYC/TLR4
GO:0043516	regulation of DNA damage response, signal transduction by p53 class mediator	30	4	0.000427302	0.013988	SPRED1/HIC1/SPRED2/SNAI2
GO:0043517	positive regulation of DNA damage response, signal transduction by p53 class mediator	13	3	0.000443184	0.0143431	SPRED1/HIC1/SPRED2
GO:0048545	response to steroid hormone	274	11	0.00045436	0.0143632	ERRFI1/DDIT4/GOT1/FIBIN/SREBF1/RARA/TGFB1/ZFP36L2/NR2F1/PPARD/EIF4EBP1
GO:0070373	negative regulation of ERK1 and ERK2 cascade	54	5	0.000456718	0.0143632	ERRFI1/DUSP6/SPRED1/SPRY4/TLR4
GO:0070663	regulation of leukocyte proliferation	115	7	0.000458936	0.0143632	TNFSF4/TGFB1/CEBPB/RAC2/SH3RF1/IRF1/TLR4
GO:0032868	response to insulin	192	9	0.000502087	0.0152602	ERRFI1/SESN2/GOT1/FOXC2/SREBF1/IRS1/TRIB3/GRB10/EIF4EBP1
GO:0043406	positive regulation of MAP kinase activity	192	9	0.000502087	0.0152602	GADD45A/FZD8/ADRA2A/DUSP6/FLT1/GDF15/TGFB1/DUSP7/TLR4
GO:0070661	leukocyte proliferation	153	8	0.000503674	0.0152602	TNFSF4/TGFB1/CEBPB/RAC2/SH3RF1/IL7R/IRF1/TLR4
GO:0097190	apoptotic signaling pathway	472	15	0.000529636	0.0158779	EPHA2/ARHGEF2/UNC5B/DDIT4/CHAC1/HIC1/TGFB1/TRIB3/CEBPB/ATF4/SH3RF1/PRELID1/PPARD/SNAI2/TLR4
GO:0042129	regulation of T cell proliferation	85	6	0.000538625	0.0159792	TNFSF4/TGFB1/CEBPB/RAC2/SH3RF1/IRF1
GO:0051347	positive regulation of transferase activity	474	15	0.000553454	0.0162485	GADD45A/FZD8/ADRA2A/DUSP6/FLT1/GDF15/TGFB1/IRS1/TRIB3/CASS4/DUSP7/PRLR/MYC/TNFSF15/TLR4
GO:0032673	regulation of interleukin-4 production	14	3	0.000559112	0.0162485	TNFSF4/RARA/CEBPB
GO:0043491	protein kinase B signaling	156	8	0.000573024	0.0164846	PIK3CD/EPHA2/SESN2/GDF15/TGFB1/IRS1/TRIB3/MFHAS1
GO:1903707	negative regulation of hemopoiesis	87	6	0.000609881	0.0173694	TNFSF4/RARA/IRF1/TRIB1/MYC/TLR4
GO:0090303	positive regulation of wound healing	33	4	0.00062051	0.0174065	ADRA2A/FOXC2/PPARD/TLR4
GO:0032869	cellular response to insulin stimulus	158	8	0.000623408	0.0174065	ERRFI1/GOT1/FOXC2/SREBF1/IRS1/TRIB3/GRB10/EIF4EBP1
GO:0030316	osteoclast differentiation	58	5	0.000636864	0.0176096	EPHA2/SIGLEC15/TGFB1/CEBPB/TLR4
GO:0001818	negative regulation of cytokine production	159	8	0.00064991	0.0177975	ERRFI1/EPHA2/SARS/TNFSF4/RARA/TGFB1/TRIB2/TLR4
GO:0007186	G protein-coupled receptor signaling pathway	382	13	0.000672281	0.0182348	ARHGEF2/RGS4/RGS16/NET1/FZD8/ADRA2A/PLCL1/ADRA1D/RAC2/ATF4/ADM2/ABCA1/RGS3
GO:0010801	negative regulation of peptidyl-threonine phosphorylation	15	3	0.000692772	0.0185453	DDIT4/SPRED1/SPRED2
GO:0010799	regulation of peptidyl-threonine phosphorylation	34	4	0.000696752	0.0185453	DDIT4/SPRED1/TGFB1/SPRED2
GO:0045444	fat cell differentiation	161	8	0.000705646	0.0186082	SREBF1/TGFB1/TRIB2/ZFP36L2/TRIB3/CEBPB/PPARD/SNAI2
GO:0061180	mammary gland epithelium development	60	5	0.000744702	0.0194579	EPHA2/TGFB1/CEBPB/ETV5/ZNF703
GO:0090311	regulation of protein deacetylation	35	4	0.000779395	0.0201793	SPRED1/SREBF1/TGFB1/SPRED2
GO:0071260	cellular response to mechanical stimulus	61	5	0.00080347	0.0205785	GADD45A/GOT1/TGFB1/IRF1/TLR4
GO:0071407	cellular response to organic cyclic compound	390	13	0.000814799	0.0205785	ERRFI1/DDIT4/RARA/TGFB1/ZFP36L2/CEBPB/ATF4/NR2F1/PPARD/ZNF703/EIF4EBP1/SNAI2/ABCA1
GO:0043547	positive regulation of GTPase activity	294	11	0.000816492	0.0205785	ERRFI1/EPHA2/RGS4/RGS16/NET1/RASA3/RIN2/SH3BP1/ARHGAP24/DLC1/RGS3
GO:0001819	positive regulation of cytokine production	252	10	0.00090424	0.0225901	ARHGEF2/TNFSF4/ADRA2A/RARA/CEBPG/TGFB1/CEBPB/ATF4/IRF1/TLR4
GO:0008643	carbohydrate transport	94	6	0.000918414	0.0227447	SESN2/IRS1/TRIB3/RFT1/PPARD/GRB10
GO:0045599	negative regulation of fat cell differentiation	37	4	0.000965048	0.0233902	TGFB1/TRIB2/ZFP36L2/TRIB3
GO:1903036	positive regulation of response to wounding	37	4	0.000965048	0.0233902	ADRA2A/FOXC2/PPARD/TLR4
GO:0043410	positive regulation of MAPK cascade	348	12	0.000969117	0.0233902	EPHA2/GADD45A/FZD8/ADRA2A/DUSP6/FLT1/GDF15/TGFB1/DUSP7/SH3RF1/MFHAS1/TLR4
GO:0032633	interleukin-4 production	17	3	0.00101732	0.0235555	TNFSF4/RARA/CEBPB
GO:0032689	negative regulation of interferon-gamma production	17	3	0.00101732	0.0235555	TNFSF4/RARA/TLR4
GO:0045066	regulatory T cell differentiation	17	3	0.00101732	0.0235555	TNFSF4/TGFB1/IRF1
GO:0045589	regulation of regulatory T cell differentiation	17	3	0.00101732	0.0235555	TNFSF4/TGFB1/IRF1
GO:0046640	regulation of alpha-beta T cell proliferation	17	3	0.00101732	0.0235555	TNFSF4/SH3RF1/IRF1
GO:0030155	regulation of cell adhesion	455	14	0.00111637	0.0256404	EPHA2/TNFSF4/PLXNA2/FOXC2/RARA/TGFB1/CEBPB/CASS4/RAC2/IL7R/IRF1/DLC1/ZNF703/SNAI2
GO:0030330	DNA damage response, signal transduction by p53 class mediator	98	6	0.00114191	0.0260172	SESN2/GADD45A/SPRED1/HIC1/SPRED2/SNAI2
GO:0043087	regulation of GTPase activity	356	12	0.00117872	0.026466	ERRFI1/EPHA2/RGS4/RGS16/PLXNA2/NET1/RASA3/RIN2/SH3BP1/ARHGAP24/DLC1/RGS3
GO:0002683	negative regulation of immune system process	261	10	0.00118019	0.026466	TNFSF4/RARA/TGFB1/CEBPB/IL7R/IRF1/MFHAS1/TRIB1/MYC/TLR4
GO:0009620	response to fungus	18	3	0.00121011	0.0267163	TGFB1/PTX3/TLR4
GO:0032735	positive regulation of interleukin-12 production	18	3	0.00121011	0.0267163	TNFSF4/IRF1/TLR4
GO:0033674	positive regulation of kinase activity	410	13	0.00128618	0.028175	GADD45A/FZD8/ADRA2A/DUSP6/FLT1/GDF15/TGFB1/IRS1/CASS4/DUSP7/PRLR/TNFSF15/TLR4
GO:0051896	regulation of protein kinase B signaling	137	7	0.00129597	0.028175	PIK3CD/EPHA2/GDF15/TGFB1/IRS1/TRIB3/MFHAS1
GO:1904659	glucose transmembrane transport	69	5	0.00140613	0.030275	SESN2/IRS1/TRIB3/PPARD/GRB10
GO:0009299	mRNA transcription	19	3	0.00142446	0.030275	SREBF1/ATF4/PPARD
GO:1901798	positive regulation of signal transduction by p53 class mediator	19	3	0.00142446	0.030275	SPRED1/HIC1/SPRED2
GO:0050673	epithelial cell proliferation	268	10	0.00143949	0.0303679	ERRFI1/EPHA2/FLT1/TGFB1/CEBPB/PPARD/ZNF703/SNAI2/MYC/CDKN2B
GO:0071774	response to fibroblast growth factor	103	6	0.00147738	0.030938	SPRED1/IER2/ZFP36L2/SPRED2/GALNT3/SPRY4
GO:0097327	response to antineoplastic agent	70	5	0.00149991	0.0309547	ERRFI1/DDIT4/FIBIN/TGFB1/EIF4EBP1
GO:1901655	cellular response to ketone	70	5	0.00149991	0.0309547	ERRFI1/TNFSF4/DDIT4/TGFB1/EIF4EBP1
GO:0007162	negative regulation of cell adhesion	182	8	0.00155783	0.0319186	TNFSF4/PLXNA2/TGFB1/CEBPB/IRF1/DLC1/ZNF703/SNAI2
GO:0042098	T cell proliferation	105	6	0.00163078	0.0331747	TNFSF4/TGFB1/CEBPB/RAC2/SH3RF1/IRF1
GO:0043552	positive regulation of phosphatidylinositol 3-kinase activity	20	3	0.0016612	0.0333176	FLT1/TGFB1/IRS1
GO:0046633	alpha-beta T cell proliferation	20	3	0.0016612	0.0333176	TNFSF4/SH3RF1/IRF1
GO:0006418	tRNA aminoacylation for protein translation	43	4	0.00170587	0.0338572	YARS/SARS/CARS/GARS
GO:0022408	negative regulation of cell-cell adhesion	106	6	0.00171188	0.0338572	TNFSF4/TGFB1/CEBPB/IRF1/ZNF703/SNAI2
GO:0008645	hexose transmembrane transport	73	5	0.00180894	0.0352867	SESN2/IRS1/TRIB3/PPARD/GRB10
GO:0090100	positive regulation of transmembrane receptor protein serine/threonine kinase signaling pathway	73	5	0.00180894	0.0352867	GOT1/INHBE/GDF15/TGFB1/CDKN2B
GO:0051058	negative regulation of small GTPase mediated signal transduction	44	4	0.0018592	0.0360049	RASA3/SH3BP1/SPRY4/DLC1
GO:0001945	lymph vessel development	21	3	0.00192115	0.0360049	EPHA2/TMEM204/FOXC2
GO:1903793	positive regulation of anion transport	21	3	0.00192115	0.0360049	CEBPB/ATF4/PRELID1
GO:0015749	monosaccharide transmembrane transport	74	5	0.00192161	0.0360049	SESN2/IRS1/TRIB3/PPARD/GRB10
GO:0032963	collagen metabolic process	74	5	0.00192161	0.0360049	ERRFI1/GOT1/LARP6/TGFB1/PPARD
GO:0043535	regulation of blood vessel endothelial cell migration	74	5	0.00192161	0.0360049	EPHA2/SPRED1/FOXC2/TGFB1/SH3BP1
GO:0034219	carbohydrate transmembrane transport	75	5	0.00203933	0.0373376	SESN2/IRS1/TRIB3/PPARD/GRB10
GO:0055088	lipid homeostasis	75	5	0.00203933	0.0373376	SESN2/GOT1/ANGPTL4/FITM2/ABCA1
GO:0032496	response to lipopolysaccharide	190	8	0.0020429	0.0373376	TNFSF4/RARA/TGFB1/CEBPB/PPARD/TRIB1/ABCA1/TLR4
GO:0045860	positive regulation of protein kinase activity	380	12	0.00204518	0.0373376	GADD45A/FZD8/ADRA2A/DUSP6/FLT1/GDF15/TGFB1/CASS4/DUSP7/PRLR/TNFSF15/TLR4
GO:0030879	mammary gland development	110	6	0.00206731	0.0375013	EPHA2/TGFB1/CEBPB/ETV5/PRLR/ZNF703
GO:0006520	cellular amino acid metabolic process	235	9	0.00208137	0.0375174	YARS/SARS/GOT1/CARS/EGLN3/GPT2/ATF4/GARS/PSPH
GO:0043039	tRNA aminoacylation	46	4	0.00219401	0.0390715	YARS/SARS/CARS/GARS
GO:0060444	branching involved in mammary gland duct morphogenesis	22	3	0.00220509	0.0390715	EPHA2/TGFB1/ETV5
GO:0048871	multicellular organismal homeostasis	284	10	0.00220874	0.0390715	TLE3/FOXC2/SIGLEC15/PLCL1/CEBPB/RAC2/ATF4/PRLR/GRB10/TLR4
GO:0097193	intrinsic apoptotic signaling pathway	239	9	0.00233365	0.0410124	EPHA2/ARHGEF2/DDIT4/CHAC1/HIC1/TRIB3/CEBPB/ATF4/SNAI2
GO:0017148	negative regulation of translation	113	6	0.00236852	0.0410124	SESN2/RARA/ZFP36L2/ATF4/ENC1/EIF4EBP1
GO:0019915	lipid storage	47	4	0.00237607	0.0410124	FITM2/PPARD/PLIN2/ABCA1
GO:0043038	amino acid activation	47	4	0.00237607	0.0410124	YARS/SARS/CARS/GARS
GO:0007266	Rho protein signal transduction	153	7	0.00243784	0.041825	ARHGEF2/NET1/ADRA2A/CDC42EP4/RAC2/DLC1/ABCA1
GO:0090287	regulation of cellular response to growth factor stimulus	196	8	0.00247931	0.0422819	GOT1/FLT1/TMEM204/TGFB1/SPRY4/GRB10/ZNF703/CDKN2B
GO:0090218	positive regulation of lipid kinase activity	23	3	0.00251376	0.0425257	FLT1/TGFB1/IRS1
GO:0002237	response to molecule of bacterial origin	197	8	0.00255866	0.0425257	TNFSF4/RARA/TGFB1/CEBPB/PPARD/TRIB1/ABCA1/TLR4
GO:0071383	cellular response to steroid hormone stimulus	197	8	0.00255866	0.0425257	ERRFI1/DDIT4/RARA/TGFB1/ZFP36L2/NR2F1/PPARD/EIF4EBP1
GO:0032649	regulation of interferon-gamma production	48	4	0.00256826	0.0425257	TNFSF4/RARA/CEBPG/TLR4
GO:0044070	regulation of anion transport	48	4	0.00256826	0.0425257	RGS4/CEBPB/ATF4/PRELID1
GO:0071902	positive regulation of protein serine/threonine kinase activity	244	9	0.00268264	0.0441628	GADD45A/FZD8/ADRA2A/DUSP6/FLT1/GDF15/TGFB1/DUSP7/TLR4
GO:0045637	regulation of myeloid cell differentiation	156	7	0.0027188	0.0445008	RARA/SIGLEC15/TGFB1/CEBPB/TRIB1/MYC/TLR4
GO:0010574	regulation of vascular endothelial growth factor production	24	3	0.00284784	0.0455654	SARS/TGFB1/ATF4
GO:0032653	regulation of interleukin-10 production	24	3	0.00284784	0.0455654	TNFSF4/TRIB2/TLR4
GO:0036003	positive regulation of transcription from RNA polymerase II promoter in response to stress	24	3	0.00284784	0.0455654	SESN2/CEBPB/ATF4
GO:0042108	positive regulation of cytokine biosynthetic process	24	3	0.00284784	0.0455654	CEBPG/IRF1/TLR4
GO:0045582	positive regulation of T cell differentiation	50	4	0.00298417	0.04748	TNFSF4/RARA/TGFB1/IL7R
GO:0051056	regulation of small GTPase mediated signal transduction	249	9	0.00307186	0.0486036	ARHGEF2/NET1/RASA3/RAC2/SH3BP1/ARHGAP24/SPRY4/DLC1/ABCA1
GO:0030947	regulation of vascular endothelial growth factor receptor signaling pathway	25	3	0.003208	0.0496609	FLT1/TMEM204/GRB10
GO:0033598	mammary gland epithelial cell proliferation	25	3	0.003208	0.0496609	EPHA2/CEBPB/ZNF703
GO:0046676	negative regulation of insulin secretion	25	3	0.003208	0.0496609	ADRA2A/SREBF1/IRS1
GO:0032602	chemokine production	51	4	0.00320843	0.0496609	EPHA2/TNFSF4/SNAI2/TLR4
GO:0061035	regulation of cartilage development	52	4	0.00344392	0.0530177	RARA/TGFB1/SNAI2/TRPS1
GO:0042770	signal transduction in response to DNA damage	122	6	0.00347211	0.0531644	SESN2/GADD45A/SPRED1/HIC1/SPRED2/SNAI2
GO:0010573	vascular endothelial growth factor production	26	3	0.00359488	0.0544586	SARS/TGFB1/ATF4
GO:0032613	interleukin-10 production	26	3	0.00359488	0.0544586	TNFSF4/TRIB2/TLR4
GO:0001525	angiogenesis	355	11	0.0036193	0.0545384	EPHA2/SARS/FZD8/UNC5B/ELK3/FLT1/SPRED1/FOXC2/ANGPTL4/ADM2/ARHGAP24
GO:0032609	interferon-gamma production	53	4	0.0036909	0.0546871	TNFSF4/RARA/CEBPG/TLR4
GO:0043266	regulation of potassium ion transport	53	4	0.0036909	0.0546871	RGS4/ADRA2A/KCNG1/ATF4
GO:0070059	intrinsic apoptotic signaling pathway in response to endoplasmic reticulum stress	53	4	0.0036909	0.0546871	CHAC1/TRIB3/CEBPB/ATF4
GO:2001022	positive regulation of response to DNA damage stimulus	86	5	0.00370597	0.0546871	SPRED1/HIC1/CEBPG/SPRED2/MYC
GO:0034249	negative regulation of cellular amide metabolic process	125	6	0.0039136	0.0573906	SESN2/RARA/ZFP36L2/ATF4/ENC1/EIF4EBP1
GO:0045638	negative regulation of myeloid cell differentiation	54	4	0.00394963	0.0573906	RARA/TRIB1/MYC/TLR4
GO:0046634	regulation of alpha-beta T cell activation	54	4	0.00394963	0.0573906	TNFSF4/RARA/SH3RF1/IRF1
GO:0090278	negative regulation of peptide hormone secretion	27	3	0.00400907	0.0579585	ADRA2A/SREBF1/IRS1
GO:0045834	positive regulation of lipid metabolic process	88	5	0.00409033	0.0588347	FLT1/SREBF1/TGFB1/IRS1/MID1IP1
GO:1902107	positive regulation of leukocyte differentiation	89	5	0.00429284	0.0614372	TNFSF4/RARA/TGFB1/IL7R/TRIB1
GO:0017145	stem cell division	28	3	0.00445113	0.0630688	ARHGEF2/ZFP36L2/ETV5
GO:0060603	mammary gland duct morphogenesis	28	3	0.00445113	0.0630688	EPHA2/TGFB1/ETV5
GO:0022612	gland morphogenesis	90	5	0.0045024	0.0634169	EPHA2/TGFB1/CEBPB/ETV5/SNAI2
GO:0048514	blood vessel morphogenesis	419	12	0.00452023	0.0634169	EPHA2/SARS/FZD8/UNC5B/ELK3/FLT1/SPRED1/FOXC2/ANGPTL4/TGFB1/ADM2/ARHGAP24
GO:0046849	bone remodeling	57	4	0.00479893	0.0667462	EPHA2/SIGLEC15/TGFB1/RAC2
GO:0010862	positive regulation of pathway-restricted SMAD protein phosphorylation	29	3	0.00492159	0.0667462	INHBE/GDF15/TGFB1
GO:0032655	regulation of interleukin-12 production	29	3	0.00492159	0.0667462	TNFSF4/IRF1/TLR4
GO:0032729	positive regulation of interferon-gamma production	29	3	0.00492159	0.0667462	TNFSF4/CEBPG/TLR4
GO:0033628	regulation of cell adhesion mediated by integrin	29	3	0.00492159	0.0667462	EPHA2/FOXC2/SNAI2
GO:0043370	regulation of CD4-positive, alpha-beta T cell differentiation	29	3	0.00492159	0.0667462	TNFSF4/RARA/SH3RF1
GO:1904837	beta-catenin-TCF complex assembly	29	3	0.00492159	0.0667462	TLE3/TLE2/MYC
GO:0045621	positive regulation of lymphocyte differentiation	58	4	0.00510723	0.0682882	TNFSF4/RARA/TGFB1/IL7R
GO:0046632	alpha-beta T cell differentiation	58	4	0.00510723	0.0682882	TNFSF4/RARA/SH3RF1/IRF1
GO:0062014	negative regulation of small molecule metabolic process	58	4	0.00510723	0.0682882	DDIT4/TGFB1/TRIB3/SNAI2
GO:0014065	phosphatidylinositol 3-kinase signaling	93	5	0.00517478	0.0685477	PIK3CD/UNC5B/FLT1/IRS1/PPARD
GO:0043534	blood vessel endothelial cell migration	93	5	0.00517478	0.0685477	EPHA2/SPRED1/FOXC2/TGFB1/SH3BP1
GO:0050680	negative regulation of epithelial cell proliferation	94	5	0.0054139	0.070434	FLT1/TGFB1/PPARD/SNAI2/CDKN2B
GO:0032615	interleukin-12 production	30	3	0.00542096	0.070434	TNFSF4/IRF1/TLR4
GO:0070169	positive regulation of biomineral tissue development	30	3	0.00542096	0.070434	TGFB1/CEBPB/ATF4
GO:1903727	positive regulation of phospholipid metabolic process	30	3	0.00542096	0.070434	FLT1/TGFB1/IRS1
GO:0007264	small GTPase mediated signal transduction	429	12	0.00544083	0.070434	ARHGEF2/NET1/ADRA2A/RASA3/CDC42EP4/RIN2/RAC2/SH3BP1/ARHGAP24/SPRY4/DLC1/ABCA1
GO:0019217	regulation of fatty acid metabolic process	60	4	0.0057631	0.0740619	SREBF1/IRS1/TRIB3/MID1IP1
GO:0072593	reactive oxygen species metabolic process	179	7	0.00578017	0.0740619	SESN2/GADD45A/DDIT4/TGFB1/RAC2/PTX3/TLR4
GO:0045862	positive regulation of proteolysis	275	9	0.00587004	0.0740619	ADRA2A/EGLN3/TRIB2/TRIB3/PRELID1/DLC1/TRIB1/MYC/TNFSF15
GO:0007219	Notch signaling pathway	136	6	0.00589393	0.0740619	GOT1/CHAC1/TGFB1/TSPAN5/SNAI2/MYC
GO:0010883	regulation of lipid storage	31	3	0.0059497	0.0740619	FITM2/PPARD/ABCA1
GO:0032720	negative regulation of tumor necrosis factor production	31	3	0.0059497	0.0740619	ERRFI1/RARA/TLR4
GO:0097035	regulation of membrane lipid distribution	31	3	0.0059497	0.0740619	RFT1/PRELID1/ABCA1
GO:0007214	gamma-aminobutyric acid signaling pathway	10	2	0.00604483	0.0740619	PLCL1/ATF4
GO:0032736	positive regulation of interleukin-13 production	10	2	0.00604483	0.0740619	TNFSF4/RARA
GO:0045064	T-helper 2 cell differentiation	10	2	0.00604483	0.0740619	TNFSF4/RARA
GO:0097531	mast cell migration	10	2	0.00604483	0.0740619	PIK3CD/RAC2
GO:1990440	positive regulation of transcription from RNA polymerase II promoter in response to endoplasmic reticulum stress	10	2	0.00604483	0.0740619	CEBPB/ATF4
GO:0002377	immunoglobulin production	61	4	0.00611115	0.0740619	TNFSF4/TGFB1/POU2F2/IL7R
GO:0033273	response to vitamin	61	4	0.00611115	0.0740619	RARA/TGFB1/PPARD/SNAI2
GO:0043618	regulation of transcription from RNA polymerase II promoter in response to stress	61	4	0.00611115	0.0740619	SESN2/EGLN3/CEBPB/ATF4
GO:0010876	lipid localization	228	8	0.00617419	0.0745089	FITM2/APOL6/RFT1/PRELID1/PPARD/PLIN2/ABCA1/MID1IP1
GO:0051897	positive regulation of protein kinase B signaling	98	5	0.00644884	0.0772312	PIK3CD/GDF15/TGFB1/IRS1/MFHAS1
GO:0007189	adenylate cyclase-activating G protein-coupled receptor signaling pathway	62	4	0.00647291	0.0772312	ADRA2A/ADRA1D/ADM2/ABCA1
GO:0050678	regulation of epithelial cell proliferation	230	8	0.00649806	0.0772312	ERRFI1/FLT1/TGFB1/PPARD/ZNF703/SNAI2/MYC/CDKN2B
GO:1903556	negative regulation of tumor necrosis factor superfamily cytokine production	32	3	0.00650825	0.0772312	ERRFI1/RARA/TLR4
GO:0010720	positive regulation of cell development	385	11	0.00660458	0.0780491	KDM4A/ARHGEF2/PLXNA2/ITPKA/IRX3/RARA/TGFB1/CASS4/ETV5/ENC1/TRIB1
GO:0050868	negative regulation of T cell activation	63	4	0.00684861	0.0805985	TNFSF4/TGFB1/CEBPB/IRF1
GO:0009612	response to mechanical stimulus	141	6	0.00700208	0.0815479	GADD45A/GOT1/TGFB1/IRF1/PSPH/TLR4
GO:0018210	peptidyl-threonine modification	100	5	0.00701518	0.0815479	DDIT4/SPRED1/TGFB1/SPRED2/GALNT3
GO:0044344	cellular response to fibroblast growth factor stimulus	100	5	0.00701518	0.0815479	SPRED1/ZFP36L2/SPRED2/GALNT3/SPRY4
GO:0008286	insulin receptor signaling pathway	101	5	0.00731101	0.0825166	FOXC2/SREBF1/IRS1/GRB10/EIF4EBP1
GO:0046330	positive regulation of JNK cascade	101	5	0.00731101	0.0825166	GADD45A/FZD8/SH3RF1/MFHAS1/TLR4
GO:0010885	regulation of cholesterol storage	11	2	0.0073303	0.0825166	PPARD/ABCA1
GO:0010935	regulation of macrophage cytokine production	11	2	0.0073303	0.0825166	TGFB1/TLR4
GO:0021535	cell migration in hindbrain	11	2	0.0073303	0.0825166	RERE/PLXNA2
GO:0030949	positive regulation of vascular endothelial growth factor receptor signaling pathway	11	2	0.0073303	0.0825166	FLT1/GRB10
GO:0048535	lymph node development	11	2	0.0073303	0.0825166	TGFB1/IL7R
GO:0071880	adenylate cyclase-activating adrenergic receptor signaling pathway	11	2	0.0073303	0.0825166	ADRA2A/ADRA1D
GO:0010469	regulation of signaling receptor activity	235	8	0.00736421	0.0825719	ERRFI1/TNFSF4/ADRA2A/INHBE/GDF15/TGFB1/ADM2/TNFSF15
GO:0050864	regulation of B cell activation	65	4	0.00764272	0.0853587	TNFSF4/TGFB1/ZFP36L2/TLR4
GO:0001763	morphogenesis of a branching structure	144	6	0.00773541	0.0860564	RERE/EPHA2/TGFB1/ETV5/SNAI2/MYC
GO:0022407	regulation of cell-cell adhesion	238	8	0.00792419	0.0878136	TNFSF4/RARA/TGFB1/CEBPB/IL7R/IRF1/ZNF703/SNAI2
GO:2000379	positive regulation of reactive oxygen species metabolic process	66	4	0.00806156	0.0889896	GADD45A/TGFB1/PTX3/TLR4
GO:0045087	innate immune response	452	12	0.00812969	0.0893952	PIK3CD/ARHGEF2/TRIM8/CDC42EP4/SIGLEC15/CEBPG/TGFB1/IFNGR2/PTX3/IRF1/MFHAS1/TLR4
GO:0002381	immunoglobulin production involved in immunoglobulin mediated immune response	35	3	0.00836675	0.0907238	TNFSF4/TGFB1/POU2F2
GO:0043551	regulation of phosphatidylinositol 3-kinase activity	35	3	0.00836675	0.0907238	FLT1/TGFB1/IRS1
GO:0045670	regulation of osteoclast differentiation	35	3	0.00836675	0.0907238	SIGLEC15/CEBPB/TLR4
GO:0007159	leukocyte cell-cell adhesion	192	7	0.00837972	0.0907238	TNFSF4/RARA/TGFB1/CEBPB/RAC2/IL7R/IRF1
GO:0043620	regulation of DNA-templated transcription in response to stress	67	4	0.00849521	0.0907238	SESN2/EGLN3/CEBPB/ATF4
GO:0071479	cellular response to ionizing radiation	67	4	0.00849521	0.0907238	GADD45A/NET1/TGFB1/SNAI2
GO:0007584	response to nutrient	147	6	0.00852266	0.0907238	RARA/TGFB1/PPARD/SNAI2/CDKN2B/ABCA1
GO:0071478	cellular response to radiation	147	6	0.00852266	0.0907238	GADD45A/NET1/TGFB1/ATF4/SNAI2/MYC
GO:0005975	carbohydrate metabolic process	399	11	0.00853721	0.0907238	SESN2/STK40/DDIT4/GOT1/ITPKA/TGFB1/GALNT3/IRS1/ATF4/CHST2/PPARD
GO:0008356	asymmetric cell division	12	2	0.00872757	0.09172	ARHGEF2/ETV5
GO:0045624	positive regulation of T-helper cell differentiation	12	2	0.00872757	0.09172	TNFSF4/RARA
GO:2001185	regulation of CD8-positive, alpha-beta T cell activation	12	2	0.00872757	0.09172	SH3RF1/IRF1
GO:0071229	cellular response to acid chemical	148	6	0.00879743	0.0921142	SESN2/TNFSF4/SREBF1/RARA/CEBPB/ABCA1
GO:0032147	activation of protein kinase activity	243	8	0.00892805	0.0931395	GADD45A/ADRA2A/DUSP6/GDF15/DUSP7/PRLR/TNFSF15/TLR4
GO:0031663	lipopolysaccharide-mediated signaling pathway	36	3	0.00904838	0.0937084	TGFB1/TRIB1/TLR4
GO:2000514	regulation of CD4-positive, alpha-beta T cell activation	36	3	0.00904838	0.0937084	TNFSF4/RARA/SH3RF1
GO:0072331	signal transduction by p53 class mediator	195	7	0.00908545	0.0937513	SESN2/GADD45A/DDIT4/SPRED1/HIC1/SPRED2/SNAI2
GO:0071346	cellular response to interferon-gamma	107	5	0.00927101	0.0953207	TRIM8/CDC42EP4/IFNGR2/IRF1/TLR4
GO:0002250	adaptive immune response	196	7	0.00933012	0.0955834	PIK3CD/TNFSF4/TGFB1/POU2F2/IL7R/IRF1/TLR4
GO:0009617	response to bacterium	297	9	0.00951301	0.0971078	EPHA2/TNFSF4/RARA/TGFB1/CEBPB/PPARD/TRIB1/ABCA1/TLR4
GO:0060443	mammary gland morphogenesis	37	3	0.00976162	0.0992896	EPHA2/TGFB1/ETV5
GO:0030183	B cell differentiation	70	4	0.00988698	0.0996815	IRF2BP2/CEBPG/POU2F2/ZFP36L2
GO:0034763	negative regulation of transmembrane transport	70	4	0.00988698	0.0996815	RGS4/ADRA2A/TGFB1/GRB10
GO:0045765	regulation of angiogenesis	199	7	0.0100932	0.0996815	EPHA2/SARS/FLT1/SPRED1/FOXC2/ANGPTL4/ADM2
GO:0001946	lymphangiogenesis	13	2	0.0102338	0.0996815	EPHA2/FOXC2
GO:0010878	cholesterol storage	13	2	0.0102338	0.0996815	PPARD/ABCA1
GO:0010934	macrophage cytokine production	13	2	0.0102338	0.0996815	TGFB1/TLR4
GO:0032616	interleukin-13 production	13	2	0.0102338	0.0996815	TNFSF4/RARA
GO:0032656	regulation of interleukin-13 production	13	2	0.0102338	0.0996815	TNFSF4/RARA
GO:0042789	mRNA transcription by RNA polymerase II	13	2	0.0102338	0.0996815	SREBF1/ATF4
GO:0045651	positive regulation of macrophage differentiation	13	2	0.0102338	0.0996815	TGFB1/TRIB1
GO:0046597	negative regulation of viral entry into host cell	13	2	0.0102338	0.0996815	TRIM8/PTX3
GO:0071875	adrenergic receptor signaling pathway	13	2	0.0102338	0.0996815	ADRA2A/ADRA1D
GO:0035690	cellular response to drug	249	8	0.0102552	0.0996815	ERRFI1/ARHGEF2/NET1/DDIT4/TGFB1/ATF4/EIF4EBP1/MYC

## Sheet: GO-bp - HDF PLX vs. DMSO (8h)
Supplementary table S8B: Over-represented biological processes (GO-bp) among the up-regulated genes in HDF after 8h of vemurafenib treatment in comparison to the corresponding time-matched DMSO control
Threshold: adjusted p-value <0.1 (q-value)
ID	description	set size	gene count	p-value	q-value	genes
GO:0006694	steroid biosynthetic process	8	126	3.76115e-05	0.0664583	CH25H/CYB5R2/SREBF1/SEC14L2/ELOVL6/PRLR/TRERF1/SNAI2
GO:0042035	regulation of cytokine biosynthetic process	5	47	0.000101993	0.0664583	ERRFI1/TRIB2/IGF2BP2/IRF1/CARD9
GO:0016125	sterol metabolic process	7	109	0.00010896	0.0664583	CH25H/CYB5R2/SREBF1/SEC14L2/ELOVL6/TRERF1/ABCA1
GO:0008202	steroid metabolic process	9	190	0.000120723	0.0664583	CH25H/CYB5R2/SREBF1/SEC14L2/ELOVL6/PRLR/TRERF1/SNAI2/ABCA1
GO:0042089	cytokine biosynthetic process	5	53	0.000181903	0.0698713	ERRFI1/TRIB2/IGF2BP2/IRF1/CARD9
GO:0042107	cytokine metabolic process	5	54	0.000198874	0.0698713	ERRFI1/TRIB2/IGF2BP2/IRF1/CARD9
GO:0007050	cell cycle arrest	9	206	0.000222116	0.0698713	HMGA2/E2F7/TFAP4/GAS7/RNF112/ERN1/APBB2/IRF1/MYC
GO:0071496	cellular response to external stimulus	10	259	0.000269619	0.0742126	MARS/SREBF1/MAP3K14/ATF4/ITGA2/IRF1/MAP3K5/UPP1/TNFRSF10B/SNAI2
GO:0016126	sterol biosynthetic process	5	63	0.000411473	0.0938928	CH25H/CYB5R2/SREBF1/SEC14L2/ELOVL6
GO:0008203	cholesterol metabolic process	6	98	0.000444193	0.0938928	CH25H/SREBF1/SEC14L2/ELOVL6/TRERF1/ABCA1
GO:0043280	positive regulation of cysteine-type endopeptidase activity involved in apoptotic process	6	99	0.000469038	0.0938928	EGLN3/TFAP4/GRAMD4/MAP3K5/TNFRSF10B/MYC
GO:1902652	secondary alcohol metabolic process	6	101	0.000521971	0.0957817	CH25H/SREBF1/SEC14L2/ELOVL6/TRERF1/ABCA1

## Sheet: GO-bp - HDF PLX vs. DMSO (18h)
Supplementary table S8C: Over-represented biological processes (GO-bp) among the up-regulated genes in HDF after 18h of vemurafenib treatment in comparison to the corresponding time-matched DMSO control
Threshold: adjusted p-value <0.05 (q-value)
ID	description	set size	gene count	p-value	q-value	genes
GO:0006261	DNA-dependent DNA replication	27	141	6.49193e-17	1.99692e-13	E2F8/FEN1/POLD3/TIMELESS/PRIM1/E2F7/RFC5/POLE2/DNAJA3/ORC6/RPA1/CDC6/RNASEH2A/LIG1/PCNA/CDC45/CHEK2/MCM2/RFC4/SLBP/HMGA1/MCM3/RFC2/MCM7/GINS4/MCM4/TONSL
GO:0006260	DNA replication	34	250	3.09401e-16	4.75858e-13	NASP/EXO1/E2F8/SSRP1/FEN1/POLD3/TIMELESS/PRIM1/E2F7/RFC5/POLE2/PCLAF/DNAJA3/ORC6/RPA1/CDC6/RNASEH2A/LIG1/RRM2/PCNA/MCM8/CDC45/CHEK2/ATRIP/MCM2/RFC4/SLBP/HMGA1/MCM3/RFC2/MCM7/GINS4/MCM4/TONSL
GO:0044770	cell cycle phase transition	43	472	7.32769e-14	7.51333e-11	RCC2/NASP/CDKN2C/CKS1B/CENPF/E2F8/CDK2AP2/EPS8/ESPL1/TIMELESS/PRIM1/CDK4/HMGA2/E2F7/TFDP1/APEX1/PSME2/POLE2/ORC6/RPA1/CDC6/HAUS8/PRMT1/UBE2S/RRM2/PCNA/MCM8/E2F1/UBE2C/CDC45/CHEK2/GTSE1/MCM2/SLBP/PPAT/MAD2L1/SPDL1/MCM3/MCM7/MCM4/CEP78/CKS2/ODF2
GO:0044772	mitotic cell cycle phase transition	41	440	1.41184e-13	1.08571e-10	RCC2/NASP/CDKN2C/CKS1B/CENPF/E2F8/CDK2AP2/EPS8/ESPL1/PRIM1/CDK4/HMGA2/E2F7/TFDP1/APEX1/PSME2/POLE2/ORC6/RPA1/CDC6/HAUS8/PRMT1/UBE2S/RRM2/PCNA/MCM8/E2F1/UBE2C/CDC45/CHEK2/GTSE1/MCM2/PPAT/MAD2L1/SPDL1/MCM3/MCM7/MCM4/CEP78/CKS2/ODF2
GO:0000082	G1/S transition of mitotic cell cycle	27	208	1.3228e-12	8.13788e-10	NASP/CDKN2C/E2F8/CDK2AP2/PRIM1/CDK4/E2F7/TFDP1/APEX1/PSME2/POLE2/ORC6/RPA1/CDC6/PRMT1/RRM2/PCNA/MCM8/E2F1/CDC45/CHEK2/GTSE1/MCM2/PPAT/MCM3/MCM7/MCM4
GO:0051301	cell division	42	498	1.98702e-12	1.01868e-09	RCC2/CDCA8/KIF2C/PSRC1/CKS1B/CENPF/ZWINT/E2F8/INCENP/CDK2AP2/NCAPD3/ESPL1/TIMELESS/CDK4/HMGA2/E2F7/RAN/SKA3/PGF/ORC6/PIMREG/CENPV/SPAG5/CDC6/SKA1/HAUS8/LIG1/UBE2S/CENPA/NCAPH/DSN1/UBE2C/MIS18A/CHEK2/RUVBL1/MAD2L1/VEGFC/SPDL1/KIFC1/RALA/CKS2/KIF4A
GO:0044843	cell cycle G1/S phase transition	27	221	5.68935e-12	2.50006e-09	NASP/CDKN2C/E2F8/CDK2AP2/PRIM1/CDK4/E2F7/TFDP1/APEX1/PSME2/POLE2/ORC6/RPA1/CDC6/PRMT1/RRM2/PCNA/MCM8/E2F1/CDC45/CHEK2/GTSE1/MCM2/PPAT/MCM3/MCM7/MCM4
GO:0071103	DNA conformation change	24	196	8.65435e-11	3.01351e-08	NASP/RAD54L/NAP1L4/H2AFX/NCAPD3/HMGA2/RPA1/CENPV/ASF1B/CENPA/NCAPH/HJURP/MIS18A/CDC45/CENPM/MCM2/RUVBL1/HMGB2/CENPK/HMGA1/MCM7/GINS4/MCM4/ANP32B
GO:0044786	cell cycle DNA replication	14	58	8.81717e-11	3.01351e-08	E2F8/FEN1/POLD3/PRIM1/E2F7/RFC5/RPA1/LIG1/PCNA/CDC45/CHEK2/RFC4/SLBP/RFC2
GO:0006281	DNA repair	37	477	5.2194e-10	1.60549e-07	EXO5/RAD54L/DCLRE1B/EXO1/SSRP1/FEN1/POLD3/H2AFX/TIMELESS/HMGA2/RFC5/PARP2/APEX1/POLE2/PCLAF/KIF22/RPA1/RNASEH2A/XRCC1/LIG1/PCNA/MCM8/HMGN1/CDC45/CHEK2/DMC1/ATRIP/RUVBL1/RFC4/HMGB2/NEIL3/HMGA1/RFC2/GINS4/TONSL/FANCG/FANCC
GO:0031497	chromatin assembly	16	92	7.40292e-10	2.07012e-07	NASP/NAP1L4/H2AFX/HMGA2/CENPV/ASF1B/CENPA/HJURP/MIS18A/CENPM/MCM2/RUVBL1/HMGB2/CENPK/HMGA1/ANP32B
GO:0033260	nuclear DNA replication	12	47	9.95859e-10	2.55272e-07	FEN1/POLD3/PRIM1/RFC5/RPA1/LIG1/PCNA/CDC45/CHEK2/RFC4/SLBP/RFC2
GO:0006323	DNA packaging	18	125	1.53392e-09	3.6295e-07	NASP/NAP1L4/H2AFX/NCAPD3/HMGA2/CENPV/ASF1B/CENPA/NCAPH/HJURP/MIS18A/CENPM/MCM2/RUVBL1/HMGB2/CENPK/HMGA1/ANP32B
GO:0007059	chromosome segregation	26	266	2.03458e-09	4.47027e-07	RCC2/CEP85/CDCA8/KIF2C/PSRC1/CENPF/ZWINT/FEN1/INCENP/NCAPD3/ESPL1/RAN/SKA3/KIF22/SPAG5/CDC6/SKA1/NCAPH/HJURP/DSN1/MIS18A/DMC1/MAD2L1/SPDL1/KIFC1/KIF4A
GO:0000280	nuclear division	29	335	3.86452e-09	7.92484e-07	CEP85/CDCA8/KIF2C/PSRC1/CENPF/ZWINT/INCENP/NCAPD3/EPS8/ESPL1/RAN/TUBGCP3/KIF22/SPAG5/CDC6/PSMC3IP/UBE2S/NCAPH/DSN1/UBE2C/CHEK2/DMC1/MAD2L1/MND1/SPDL1/KIFC1/FBXO43/CKS2/KIF4A
GO:0140014	mitotic nuclear division	24	248	1.0663e-08	2.04995e-06	CEP85/CDCA8/KIF2C/PSRC1/CENPF/ZWINT/INCENP/NCAPD3/EPS8/ESPL1/RAN/TUBGCP3/KIF22/SPAG5/CDC6/UBE2S/NCAPH/DSN1/UBE2C/CHEK2/MAD2L1/SPDL1/KIFC1/KIF4A
GO:0000070	mitotic sister chromatid segregation	18	143	1.37159e-08	2.48177e-06	CDCA8/KIF2C/PSRC1/CENPF/ZWINT/INCENP/NCAPD3/ESPL1/RAN/KIF22/SPAG5/CDC6/NCAPH/DSN1/MAD2L1/SPDL1/KIFC1/KIF4A
GO:0006333	chromatin assembly or disassembly	16	115	2.11101e-08	3.60748e-06	NASP/NAP1L4/H2AFX/HMGA2/CENPV/ASF1B/CENPA/HJURP/MIS18A/CENPM/MCM2/RUVBL1/HMGB2/CENPK/HMGA1/ANP32B
GO:0034728	nucleosome organization	15	101	2.39238e-08	3.87313e-06	NASP/NAP1L4/H2AFX/ASF1B/CENPA/PTMA/HJURP/MIS18A/CENPM/MCM2/RUVBL1/HMGB2/CENPK/HMGA1/ANP32B
GO:0000819	sister chromatid segregation	19	167	2.88543e-08	4.43779e-06	CDCA8/KIF2C/PSRC1/CENPF/ZWINT/FEN1/INCENP/NCAPD3/ESPL1/RAN/KIF22/SPAG5/CDC6/NCAPH/DSN1/MAD2L1/SPDL1/KIFC1/KIF4A
GO:0006334	nucleosome assembly	13	75	3.1391e-08	4.59804e-06	NASP/NAP1L4/H2AFX/ASF1B/CENPA/HJURP/MIS18A/CENPM/MCM2/RUVBL1/HMGB2/CENPK/ANP32B
GO:0048285	organelle fission	29	370	3.59531e-08	5.0269e-06	CEP85/CDCA8/KIF2C/PSRC1/CENPF/ZWINT/INCENP/NCAPD3/EPS8/ESPL1/RAN/TUBGCP3/KIF22/SPAG5/CDC6/PSMC3IP/UBE2S/NCAPH/DSN1/UBE2C/CHEK2/DMC1/MAD2L1/MND1/SPDL1/KIFC1/FBXO43/CKS2/KIF4A
GO:0006297	nucleotide-excision repair, DNA gap filling	8	23	4.49048e-08	5.75529e-06	POLD3/RFC5/RPA1/XRCC1/LIG1/PCNA/RFC4/RFC2
GO:0032201	telomere maintenance via semi-conservative replication	8	23	4.49048e-08	5.75529e-06	FEN1/POLD3/PRIM1/RFC5/RPA1/PCNA/RFC4/RFC2
GO:0098813	nuclear chromosome segregation	21	214	7.22415e-08	8.88859e-06	RCC2/CDCA8/KIF2C/PSRC1/CENPF/ZWINT/FEN1/INCENP/NCAPD3/ESPL1/RAN/KIF22/SPAG5/CDC6/NCAPH/DSN1/DMC1/MAD2L1/SPDL1/KIFC1/KIF4A
GO:0071824	protein-DNA complex subunit organization	20	198	9.25838e-08	1.09534e-05	NASP/CENPF/NAP1L4/H2AFX/RPA1/CENPV/ASF1B/CENPA/PTMA/HJURP/MIS18A/CDC45/DMC1/CENPM/MCM2/RUVBL1/HMGB2/CENPK/HMGA1/ANP32B
GO:0090068	positive regulation of cell cycle process	21	223	1.4656e-07	1.6697e-05	RCC2/E2F8/FEN1/ESPL1/CDK4/HMGA2/E2F7/TFDP1/APEX1/CENPV/SPAG5/CDC6/PRMT1/PCNA/E2F1/UBE2C/CDC45/CHEK2/GTSE1/POC1A/MAD2L1
GO:0065004	protein-DNA complex assembly	18	171	2.22477e-07	2.44407e-05	NASP/CENPF/NAP1L4/H2AFX/RPA1/CENPV/ASF1B/CENPA/HJURP/MIS18A/CDC45/DMC1/CENPM/MCM2/RUVBL1/HMGB2/CENPK/ANP32B
GO:0045787	positive regulation of cell cycle	24	301	4.22906e-07	4.48573e-05	RCC2/PSRC1/CKS1B/E2F8/FEN1/ESPL1/CDK4/HMGA2/E2F7/TFDP1/APEX1/CENPV/SPAG5/CDC6/PRMT1/PCNA/E2F1/UBE2C/CDC45/CHEK2/GTSE1/POC1A/MAD2L1/CKS2
GO:0000075	cell cycle checkpoint	19	202	5.95945e-07	6.11042e-05	DCLRE1B/CENPF/ZWINT/E2F8/H2AFX/TIMELESS/HMGA2/E2F7/TFDP1/CDC6/PRMT1/PCNA/E2F1/CDC45/CHEK2/GTSE1/ATRIP/MAD2L1/SPDL1
GO:0006284	base-excision repair	9	42	6.61929e-07	6.3628e-05	FEN1/HMGA2/PARP2/APEX1/RPA1/XRCC1/LIG1/NEIL3/HMGA1
GO:0034508	centromere complex assembly	9	42	6.61929e-07	6.3628e-05	NASP/CENPF/CENPV/CENPA/HJURP/MIS18A/CENPM/RUVBL1/CENPK
GO:1901990	regulation of mitotic cell cycle phase transition	24	314	9.09814e-07	8.27949e-05	RCC2/CENPF/E2F8/CDK2AP2/ESPL1/CDK4/HMGA2/E2F7/TFDP1/APEX1/PSME2/CDC6/HAUS8/PRMT1/PCNA/E2F1/UBE2C/CDC45/CHEK2/GTSE1/MAD2L1/SPDL1/CEP78/ODF2
GO:0022616	DNA strand elongation	7	23	9.15159e-07	8.27949e-05	DCLRE1B/FEN1/RNASEH2A/LIG1/PCNA/RFC4/GINS4
GO:0031055	chromatin remodeling at centromere	8	34	1.31257e-06	0.000115356	NASP/CENPV/CENPA/HJURP/MIS18A/CENPM/RUVBL1/CENPK
GO:0006268	DNA unwinding involved in DNA replication	5	10	2.03065e-06	0.000173508	RPA1/MCM2/HMGA1/MCM7/MCM4
GO:0006271	DNA strand elongation involved in DNA replication	6	17	2.13143e-06	0.000177197	FEN1/RNASEH2A/LIG1/PCNA/RFC4/GINS4
GO:0000083	regulation of transcription involved in G1/S transition of mitotic cell cycle	7	26	2.30403e-06	0.000186505	E2F7/TFDP1/CDC6/RRM2/PCNA/E2F1/CDC45
GO:0090305	nucleic acid phosphodiester bond hydrolysis	20	243	2.4725e-06	0.000195011	EXO5/DCLRE1B/EXO1/FEN1/POLD3/RFC5/EXOSC8/APEX1/AEN/REXO5/RPA1/RNASEH2A/EXOSC5/PCNA/RFC4/HMGB2/ENPP1/RFC2/EXOSC2/CSTF2
GO:0043486	histone exchange	8	38	3.24448e-06	0.0002495	NASP/CENPA/PTMA/HJURP/MIS18A/CENPM/RUVBL1/CENPK
GO:1901987	regulation of cell cycle phase transition	24	340	3.69765e-06	0.000277414	RCC2/CENPF/E2F8/CDK2AP2/ESPL1/CDK4/HMGA2/E2F7/TFDP1/APEX1/PSME2/CDC6/HAUS8/PRMT1/PCNA/E2F1/UBE2C/CDC45/CHEK2/GTSE1/MAD2L1/SPDL1/CEP78/ODF2
GO:0000723	telomere maintenance	14	130	3.86268e-06	0.000282895	DCLRE1B/EXO1/FEN1/POLD3/HNRNPA1/PRIM1/RFC5/APEX1/RPA1/XRCC1/PCNA/RFC4/RFC2/DKC1
GO:0006336	DNA replication-independent nucleosome assembly	8	39	3.99512e-06	0.00028579	NASP/ASF1B/CENPA/HJURP/MIS18A/CENPM/RUVBL1/CENPK
GO:0019985	translesion synthesis	8	40	4.88792e-06	0.000334117	POLD3/RFC5/POLE2/PCLAF/RPA1/PCNA/RFC4/RFC2
GO:0034724	DNA replication-independent nucleosome organization	8	40	4.88792e-06	0.000334117	NASP/ASF1B/CENPA/HJURP/MIS18A/CENPM/RUVBL1/CENPK
GO:0032200	telomere organization	14	133	5.06046e-06	0.000338391	DCLRE1B/EXO1/FEN1/POLD3/HNRNPA1/PRIM1/RFC5/APEX1/RPA1/XRCC1/PCNA/RFC4/RFC2/DKC1
GO:0042276	error-prone translesion synthesis	6	20	6.27023e-06	0.00039895	RFC5/POLE2/RPA1/PCNA/RFC4/RFC2
GO:0006270	DNA replication initiation	7	30	6.55076e-06	0.00039895	ORC6/CDC6/CDC45/MCM2/MCM3/MCM7/MCM4
GO:0034080	CENP-A containing nucleosome assembly	7	30	6.55076e-06	0.00039895	NASP/CENPA/HJURP/MIS18A/CENPM/RUVBL1/CENPK
GO:0061641	CENP-A containing chromatin organization	7	30	6.55076e-06	0.00039895	NASP/CENPA/HJURP/MIS18A/CENPM/RUVBL1/CENPK
GO:0007093	mitotic cell cycle checkpoint	15	155	6.61458e-06	0.00039895	DCLRE1B/CENPF/ZWINT/E2F8/HMGA2/E2F7/TFDP1/CDC6/PRMT1/PCNA/E2F1/CHEK2/GTSE1/MAD2L1/SPDL1
GO:2000045	regulation of G1/S transition of mitotic cell cycle	13	122	9.65666e-06	0.000571229	E2F8/CDK2AP2/E2F7/TFDP1/APEX1/PSME2/CDC6/PRMT1/PCNA/E2F1/CDC45/CHEK2/GTSE1
GO:0006310	DNA recombination	18	223	1.0418e-05	0.000604637	RAD54L/EXO1/FEN1/H2AFX/APEX1/RPA1/PSMC3IP/XRCC1/HSPD1/MCM8/CDC45/DMC1/RUVBL1/MND1/HMGB2/IL7R/GINS4/TONSL
GO:0032392	DNA geometric change	10	73	1.14241e-05	0.000650749	RAD54L/RPA1/CDC45/MCM2/RUVBL1/HMGB2/HMGA1/MCM7/GINS4/MCM4
GO:0000731	DNA synthesis involved in DNA repair	8	47	1.72023e-05	0.000962077	POLD3/RFC5/POLE2/PCLAF/RPA1/PCNA/RFC4/RFC2
GO:0051606	detection of stimulus	12	112	2.01437e-05	0.00110647	CXCL12/ANO1/POLD3/TIMELESS/HMGA2/RFC5/RPA1/ARRB2/PCNA/EPHB1/RFC4/RFC2
GO:0006338	chromatin remodeling	13	131	2.0944e-05	0.00113024	NASP/NPM3/HMGA2/CENPV/CENPA/PTMA/HJURP/MIS18A/CENPM/RUVBL1/HMGB2/CENPK/HMGA1
GO:0031570	DNA integrity checkpoint	14	151	2.19392e-05	0.00116354	E2F8/H2AFX/TIMELESS/HMGA2/E2F7/TFDP1/CDC6/PRMT1/PCNA/E2F1/CDC45/CHEK2/GTSE1/ATRIP
GO:0006301	postreplication repair	8	50	2.75431e-05	0.00143598	POLD3/RFC5/POLE2/PCLAF/RPA1/PCNA/RFC4/RFC2
GO:1902806	regulation of cell cycle G1/S phase transition	13	135	2.88952e-05	0.00148136	E2F8/CDK2AP2/E2F7/TFDP1/APEX1/PSME2/CDC6/PRMT1/PCNA/E2F1/CDC45/CHEK2/GTSE1
GO:0042769	DNA damage response, detection of DNA damage	7	38	3.42832e-05	0.00172877	POLD3/HMGA2/RFC5/RPA1/PCNA/RFC4/RFC2
GO:1901991	negative regulation of mitotic cell cycle phase transition	14	159	3.91252e-05	0.00194112	CENPF/E2F8/CDK2AP2/HMGA2/E2F7/TFDP1/CDC6/PRMT1/PCNA/E2F1/CHEK2/GTSE1/MAD2L1/SPDL1
GO:0006302	double-strand break repair	16	202	4.08815e-05	0.00198927	RAD54L/DCLRE1B/EXO1/FEN1/H2AFX/TIMELESS/HMGA2/PARP2/RPA1/XRCC1/MCM8/CDC45/CHEK2/DMC1/GINS4/TONSL
GO:0006298	mismatch repair	6	27	4.13892e-05	0.00198927	EXO1/POLD3/RPA1/RNASEH2A/LIG1/PCNA
GO:0051310	metaphase plate congression	8	53	4.26445e-05	0.00201807	CDCA8/KIF2C/PSRC1/CENPF/KIF22/SPAG5/SPDL1/KIFC1
GO:0010948	negative regulation of cell cycle process	18	248	4.35587e-05	0.0020301	CENPF/E2F8/CDK2AP2/ESPL1/CDK4/HMGA2/E2F7/TFDP1/CDC6/PRMT1/RRM2/PCNA/E2F1/CHEK2/GTSE1/MAD2L1/SPDL1/FBXO43
GO:0071897	DNA biosynthetic process	14	162	4.81126e-05	0.00220887	CENPF/POLD3/HNRNPA1/RFC5/TFDP1/POLE2/PCLAF/RPA1/ARRB2/LIG1/PCNA/RFC4/RFC2/DKC1
GO:0006977	DNA damage response, signal transduction by p53 class mediator resulting in cell cycle arrest	8	54	4.90021e-05	0.00221662	E2F8/E2F7/TFDP1/PRMT1/PCNA/E2F1/CHEK2/GTSE1
GO:0006289	nucleotide-excision repair	11	105	5.50535e-05	0.00243179	POLD3/RFC5/RPA1/XRCC1/LIG1/PCNA/HMGN1/RFC4/NEIL3/RFC2/FANCC
GO:0072431	signal transduction involved in mitotic G1 DNA damage checkpoint	8	55	5.61303e-05	0.00243179	E2F8/E2F7/TFDP1/PRMT1/PCNA/E2F1/CHEK2/GTSE1
GO:1902400	intracellular signal transduction involved in G1 DNA damage checkpoint	8	55	5.61303e-05	0.00243179	E2F8/E2F7/TFDP1/PRMT1/PCNA/E2F1/CHEK2/GTSE1
GO:0072413	signal transduction involved in mitotic cell cycle checkpoint	8	56	6.41009e-05	0.00266452	E2F8/E2F7/TFDP1/PRMT1/PCNA/E2F1/CHEK2/GTSE1
GO:1902402	signal transduction involved in mitotic DNA damage checkpoint	8	56	6.41009e-05	0.00266452	E2F8/E2F7/TFDP1/PRMT1/PCNA/E2F1/CHEK2/GTSE1
GO:1902403	signal transduction involved in mitotic DNA integrity checkpoint	8	56	6.41009e-05	0.00266452	E2F8/E2F7/TFDP1/PRMT1/PCNA/E2F1/CHEK2/GTSE1
GO:0006283	transcription-coupled nucleotide-excision repair	9	72	6.60656e-05	0.00270957	POLD3/RFC5/RPA1/XRCC1/LIG1/PCNA/HMGN1/RFC4/RFC2
GO:0050961	detection of temperature stimulus involved in sensory perception	4	10	6.83235e-05	0.00272939	CXCL12/ANO1/ARRB2/EPHB1
GO:0050965	detection of temperature stimulus involved in sensory perception of pain	4	10	6.83235e-05	0.00272939	CXCL12/ANO1/ARRB2/EPHB1
GO:0071156	regulation of cell cycle arrest	10	90	7.27042e-05	0.00286716	E2F8/CDK4/HMGA2/E2F7/TFDP1/PRMT1/PCNA/E2F1/CHEK2/GTSE1
GO:0070987	error-free translesion synthesis	5	19	7.80165e-05	0.00303771	RFC5/RPA1/PCNA/RFC4/RFC2
GO:0071158	positive regulation of cell cycle arrest	9	74	8.21715e-05	0.00315949	E2F8/HMGA2/E2F7/TFDP1/PRMT1/PCNA/E2F1/CHEK2/GTSE1
GO:1901988	negative regulation of cell cycle phase transition	14	173	9.83591e-05	0.00373522	CENPF/E2F8/CDK2AP2/HMGA2/E2F7/TFDP1/CDC6/PRMT1/PCNA/E2F1/CHEK2/GTSE1/MAD2L1/SPDL1
GO:0031571	mitotic G1 DNA damage checkpoint	8	60	0.000106007	0.00388189	E2F8/E2F7/TFDP1/PRMT1/PCNA/E2F1/CHEK2/GTSE1
GO:0043044	ATP-dependent chromatin remodeling	8	60	0.000106007	0.00388189	NASP/CENPA/PTMA/HJURP/MIS18A/CENPM/RUVBL1/CENPK
GO:0044819	mitotic G1/S transition checkpoint	8	60	0.000106007	0.00388189	E2F8/E2F7/TFDP1/PRMT1/PCNA/E2F1/CHEK2/GTSE1
GO:0044783	G1 DNA damage checkpoint	8	61	0.000119432	0.00432205	E2F8/E2F7/TFDP1/PRMT1/PCNA/E2F1/CHEK2/GTSE1
GO:0032508	DNA duplex unwinding	8	63	0.000150511	0.00529271	RPA1/CDC45/MCM2/RUVBL1/HMGA1/MCM7/GINS4/MCM4
GO:0051303	establishment of chromosome localization	8	63	0.000150511	0.00529271	CDCA8/KIF2C/PSRC1/CENPF/KIF22/SPAG5/SPDL1/KIFC1
GO:0016048	detection of temperature stimulus	4	12	0.000154858	0.00529271	CXCL12/ANO1/ARRB2/EPHB1
GO:0046040	IMP metabolic process	4	12	0.000154858	0.00529271	PFAS/GART/PPAT/PAICS
GO:0050951	sensory perception of temperature stimulus	4	12	0.000154858	0.00529271	CXCL12/ANO1/ARRB2/EPHB1
GO:0090329	regulation of DNA-dependent DNA replication	7	48	0.000161955	0.00547442	E2F8/TIMELESS/E2F7/RFC5/CHEK2/RFC4/RFC2
GO:0050000	chromosome localization	8	64	0.000168384	0.00562988	CDCA8/KIF2C/PSRC1/CENPF/KIF22/SPAG5/SPDL1/KIFC1
GO:0036297	interstrand cross-link repair	7	49	0.000185008	0.0060782	EXO5/DCLRE1B/RPA1/MCM8/ATRIP/FANCG/FANCC
GO:0000226	microtubule cytoskeleton organization	24	433	0.000185745	0.0060782	CEP85/KIF2C/SSX2IP/PSRC1/CDK2AP2/ESPL1/RAN/SKA3/TUBGCP3/PCLAF/SPAG5/SKA1/RTTN/HAUS8/CENPA/STMN3/CHEK2/POC1A/SPDL1/KIFC1/KIF24/ODF2/MID1IP1/KIF4A
GO:0044774	mitotic DNA integrity checkpoint	10	101	0.000192378	0.00622901	E2F8/HMGA2/E2F7/TFDP1/CDC6/PRMT1/PCNA/E2F1/CHEK2/GTSE1
GO:0045786	negative regulation of cell cycle	26	490	0.000200676	0.00642998	CDKN2C/DCLRE1B/CENPF/ZWINT/E2F8/CDK2AP2/DDIAS/H2AFX/ESPL1/TIMELESS/CDK4/HMGA2/E2F7/TFDP1/CDC6/PRMT1/RRM2/PCNA/E2F1/CDC45/CHEK2/GTSE1/ATRIP/MAD2L1/SPDL1/FBXO43
GO:0045930	negative regulation of mitotic cell cycle	16	233	0.000219726	0.00696781	DCLRE1B/CENPF/ZWINT/E2F8/CDK2AP2/HMGA2/E2F7/TFDP1/CDC6/PRMT1/PCNA/E2F1/CHEK2/GTSE1/MAD2L1/SPDL1
GO:0006296	nucleotide-excision repair, DNA incision, 5'-to lesion	6	36	0.000225933	0.00709153	POLD3/RFC5/RPA1/PCNA/RFC4/RFC2
GO:0051321	meiotic cell cycle	13	167	0.000255528	0.00793944	RAD54L/EXO1/H2AFX/NCAPD3/ESPL1/TUBGCP3/RPA1/PSMC3IP/NCAPH/DMC1/MND1/FBXO43/CKS2
GO:0045737	positive regulation of cyclin-dependent protein serine/threonine kinase activity	4	14	0.00030114	0.00926306	PSRC1/CKS1B/CDC6/CKS2
GO:0033683	nucleotide-excision repair, DNA incision	6	38	0.00030723	0.00935683	POLD3/RFC5/RPA1/PCNA/RFC4/RFC2
GO:0072401	signal transduction involved in DNA integrity checkpoint	8	70	0.000316045	0.00943841	E2F8/E2F7/TFDP1/PRMT1/PCNA/E2F1/CHEK2/GTSE1
GO:0072422	signal transduction involved in DNA damage checkpoint	8	70	0.000316045	0.00943841	E2F8/E2F7/TFDP1/PRMT1/PCNA/E2F1/CHEK2/GTSE1
GO:2000134	negative regulation of G1/S transition of mitotic cell cycle	9	89	0.000342254	0.0101228	E2F8/CDK2AP2/E2F7/TFDP1/PRMT1/PCNA/E2F1/CHEK2/GTSE1
GO:0072395	signal transduction involved in cell cycle checkpoint	8	71	0.000348678	0.0102146	E2F8/E2F7/TFDP1/PRMT1/PCNA/E2F1/CHEK2/GTSE1
GO:0000724	double-strand break repair via homologous recombination	10	110	0.000386504	0.0112159	RAD54L/FEN1/H2AFX/RPA1/XRCC1/MCM8/CDC45/DMC1/GINS4/TONSL
GO:0000725	recombinational repair	10	111	0.000415688	0.01195	RAD54L/FEN1/H2AFX/RPA1/XRCC1/MCM8/CDC45/DMC1/GINS4/TONSL
GO:0044773	mitotic DNA damage checkpoint	9	92	0.000438606	0.0123775	E2F8/HMGA2/E2F7/TFDP1/PRMT1/PCNA/E2F1/CHEK2/GTSE1
GO:1902807	negative regulation of cell cycle G1/S phase transition	9	92	0.000438606	0.0123775	E2F8/CDK2AP2/E2F7/TFDP1/PRMT1/PCNA/E2F1/CHEK2/GTSE1
GO:0060326	cell chemotaxis	12	155	0.000461611	0.0129083	VCAM1/CXCL12/FLT1/PGF/ARRB2/C1QBP/EPHB1/SLIT2/CXCL3/CXCL2/HMGB2/VEGFC
GO:0051983	regulation of chromosome segregation	9	93	0.000475291	0.0131711	RCC2/KIF2C/CENPF/FEN1/ESPL1/SPAG5/CDC6/MAD2L1/SPDL1
GO:1904031	positive regulation of cyclin-dependent protein kinase activity	4	16	0.000526548	0.0144613	PSRC1/CKS1B/CDC6/CKS2
GO:0007080	mitotic metaphase plate congression	6	42	0.000537435	0.0146296	CDCA8/KIF2C/PSRC1/KIF22/SPDL1/KIFC1
GO:0006275	regulation of DNA replication	9	95	0.00055624	0.0150087	E2F8/TIMELESS/E2F7/RFC5/CDC6/PCNA/CHEK2/RFC4/RFC2
GO:0000077	DNA damage checkpoint	11	139	0.000658548	0.0176147	E2F8/H2AFX/HMGA2/E2F7/TFDP1/PRMT1/PCNA/E2F1/CHEK2/GTSE1/ATRIP
GO:1902850	microtubule cytoskeleton organization involved in mitosis	10	121	0.000822257	0.021804	PSRC1/ESPL1/RAN/TUBGCP3/CENPA/CHEK2/POC1A/SPDL1/KIFC1/KIF4A
GO:1901992	positive regulation of mitotic cell cycle phase transition	7	63	0.000887872	0.0233427	RCC2/ESPL1/CDK4/APEX1/CDC6/UBE2C/CDC45
GO:0046112	nucleobase biosynthetic process	4	19	0.00105767	0.0275711	GART/UMPS/PPAT/PAICS
GO:0034427	nuclear-transcribed mRNA catabolic process, exonucleolytic, 3'-5'	3	10	0.0015779	0.0404902	EXOSC8/EXOSC5/EXOSC2
GO:0031109	microtubule polymerization or depolymerization	8	89	0.00157959	0.0404902	KIF2C/PSRC1/SKA3/TUBGCP3/SKA1/STMN3/KIF24/MID1IP1
GO:0051302	regulation of cell division	9	113	0.00192274	0.048879	E2F8/INCENP/CDK2AP2/E2F7/PGF/ORC6/CENPV/CDC6/VEGFC
GO:0046545	development of primary female sexual characteristics	7	72	0.00195811	0.0493701	NUP107/ARRB2/DMC1/PTX3/SLIT2/LHFPL2/FANCG
