# Supplementary material for: Dynamic transcriptome analysis reveals signatures of paradoxical effect of vemurafenib on human dermal fibroblasts
Source: Cell Commun Signal. 2021 Dec 20;19:123. doi: 10.1186/s12964-021-00801-3 (PMC8686565; doi:10.1186/s12964-021-00801-3)
Supplement: Supplementary file 10 — Additional file 9: Tables S9A–C. Over-represented biological processes among the down-regulated genes in HDF after vemurafenib treatment, in comparison to the corresponding time-matched DMSO control. [file 12964_2021_801_MOESM10_ESM.xlsx]

## Sheet: GO-bp - HDF PLX vs. DMSO (4h)
Supplementary table S9A: Over-represented biological processes (GO-bp) among the down-regulated genes in HDF after 4h of vemurafenib treatment in comparison to the corresponding time-matched DMSO control
Threshold: BH adjusted p-value <0.1 (q-value)
ID	description	set size	gene count	p-value	q-value	genes
GO:0071407	cellular response to organic cyclic compound	390	8	8.60243e-05	0.0835663	SSH1/KLF2/CYP1B1/IL1B/NR4A2/TIPARP/INSIG1/KLF9
GO:0007423	sensory organ development	342	7	0.000255304	0.0835663	CDKN1B/MAB21L1/MEIS2/CYP1B1/MAFB/TFAP2A/INSIG1
GO:0035690	cellular response to drug	249	6	0.000310511	0.0835663	SSH1/KLF2/RHOB/CYP1B1/IL1B/KLF9
GO:0001655	urogenital system development	250	6	0.000317263	0.0835663	NFIA/CDKN1B/KCNJ8/TIPARP/GDNF/TFAP2A
GO:0046626	regulation of insulin receptor signaling pathway	42	3	0.000513657	0.0835663	IL1B/PIK3R1/GPR21
GO:1900076	regulation of cellular response to insulin stimulus	44	3	0.000589495	0.0835663	IL1B/PIK3R1/GPR21
GO:0048839	inner ear development	106	4	0.00065182	0.0835663	CDKN1B/MAFB/TFAP2A/INSIG1
GO:0008202	steroid metabolic process	190	5	0.000692034	0.0835663	LDLR/CYP1B1/IL1B/TIPARP/INSIG1
GO:0006809	nitric oxide biosynthetic process	48	3	0.000761846	0.0835663	KLF2/CYP1B1/IL1B
GO:0071236	cellular response to antibiotic	111	4	0.00077523	0.0835663	CDKN1B/KLF2/RHOB/CYP1B1
GO:0045765	regulation of angiogenesis	199	5	0.000852855	0.0835663	STARD13/KLF2/RHOB/CYP1B1/IL1B
GO:0046209	nitric oxide metabolic process	51	3	0.00091013	0.0835663	KLF2/CYP1B1/IL1B
GO:0042445	hormone metabolic process	116	4	0.00091434	0.0835663	CYP1B1/IL1B/TIPARP/STC2
GO:0003159	morphogenesis of an endothelium	13	2	0.00105037	0.0835663	STARD13/RHOB
GO:0008210	estrogen metabolic process	13	2	0.00105037	0.0835663	CYP1B1/TIPARP
GO:0061154	endothelial tube morphogenesis	13	2	0.00105037	0.0835663	STARD13/RHOB
GO:0045638	negative regulation of myeloid cell differentiation	54	3	0.00107557	0.0835663	MEIS2/MAFB/PIK3R1
GO:2001057	reactive nitrogen species metabolic process	54	3	0.00107557	0.0835663	KLF2/CYP1B1/IL1B
GO:0042472	inner ear morphogenesis	55	3	0.00113466	0.0835663	MAFB/TFAP2A/INSIG1
GO:0042136	neurotransmitter biosynthetic process	57	3	0.0012589	0.0835663	KLF2/CYP1B1/IL1B
GO:0043583	ear development	127	4	0.00128088	0.0835663	CDKN1B/MAFB/TFAP2A/INSIG1
GO:2000377	regulation of reactive oxygen species metabolic process	128	4	0.00131862	0.0835663	KLF2/CYP1B1/IL1B/TFAP2A
GO:1901342	regulation of vasculature development	222	5	0.0013902	0.0835663	STARD13/KLF2/RHOB/CYP1B1/IL1B
GO:0045596	negative regulation of cell differentiation	455	7	0.00139683	0.0835663	MEIS2/LDLR/EID2B/IL1B/MAFB/PIK3R1/INSIG1
GO:0045671	negative regulation of osteoclast differentiation	15	2	0.00140723	0.0835663	MAFB/PIK3R1
GO:0048486	parasympathetic nervous system development	15	2	0.00140723	0.0835663	GDNF/TFAP2A
GO:0072001	renal system development	223	5	0.00141816	0.0835663	NFIA/KCNJ8/TIPARP/GDNF/TFAP2A
GO:0021602	cranial nerve morphogenesis	16	2	0.00160443	0.0911663	MAFB/TFAP2A
GO:1901652	response to peptide	347	6	0.00176185	0.0966585	KLF2/IL1B/NR4A2/PIK3R1/STC2/GPR21

## Sheet: GO-bp - HDF PLX vs. DMSO (8h)
Supplementary table S9B: Over-represented biological processes (GO-bp) among the down-regulated genes in HDF after 8h of vemurafenib treatment in comparison to the corresponding time-matched DMSO control
Threshold: BH adjusted p-value <0.1 (q-value)
ID	description	set size	gene count	p-value	q-value	genes
GO:0008202	steroid metabolic process	190	17	8.28e-15	1.73e-11	DHCR24/PBX1/IDI1/SCD/DHCR7/SC5D/LDLR/CYP1B1/YWHAH/SREBF2/TIPARP/MSMO1/HMGCR/STARD4/INSIG1/FDFT1/SQLE
GO:0006695	cholesterol biosynthetic process	57	11	1.15e-13	9.85e-11	DHCR24/IDI1/SCD/DHCR7/SC5D/SREBF2/MSMO1/HMGCR/INSIG1/FDFT1/SQLE
GO:1902653	secondary alcohol biosynthetic process	58	11	1.41e-13	9.85e-11	DHCR24/IDI1/SCD/DHCR7/SC5D/SREBF2/MSMO1/HMGCR/INSIG1/FDFT1/SQLE
GO:0016126	sterol biosynthetic process	63	11	3.71e-13	1.62e-10	DHCR24/IDI1/SCD/DHCR7/SC5D/SREBF2/MSMO1/HMGCR/INSIG1/FDFT1/SQLE
GO:0016125	sterol metabolic process	109	13	3.86e-13	1.62e-10	DHCR24/IDI1/SCD/DHCR7/SC5D/LDLR/CYP1B1/SREBF2/MSMO1/HMGCR/INSIG1/FDFT1/SQLE
GO:0008203	cholesterol metabolic process	98	12	2.42e-12	7.7e-10	DHCR24/IDI1/SCD/DHCR7/SC5D/LDLR/SREBF2/MSMO1/HMGCR/INSIG1/FDFT1/SQLE
GO:0006694	steroid biosynthetic process	126	13	2.57e-12	7.7e-10	DHCR24/PBX1/IDI1/SCD/DHCR7/SC5D/SREBF2/MSMO1/HMGCR/STARD4/INSIG1/FDFT1/SQLE
GO:1902652	secondary alcohol metabolic process	101	12	3.49e-12	9.14e-10	DHCR24/IDI1/SCD/DHCR7/SC5D/LDLR/SREBF2/MSMO1/HMGCR/INSIG1/FDFT1/SQLE
GO:0019218	regulation of steroid metabolic process	80	11	5.76e-12	1.34e-09	IDI1/SCD/DHCR7/SC5D/LDLR/SREBF2/HMGCR/STARD4/INSIG1/FDFT1/SQLE
GO:0050810	regulation of steroid biosynthetic process	63	10	1.27e-11	2.67e-09	IDI1/SCD/DHCR7/SC5D/SREBF2/HMGCR/STARD4/INSIG1/FDFT1/SQLE
GO:0090181	regulation of cholesterol metabolic process	49	9	3.6e-11	6.39e-09	IDI1/SCD/DHCR7/SC5D/LDLR/SREBF2/HMGCR/FDFT1/SQLE
GO:1901615	organic hydroxy compound metabolic process	318	17	3.66e-11	6.39e-09	DHCR24/IDI1/SCD/DHCR7/SC5D/RDH11/LDLR/CYP1B1/SREBF2/WNT5A/MSMO1/HMGCR/STARD4/INSIG1/FDFT1/SQLE/FOXE1
GO:1901617	organic hydroxy compound biosynthetic process	162	13	6.44e-11	1.04e-08	DHCR24/IDI1/SCD/DHCR7/SC5D/SREBF2/WNT5A/MSMO1/HMGCR/STARD4/INSIG1/FDFT1/SQLE
GO:0045540	regulation of cholesterol biosynthetic process	39	8	1.83e-10	2.56e-08	IDI1/SCD/DHCR7/SC5D/SREBF2/HMGCR/FDFT1/SQLE
GO:0106118	regulation of sterol biosynthetic process	39	8	1.83e-10	2.56e-08	IDI1/SCD/DHCR7/SC5D/SREBF2/HMGCR/FDFT1/SQLE
GO:0046165	alcohol biosynthetic process	112	11	2.42e-10	3.17e-08	DHCR24/IDI1/SCD/DHCR7/SC5D/SREBF2/MSMO1/HMGCR/INSIG1/FDFT1/SQLE
GO:0006066	alcohol metabolic process	232	14	5e-10	6.16e-08	DHCR24/IDI1/SCD/DHCR7/SC5D/RDH11/LDLR/CYP1B1/SREBF2/MSMO1/HMGCR/INSIG1/FDFT1/SQLE
GO:0008610	lipid biosynthetic process	493	19	6.01e-10	7e-08	DHCR24/PBX1/DEGS1/IDI1/SCD/FADS2/FADS1/DHCR7/SC5D/CHPT1/LPCAT2/LDLR/SREBF2/MSMO1/HMGCR/STARD4/INSIG1/FDFT1/SQLE
GO:0046890	regulation of lipid biosynthetic process	127	11	9.46e-10	1.04e-07	IDI1/SCD/DHCR7/SC5D/LDLR/SREBF2/HMGCR/STARD4/INSIG1/FDFT1/SQLE
GO:1902930	regulation of alcohol biosynthetic process	52	8	2.09e-09	2.18e-07	IDI1/SCD/DHCR7/SC5D/SREBF2/HMGCR/FDFT1/SQLE
GO:0019216	regulation of lipid metabolic process	280	12	4.22e-07	4.21e-05	IDI1/SCD/FADS1/DHCR7/SC5D/LDLR/SREBF2/HMGCR/STARD4/INSIG1/FDFT1/SQLE
GO:0062012	regulation of small molecule metabolic process	253	11	1.16e-06	0.000111	IDI1/SCD/DHCR7/SC5D/LDLR/SREBF2/HMGCR/STARD4/INSIG1/FDFT1/SQLE
GO:0045596	negative regulation of cell differentiation	455	14	2.28e-06	0.000208	GBP1/PBX1/TRPC6/KRAS/GREM1/MYOCD/LDLR/LBH/MAFB/YWHAH/WNT5A/FOXO3/INSIG1/TGFBR1
GO:0055024	regulation of cardiac muscle tissue development	61	6	3.64e-06	0.000317	TGFBR3/KCNK2/GREM1/MYOCD/JPH2/TGFBR1
GO:0016202	regulation of striated muscle tissue development	99	7	5.05e-06	0.000423	TGFBR3/KCNK2/GREM1/MYOCD/JPH2/HMGCR/TGFBR1
GO:0048634	regulation of muscle organ development	100	7	5.4e-06	0.000435	TGFBR3/KCNK2/GREM1/MYOCD/JPH2/HMGCR/TGFBR1
GO:1901861	regulation of muscle tissue development	101	7	5.77e-06	0.000448	TGFBR3/KCNK2/GREM1/MYOCD/JPH2/HMGCR/TGFBR1
GO:0060021	roof of mouth development	74	6	1.13e-05	0.000845	TGFBR3/WNT5A/TIPARP/INSIG1/FOXE1/TGFBR1
GO:0042445	hormone metabolic process	116	7	1.44e-05	0.00104	DHCR7/RDH11/CYP1B1/YWHAH/TIPARP/STC2/FOXE1
GO:0048738	cardiac muscle tissue development	137	7	4.23e-05	0.002955	TGFBR3/KCNK2/GREM1/MYOCD/JPH2/WNT5A/TGFBR1
GO:0003231	cardiac ventricle development	95	6	4.73e-05	0.003193	TGFBR3/KCNK2/MYOCD/WNT5A/TMEM65/TGFBR1
GO:0033559	unsaturated fatty acid metabolic process	59	5	5.13e-05	0.003357	DEGS1/SCD/FADS2/FADS1/CYP1B1
GO:0006636	unsaturated fatty acid biosynthetic process	31	4	5.72e-05	0.00363	DEGS1/SCD/FADS2/FADS1
GO:0060537	muscle tissue development	260	9	7.12e-05	0.004384	TGFBR3/KCNK2/GREM1/MYOCD/JPH2/WNT5A/TIPARP/HMGCR/TGFBR1
GO:0048538	thymus development	35	4	9.32e-05	0.005577	PBX1/MAFB/FOXE1/TGFBR1
GO:0006720	isoprenoid metabolic process	68	5	0.000102	0.00592	IDI1/RDH11/CYP1B1/HMGCR/FDFT1
GO:0006874	cellular calcium ion homeostasis	222	8	0.00014	0.007906	MCU/TRPC6/ATP2A2/CEMIP/JPH2/WNT5A/ACKR4/STC2
GO:0010817	regulation of hormone levels	288	9	0.000155	0.008525	MCU/DHCR7/RDH11/CYP1B1/YWHAH/TIPARP/HMGCR/STC2/FOXE1
GO:0070301	cellular response to hydrogen peroxide	75	5	0.000162	0.008525	TRPC6/KLF2/RHOB/CYP1B1/FOXO3
GO:0055074	calcium ion homeostasis	227	8	0.000163	0.008525	MCU/TRPC6/ATP2A2/CEMIP/JPH2/WNT5A/ACKR4/STC2
GO:0061061	muscle structure development	445	11	0.000222	0.011327	TGFBR3/LMOD1/KCNK2/KRAS/ATP2A2/GREM1/MYOCD/JPH2/WNT5A/HMGCR/TGFBR1
GO:0072503	cellular divalent inorganic cation homeostasis	242	8	0.000252	0.012521	MCU/TRPC6/ATP2A2/CEMIP/JPH2/WNT5A/ACKR4/STC2
GO:0030324	lung development	129	6	0.000257	0.012521	DHCR7/KRAS/CRISPLD2/MYOCD/KLF2/WNT5A
GO:0003205	cardiac chamber development	130	6	0.000268	0.012759	TGFBR3/KCNK2/MYOCD/WNT5A/TMEM65/TGFBR1
GO:0014706	striated muscle tissue development	247	8	0.00029	0.013473	TGFBR3/KCNK2/GREM1/MYOCD/JPH2/WNT5A/HMGCR/TGFBR1
GO:0030323	respiratory tube development	133	6	0.000303	0.013805	DHCR7/KRAS/CRISPLD2/MYOCD/KLF2/WNT5A
GO:0072507	divalent inorganic cation homeostasis	251	8	0.000323	0.014375	MCU/TRPC6/ATP2A2/CEMIP/JPH2/WNT5A/ACKR4/STC2
GO:0062009	secondary palate development	20	3	0.000331	0.01443	TGFBR3/WNT5A/FOXE1
GO:0030301	cholesterol transport	50	4	0.000379	0.016082	STX12/LDLR/SREBF2/STARD4
GO:0008299	isoprenoid biosynthetic process	21	3	0.000384	0.016082	IDI1/HMGCR/FDFT1
GO:0010800	positive regulation of peptidyl-threonine phosphorylation	22	3	0.000442	0.017873	TRPC6/CEMIP/WNT5A
GO:0006633	fatty acid biosynthetic process	93	5	0.000444	0.017873	DEGS1/SCD/FADS2/FADS1/INSIG1
GO:0001568	blood vessel development	485	11	0.000463	0.018292	TGFBR3/DHCR7/GREM1/MYOCD/KLF2/RHOB/CYP1B1/WNT5A/TIPARP/TGFBR1/AMOT
GO:0045844	positive regulation of striated muscle tissue development	54	4	0.00051	0.019414	TGFBR3/GREM1/MYOCD/HMGCR
GO:0048636	positive regulation of muscle organ development	54	4	0.00051	0.019414	TGFBR3/GREM1/MYOCD/HMGCR
GO:0001570	vasculogenesis	55	4	0.000547	0.01975	TGFBR3/MYOCD/TIPARP/AMOT
GO:1901863	positive regulation of muscle tissue development	55	4	0.000547	0.01975	TGFBR3/GREM1/MYOCD/HMGCR
GO:0060541	respiratory system development	149	6	0.000556	0.01975	DHCR7/KRAS/CRISPLD2/MYOCD/KLF2/WNT5A
GO:0097305	response to alcohol	149	6	0.000556	0.01975	TGFBR3/KLF2/HMGCR/FOXO3/KLF9/TGFBR1
GO:0048514	blood vessel morphogenesis	419	10	0.000577	0.019863	TGFBR3/GREM1/MYOCD/KLF2/RHOB/CYP1B1/WNT5A/TIPARP/TGFBR1/AMOT
GO:0007517	muscle organ development	274	8	0.000579	0.019863	TGFBR3/KCNK2/GREM1/MYOCD/JPH2/WNT5A/HMGCR/TGFBR1
GO:0110111	negative regulation of animal organ morphogenesis	25	3	0.000651	0.021988	GREM1/WNT5A/TNFRSF11B
GO:0015918	sterol transport	60	4	0.000762	0.02533	STX12/LDLR/SREBF2/STARD4
GO:0043542	endothelial cell migration	159	6	0.000783	0.025629	GREM1/RHOB/CYP1B1/WNT5A/TGFBR1/AMOT
GO:0010721	negative regulation of cell development	222	7	0.000827	0.02625	GBP1/PBX1/TRPC6/LDLR/YWHAH/WNT5A/FOXO3
GO:1901342	regulation of vasculature development	222	7	0.000827	0.02625	GREM1/MYOCD/KLF2/RHOB/CYP1B1/WNT5A/AMOT
GO:0055082	cellular chemical homeostasis	442	10	0.000872	0.027254	MCU/TRPC6/ATP2A2/CEMIP/JPH2/WNT5A/ACKR4/HMGCR/STC2/FOXO3
GO:0051271	negative regulation of cellular component movement	228	7	0.000967	0.02979	TGFBR3/GREM1/MYOCD/RHOB/CYP1B1/WNT5A/FOXO3
GO:0071236	cellular response to antibiotic	111	5	0.000994	0.030168	TRPC6/KLF2/RHOB/CYP1B1/FOXO3
GO:0042542	response to hydrogen peroxide	112	5	0.001035	0.030961	TRPC6/KLF2/RHOB/CYP1B1/FOXO3
GO:0006875	cellular metal ion homeostasis	303	8	0.001114	0.032604	MCU/TRPC6/ATP2A2/CEMIP/JPH2/WNT5A/ACKR4/STC2
GO:0060043	regulation of cardiac muscle cell proliferation	30	3	0.001121	0.032604	TGFBR3/KCNK2/TGFBR1
GO:0019722	calcium-mediated signaling	117	5	0.001259	0.036102	GBP1/MCU/ATP2A2/JPH2/ACKR4
GO:0048732	gland development	310	8	0.001289	0.036483	TGFBR3/PBX1/KRAS/LBH/MAFB/WNT5A/FOXE1/TGFBR1
GO:0048872	homeostasis of number of cells	182	6	0.001574	0.043953	TGFBR3/KRAS/KLF2/RASSF2/MAFB/FOXO3
GO:0072330	monocarboxylic acid biosynthetic process	183	6	0.001619	0.044054	DEGS1/SCD/FADS2/FADS1/STARD4/INSIG1
GO:0010799	regulation of peptidyl-threonine phosphorylation	34	3	0.00162	0.044054	TRPC6/CEMIP/WNT5A
GO:0006631	fatty acid metabolic process	250	7	0.001648	0.044234	DEGS1/SCD/FADS2/FADS1/CYP1B1/MSMO1/INSIG1
GO:0010771	negative regulation of cell morphogenesis involved in differentiation	74	4	0.001672	0.044319	GBP1/TRPC6/YWHAH/WNT5A
GO:0034614	cellular response to reactive oxygen species	126	5	0.001749	0.045424	TRPC6/KLF2/RHOB/CYP1B1/FOXO3
GO:0035270	endocrine system development	75	4	0.001757	0.045424	PBX1/WNT5A/FOXE1/TGFBR1
GO:0007507	heart development	404	9	0.001783	0.045522	HSPB7/TGFBR3/KCNK2/GREM1/MYOCD/JPH2/WNT5A/TMEM65/TGFBR1
GO:0061383	trabecula morphogenesis	36	3	0.001914	0.048285	TGFBR3/GREM1/TGFBR1
GO:1904018	positive regulation of vasculature development	129	5	0.001939	0.048343	GREM1/MYOCD/RHOB/CYP1B1/WNT5A
GO:0060379	cardiac muscle cell myoblast differentiation	10	2	0.00204	0.049315	GREM1/MYOCD
GO:0050768	negative regulation of neurogenesis	192	6	0.002064	0.049315	PBX1/TRPC6/LDLR/YWHAH/WNT5A/FOXO3
GO:0055025	positive regulation of cardiac muscle tissue development	37	3	0.002072	0.049315	TGFBR3/GREM1/MYOCD
GO:0060412	ventricular septum morphogenesis	37	3	0.002072	0.049315	TGFBR3/WNT5A/TGFBR1
GO:0097435	supramolecular fiber organization	499	10	0.002164	0.050925	LMOD1/CDC42EP2/GREM1/LDLR/RHOB/CYP1B1/NCKAP5/SYNPO2/TGFBR1/MID1
GO:0046394	carboxylic acid biosynthetic process	265	7	0.002293	0.053357	DEGS1/SCD/FADS2/FADS1/CEMIP/STARD4/INSIG1
GO:0016053	organic acid biosynthetic process	266	7	0.002342	0.053901	DEGS1/SCD/FADS2/FADS1/CEMIP/STARD4/INSIG1
GO:0060038	cardiac muscle cell proliferation	39	3	0.002414	0.054136	TGFBR3/KCNK2/TGFBR1
GO:0030003	cellular cation homeostasis	343	8	0.002436	0.054136	MCU/TRPC6/ATP2A2/CEMIP/JPH2/WNT5A/ACKR4/STC2
GO:0045765	regulation of angiogenesis	199	6	0.002471	0.054136	GREM1/KLF2/RHOB/CYP1B1/WNT5A/AMOT
GO:0043651	linoleic acid metabolic process	11	2	0.002482	0.054136	FADS2/FADS1
GO:0071404	cellular response to low-density lipoprotein particle stimulus	11	2	0.002482	0.054136	LDLR/SREBF2
GO:0055065	metal ion homeostasis	346	8	0.002571	0.054258	MCU/TRPC6/ATP2A2/CEMIP/JPH2/WNT5A/ACKR4/STC2
GO:0042632	cholesterol homeostasis	40	3	0.002597	0.054258	LDLR/SREBF2/INSIG1
GO:0060324	face development	40	3	0.002597	0.054258	CRISPLD2/WNT5A/TIPARP
GO:0060976	coronary vasculature development	40	3	0.002597	0.054258	TGFBR3/MYOCD/TGFBR1
GO:0006873	cellular ion homeostasis	347	8	0.002617	0.054258	MCU/TRPC6/ATP2A2/CEMIP/JPH2/WNT5A/ACKR4/STC2
GO:0090101	negative regulation of transmembrane receptor protein serine/threonine kinase signaling pathway	84	4	0.002662	0.054652	TGFBR3/GREM1/WNT5A/TGFBR1
GO:0006979	response to oxidative stress	349	8	0.002711	0.055124	DHCR24/TRPC6/ATP2A2/KLF2/RHOB/CYP1B1/STC2/FOXO3
GO:0055008	cardiac muscle tissue morphogenesis	41	3	0.002788	0.055595	TGFBR3/WNT5A/TGFBR1
GO:0055092	sterol homeostasis	41	3	0.002788	0.055595	LDLR/SREBF2/INSIG1
GO:0051961	negative regulation of nervous system development	206	6	0.002935	0.055934	PBX1/TRPC6/LDLR/YWHAH/WNT5A/FOXO3
GO:0033002	muscle cell proliferation	142	5	0.002946	0.055934	TGFBR3/KCNK2/MYOCD/HMGCR/TGFBR1
GO:0034104	negative regulation of tissue remodeling	12	2	0.002965	0.055934	GREM1/TNFRSF11B
GO:0036109	alpha-linolenic acid metabolic process	12	2	0.002965	0.055934	FADS2/FADS1
GO:0050774	negative regulation of dendrite morphogenesis	12	2	0.002965	0.055934	TRPC6/YWHAH
GO:1901213	regulation of transcription from RNA polymerase II promoter involved in heart development	12	2	0.002965	0.055934	GREM1/MYOCD
GO:0009991	response to extracellular stimulus	355	8	0.003011	0.05629	FADS1/MYOCD/LDLR/SREBF2/HMGCR/STC2/FOXO3/TNFRSF11B
GO:0030218	erythrocyte differentiation	88	4	0.003151	0.058397	TGFBR3/KLF2/MAFB/FOXO3
GO:0060401	cytosolic calcium ion transport	89	4	0.003283	0.060296	MCU/ATP2A2/CEMIP/JPH2
GO:0055021	regulation of cardiac muscle tissue growth	44	3	0.003413	0.061385	TGFBR3/KCNK2/TGFBR1
GO:0001501	skeletal system development	363	8	0.003449	0.061385	PBX1/GREM1/RASSF2/WNT5A/TIPARP/INSIG1/TNFRSF11B/TGFBR1
GO:0008210	estrogen metabolic process	13	2	0.003488	0.061385	CYP1B1/TIPARP
GO:0010878	cholesterol storage	13	2	0.003488	0.061385	SREBF2/STARD4
GO:0060977	coronary vasculature morphogenesis	13	2	0.003488	0.061385	TGFBR3/TGFBR1
GO:0060389	pathway-restricted SMAD protein phosphorylation	45	3	0.003638	0.063489	TGFBR3/GREM1/TGFBR1
GO:0030199	collagen fibril organization	46	3	0.003873	0.067026	GREM1/CYP1B1/TGFBR1
GO:0050680	negative regulation of epithelial cell proliferation	94	4	0.003995	0.067159	TGFBR3/WNT5A/KLF9/TGFBR1
GO:0010002	cardioblast differentiation	14	2	0.004052	0.067159	GREM1/MYOCD
GO:0034616	response to laminar fluid shear stress	14	2	0.004052	0.067159	KLF2/SREBF2
GO:1905331	negative regulation of morphogenesis of an epithelium	14	2	0.004052	0.067159	GREM1/WNT5A
GO:0046470	phosphatidylcholine metabolic process	47	3	0.004117	0.067159	CHPT1/LPCAT2/LDLR
GO:0060420	regulation of heart growth	47	3	0.004117	0.067159	TGFBR3/KCNK2/TGFBR1
GO:0018107	peptidyl-threonine phosphorylation	95	4	0.004149	0.067159	TRPC6/CEMIP/WNT5A/TGFBR1
GO:0034101	erythrocyte homeostasis	95	4	0.004149	0.067159	TGFBR3/KLF2/MAFB/FOXO3
GO:0045665	negative regulation of neuron differentiation	154	5	0.004169	0.067159	PBX1/TRPC6/YWHAH/WNT5A/FOXO3
GO:0010631	epithelial cell migration	222	6	0.004239	0.067247	GREM1/RHOB/CYP1B1/WNT5A/TGFBR1/AMOT
GO:0090132	epithelium migration	222	6	0.004239	0.067247	GREM1/RHOB/CYP1B1/WNT5A/TGFBR1/AMOT
GO:0006816	calcium ion transport	223	6	0.004333	0.067707	MCU/TRPC6/ATP2A2/CEMIP/JPH2/STC2
GO:0072001	renal system development	223	6	0.004333	0.067707	PBX1/GREM1/MYOCD/WNT5A/TIPARP/TGFBR1
GO:0048589	developmental growth	465	9	0.004565	0.068634	TGFBR3/KCNK2/DHCR7/KLF2/WNT5A/STC2/FOXO3/TGFBR1/GPR21
GO:0048638	regulation of developmental growth	226	6	0.004623	0.068634	TGFBR3/KCNK2/WNT5A/STC2/TGFBR1/GPR21
GO:0090130	tissue migration	226	6	0.004623	0.068634	GREM1/RHOB/CYP1B1/WNT5A/TGFBR1/AMOT
GO:0060415	muscle tissue morphogenesis	49	3	0.004632	0.068634	TGFBR3/WNT5A/TGFBR1
GO:1904888	cranial skeletal system development	49	3	0.004632	0.068634	INSIG1/FOXE1/TGFBR1
GO:0051480	regulation of cytosolic calcium ion concentration	158	5	0.004648	0.068634	TRPC6/CEMIP/JPH2/WNT5A/ACKR4
GO:0090092	regulation of transmembrane receptor protein serine/threonine kinase signaling pathway	158	5	0.004648	0.068634	TGFBR3/GREM1/MYOCD/WNT5A/TGFBR1
GO:0097242	amyloid-beta clearance	15	2	0.004654	0.068634	MYOCD/LDLR
GO:0046677	response to antibiotic	228	6	0.004825	0.070648	TRPC6/KLF2/RHOB/CYP1B1/HMGCR/FOXO3
GO:0014855	striated muscle cell proliferation	50	3	0.004903	0.070981	TGFBR3/KCNK2/TGFBR1
GO:0032787	monocarboxylic acid metabolic process	385	8	0.004915	0.070981	DEGS1/SCD/FADS2/FADS1/CYP1B1/MSMO1/STARD4/INSIG1
GO:0018210	peptidyl-threonine modification	100	4	0.00498	0.071429	TRPC6/CEMIP/WNT5A/TGFBR1
GO:0097237	cellular response to toxic substance	161	5	0.005031	0.071672	TRPC6/KLF2/RHOB/CYP1B1/FOXO3
GO:0006721	terpenoid metabolic process	51	3	0.005184	0.073347	RDH11/CYP1B1/FDFT1
GO:0055080	cation homeostasis	389	8	0.005227	0.073453	MCU/TRPC6/ATP2A2/CEMIP/JPH2/WNT5A/ACKR4/STC2
GO:0042572	retinol metabolic process	16	2	0.005295	0.073592	RDH11/CYP1B1
GO:0071407	cellular response to organic cyclic compound	390	8	0.005307	0.073592	KLF2/LBH/CYP1B1/YWHAH/TIPARP/FOXO3/INSIG1/KLF9
GO:0034599	cellular response to oxidative stress	233	6	0.005356	0.073792	TRPC6/ATP2A2/KLF2/RHOB/CYP1B1/FOXO3
GO:0048644	muscle organ morphogenesis	52	3	0.005474	0.074438	TGFBR3/WNT5A/TGFBR1
GO:0061035	regulation of cartilage development	52	3	0.005474	0.074438	GREM1/WNT5A/TGFBR1
GO:0090090	negative regulation of canonical Wnt signaling pathway	103	4	0.005529	0.074694	GREM1/WNT5A/FOXO3/TLE1
GO:0098771	inorganic ion homeostasis	395	8	0.005722	0.076807	MCU/TRPC6/ATP2A2/CEMIP/JPH2/WNT5A/ACKR4/STC2
GO:0070588	calcium ion transmembrane transport	167	5	0.005865	0.07771	MCU/TRPC6/ATP2A2/CEMIP/JPH2
GO:0040013	negative regulation of locomotion	238	6	0.00593	0.07771	GREM1/MYOCD/RHOB/CYP1B1/WNT5A/FOXO3
GO:0060343	trabecula formation	17	2	0.005975	0.07771	TGFBR3/GREM1
GO:0071498	cellular response to fluid shear stress	17	2	0.005975	0.07771	KLF2/SREBF2
GO:2000727	positive regulation of cardiac muscle cell differentiation	17	2	0.005975	0.07771	GREM1/MYOCD
GO:0001666	response to hypoxia	239	6	0.00605	0.078204	TGFBR3/KCNK2/TRPC6/MYOCD/STC2/FOXO3
GO:0048839	inner ear development	106	4	0.006117	0.07858	KCNK2/MAFB/WNT5A/INSIG1
GO:0001837	epithelial to mesenchymal transition	107	4	0.006322	0.080227	TGFBR3/GREM1/WNT5A/TGFBR1
GO:0071346	cellular response to interferon-gamma	107	4	0.006322	0.080227	GBP1/CDC42EP2/WNT5A/MID1
GO:0042472	inner ear morphogenesis	55	3	0.006404	0.080777	MAFB/WNT5A/INSIG1
GO:0071695	anatomical structure maturation	108	4	0.006531	0.081891	GREM1/KLF2/WNT5A/FOXO3
GO:0040008	regulation of growth	493	9	0.006648	0.081945	TGFBR3/KCNK2/CHPT1/GREM1/MYOCD/WNT5A/STC2/TGFBR1/GPR21
GO:0032331	negative regulation of chondrocyte differentiation	18	2	0.006692	0.081945	GREM1/TGFBR1
GO:0055094	response to lipoprotein particle	18	2	0.006692	0.081945	LDLR/SREBF2
GO:0060065	uterus development	18	2	0.006692	0.081945	MYOCD/WNT5A
GO:0000302	response to reactive oxygen species	174	5	0.006957	0.083801	TRPC6/KLF2/RHOB/CYP1B1/FOXO3
GO:0048754	branching morphogenesis of an epithelial tube	110	4	0.006963	0.083801	PBX1/KRAS/GREM1/WNT5A
GO:0090288	negative regulation of cellular response to growth factor stimulus	110	4	0.006963	0.083801	TGFBR3/GREM1/WNT5A/TGFBR1
GO:0046849	bone remodeling	57	3	0.007072	0.084141	GREM1/RASSF2/TNFRSF11B
GO:0070542	response to fatty acid	57	3	0.007072	0.084141	TGFBR3/SCD/LDLR
GO:0048598	embryonic morphogenesis	411	8	0.00722	0.085411	PBX1/GREM1/MAFB/WNT5A/INSIG1/FOXE1/TGFBR1/AMOT
GO:0035690	cellular response to drug	249	6	0.007349	0.08617	TRPC6/KLF2/RHOB/CYP1B1/FOXO3/KLF9
GO:0010664	negative regulation of striated muscle cell apoptotic process	19	2	0.007446	0.08617	MYOCD/HMGCR
GO:0036314	response to sterol	19	2	0.007446	0.08617	INSIG1/TGFBR1
GO:0001655	urogenital system development	250	6	0.007489	0.08617	PBX1/GREM1/MYOCD/WNT5A/TIPARP/TGFBR1
GO:0036293	response to decreased oxygen levels	250	6	0.007489	0.08617	TGFBR3/KCNK2/TRPC6/MYOCD/STC2/FOXO3
GO:0031667	response to nutrient levels	331	7	0.007707	0.087106	FADS1/LDLR/SREBF2/HMGCR/STC2/FOXO3/TNFRSF11B
GO:0034754	cellular hormone metabolic process	59	3	0.007781	0.087106	RDH11/CYP1B1/TIPARP
GO:0002262	myeloid cell homeostasis	114	4	0.007884	0.087106	TGFBR3/KLF2/MAFB/FOXO3
GO:0098662	inorganic cation transmembrane transport	419	8	0.008072	0.087106	KCNK2/MCU/TRPC6/ATP2A2/CEMIP/JPH2/YWHAH/SLC17A5
GO:0035264	multicellular organism growth	115	4	0.008126	0.087106	DHCR7/KLF2/STC2/GPR21
GO:0045766	positive regulation of angiogenesis	115	4	0.008126	0.087106	GREM1/RHOB/CYP1B1/WNT5A
GO:0003281	ventricular septum development	60	3	0.00815	0.087106	TGFBR3/WNT5A/TGFBR1
GO:0045445	myoblast differentiation	60	3	0.00815	0.087106	GREM1/MYOCD/HMGCR
GO:0055017	cardiac muscle tissue growth	60	3	0.00815	0.087106	TGFBR3/KCNK2/TGFBR1
GO:0060411	cardiac septum morphogenesis	60	3	0.00815	0.087106	TGFBR3/WNT5A/TGFBR1
GO:0001702	gastrulation with mouth forming second	20	2	0.008236	0.087106	WNT5A/AMOT
GO:0032366	intracellular sterol transport	20	2	0.008236	0.087106	LDLR/STARD4
GO:0032367	intracellular cholesterol transport	20	2	0.008236	0.087106	LDLR/STARD4
GO:0033344	cholesterol efflux	20	2	0.008236	0.087106	STX12/SREBF2
GO:0071402	cellular response to lipoprotein particle stimulus	20	2	0.008236	0.087106	LDLR/SREBF2
GO:2000171	negative regulation of dendrite development	20	2	0.008236	0.087106	TRPC6/YWHAH
GO:0007548	sex differentiation	182	5	0.008369	0.088069	PBX1/WNT5A/TIPARP/FOXO3/TGFBR1
GO:0097306	cellular response to alcohol	61	3	0.008529	0.089304	KLF2/FOXO3/KLF9
GO:0070838	divalent metal ion transport	258	6	0.008682	0.090446	MCU/TRPC6/ATP2A2/CEMIP/JPH2/STC2
GO:0048562	embryonic organ morphogenesis	184	5	0.008752	0.090723	MAFB/WNT5A/INSIG1/FOXE1/TGFBR1
GO:0072511	divalent inorganic cation transport	259	6	0.00884	0.091108	MCU/TRPC6/ATP2A2/CEMIP/JPH2/STC2
GO:0034341	response to interferon-gamma	118	4	0.008882	0.091108	GBP1/CDC42EP2/WNT5A/MID1
GO:0001676	long-chain fatty acid metabolic process	62	3	0.008919	0.091108	FADS2/FADS1/CYP1B1
GO:0014002	astrocyte development	21	2	0.009063	0.091175	KRAS/LDLR
GO:0051281	positive regulation of release of sequestered calcium ion into cytosol	21	2	0.009063	0.091175	CEMIP/JPH2
GO:0051385	response to mineralocorticoid	21	2	0.009063	0.091175	KRAS/FOXO3
GO:0007423	sensory organ development	342	7	0.009143	0.091175	KCNK2/MAB21L1/CYP1B1/MAFB/WNT5A/INSIG1/TGFBR1
GO:0015850	organic hydroxy compound transport	119	4	0.009144	0.091175	STX12/LDLR/SREBF2/STARD4
GO:0001508	action potential	63	3	0.009319	0.092488	ATP2A2/YWHAH/USP53
GO:0060419	heart growth	64	3	0.00973	0.096106	TGFBR3/KCNK2/TGFBR1
GO:0050801	ion homeostasis	434	8	0.009872	0.096664	MCU/TRPC6/ATP2A2/CEMIP/JPH2/WNT5A/ACKR4/STC2
GO:0048854	brain morphogenesis	22	2	0.009925	0.096664	WNT5A/FOXO3
GO:0061037	negative regulation of cartilage development	22	2	0.009925	0.096664	GREM1/TGFBR1
GO:0051928	positive regulation of calcium ion transport	65	3	0.010151	0.098369	TRPC6/CEMIP/JPH2
GO:0032874	positive regulation of stress-activated MAPK cascade	123	4	0.010241	0.098369	RASSF2/WNT5A/HMGCR/MID1
GO:0071456	cellular response to hypoxia	123	4	0.010241	0.098369	KCNK2/TRPC6/STC2/FOXO3
GO:0030336	negative regulation of cell migration	192	5	0.010402	0.099388	GREM1/MYOCD/RHOB/CYP1B1/FOXO3
GO:0070304	positive regulation of stress-activated protein kinase signaling cascade	124	4	0.010528	0.099388	RASSF2/WNT5A/HMGCR/MID1
GO:0007389	pattern specification process	269	6	0.010537	0.099388	PBX1/GREM1/MAFB/WNT5A/TGFBR1/MID1
GO:1902903	regulation of supramolecular fiber organization	269	6	0.010537	0.099388	LMOD1/CDC42EP2/LDLR/SYNPO2/TGFBR1/MID1

## Sheet: GO-bp - HDF PLX vs. DMSO (18h)
Supplementary table S9C: Over-represented biological processes (GO-bp) among the down-regulated genes in HDF after 18h of vemurafenib treatment in comparison to the corresponding time-matched DMSO control
Threshold: BH adjusted p-value <0.05 (q-value)
ID	description	set size	gene count	p-value	q-value	genes
GO:0030036	actin cytoskeleton organization	492	62	4.15298e-15	1.65829e-11	CAP1/PIP5K1A/ARPC5/LMOD1/RHOBTB1/LDB3/SORBS1/SWAP70/CDC42EP2/DIXDC1/NTF3/KRAS/FGD4/SSH1/RHOJ/ACTN1/ACTC1/MEF2A/RFLNB/TNFAIP1/KRT19/BCAS3/ACTG1/EPB41L3/CNN2/ICAM1/CNN1/TPM4/ACTN4/MYADM/ROCK2/RHOB/CDC42EP3/ANTXR1/ACTR3/WIPF1/FARP2/DSTN/SRC/MYH9/AMOTL2/WDR1/LIMCH1/SYNPO2/PALLD/SORBS2/SEMA5A/EFNA5/FER/CTNNA1/PDLIM7/CAP2/DAAM2/WASF1/CTGF/EZR/PDGFA/ACTB/PTK2B/KANK1/TGFBR1/SPTAN1
GO:0097435	supramolecular fiber organization	499	59	3.48164e-13	6.9511e-10	CAP1/ARPC5/CAMSAP2/LMOD1/RHOBTB1/ADAMTS14/LDB3/SORBS1/SWAP70/CDC42EP2/CRYAB/MFAP5/SSH1/RHOJ/ACTN1/PSEN1/FBLN5/GREM1/ACTC1/ACAN/MEF2A/RFLNB/TNFAIP1/KRT19/MAPT/ACTG1/COL5A3/ICAM1/LDLR/TPM4/ACTN4/MYADM/ROCK2/RHOB/CDC42EP3/CYP1B1/ACTR3/NCKAP5/WIPF1/DSTN/SRC/WDR1/LIMCH1/SYNPO2/SORBS2/SEMA5A/FER/CTNNA1/ADAMTS2/FOXC1/CAP2/COL12A1/WASF1/CTGF/EZR/PTK2B/KANK1/TGFBR1/SPTAN1
GO:0001568	blood vessel development	485	53	1.25717e-10	1.6733e-07	DDAH1/CYR61/F3/AKT3/SGPL1/ACTA2/LRP5/DHCR7/MCAM/PRICKLE1/KLF5/HIF1A/RHOJ/ZFP36L1/PSEN1/TNFAIP2/GREM1/MYO1E/MYOCD/JUP/STAT3/PLCD3/BCAS3/KLF2/ROCK2/RHOB/CYP1B1/ANTXR1/ACKR3/PTGIS/MYH9/WNT5A/ADAMTS9/ROBO2/HEG1/PLXND1/TIPARP/PKD2/FGF2/SEMA5A/FGF1/NDST1/FOXC1/CTGF/THBS2/PDGFA/ITGB8/HSPB1/SEMA3C/WNT2/PTK2B/RECK/TGFBR1
GO:0007015	actin filament organization	299	39	2.56682e-10	2.13882e-07	CAP1/ARPC5/LMOD1/RHOBTB1/SORBS1/SWAP70/CDC42EP2/SSH1/RHOJ/ACTN1/ACTC1/RFLNB/TNFAIP1/ICAM1/TPM4/ACTN4/MYADM/ROCK2/RHOB/CDC42EP3/ACTR3/WIPF1/DSTN/SRC/WDR1/LIMCH1/SYNPO2/SORBS2/SEMA5A/FER/CTNNA1/CAP2/WASF1/CTGF/EZR/PTK2B/KANK1/TGFBR1/SPTAN1
GO:0007169	transmembrane receptor protein tyrosine kinase signaling pathway	495	53	2.67821e-10	2.13882e-07	F3/SORT1/ARPC5/SGPL1/MYOF/PLCE1/SORBS1/GFRA1/PLEKHA1/BDNF/NTF3/GPRC5A/ARHGEF7/HIF1A/PSEN1/GREM1/MYO1E/NPTN/IGF1R/MYOCD/IGFBP4/STAT5B/STAT3/ATP6V0A1/ACTG1/ROCK2/CRIM1/ACTR3/IGFBP5/RASSF2/SRC/ITSN1/WNT5A/TIPARP/FGF2/FAT4/EFNA5/FER/FGF1/NDST1/FOXC1/FOXO3/WASF1/CTGF/PDGFA/ACTB/HSPB1/ATP6V1B2/PTK2B/KANK1/MYORG/ZFAND5/GPR21
GO:0032970	regulation of actin filament-based process	279	37	4.6977e-10	2.77861e-07	ARPC5/LMOD1/RHOBTB1/SWAP70/CDC42EP2/DIXDC1/CACNA1C/NTF3/SSH1/ATP2A2/JUP/BCAS3/CNN2/ICAM1/TRPM4/MYADM/ROCK2/RHOB/CDC42EP3/ACTR3/WIPF1/DSTN/MYH9/WDR1/LIMCH1/CAMK2D/SYNPO2/SEMA5A/EFNA5/FER/WASF1/CTGF/PDGFA/PTK2B/KANK1/TGFBR1/SPTAN1
GO:0034329	cell junction assembly	182	29	5.13186e-10	2.77861e-07	FBLIM1/PIP5K1A/NFASC/VCL/SORBS1/CTNND1/ARHGEF7/AJUBA/FERMT2/ACTN1/GREM1/PEAK1/JUP/BCAS3/ITGB4/ACTG1/EPB41L3/LAMA3/ACTN4/ROCK2/LIMS2/SRC/HEG1/WDR1/LIMCH1/EFNA5/CTNNA1/ACTB/PTK2B
GO:0034330	cell junction organization	218	32	5.56696e-10	2.77861e-07	FBLIM1/PIP5K1A/NFASC/VCL/SORBS1/CTNND1/CADM1/ARHGEF7/AJUBA/FERMT2/ACTN1/GREM1/PEAK1/JUP/BCAS3/ITGB4/ACTG1/EPB41L3/LAMA3/ACTN4/ROCK2/LIMS2/SRC/HEG1/WDR1/LIMCH1/EFNA5/CTNNA1/PERP/ACTB/PTK2B/TGFBR1
GO:0030198	extracellular matrix organization	244	33	2.5586e-09	1.13517e-06	CYR61/ADAMTSL4/ADAMTS14/MFAP5/A2M/NID2/FBLN5/GREM1/MYO1E/ACAN/CRISPLD2/ITGB4/TIMP2/LAMA3/COL5A3/ICAM1/CYP1B1/ANTXR1/ADAMTS5/ADAMTS9/FGF2/VCAN/ADAM19/ADAMTS2/FOXC1/COL12A1/CTGF/SERAC1/PDGFA/ITGB8/TNFRSF11B/RECK/TGFBR1
GO:0006936	muscle contraction	188	28	4.91621e-09	1.96304e-06	KCND3/LMOD1/VCL/ACTA2/MYOF/PLCE1/SORBS1/ARHGAP42/CRYAB/CACNA1C/ATP2A2/ACTC1/GNAO1/MYOCD/JUP/CNN1/TPM4/PPP1R13L/TRPM4/ROCK2/ACTG2/MYL9/OXTR/CAMK2D/PDE5A/CTGF/CALD1/SNTB1
GO:0043062	extracellular structure organization	270	34	9.41164e-09	3.41643e-06	CYR61/ADAMTSL4/ADAMTS14/MFAP5/A2M/SCARB1/NID2/FBLN5/GREM1/MYO1E/ACAN/CRISPLD2/ITGB4/TIMP2/LAMA3/COL5A3/ICAM1/CYP1B1/ANTXR1/ADAMTS5/ADAMTS9/FGF2/VCAN/ADAM19/ADAMTS2/FOXC1/COL12A1/CTGF/SERAC1/PDGFA/ITGB8/TNFRSF11B/RECK/TGFBR1
GO:0031589	cell-substrate adhesion	249	32	1.58741e-08	5.28209e-06	CYR61/GBP1/PIP5K1A/RSU1/VCL/SORBS1/ARHGEF7/AJUBA/NID2/FERMT2/ACTN1/FBLN5/GREM1/PEAK1/JUP/BCAS3/ITGB4/COL5A3/ACTN4/MYADM/ROCK2/ANTXR1/SRC/ADAMTS9/GSK3B/LIMCH1/EFNA5/FER/CTGF/PTK2B/KANK1/L1CAM
GO:0048514	blood vessel morphogenesis	419	44	1.77514e-08	5.45241e-06	DDAH1/CYR61/F3/AKT3/SGPL1/LRP5/MCAM/KLF5/HIF1A/RHOJ/ZFP36L1/TNFAIP2/GREM1/MYO1E/MYOCD/JUP/STAT3/PLCD3/BCAS3/KLF2/ROCK2/RHOB/CYP1B1/ACKR3/PTGIS/MYH9/WNT5A/ADAMTS9/HEG1/PLXND1/TIPARP/PKD2/FGF2/SEMA5A/FGF1/FOXC1/CTGF/THBS2/PDGFA/ITGB8/HSPB1/PTK2B/RECK/TGFBR1
GO:0003012	muscle system process	252	32	2.12448e-08	6.05931e-06	KCND3/LMOD1/ATP2B4/VCL/ACTA2/MYOF/PLCE1/SORBS1/ARHGAP42/CRYAB/CACNA1C/ATP2A2/ACTC1/MEF2A/GNAO1/MYOCD/JUP/CNN1/TPM4/PPP1R13L/TRPM4/ROCK2/ACTG2/IGFBP5/MYL9/OXTR/CAMK2D/PDE5A/SORBS2/CTGF/CALD1/SNTB1
GO:0007160	cell-matrix adhesion	162	24	6.95837e-08	1.85232e-05	PIP5K1A/VCL/SORBS1/ARHGEF7/AJUBA/NID2/FERMT2/ACTN1/FBLN5/GREM1/PEAK1/JUP/BCAS3/ITGB4/COL5A3/ROCK2/SRC/ADAMTS9/GSK3B/LIMCH1/EFNA5/CTGF/PTK2B/L1CAM
GO:1902653	secondary alcohol biosynthetic process	58	14	8.39787e-08	2.09579e-05	DHCR24/IDI1/SCD/DHCR7/SC5D/ERG28/LSS/SREBF2/MSMO1/HMGCS1/FGF1/INSIG1/FDFT1/SQLE
GO:0034332	adherens junction organization	110	19	1.40325e-07	3.29599e-05	PIP5K1A/VCL/SORBS1/CTNND1/CADM1/ARHGEF7/AJUBA/FERMT2/ACTN1/GREM1/PEAK1/JUP/BCAS3/ROCK2/SRC/LIMCH1/EFNA5/CTNNA1/PTK2B
GO:0006935	chemotaxis	378	39	1.91141e-07	4.23079e-05	PIK3CD/NEXN/CYR61/F3/PIP5K1A/NFASC/GFRA1/SWAP70/BDNF/NTF3/ANO6/NTN4/GREM1/NPTN/ZSWIM4/TRPM4/KLF7/ACKR3/SRC/WNT5A/ROBO2/PLXND1/ACKR4/FGF2/PALLD/SEMA5A/EFNA5/FER/FGF1/PDLIM7/RIPOR2/EZR/PDGFA/HSPB1/SEMA3C/SEMA3D/PTK2B/SPTAN1/L1CAM
GO:0090066	regulation of anatomical structure size	349	37	2.01315e-07	4.23079e-05	ARPC5/LMOD1/AKT3/RHOBTB1/ACTA2/SWAP70/BDNF/CDC42EP2/ARHGAP42/ANO6/KCNMB4/SSH1/MAPT/ICAM1/TRPM4/MYADM/CDC42EP3/ACTR3/WIPF1/DSTN/OXTR/WNT5A/GSK3B/SLC12A8/WDR1/SEMA5A/EFNA5/FER/FOXC1/WASF1/EZR/SEMA3C/SEMA3D/PTK2B/KANK1/SPTAN1/L1CAM
GO:0042330	taxis	380	39	2.1953e-07	4.38292e-05	PIK3CD/NEXN/CYR61/F3/PIP5K1A/NFASC/GFRA1/SWAP70/BDNF/NTF3/ANO6/NTN4/GREM1/NPTN/ZSWIM4/TRPM4/KLF7/ACKR3/SRC/WNT5A/ROBO2/PLXND1/ACKR4/FGF2/PALLD/SEMA5A/EFNA5/FER/FGF1/PDLIM7/RIPOR2/EZR/PDGFA/HSPB1/SEMA3C/SEMA3D/PTK2B/SPTAN1/L1CAM
GO:0016126	sterol biosynthetic process	63	14	2.55063e-07	4.84985e-05	DHCR24/IDI1/SCD/DHCR7/SC5D/ERG28/LSS/SREBF2/MSMO1/HMGCS1/FGF1/INSIG1/FDFT1/SQLE
GO:0061061	muscle structure development	445	43	2.80316e-07	5.08773e-05	UBE4B/SORT1/MEF2D/LMOD1/KCNK2/MKX/LDB3/MYOF/BDNF/EHD1/CRYAB/KRAS/PRICKLE1/ATP2A2/KLF5/ZFP36L1/FOS/GREM1/ACTC1/MEF2A/MYOCD/KRT19/ACTG1/OLFM2/IGFBP5/JPH2/ADARB1/MYH9/WNT5A/HEG1/WDR1/FGF2/SORBS2/CTNNA1/SGCD/FOXC1/RBM24/RIPOR2/WNT2/MYORG/TGFBR1/MORF4L2/FHL1
GO:0032956	regulation of actin cytoskeleton organization	254	30	2.9869e-07	5.16568e-05	ARPC5/LMOD1/RHOBTB1/SWAP70/CDC42EP2/DIXDC1/NTF3/SSH1/BCAS3/ICAM1/MYADM/ROCK2/RHOB/CDC42EP3/ACTR3/WIPF1/DSTN/WDR1/LIMCH1/SYNPO2/SEMA5A/EFNA5/FER/WASF1/CTGF/PDGFA/PTK2B/KANK1/TGFBR1/SPTAN1
GO:0030335	positive regulation of cell migration	370	38	3.10484e-07	5.16568e-05	PIK3CD/CYR61/F3/AKT3/SWAP70/MCAM/NTF3/ANO6/SSH1/SCARB1/ARHGEF7/HIF1A/RHOJ/CEMIP/IGF1R/STAT3/BCAS3/ICAM1/ACTN4/MYADM/ROCK2/RHOB/IGFBP5/ACKR3/SRC/WNT5A/FGF2/SEMA5A/DAB2/FER/FGF1/RIPOR2/PDGFA/HSPB1/SEMA3C/SEMA3D/PTK2B/TGFBR1
GO:0007044	cell-substrate junction assembly	84	16	3.43831e-07	5.26785e-05	PIP5K1A/SORBS1/ARHGEF7/AJUBA/FERMT2/ACTN1/GREM1/PEAK1/BCAS3/ITGB4/LAMA3/ROCK2/SRC/LIMCH1/EFNA5/PTK2B
GO:0051272	positive regulation of cellular component movement	387	39	3.531e-07	5.26785e-05	PIK3CD/CYR61/F3/AKT3/SWAP70/MCAM/NTF3/ANO6/SSH1/SCARB1/ARHGEF7/HIF1A/RHOJ/CEMIP/IGF1R/STAT3/BCAS3/ICAM1/ACTN4/TRPM4/MYADM/ROCK2/RHOB/IGFBP5/ACKR3/SRC/WNT5A/FGF2/SEMA5A/DAB2/FER/FGF1/RIPOR2/PDGFA/HSPB1/SEMA3C/SEMA3D/PTK2B/TGFBR1
GO:0022604	regulation of cell morphogenesis	372	38	3.56203e-07	5.26785e-05	FBLIM1/GBP1/BAMBI/BDNF/CDC42EP2/FGD4/SSH1/ARHGEF7/FERMT2/RHOJ/PSEN1/ATP10A/MAPT/EPB41L3/ICAM1/ZSWIM4/ANKRD27/ACTN4/MYADM/RHOB/CDC42EP3/SRC/FITM2/MYH9/TRAK1/WNT5A/ROBO2/GSK3B/PLXND1/WDR1/SEMA5A/EFNA5/EZR/SEMA3C/SEMA3D/PTK2B/KANK1/L1CAM
GO:0008202	steroid metabolic process	190	25	3.88176e-07	5.53566e-05	DHCR24/IDI1/SGPL1/LIPA/SCD/PLEKHA1/DHCR7/SC5D/HSD17B6/SCARB1/ERG28/STAT5B/LDLR/CYP1B1/OSBPL2/LSS/SREBF2/TIPARP/MSMO1/HMGCS1/STARD4/FGF1/INSIG1/FDFT1/SQLE
GO:0006695	cholesterol biosynthetic process	57	13	4.97615e-07	6.64829e-05	DHCR24/IDI1/SCD/DHCR7/SC5D/LSS/SREBF2/MSMO1/HMGCS1/FGF1/INSIG1/FDFT1/SQLE
GO:2000147	positive regulation of cell motility	377	38	4.99496e-07	6.64829e-05	PIK3CD/CYR61/F3/AKT3/SWAP70/MCAM/NTF3/ANO6/SSH1/SCARB1/ARHGEF7/HIF1A/RHOJ/CEMIP/IGF1R/STAT3/BCAS3/ICAM1/ACTN4/MYADM/ROCK2/RHOB/IGFBP5/ACKR3/SRC/WNT5A/FGF2/SEMA5A/DAB2/FER/FGF1/RIPOR2/PDGFA/HSPB1/SEMA3C/SEMA3D/PTK2B/TGFBR1
GO:0016125	sterol metabolic process	109	18	6.00219e-07	7.73121e-05	DHCR24/IDI1/LIPA/SCD/DHCR7/SC5D/SCARB1/ERG28/LDLR/CYP1B1/LSS/SREBF2/MSMO1/HMGCS1/FGF1/INSIG1/FDFT1/SQLE
GO:0044057	regulation of system process	306	33	6.35963e-07	7.93563e-05	HSPB7/KCND3/ATP2B4/PLCE1/SHANK2/ARHGAP42/CACNA1C/KCNMB4/SSH1/ATP2A2/MEF2A/SHISA9/GNAO1/MYOCD/JUP/NPTX1/ICAM1/CNN1/KCNK6/TRPM4/ROCK2/IGFBP5/MYL9/SRC/OXTR/CORIN/CAMK2D/PDE5A/FIG4/CTGF/SGK1/PTK2B/UNC13B
GO:1902905	positive regulation of supramolecular fiber organization	157	22	6.57734e-07	7.95858e-05	ARPC5/LMOD1/RHOBTB1/SWAP70/CDC42EP2/PSEN1/MAPT/ICAM1/ROCK2/CDC42EP3/ACTR3/WIPF1/DSTN/WDR1/LIMCH1/SYNPO2/SEMA5A/FER/WASF1/CTGF/PTK2B/TGFBR1
GO:0001525	angiogenesis	355	36	8.72393e-07	0.000102455	DDAH1/CYR61/F3/AKT3/MCAM/KLF5/HIF1A/RHOJ/TNFAIP2/GREM1/JUP/STAT3/PLCD3/BCAS3/KLF2/ROCK2/RHOB/CYP1B1/ACKR3/PTGIS/MYH9/WNT5A/ADAMTS9/PLXND1/FGF2/SEMA5A/FGF1/FOXC1/CTGF/THBS2/PDGFA/ITGB8/HSPB1/PTK2B/RECK/TGFBR1
GO:0034333	adherens junction assembly	80	15	9.8964e-07	0.000112904	PIP5K1A/VCL/SORBS1/ARHGEF7/AJUBA/FERMT2/ACTN1/GREM1/PEAK1/BCAS3/ROCK2/SRC/LIMCH1/EFNA5/PTK2B
GO:0051495	positive regulation of cytoskeleton organization	175	23	1.16001e-06	0.000126634	ARPC5/LMOD1/RHOBTB1/SWAP70/CDC42EP2/NTF3/MAPT/BCAS3/ICAM1/ROCK2/CDC42EP3/ACTR3/WIPF1/DSTN/WDR1/LIMCH1/SYNPO2/SEMA5A/FER/WASF1/CTGF/PTK2B/TGFBR1
GO:0007045	cell-substrate adherens junction assembly	71	14	1.20513e-06	0.000126634	PIP5K1A/SORBS1/ARHGEF7/AJUBA/FERMT2/ACTN1/GREM1/PEAK1/BCAS3/ROCK2/SRC/LIMCH1/EFNA5/PTK2B
GO:0048041	focal adhesion assembly	71	14	1.20513e-06	0.000126634	PIP5K1A/SORBS1/ARHGEF7/AJUBA/FERMT2/ACTN1/GREM1/PEAK1/BCAS3/ROCK2/SRC/LIMCH1/EFNA5/PTK2B
GO:0045766	positive regulation of angiogenesis	115	18	1.35249e-06	0.000136189	DDAH1/F3/AKT3/HIF1A/RHOJ/GREM1/JUP/STAT3/RHOB/CYP1B1/PTGIS/WNT5A/FGF2/SEMA5A/FGF1/ITGB8/HSPB1/PTK2B
GO:0120039	plasma membrane bounded cell projection morphogenesis	472	43	1.38699e-06	0.000136189	PIK3CD/NEXN/NFASC/VCL/GFRA1/BDNF/SHANK2/NTF3/NTN4/SSH1/ULK1/DCLK1/FARP1/ARHGEF7/PSEN1/NPTN/MEF2A/MAPT/NPTX1/EPB41L3/ZSWIM4/ANKRD27/KIDINS220/KLF7/SRC/ADARB1/TRAK1/WNT5A/ROBO2/GSK3B/PLXND1/PALLD/SEMA5A/EFNA5/PDLIM7/WASF1/SGK1/EZR/SEMA3C/SEMA3D/KANK1/SPTAN1/L1CAM
GO:0046890	regulation of lipid biosynthetic process	127	19	1.39839e-06	0.000136189	CYR61/IDI1/SORBS1/SCD/DHCR7/SC5D/SCARB1/LDLR/IDH1/FITM2/LSS/SREBF2/HMGCS1/STARD4/FGF1/PDGFA/INSIG1/FDFT1/SQLE
GO:0048858	cell projection morphogenesis	473	43	1.46704e-06	0.000139474	PIK3CD/NEXN/NFASC/VCL/GFRA1/BDNF/SHANK2/NTF3/NTN4/SSH1/ULK1/DCLK1/FARP1/ARHGEF7/PSEN1/NPTN/MEF2A/MAPT/NPTX1/EPB41L3/ZSWIM4/ANKRD27/KIDINS220/KLF7/SRC/ADARB1/TRAK1/WNT5A/ROBO2/GSK3B/PLXND1/PALLD/SEMA5A/EFNA5/PDLIM7/WASF1/SGK1/EZR/SEMA3C/SEMA3D/KANK1/SPTAN1/L1CAM
GO:0032535	regulation of cellular component size	289	31	1.57125e-06	0.000145907	ARPC5/LMOD1/AKT3/RHOBTB1/SWAP70/BDNF/CDC42EP2/ANO6/SSH1/MAPT/ICAM1/MYADM/CDC42EP3/ACTR3/WIPF1/DSTN/WNT5A/GSK3B/SLC12A8/WDR1/SEMA5A/EFNA5/FER/WASF1/EZR/SEMA3C/SEMA3D/PTK2B/KANK1/SPTAN1/L1CAM
GO:0003013	circulatory system process	275	30	1.63477e-06	0.000148356	HSPB7/DDAH1/KCND3/ATP2B4/ACTA2/MYOF/LRP5/ARHGAP42/CACNA1C/OLR1/KCNMB4/ATP2A2/ACTC1/MEF2A/GNAO1/JUP/ICAM1/KCNK6/PPP1R13L/TRPM4/SRC/OXTR/HEG1/CORIN/CAMK2D/PDE5A/SGCD/FOXC1/CTGF/SGK1
GO:1904018	positive regulation of vasculature development	129	19	1.78114e-06	0.000158047	DDAH1/F3/AKT3/HIF1A/RHOJ/GREM1/MYOCD/JUP/STAT3/RHOB/CYP1B1/PTGIS/WNT5A/FGF2/SEMA5A/FGF1/ITGB8/HSPB1/PTK2B
GO:0040017	positive regulation of locomotion	399	38	2.02941e-06	0.000176161	PIK3CD/CYR61/F3/AKT3/SWAP70/MCAM/NTF3/ANO6/SSH1/SCARB1/ARHGEF7/HIF1A/RHOJ/CEMIP/IGF1R/STAT3/BCAS3/ICAM1/ACTN4/MYADM/ROCK2/RHOB/IGFBP5/ACKR3/SRC/WNT5A/FGF2/SEMA5A/DAB2/FER/FGF1/RIPOR2/PDGFA/HSPB1/SEMA3C/SEMA3D/PTK2B/TGFBR1
GO:0061564	axon development	354	35	2.2335e-06	0.000189753	PIK3CD/NEXN/CAMSAP2/NFASC/VCL/GFRA1/BDNF/NTN4/SSH1/ULK1/DCLK1/PSEN1/NPTN/MAPT/NPTX1/ZSWIM4/KLF7/SRC/ADARB1/TRAK1/WNT5A/ROBO2/GSK3B/PLXND1/PALLD/SEMA5A/EFNA5/NREP/CTNNA1/PDLIM7/EZR/SEMA3C/SEMA3D/SPTAN1/L1CAM
GO:0001667	ameboidal-type cell migration	297	31	2.80317e-06	0.000233188	CAP1/PIP5K1A/AKT3/SGPL1/SCARB1/ARHGEF7/HIF1A/RHOJ/GREM1/JUP/BCAS3/ROCK2/RHOB/CYP1B1/SRC/MYH9/WNT5A/ADAMTS9/PLXND1/AMOTL2/FGF2/SEMA5A/FER/FGF1/HSPB1/SEMA3C/SEMA3D/PTK2B/KANK1/ZFAND5/TGFBR1
GO:0008015	blood circulation	268	29	2.87723e-06	0.000234465	HSPB7/DDAH1/KCND3/ATP2B4/ACTA2/MYOF/LRP5/ARHGAP42/CACNA1C/OLR1/KCNMB4/ATP2A2/ACTC1/MEF2A/GNAO1/JUP/ICAM1/KCNK6/PPP1R13L/TRPM4/SRC/OXTR/CORIN/CAMK2D/PDE5A/SGCD/FOXC1/CTGF/SGK1
GO:1902903	regulation of supramolecular fiber organization	269	29	3.10072e-06	0.000247623	ARPC5/CAMSAP2/LMOD1/RHOBTB1/SWAP70/CDC42EP2/CRYAB/SSH1/PSEN1/MAPT/ICAM1/LDLR/MYADM/ROCK2/CDC42EP3/ACTR3/WIPF1/DSTN/WDR1/LIMCH1/SYNPO2/SEMA5A/FER/WASF1/CTGF/PTK2B/KANK1/TGFBR1/SPTAN1
GO:0045765	regulation of angiogenesis	199	24	3.21686e-06	0.000251861	DDAH1/F3/AKT3/HIF1A/RHOJ/GREM1/JUP/STAT3/KLF2/ROCK2/RHOB/CYP1B1/PTGIS/WNT5A/ADAMTS9/PLXND1/FGF2/SEMA5A/FGF1/FOXC1/THBS2/ITGB8/HSPB1/PTK2B
GO:0045540	regulation of cholesterol biosynthetic process	39	10	3.36904e-06	0.000253822	IDI1/SCD/DHCR7/SC5D/LSS/SREBF2/HMGCS1/FGF1/FDFT1/SQLE
GO:0106118	regulation of sterol biosynthetic process	39	10	3.36904e-06	0.000253822	IDI1/SCD/DHCR7/SC5D/LSS/SREBF2/HMGCS1/FGF1/FDFT1/SQLE
GO:0032990	cell part morphogenesis	491	43	3.88797e-06	0.00028202	PIK3CD/NEXN/NFASC/VCL/GFRA1/BDNF/SHANK2/NTF3/NTN4/SSH1/ULK1/DCLK1/FARP1/ARHGEF7/PSEN1/NPTN/MEF2A/MAPT/NPTX1/EPB41L3/ZSWIM4/ANKRD27/KIDINS220/KLF7/SRC/ADARB1/TRAK1/WNT5A/ROBO2/GSK3B/PLXND1/PALLD/SEMA5A/EFNA5/PDLIM7/WASF1/SGK1/EZR/SEMA3C/SEMA3D/KANK1/SPTAN1/L1CAM
GO:0001501	skeletal system development	363	35	3.94866e-06	0.00028202	CYR61/MEF2D/PRELP/SGPL1/PLEKHA1/LRP5/ANO6/TMEM119/HIF1A/TTC9/PSEN1/FOXN3/GREM1/ADAMTS7/ACAN/RFLNB/IGFBP4/RASSF2/SRC/WNT5A/TIPARP/FGF2/FAT4/ANKH/NDST1/FOXC1/TFAP2A/RAB23/COL12A1/CTGF/ITGB8/INSIG1/TNFRSF11B/ZFAND5/TGFBR1
GO:0048608	reproductive structure development	302	31	3.97388e-06	0.00028202	CYR61/KDM5B/SGPL1/PLEKHA1/HIF1A/ZFP36L1/MYOCD/KRT19/STAT5B/PLCD3/GREB1L/FSTL3/ICAM1/NCOA1/IDH1/SRC/PTGIS/WNT5A/ROBO2/TIPARP/PKD2/HMGCS1/CTNNA1/ADAM19/STC2/FOXC1/FOXO3/ITGB8/WNT2/TGFBR1/MAMLD1
GO:0048812	neuron projection morphogenesis	459	41	4.04749e-06	0.00028202	PIK3CD/NEXN/NFASC/VCL/GFRA1/BDNF/SHANK2/NTF3/NTN4/SSH1/ULK1/DCLK1/FARP1/PSEN1/NPTN/MEF2A/MAPT/NPTX1/EPB41L3/ZSWIM4/ANKRD27/KIDINS220/KLF7/SRC/ADARB1/TRAK1/WNT5A/ROBO2/GSK3B/PLXND1/PALLD/SEMA5A/EFNA5/PDLIM7/WASF1/SGK1/EZR/SEMA3C/SEMA3D/SPTAN1/L1CAM
GO:0098609	cell-cell adhesion	492	43	4.09645e-06	0.00028202	FBLIM1/NEXN/CYR61/NFASC/MAP3K8/VCL/SWAP70/CTNND1/CADM1/AMIGO2/AJUBA/ZFP36L1/PSEN1/RASGRP1/NPTN/JUP/STAT5B/ACTG1/FSTL3/ICAM1/MYADM/CYP1B1/LIMS2/MYL9/SRC/MYH9/WNT5A/ROBO2/PDE5A/FAT4/PALLD/EFNA5/FER/CTNNA1/PCDHB9/PCDHGB4/ADAM19/RIPOR2/PERP/EZR/ACTB/HSPB1/L1CAM
GO:0008154	actin polymerization or depolymerization	162	21	4.23138e-06	0.000286371	CAP1/ARPC5/LMOD1/RHOBTB1/SWAP70/CDC42EP2/SSH1/ICAM1/MYADM/CDC42EP3/ACTR3/WIPF1/DSTN/WDR1/SEMA5A/FER/CAP2/WASF1/PTK2B/KANK1/SPTAN1
GO:1902652	secondary alcohol metabolic process	101	16	4.44732e-06	0.000293354	DHCR24/IDI1/SCD/DHCR7/SC5D/SCARB1/ERG28/LDLR/LSS/SREBF2/MSMO1/HMGCS1/FGF1/INSIG1/FDFT1/SQLE
GO:0090181	regulation of cholesterol metabolic process	49	11	4.4815e-06	0.000293354	IDI1/SCD/DHCR7/SC5D/LDLR/LSS/SREBF2/HMGCS1/FGF1/FDFT1/SQLE
GO:0030855	epithelial cell differentiation	381	36	4.55702e-06	0.000293487	ADAMTSL4/PIP5K1A/KDM5B/ACTA2/CPT1A/SIDT2/KRT7/KLF5/HIF1A/ZFP36L1/GREM1/MYO1E/TGFB1I1/KRTAP1-5/KRTAP2-3/KRT34/KRT19/JUP/STAT5B/ICAM1/KLF2/ZFP36/MYADM/ROCK2/LBH/WNT5A/GSK3B/HEG1/FAT4/PALLD/DAB2/FOXC1/RIPOR2/PERP/EZR/TDRD7
GO:0061458	reproductive system development	305	31	4.87727e-06	0.000309126	CYR61/KDM5B/SGPL1/PLEKHA1/HIF1A/ZFP36L1/MYOCD/KRT19/STAT5B/PLCD3/GREB1L/FSTL3/ICAM1/NCOA1/IDH1/SRC/PTGIS/WNT5A/ROBO2/TIPARP/PKD2/HMGCS1/CTNNA1/ADAM19/STC2/FOXC1/FOXO3/ITGB8/WNT2/TGFBR1/MAMLD1
GO:0006694	steroid biosynthetic process	126	18	5.1881e-06	0.000323054	DHCR24/IDI1/SCD/DHCR7/SC5D/HSD17B6/SCARB1/ERG28/OSBPL2/LSS/SREBF2/MSMO1/HMGCS1/STARD4/FGF1/INSIG1/FDFT1/SQLE
GO:0019218	regulation of steroid metabolic process	80	14	5.33287e-06	0.000323054	IDI1/SCD/DHCR7/SC5D/STAT5B/LDLR/LSS/SREBF2/HMGCS1/STARD4/FGF1/INSIG1/FDFT1/SQLE
GO:0048729	tissue morphogenesis	448	40	5.38763e-06	0.000323054	UBE4B/CYR61/KDM5B/VCL/ACTA2/LRP5/KRAS/PRICKLE1/NTN4/AJUBA/HIF1A/PSEN1/GREM1/ACTC1/TGFB1I1/ITGB4/GREB1L/RHOB/ACTG2/IGFBP5/SRC/ADARB1/WNT5A/ROBO2/HEG1/PLXND1/WDR1/PKD2/FGF2/FAT4/DAB2/GCNT4/FGF1/FOXC1/TFAP2A/COL12A1/PDGFA/SEMA3C/WNT2/TGFBR1
GO:0110053	regulation of actin filament organization	205	24	5.42064e-06	0.000323054	ARPC5/LMOD1/RHOBTB1/SWAP70/CDC42EP2/SSH1/ICAM1/MYADM/ROCK2/CDC42EP3/ACTR3/WIPF1/DSTN/WDR1/LIMCH1/SYNPO2/SEMA5A/FER/WASF1/CTGF/PTK2B/KANK1/TGFBR1/SPTAN1
GO:0031032	actomyosin structure organization	139	19	5.53325e-06	0.000324916	LMOD1/LDB3/SORBS1/ACTC1/MEF2A/TNFAIP1/KRT19/ACTG1/EPB41L3/CNN2/CNN1/ROCK2/SRC/MYH9/WDR1/LIMCH1/CTGF/PTK2B/TGFBR1
GO:0043588	skin development	165	21	5.67631e-06	0.000328486	DHCR24/PIP5K1A/KRT7/ZFP36L1/PSEN1/KRTAP1-5/KRTAP2-3/KRT34/KRT19/JUP/ITGB4/COL5A3/ZFP36/ROCK2/IGFBP5/WNT5A/PALLD/ADAMTS2/FOXC1/PERP/PDGFA
GO:0048667	cell morphogenesis involved in neuron differentiation	417	38	5.80587e-06	0.000331184	PIK3CD/NEXN/NFASC/VCL/GFRA1/BDNF/SHANK2/NTN4/SSH1/ULK1/DCLK1/FARP1/PSEN1/NPTN/MEF2A/MAPT/NPTX1/ZSWIM4/ANKRD27/KIDINS220/KLF7/SRC/ADARB1/TRAK1/WNT5A/ROBO2/GSK3B/PLXND1/PALLD/SEMA5A/EFNA5/PDLIM7/RIPOR2/EZR/SEMA3C/SEMA3D/SPTAN1/L1CAM
GO:0007409	axonogenesis	325	32	6.68899e-06	0.000374352	PIK3CD/NEXN/NFASC/VCL/GFRA1/BDNF/NTN4/SSH1/ULK1/DCLK1/PSEN1/NPTN/MAPT/NPTX1/ZSWIM4/KLF7/SRC/ADARB1/TRAK1/WNT5A/ROBO2/GSK3B/PLXND1/PALLD/SEMA5A/EFNA5/PDLIM7/EZR/SEMA3C/SEMA3D/SPTAN1/L1CAM
GO:0008064	regulation of actin polymerization or depolymerization	141	19	6.8439e-06	0.000374352	ARPC5/LMOD1/RHOBTB1/SWAP70/CDC42EP2/SSH1/ICAM1/MYADM/CDC42EP3/ACTR3/WIPF1/DSTN/WDR1/SEMA5A/FER/WASF1/PTK2B/KANK1/SPTAN1
GO:0030832	regulation of actin filament length	141	19	6.8439e-06	0.000374352	ARPC5/LMOD1/RHOBTB1/SWAP70/CDC42EP2/SSH1/ICAM1/MYADM/CDC42EP3/ACTR3/WIPF1/DSTN/WDR1/SEMA5A/FER/WASF1/PTK2B/KANK1/SPTAN1
GO:1901342	regulation of vasculature development	222	25	6.94108e-06	0.000374537	DDAH1/F3/AKT3/HIF1A/RHOJ/GREM1/MYOCD/JUP/STAT3/KLF2/ROCK2/RHOB/CYP1B1/PTGIS/WNT5A/ADAMTS9/PLXND1/FGF2/SEMA5A/FGF1/FOXC1/THBS2/ITGB8/HSPB1/PTK2B
GO:1902930	regulation of alcohol biosynthetic process	52	11	8.28678e-06	0.000441188	IDI1/SCD/DHCR7/SC5D/LSS/SREBF2/HMGCS1/FGF1/FDFT1/PTK2B/SQLE
GO:0007411	axon guidance	183	22	8.69849e-06	0.000457014	PIK3CD/NEXN/NFASC/GFRA1/BDNF/NTN4/NPTN/ZSWIM4/KLF7/SRC/WNT5A/ROBO2/PLXND1/PALLD/SEMA5A/EFNA5/PDLIM7/EZR/SEMA3C/SEMA3D/SPTAN1/L1CAM
GO:0097485	neuron projection guidance	184	22	9.50071e-06	0.000486089	PIK3CD/NEXN/NFASC/GFRA1/BDNF/NTN4/NPTN/ZSWIM4/KLF7/SRC/WNT5A/ROBO2/PLXND1/PALLD/SEMA5A/EFNA5/PDLIM7/EZR/SEMA3C/SEMA3D/SPTAN1/L1CAM
GO:0090130	tissue migration	226	25	9.51525e-06	0.000486089	AKT3/ACTA2/SCARB1/HIF1A/RHOJ/GREM1/ACTC1/JUP/BCAS3/ROCK2/RHOB/CYP1B1/ACTG2/SRC/MYH9/WNT5A/ADAMTS9/PLXND1/FGF2/SEMA5A/FGF1/HSPB1/PTK2B/KANK1/TGFBR1
GO:0030216	keratinocyte differentiation	84	14	9.61709e-06	0.000486089	PIP5K1A/KRT7/ZFP36L1/KRTAP1-5/KRTAP2-3/KRT34/KRT19/JUP/ZFP36/ROCK2/WNT5A/PALLD/FOXC1/PERP
GO:0008610	lipid biosynthetic process	493	42	1.00387e-05	0.000501056	PIK3CD/ELOVL1/DHCR24/CYR61/PIP5K1A/IDI1/HACD1/SGPL1/PLCE1/SORBS1/SCD/PLEKHA1/FADS2/FADS1/DHCR7/SC5D/DGKA/HSD17B6/SCARB1/AJUBA/ERG28/SLC44A2/LDLR/IDH1/FITM2/PTGIS/OSBPL2/LSS/SREBF2/PCYT1A/FGF2/MSMO1/HMGCS1/STARD4/FGF1/FIG4/SERINC1/SERAC1/PDGFA/INSIG1/FDFT1/SQLE
GO:0050810	regulation of steroid biosynthetic process	63	12	1.01771e-05	0.000501693	IDI1/SCD/DHCR7/SC5D/LSS/SREBF2/HMGCS1/STARD4/FGF1/INSIG1/FDFT1/SQLE
GO:0043542	endothelial cell migration	159	20	1.13074e-05	0.000549004	AKT3/SCARB1/HIF1A/RHOJ/GREM1/JUP/BCAS3/ROCK2/RHOB/CYP1B1/MYH9/WNT5A/ADAMTS9/PLXND1/FGF2/SEMA5A/FGF1/HSPB1/PTK2B/TGFBR1
GO:1901615	organic hydroxy compound metabolic process	318	31	1.14118e-05	0.000549004	DHCR24/IDI1/LIPA/MYOF/PLCE1/SCD/INPP5A/DHCR7/SC5D/SCARB1/HIF1A/ERG28/PLCD3/LDLR/CYP1B1/OSBPL2/LSS/SREBF2/WNT5A/FGF2/MSMO1/HMGCS1/GCNT4/STARD4/FGF1/INSIG1/FDFT1/PTK2B/SQLE/ALDH1B1/ALDH1A1
GO:0051146	striated muscle cell differentiation	173	21	1.19647e-05	0.000568752	SORT1/LMOD1/LDB3/MYOF/BDNF/EHD1/KRAS/GREM1/ACTC1/MEF2A/MYOCD/KRT19/ACTG1/IGFBP5/MYH9/WDR1/SORBS2/RBM24/RIPOR2/MYORG/MORF4L2
GO:1903522	regulation of blood circulation	134	18	1.24616e-05	0.0005854	HSPB7/KCND3/ATP2B4/ARHGAP42/CACNA1C/KCNMB4/ATP2A2/MEF2A/GNAO1/JUP/ICAM1/KCNK6/TRPM4/OXTR/CORIN/CAMK2D/PDE5A/CTGF
GO:0030048	actin filament-based movement	75	13	1.28675e-05	0.000597443	FNBP1L/KCND3/CACNA1C/ACTC1/MYO1E/JUP/TPM4/ACTN4/TRPM4/WIPF1/MYH9/CAMK2D/MYO6
GO:0008203	cholesterol metabolic process	98	15	1.35712e-05	0.000616193	DHCR24/IDI1/SCD/DHCR7/SC5D/SCARB1/LDLR/LSS/SREBF2/MSMO1/HMGCS1/FGF1/INSIG1/FDFT1/SQLE
GO:0060537	muscle tissue development	260	27	1.358e-05	0.000616193	UBE4B/MEF2D/KCNK2/KLF5/FOS/GREM1/ACTC1/MEF2A/MYOCD/PPP1R13L/IGFBP5/JPH2/WNT5A/ADAMTS9/HEG1/TIPARP/PKD2/FGF2/SORBS2/FOXC1/RBM24/RIPOR2/SEMA3C/WNT2/MYORG/ZFAND5/TGFBR1
GO:0006066	alcohol metabolic process	232	25	1.50256e-05	0.000674128	DHCR24/IDI1/MYOF/PLCE1/SCD/INPP5A/DHCR7/SC5D/SCARB1/ERG28/PLCD3/LDLR/CYP1B1/LSS/SREBF2/FGF2/MSMO1/HMGCS1/FGF1/INSIG1/FDFT1/PTK2B/SQLE/ALDH1B1/ALDH1A1
GO:0006897	endocytosis	469	40	1.60337e-05	0.00071136	TINAGL1/CAP1/DNAJC6/FNBP1L/SORT1/PIP5K1A/ARPC5/RHOBTB1/EHD1/LRP5/NTF3/ANO6/SCARB1/HEATR5A/RHOJ/GREM1/MYO1E/ACTG1/COLEC12/LDLR/ACTN4/EHBP1/ACTR3/WIPF1/ACKR3/SRC/ITSN1/MYH9/WNT5A/ACKR4/CFI/PRSS12/DAB2/PDLIM7/MYO6/WASF1/EZR/ACTB/FNBP1/GPR107
GO:0003015	heart process	137	18	1.69764e-05	0.000739679	HSPB7/KCND3/ATP2B4/CACNA1C/ATP2A2/ACTC1/MEF2A/GNAO1/JUP/KCNK6/PPP1R13L/TRPM4/SRC/CORIN/CAMK2D/PDE5A/SGCD/CTGF
GO:0071363	cellular response to growth factor stimulus	487	41	1.70424e-05	0.000739679	CYR61/SORT1/KDM5B/BAMBI/MYOF/BDNF/EHD1/NTF3/FERMT2/HIF1A/ZFP36L1/FOS/GREM1/RNF111/NPTN/ADAMTS7/TGFB1I1/MTSS1L/MYOCD/STAT5B/MAPT/TOB1/FSTL3/ZFP36/KIDINS220/SRC/WNT5A/FSTL1/FGF2/FAT4/DAB2/NREP/FGF1/NDST1/FOXC1/FOXO3/WASF1/CTGF/HSPB1/WNT2/TGFBR1
GO:0046165	alcohol biosynthetic process	112	16	1.72731e-05	0.000741628	DHCR24/IDI1/SCD/DHCR7/SC5D/ERG28/LSS/SREBF2/FGF2/MSMO1/HMGCS1/FGF1/INSIG1/FDFT1/PTK2B/SQLE
GO:0045596	negative regulation of cell differentiation	455	39	1.83227e-05	0.000778326	GBP1/SORT1/BDNF/LRP5/DIXDC1/KRAS/PRICKLE1/ZFP36L1/PSEN1/KLF13/GREM1/ADAMTS7/TGFB1I1/RFLNB/MYOCD/STAT5B/STAT3/TOB1/FSTL3/LDLR/ACTN4/ZFP36/TRPM4/LBH/IGFBP5/WNT5A/GSK3B/SEMA5A/EFNA5/CTNNA1/DAAM2/FOXO3/SEMA3C/SEMA3D/INSIG1/PTK2B/ZHX2/KANK1/TGFBR1
GO:0035637	multicellular organismal signaling	78	13	1.9971e-05	0.000839413	KCND3/ATP2B4/NFASC/CACNA1C/KCNMB4/ATP2A2/MEF2A/JUP/KCNK6/TRPM4/CORIN/CAMK2D/GRIK2
GO:0040008	regulation of growth	493	41	2.2733e-05	0.000945551	CYR61/KCNK2/SGPL1/PLCE1/BDNF/RASGRP2/CRYAB/LATS2/HIF1A/FBLN5/GREM1/WFDC1/MYOCD/IGFBP4/STAT5B/STAT3/MAPT/EPB41L3/CRIM1/IGFBP5/WNT5A/GSK3B/CAMK2D/FGF2/SEMA5A/EFNA5/STC2/FOXC1/CTGF/SGK1/EZR/SEMA3C/SEMA3D/WNT2/PTK2B/TGFBR1/GPR21/WWC3/MORF4L2/FHL1/L1CAM
GO:0010595	positive regulation of endothelial cell migration	80	13	2.64327e-05	0.0010881	AKT3/SCARB1/HIF1A/RHOJ/BCAS3/ROCK2/RHOB/WNT5A/FGF2/SEMA5A/FGF1/HSPB1/PTK2B
GO:0030502	negative regulation of bone mineralization	10	5	2.7408e-05	0.00111674	HIF1A/GREM1/RFLNB/TRPM4/PTK2B
GO:0048008	platelet-derived growth factor receptor signaling pathway	49	10	2.98224e-05	0.00116914	F3/SGPL1/PLEKHA1/MYO1E/MYOCD/SRC/TIPARP/FER/PDGFA/ZFAND5
GO:0048589	developmental growth	465	39	2.99722e-05	0.00116914	KDM5B/KCNK2/SGPL1/VCL/PLEKHA1/BDNF/SHANK2/DHCR7/ULK1/LATS2/DCLK1/ZFP36L1/STAT5B/STAT3/MAPT/KLF2/PPP1R13L/ADARB1/WNT5A/GSK3B/HEG1/FGF2/SORBS2/SEMA5A/EFNA5/FGF1/STC2/FOXC1/COL12A1/FOXO3/WASF1/EZR/SEMA3C/SEMA3D/WNT2/TGFBR1/GPR21/WWC3/L1CAM
GO:0050877	nervous system process	465	39	2.99722e-05	0.00116914	NFASC/KCNK2/BDNF/SHANK2/NTF3/KRAS/KCNMB4/SSH1/HIF1A/PSEN1/FOS/NPTN/CEMIP/SHISA9/MAPT/RGS9/NPTX1/PIEZO2/ATP8B1/OLFM2/ICAM1/LDLR/CYP1B1/GPR155/SRC/ADARB1/OXTR/GSK3B/WDR1/USP53/TFAP2A/RIPOR2/MYO6/GRIK2/FIG4/SGK1/PTK2B/UNC13B/GRIA3
GO:0008360	regulation of cell shape	117	16	3.01026e-05	0.00116914	FBLIM1/BAMBI/CDC42EP2/FGD4/FERMT2/RHOJ/ATP10A/EPB41L3/ICAM1/RHOB/CDC42EP3/MYH9/PLXND1/WDR1/EZR/PTK2B
GO:0070168	negative regulation of biomineral tissue development	16	6	3.01581e-05	0.00116914	HIF1A/GREM1/RFLNB/TRPM4/ROCK2/PTK2B
GO:0060047	heart contraction	130	17	3.08619e-05	0.00118492	HSPB7/KCND3/ATP2B4/CACNA1C/ATP2A2/ACTC1/MEF2A/GNAO1/JUP/KCNK6/PPP1R13L/TRPM4/CORIN/CAMK2D/PDE5A/SGCD/CTGF
GO:0001503	ossification	273	27	3.26183e-05	0.00124043	CYR61/SORT1/TUFT1/MEF2D/LRP5/ANO6/TMEM119/HIF1A/GREM1/RFLNB/TOB1/FSTL3/TPM4/TRPM4/IGFBP5/RASSF2/TP53INP2/MN1/WNT5A/FAT4/ANKH/VCAN/PDLIM7/FOXC1/TFAP2A/CTGF/PTK2B
GO:0006937	regulation of muscle contraction	82	13	3.46529e-05	0.00130537	PLCE1/ARHGAP42/CACNA1C/ATP2A2/MYOCD/JUP/CNN1/TRPM4/MYL9/OXTR/CAMK2D/PDE5A/CTGF
GO:0007507	heart development	404	35	3.98529e-05	0.00148722	UBE4B/HSPB7/CYR61/MEF2D/KCNK2/PLCE1/CACNA1C/PRICKLE1/HIF1A/ZFP36L1/PSEN1/GREM1/ACTC1/ACAN/MEF2A/MYOCD/GREB1L/PPP1R13L/JPH2/OXTR/WNT5A/ADAMTS9/ROBO2/HEG1/PLXND1/PKD2/FGF2/FAT4/SORBS2/NDST1/FOXC1/RBM24/SEMA3C/WNT2/TGFBR1
GO:0007163	establishment or maintenance of cell polarity	161	19	4.59946e-05	0.00170052	CAP1/ARPC5/RHOJ/BCAS3/ROCK2/RHOB/ACTR3/PARD3B/MYH9/WNT5A/GSK3B/AMOTL2/WDR1/CTNNA1/CAP2/RIPOR2/CYTH3/PTK2B/KANK1
GO:1901617	organic hydroxy compound biosynthetic process	162	19	5.01162e-05	0.00183591	DHCR24/IDI1/SCD/DHCR7/SC5D/ERG28/OSBPL2/LSS/SREBF2/WNT5A/FGF2/MSMO1/HMGCS1/STARD4/FGF1/INSIG1/FDFT1/PTK2B/SQLE
GO:0019216	regulation of lipid metabolic process	280	27	5.08201e-05	0.00184477	CYR61/IDI1/SORBS1/SCD/FADS1/CPT1A/DHCR7/SC5D/SCARB1/STAT5B/LDLR/NCOA1/IDH1/SRC/FITM2/LSS/SREBF2/FGF2/HMGCS1/STARD4/FGF1/PDGFA/INSIG1/FDFT1/PTK2B/PDP1/SQLE
GO:0051493	regulation of cytoskeleton organization	410	35	5.39619e-05	0.00194117	NEXN/ARPC5/CAMSAP2/LMOD1/RHOBTB1/SWAP70/CDC42EP2/DIXDC1/NTF3/SSH1/MAPT/BCAS3/ICAM1/MYADM/ROCK2/RHOB/CDC42EP3/ACTR3/WIPF1/DSTN/GSK3B/WDR1/LIMCH1/SYNPO2/SEMA5A/EFNA5/FER/WASF1/CTGF/PDGFA/GNAI1/PTK2B/KANK1/TGFBR1/SPTAN1
GO:0060485	mesenchyme development	192	21	5.7871e-05	0.0020632	BAMBI/ACTA2/HIF1A/ZFP36L1/GREM1/ACTC1/TGFB1I1/RFLNB/ACTG2/WNT5A/ROBO2/GSK3B/PKD2/SEMA5A/DAB2/FOXC1/RBM24/SEMA3C/SEMA3D/WNT2/TGFBR1
GO:0090257	regulation of muscle system process	137	17	6.08149e-05	0.00214897	ATP2B4/PLCE1/ARHGAP42/CACNA1C/ATP2A2/MEF2A/MYOCD/JUP/CNN1/TRPM4/ROCK2/IGFBP5/MYL9/OXTR/CAMK2D/PDE5A/CTGF
GO:0062012	regulation of small molecule metabolic process	253	25	6.46165e-05	0.00226328	ATP2B4/IDI1/SORBS1/SCD/CPT1A/DHCR7/SC5D/HIF1A/IGFBP4/STAT3/LDLR/IGFBP5/SRC/LSS/SREBF2/GSK3B/HMGCS1/STARD4/FGF1/INSIG1/PPP1R3B/FDFT1/PTK2B/PDP1/SQLE
GO:0042391	regulation of membrane potential	225	23	7.51435e-05	0.00260911	KCND3/KCNK2/SHANK2/CACNA1C/KCNMB4/SSH1/ATP2A2/PSEN1/JUP/MAPT/PIEZO2/KCNK6/TRPM4/SRC/GSK3B/WDR1/CAMK2D/USP53/GRIK2/PTK2B/UNC13B/GRIA3/FHL1
GO:0048705	skeletal system morphogenesis	167	19	7.60579e-05	0.0026181	MEF2D/SGPL1/PLEKHA1/LRP5/PSEN1/FOXN3/GREM1/ACAN/RFLNB/TIPARP/NDST1/FOXC1/TFAP2A/RAB23/COL12A1/CTGF/INSIG1/ZFAND5/TGFBR1
GO:0016049	cell growth	369	32	8.38607e-05	0.00286202	CYR61/VCL/PLCE1/BDNF/RASGRP2/CRYAB/ULK1/DCLK1/FBLN5/GREM1/WFDC1/MYOCD/IGFBP4/MAPT/EPB41L3/CRIM1/IGFBP5/WNT5A/GSK3B/CAMK2D/SORBS2/SEMA5A/EFNA5/WASF1/CTGF/SGK1/SEMA3C/SEMA3D/PTK2B/TGFBR1/FHL1/L1CAM
GO:0042692	muscle cell differentiation	242	24	8.52175e-05	0.00288367	SORT1/LMOD1/LDB3/MYOF/BDNF/EHD1/KRAS/ATP2A2/GREM1/ACTC1/MEF2A/MYOCD/KRT19/ACTG1/OLFM2/IGFBP5/MYH9/WDR1/SORBS2/CTNNA1/RBM24/RIPOR2/MYORG/MORF4L2
GO:0051271	negative regulation of cellular component movement	228	23	9.20761e-05	0.00308958	VCL/ACTN1/GREM1/MYOCD/JUP/STAT3/ACTN4/RHOB/CYP1B1/IGFBP5/ADARB1/WNT5A/ADAMTS9/LIMCH1/FGF2/SEMA5A/CTNNA1/RIPOR2/FOXO3/SEMA3C/SEMA3D/KANK1/RECK
GO:0070167	regulation of biomineral tissue development	56	10	9.92066e-05	0.0033011	ANO6/TMEM119/HIF1A/GREM1/RFLNB/TRPM4/ROCK2/ANKH/TFAP2A/PTK2B
GO:0009913	epidermal cell differentiation	116	15	0.000102027	0.0033669	PIP5K1A/KRT7/ZFP36L1/KRTAP1-5/KRTAP2-3/KRT34/KRT19/JUP/ZFP36/ROCK2/WNT5A/PALLD/FOXC1/RIPOR2/PERP
GO:0030199	collagen fibril organization	46	9	0.000105708	0.00345977	ADAMTS14/GREM1/ACAN/COL5A3/CYP1B1/ADAMTS2/FOXC1/COL12A1/TGFBR1
GO:0003205	cardiac chamber development	130	16	0.00010988	0.00356707	UBE4B/CYR61/KCNK2/HIF1A/MYOCD/GREB1L/PPP1R13L/WNT5A/ROBO2/HEG1/PLXND1/NDST1/FOXC1/SEMA3C/WNT2/TGFBR1
GO:0060070	canonical Wnt signaling pathway	217	22	0.000121107	0.00389479	BAMBI/CTNND1/LRP5/DIXDC1/PRICKLE1/LATS2/PSEN1/GREM1/IGFBP4/JUP/TRPM4/SRC/WNT5A/GSK3B/SEMA5A/DAB2/DAAM2/FOXO3/WNT2/KANK1/RECK/TLE4
GO:0003006	developmental process involved in reproduction	427	35	0.000121926	0.00389479	CYR61/KDM5B/SGPL1/PLEKHA1/TMEM119/HIF1A/HSPA2/ZFP36L1/MYOCD/KRT19/STAT5B/PLCD3/GREB1L/FSTL3/ICAM1/NCOA1/IDH1/SRC/PTGIS/WNT5A/ROBO2/TIPARP/PKD2/PDE5A/HMGCS1/CTNNA1/ADAM19/STC2/FOXC1/FOXO3/ITGB8/WNT2/PTK2B/TGFBR1/MAMLD1
GO:0061337	cardiac conduction	58	10	0.000134822	0.00426349	KCND3/ATP2B4/CACNA1C/ATP2A2/MEF2A/JUP/KCNK6/TRPM4/CORIN/CAMK2D
GO:0046660	female sex differentiation	81	12	0.000135603	0.00426349	SGPL1/PLEKHA1/STAT5B/ICAM1/IDH1/SRC/WNT5A/ROBO2/TIPARP/CTNNA1/FOXC1/FOXO3
GO:0030278	regulation of ossification	133	16	0.000144183	0.00442864	CYR61/LRP5/ANO6/TMEM119/HIF1A/GREM1/RFLNB/TOB1/TRPM4/IGFBP5/RASSF2/WNT5A/ANKH/PDLIM7/TFAP2A/PTK2B
GO:0030323	respiratory tube development	133	16	0.000144183	0.00442864	LIPA/DHCR7/KRAS/CRISPLD2/MYOCD/FSTL3/KLF2/IGFBP5/WNT5A/HEG1/FGF1/ADAMTS2/CTGF/HECA/PDGFA/WNT2
GO:0050920	regulation of chemotaxis	133	16	0.000144183	0.00442864	F3/SWAP70/NTF3/ANO6/GREM1/ZSWIM4/WNT5A/ROBO2/FGF2/SEMA5A/FGF1/RIPOR2/HSPB1/SEMA3C/SEMA3D/PTK2B
GO:0010469	regulation of signaling receptor activity	235	23	0.000145465	0.0044339	BDNF/CDC42EP2/SHANK2/NTF3/GPRC5A/PSEN1/GREM1/SHISA9/MAPT/RGS9/NPTX1/SECTM1/SRC/WNT5A/FGF2/FGF1/STC2/CTGF/PDGFA/WNT2/PTK2B/TNFRSF11B/DAPK1
GO:0030500	regulation of bone mineralization	48	9	0.000149319	0.00447794	ANO6/TMEM119/HIF1A/GREM1/RFLNB/TRPM4/ANKH/TFAP2A/PTK2B
GO:0008585	female gonad development	70	11	0.000149755	0.00447794	SGPL1/PLEKHA1/STAT5B/ICAM1/IDH1/SRC/ROBO2/TIPARP/CTNNA1/FOXC1/FOXO3
GO:0061572	actin filament bundle organization	120	15	0.000150274	0.00447794	SORBS1/SWAP70/ACTN1/RFLNB/TNFAIP1/ACTN4/ROCK2/RHOB/SRC/LIMCH1/SYNPO2/CTGF/EZR/PTK2B/TGFBR1
GO:0061138	morphogenesis of a branching epithelium	134	16	0.000157527	0.00465931	KDM5B/LRP5/KRAS/NTN4/GREM1/GREB1L/SRC/WNT5A/PLXND1/PKD2/FGF2/FAT4/FGF1/PDGFA/SEMA3C/WNT2
GO:0003231	cardiac ventricle development	95	13	0.000164709	0.0048359	UBE4B/CYR61/KCNK2/HIF1A/MYOCD/GREB1L/PPP1R13L/WNT5A/ROBO2/HEG1/FOXC1/SEMA3C/TGFBR1
GO:0071695	anatomical structure maturation	108	14	0.000168087	0.00484723	NFASC/ANO6/NTN4/HIF1A/GREM1/RFLNB/KLF2/FARP2/WNT5A/FAT4/FOXO3/PTK2B/RECK/PTBP3
GO:0010631	epithelial cell migration	222	22	0.000168737	0.00484723	AKT3/SCARB1/HIF1A/RHOJ/GREM1/JUP/BCAS3/ROCK2/RHOB/CYP1B1/SRC/MYH9/WNT5A/ADAMTS9/PLXND1/FGF2/SEMA5A/FGF1/HSPB1/PTK2B/KANK1/TGFBR1
GO:0090132	epithelium migration	222	22	0.000168737	0.00484723	AKT3/SCARB1/HIF1A/RHOJ/GREM1/JUP/BCAS3/ROCK2/RHOB/CYP1B1/SRC/MYH9/WNT5A/ADAMTS9/PLXND1/FGF2/SEMA5A/FGF1/HSPB1/PTK2B/KANK1/TGFBR1
GO:0072001	renal system development	223	22	0.000180041	0.00513501	SGPL1/ACTA2/PLCE1/GREM1/MYO1E/GLIS2/MYOCD/ITGB4/GREB1L/FSTL3/WNT5A/ROBO2/TIPARP/PKD2/FGF2/FAT4/GCNT4/FGF1/FOXC1/TFAP2A/PDGFA/TGFBR1
GO:0008544	epidermis development	193	20	0.000181896	0.00515115	PIP5K1A/KRT7/ATP2A2/ZFP36L1/KRTAP1-5/KRTAP2-3/KRT34/KRT19/JUP/LAMA3/ZFP36/ROCK2/IGFBP5/WNT5A/PALLD/FOXC1/RIPOR2/CTGF/PERP/PDGFA
GO:0009791	post-embryonic development	72	11	0.000193897	0.0054142	KDM5B/SGPL1/PLEKHA1/DHCR7/PSEN1/MYO1E/PPP1R13L/HEG1/TIPARP/SEMA3C/TGFBR1
GO:0046545	development of primary female sexual characteristics	72	11	0.000193897	0.0054142	SGPL1/PLEKHA1/STAT5B/ICAM1/IDH1/SRC/ROBO2/TIPARP/CTNNA1/FOXC1/FOXO3
GO:0010594	regulation of endothelial cell migration	123	15	0.000198438	0.00550253	AKT3/SCARB1/HIF1A/RHOJ/JUP/BCAS3/ROCK2/RHOB/WNT5A/ADAMTS9/FGF2/SEMA5A/FGF1/HSPB1/PTK2B
GO:0048738	cardiac muscle tissue development	137	16	0.000204225	0.0055931	UBE4B/KCNK2/GREM1/ACTC1/MEF2A/MYOCD/PPP1R13L/JPH2/WNT5A/ADAMTS9/HEG1/FGF2/SORBS2/FOXC1/WNT2/TGFBR1
GO:0008016	regulation of heart contraction	110	14	0.000204647	0.0055931	HSPB7/KCND3/ATP2B4/CACNA1C/ATP2A2/MEF2A/GNAO1/JUP/KCNK6/TRPM4/CORIN/CAMK2D/PDE5A/CTGF
GO:0030001	metal ion transport	456	36	0.000205907	0.0055931	NIPAL3/KCND3/ATP2B4/KCNK2/PSEN2/CACNA1C/ABCC9/ANO6/SLC38A1/KCNMB4/ATP2A2/NDFIP2/HSPA2/PSEN1/CEMIP/GNAO1/ATP6V0A1/RGS9/ICAM1/KCNK6/ACTN4/TRPM4/JPH2/SLC12A8/PKD2/CAMK2D/FGF2/NIPAL4/STC2/CTGF/SGK1/ATP6V1B2/PTK2B/SLC20A2/STOM/FHL1
GO:0048638	regulation of developmental growth	226	22	0.000218071	0.00588348	KCNK2/SGPL1/BDNF/LATS2/STAT5B/STAT3/MAPT/WNT5A/GSK3B/FGF2/SEMA5A/EFNA5/STC2/FOXC1/EZR/SEMA3C/SEMA3D/WNT2/TGFBR1/GPR21/WWC3/L1CAM
GO:0071407	cellular response to organic cyclic compound	390	32	0.000233316	0.00625255	ATP2B4/SSH1/KLF5/ZFP36L1/TGFB1I1/JUP/STAT3/COLEC12/RIOK3/ICAM1/KLF2/ZFP36/TRPM4/ROCK2/NCOA1/LBH/CYP1B1/IGFBP5/SRC/TIPARP/PKD2/DAB2/HMGCS1/EFNA5/CTNNA1/CREBRF/FOXO3/EZR/ACTB/GNAI1/INSIG1/KLF9
GO:0060828	regulation of canonical Wnt signaling pathway	182	19	0.000238281	0.00634305	BAMBI/CTNND1/PRICKLE1/LATS2/PSEN1/GREM1/IGFBP4/JUP/TRPM4/SRC/WNT5A/GSK3B/SEMA5A/DAB2/DAAM2/FOXO3/KANK1/RECK/TLE4
GO:0010634	positive regulation of epithelial cell migration	113	14	0.000272261	0.00715167	AKT3/SCARB1/HIF1A/RHOJ/BCAS3/ROCK2/RHOB/SRC/WNT5A/FGF2/SEMA5A/FGF1/HSPB1/PTK2B
GO:0008209	androgen metabolic process	15	5	0.000274031	0.00715167	SGPL1/PLEKHA1/HSD17B6/SCARB1/TIPARP
GO:0098901	regulation of cardiac muscle cell action potential	15	5	0.000274031	0.00715167	CACNA1C/ATP2A2/JUP/TRPM4/CAMK2D
GO:0045216	cell-cell junction organization	100	13	0.000277189	0.00717971	NFASC/VCL/CTNND1/JUP/EPB41L3/ACTN4/ROCK2/LIMS2/HEG1/WDR1/CTNNA1/PERP/TGFBR1
GO:0030838	positive regulation of actin filament polymerization	75	11	0.0002805	0.00717971	ARPC5/LMOD1/RHOBTB1/CDC42EP2/ICAM1/CDC42EP3/ACTR3/WIPF1/FER/WASF1/PTK2B
GO:0034446	substrate adhesion-dependent cell spreading	75	11	0.0002805	0.00717971	GBP1/ARHGEF7/FERMT2/PEAK1/ACTN4/MYADM/ANTXR1/SRC/EFNA5/FER/KANK1
GO:0009611	response to wounding	412	33	0.000290821	0.00739647	PIK3CD/CYR61/F3/KCNK2/VCL/MYOF/EHD1/MCAM/A2M/ANO6/DGKA/SCARB1/AJUBA/HIF1A/ZFP36L1/WFDC1/ITGB4/ACTG1/ZFP36/MYL9/SRC/MYH9/WNT5A/FGF2/NREP/CTNNA1/ENPP4/CTGF/PDGFA/ACTB/HSPB1/KANK1/TGFBR1
GO:0014706	striated muscle tissue development	247	23	0.00030264	0.00764837	UBE4B/MEF2D/KCNK2/KLF5/FOS/GREM1/ACTC1/MEF2A/MYOCD/PPP1R13L/JPH2/WNT5A/ADAMTS9/HEG1/FGF2/SORBS2/FOXC1/RBM24/RIPOR2/SEMA3C/WNT2/MYORG/TGFBR1
GO:2000377	regulation of reactive oxygen species metabolic process	128	15	0.000308536	0.00774832	DDAH1/ATP2B4/CRYAB/HIF1A/FBLN5/STAT3/MAPT/ICAM1/KLF2/CYP1B1/PTGIS/PKD2/TFAP2A/FOXO3/PTK2B
GO:1990090	cellular response to nerve growth factor stimulus	42	8	0.000310664	0.00775301	SORT1/BDNF/EHD1/NTF3/MAPT/KIDINS220/FOXO3/WASF1
GO:0030324	lung development	129	15	0.000335954	0.00833209	LIPA/DHCR7/KRAS/CRISPLD2/MYOCD/FSTL3/KLF2/IGFBP5/WNT5A/HEG1/FGF1/ADAMTS2/CTGF/PDGFA/WNT2
GO:0001558	regulation of cell growth	314	27	0.000341923	0.00842777	CYR61/PLCE1/BDNF/RASGRP2/CRYAB/FBLN5/GREM1/WFDC1/MYOCD/IGFBP4/MAPT/EPB41L3/CRIM1/IGFBP5/WNT5A/GSK3B/CAMK2D/SEMA5A/EFNA5/CTGF/SGK1/SEMA3C/SEMA3D/PTK2B/TGFBR1/FHL1/L1CAM
GO:0001763	morphogenesis of a branching structure	144	16	0.000362262	0.00887431	KDM5B/LRP5/KRAS/NTN4/GREM1/GREB1L/SRC/WNT5A/PLXND1/PKD2/FGF2/FAT4/FGF1/PDGFA/SEMA3C/WNT2
GO:1990089	response to nerve growth factor	43	8	0.000367836	0.00894789	SORT1/BDNF/EHD1/NTF3/MAPT/KIDINS220/FOXO3/WASF1
GO:0050919	negative chemotaxis	33	7	0.000369747	0.00894789	WNT5A/ROBO2/SEMA5A/EFNA5/PDGFA/SEMA3C/SEMA3D
GO:0010810	regulation of cell-substrate adhesion	159	17	0.000378486	0.00910418	CYR61/GBP1/RSU1/ARHGEF7/GREM1/PEAK1/JUP/BCAS3/ACTN4/MYADM/ROCK2/SRC/GSK3B/LIMCH1/EFNA5/PTK2B/KANK1
GO:0019722	calcium-mediated signaling	117	14	0.000391607	0.00930765	GBP1/ATP2B4/PLCE1/CACNA1C/ATP2A2/MAPT/TRPM4/ACKR3/JPH2/GSK3B/ACKR4/PKD2/CAMK2D/PTK2B
GO:0051017	actin filament bundle assembly	117	14	0.000391607	0.00930765	SORBS1/SWAP70/ACTN1/TNFAIP1/ACTN4/ROCK2/RHOB/SRC/LIMCH1/SYNPO2/CTGF/EZR/PTK2B/TGFBR1
GO:0030155	regulation of cell adhesion	455	35	0.000410261	0.00969333	CYR61/GBP1/MUC1/RSU1/APBB1IP/MAP3K8/SWAP70/NUAK1/ARHGEF7/GREM1/RASGRP1/PEAK1/JUP/STAT5B/BCAS3/LAMA3/FSTL3/ICAM1/ACTN4/MYADM/ROCK2/CYP1B1/SRC/WNT5A/GSK3B/PLXND1/LIMCH1/PDE5A/SEMA5A/EFNA5/ADAM19/RIPOR2/CYTH3/PTK2B/KANK1
GO:0044089	positive regulation of cellular component biogenesis	403	32	0.000417664	0.00981019	FNBP1L/ARPC5/LMOD1/RHOBTB1/SWAP70/BDNF/CDC42EP2/AMIGO2/ULK1/AJUBA/BMF/MAPT/BCAS3/ICAM1/ROCK2/CDC42EP3/ACTR3/WIPF1/SRC/OXTR/GSK3B/LIMCH1/SYNPO2/FNIP2/EFNA5/FER/RIPOR2/WASF1/CTGF/PTK2B/UNC13B/TGFBR1
GO:0031424	keratinization	34	7	0.000448949	0.0104552	KRT7/KRTAP1-5/KRTAP2-3/KRT34/KRT19/JUP/PERP
GO:0040013	negative regulation of locomotion	238	22	0.000450361	0.0104552	VCL/GREM1/MYOCD/JUP/STAT3/RHOB/CYP1B1/IGFBP5/ADARB1/WNT5A/ADAMTS9/ROBO2/LIMCH1/FGF2/SEMA5A/CTNNA1/RIPOR2/FOXO3/SEMA3C/SEMA3D/KANK1/RECK
GO:0010927	cellular component assembly involved in morphogenesis	67	10	0.000456723	0.010481	LMOD1/NFASC/LDB3/ACTC1/MEF2A/KRT19/ACTG1/EPB41L3/WDR1/FIG4
GO:0060840	artery development	67	10	0.000456723	0.010481	AKT3/PRICKLE1/MYOCD/ADAMTS9/ROBO2/PLXND1/PKD2/NDST1/FOXC1/TGFBR1
GO:0097581	lamellipodium organization	68	10	0.000515734	0.0117676	ARPC5/VCL/SSH1/ARHGEF7/AJUBA/MTSS1L/SRC/FER/WASF1/KANK1
GO:0071498	cellular response to fluid shear stress	17	5	0.000526517	0.0118779	KLF2/SRC/SREBF2/PKD2/PTK2B
GO:0086091	regulation of heart rate by cardiac conduction	17	5	0.000526517	0.0118779	KCND3/CACNA1C/JUP/TRPM4/CAMK2D
GO:0038180	nerve growth factor signaling pathway	10	4	0.000532387	0.011878	SORT1/BDNF/NTF3/KIDINS220
GO:0050808	synapse organization	257	23	0.000532473	0.011878	NFASC/BDNF/SHANK2/AMIGO2/TUBA1A/SSH1/FARP1/ACTN1/PSEN1/NPTN/IGF1R/MAPT/OXTR/WNT5A/ROBO2/PLXND1/EFNA5/PCDHB9/WASF1/ACTB/NDRG1/UNC13B/L1CAM
GO:0007517	muscle organ development	274	24	0.000553849	0.0122862	UBE4B/MEF2D/KCNK2/MKX/CRYAB/KLF5/FOS/GREM1/ACTC1/MEF2A/MYOCD/JPH2/ADARB1/WNT5A/HEG1/FGF2/SGCD/FOXC1/RBM24/RIPOR2/WNT2/MYORG/TGFBR1/FHL1
GO:0034762	regulation of transmembrane transport	291	25	0.000569626	0.0125664	SLC2A1/KCND3/ATP2B4/SORBS1/SHANK2/CACNA1C/ANO6/HSPA2/PSEN1/CEMIP/MEF2A/SHISA9/RGS9/KCNK6/ACTN4/JPH2/WDR1/PKD2/CAMK2D/ACTB/PTK2B/DAPK1/STOM/CLIC3/FHL1
GO:0002064	epithelial cell development	136	15	0.000593309	0.0130169	ADAMTSL4/ACTA2/SIDT2/KLF5/HIF1A/MYO1E/ICAM1/MYADM/ROCK2/WNT5A/GSK3B/HEG1/PALLD/RIPOR2/EZR
GO:0055074	calcium ion homeostasis	227	21	0.000596743	0.0130207	ATP2B4/PLCE1/SWAP70/CACNA1C/TMTC2/ATP2A2/PSEN1/NPTN/CEMIP/TRPM4/ACKR3/JPH2/OXTR/WNT5A/ACKR4/PKD2/CAMK2D/FGF2/STC2/GRIK2/PTK2B
GO:0043254	regulation of protein complex assembly	360	29	0.000612944	0.0132997	FBLIM1/ARPC5/CAMSAP2/LMOD1/RHOBTB1/CDC42EP2/CRYAB/ULK1/AJUBA/BMF/MAPT/RIOK3/ICAM1/ANKRD27/MYADM/CDC42EP3/ACTR3/WIPF1/FARP2/SRC/GSK3B/FNIP2/FER/WASF1/INSIG1/PTK2B/KANK1/UNC13B/SPTAN1
GO:0008406	gonad development	151	16	0.000616192	0.0132997	SGPL1/PLEKHA1/STAT5B/FSTL3/ICAM1/IDH1/SRC/WNT5A/ROBO2/TIPARP/HMGCS1/CTNNA1/FOXC1/FOXO3/TGFBR1/MAMLD1
GO:0060048	cardiac muscle contraction	70	10	0.000652788	0.0138696	KCND3/CACNA1C/ATP2A2/ACTC1/JUP/PPP1R13L/TRPM4/CAMK2D/PDE5A/CTGF
GO:1903409	reactive oxygen species biosynthetic process	70	10	0.000652788	0.0138696	DDAH1/ATP2B4/STAT3/ICAM1/KLF2/CYP1B1/PTGIS/PKD2/FOXO3/PTK2B
GO:0030833	regulation of actin filament polymerization	123	14	0.000653013	0.0138696	ARPC5/LMOD1/RHOBTB1/CDC42EP2/ICAM1/MYADM/CDC42EP3/ACTR3/WIPF1/FER/WASF1/PTK2B/KANK1/SPTAN1
GO:0098655	cation transmembrane transport	468	35	0.00068565	0.0144857	NIPAL3/KCND3/ATP2B4/KCNK2/SHANK2/CACNA1C/ABCC9/ANO6/KCNMB4/ATP2A2/SLC15A4/HSPA2/PSEN1/CEMIP/SHISA9/ATP6V0A1/RGS9/PIEZO2/KCNK6/ACTN4/TRPM4/JPH2/SLC12A8/PKD2/CAMK2D/FGF2/SLC36A1/NIPAL4/SLC17A5/ATP6V1B2/PTK2B/SLC20A2/DAPK1/STOM/FHL1
GO:0050770	regulation of axonogenesis	138	15	0.000692231	0.0145478	BDNF/SSH1/PSEN1/MAPT/ZSWIM4/TRAK1/WNT5A/ROBO2/GSK3B/PLXND1/SEMA5A/EFNA5/SEMA3C/SEMA3D/L1CAM
GO:0060065	uterus development	18	5	0.000704004	0.0146747	KDM5B/MYOCD/GREB1L/SRC/WNT5A
GO:0048754	branching morphogenesis of an epithelial tube	110	13	0.00070562	0.0146747	KDM5B/LRP5/KRAS/GREM1/GREB1L/SRC/WNT5A/PLXND1/PKD2/FGF2/FAT4/FGF1/WNT2
GO:0007266	Rho protein signal transduction	153	16	0.000712089	0.0147325	ARHGAP29/RHOBTB1/CDC42EP2/ARHGAP42/FGD4/FARP1/ARHGEF7/RHOJ/TNFAIP1/ROCK2/RHOB/CDC42EP3/FARP2/ITSN1/RIPOR2/KANK1
GO:1903426	regulation of reactive oxygen species biosynthetic process	59	9	0.00074232	0.0152788	DDAH1/ATP2B4/STAT3/ICAM1/KLF2/PTGIS/PKD2/FOXO3/PTK2B
GO:0045137	development of primary sexual characteristics	154	16	0.000764631	0.0155666	SGPL1/PLEKHA1/STAT5B/FSTL3/ICAM1/IDH1/SRC/WNT5A/ROBO2/TIPARP/HMGCS1/CTNNA1/FOXC1/FOXO3/TGFBR1/MAMLD1
GO:0030239	myofibril assembly	37	7	0.000770341	0.0155666	LMOD1/LDB3/ACTC1/MEF2A/KRT19/ACTG1/WDR1
GO:0099601	regulation of neurotransmitter receptor activity	37	7	0.000770341	0.0155666	SHANK2/SHISA9/RGS9/NPTX1/SRC/PTK2B/DAPK1
GO:0043410	positive regulation of MAPK cascade	348	28	0.000771895	0.0155666	MAP3K8/PLCE1/NTF3/KRAS/AJUBA/PSEN1/RASGRP1/NPTN/IGF1R/IGFBP4/TIMP2/GADD45B/ICAM1/KIDINS220/ROCK2/ACKR3/RASSF2/SRC/WNT5A/PDE5A/FGF2/MAP3K1/FGF1/NDST1/CTGF/PDGFA/PTK2B/TGFBR1
GO:0006809	nitric oxide biosynthetic process	48	8	0.000796058	0.0158328	DDAH1/ATP2B4/ICAM1/KLF2/CYP1B1/PTGIS/PKD2/PTK2B
GO:0030279	negative regulation of ossification	48	8	0.000796058	0.0158328	LRP5/HIF1A/GREM1/RFLNB/TOB1/TRPM4/IGFBP5/PTK2B
GO:0006898	receptor-mediated endocytosis	185	18	0.000803677	0.0158328	TINAGL1/CAP1/DNAJC6/FNBP1L/NTF3/SCARB1/GREM1/COLEC12/LDLR/ACKR3/ACKR4/CFI/PRSS12/DAB2/PDLIM7/WASF1/EZR/GPR107
GO:0007204	positive regulation of cytosolic calcium ion concentration	140	15	0.000804843	0.0158328	ATP2B4/PLCE1/SWAP70/CACNA1C/NPTN/CEMIP/TRPM4/ACKR3/JPH2/OXTR/ACKR4/PKD2/CAMK2D/FGF2/PTK2B
GO:0010884	positive regulation of lipid storage	11	4	0.000808888	0.0158328	EHD1/SCARB1/FITM2/SREBF2
GO:1990000	amyloid fibril formation	11	4	0.000808888	0.0158328	CRYAB/PSEN1/MAPT/LDLR
GO:0030282	bone mineralization	72	10	0.000818595	0.0159446	TUFT1/ANO6/TMEM119/HIF1A/GREM1/RFLNB/TRPM4/ANKH/TFAP2A/PTK2B
GO:0001655	urogenital system development	250	22	0.000875104	0.0169626	SGPL1/ACTA2/PLCE1/GREM1/MYO1E/GLIS2/MYOCD/ITGB4/GREB1L/FSTL3/WNT5A/ROBO2/TIPARP/PKD2/FGF2/FAT4/GCNT4/FGF1/FOXC1/TFAP2A/PDGFA/TGFBR1
GO:0010769	regulation of cell morphogenesis involved in differentiation	234	21	0.000885795	0.0170047	GBP1/BDNF/SSH1/ARHGEF7/PSEN1/MAPT/ZSWIM4/ANKRD27/ACTN4/MYADM/TRAK1/WNT5A/ROBO2/GSK3B/PLXND1/SEMA5A/EFNA5/SEMA3C/SEMA3D/KANK1/L1CAM
GO:0034765	regulation of ion transmembrane transport	234	21	0.000885795	0.0170047	KCND3/ATP2B4/SHANK2/CACNA1C/ANO6/HSPA2/PSEN1/CEMIP/SHISA9/RGS9/KCNK6/ACTN4/JPH2/WDR1/PKD2/CAMK2D/PTK2B/DAPK1/STOM/CLIC3/FHL1
GO:0045646	regulation of erythrocyte differentiation	38	7	0.00091059	0.0173877	HIF1A/ZFP36L1/KLF13/STAT5B/STAT3/ZFP36/FOXO3
GO:0060415	muscle tissue morphogenesis	49	8	0.000917005	0.0173877	UBE4B/ACTC1/ADARB1/WNT5A/HEG1/FOXC1/WNT2/TGFBR1
GO:2000114	regulation of establishment of cell polarity	19	5	0.000922678	0.0173877	BCAS3/ROCK2/RIPOR2/PTK2B/KANK1
GO:0120035	regulation of plasma membrane bounded cell projection organization	494	36	0.000923166	0.0173877	FNBP1L/CAMSAP2/BDNF/CDC42EP2/SHANK2/SSH1/KLF5/ARHGEF7/PSEN1/NPTN/MAPT/BCAS3/ATP8B1/ICAM1/ZSWIM4/ANKRD27/KIDINS220/CDC42EP3/SRC/TRAK1/WNT5A/ROBO2/GSK3B/PLXND1/SEMA5A/EFNA5/FER/RIPOR2/FIG4/EZR/SEMA3C/SEMA3D/PTK2B/KANK1/TGFBR1/L1CAM
GO:1905114	cell surface receptor signaling pathway involved in cell-cell signaling	423	32	0.000954466	0.0178929	BAMBI/CTNND1/LRP5/SHANK2/DIXDC1/PRICKLE1/SSH1/LATS2/FERMT2/PSEN1/GREM1/TGFB1I1/GNAO1/IGFBP4/JUP/TRPM4/SRC/WNT5A/GSK3B/AMOTL2/SEMA5A/DAB2/DAAM2/GRIK2/FOXO3/WNT2/PTK2B/KANK1/UNC13B/RECK/TLE4/GRIA3
GO:0015672	monovalent inorganic cation transport	285	24	0.000966272	0.0180296	KCND3/ATP2B4/KCNK2/ABCC9/ANO6/SLC38A1/KCNMB4/ATP2A2/SLC15A4/ATP6V0A1/KCNK6/ACTN4/TRPM4/SLC12A8/PKD2/CAMK2D/SLC36A1/SLC17A5/SGK1/ATP6V1B2/PTK2B/SLC20A2/STOM/FHL1
GO:0019932	second-messenger-mediated signaling	220	20	0.000994107	0.0184626	DDAH1/GBP1/ATP2B4/PLCE1/INPP5A/CACNA1C/ATP2A2/ADGRD1/ADCY9/MAPT/TRPM4/ACKR3/JPH2/GSK3B/ACKR4/PKD2/CAMK2D/PDE5A/GNAI1/PTK2B
GO:0051480	regulation of cytosolic calcium ion concentration	158	16	0.00100914	0.018655	ATP2B4/PLCE1/SWAP70/CACNA1C/NPTN/CEMIP/TRPM4/ACKR3/JPH2/OXTR/WNT5A/ACKR4/PKD2/CAMK2D/FGF2/PTK2B
GO:0031344	regulation of cell projection organization	498	36	0.00106611	0.0195729	FNBP1L/CAMSAP2/BDNF/CDC42EP2/SHANK2/SSH1/KLF5/ARHGEF7/PSEN1/NPTN/MAPT/BCAS3/ATP8B1/ICAM1/ZSWIM4/ANKRD27/KIDINS220/CDC42EP3/SRC/TRAK1/WNT5A/ROBO2/GSK3B/PLXND1/SEMA5A/EFNA5/FER/RIPOR2/FIG4/EZR/SEMA3C/SEMA3D/PTK2B/KANK1/TGFBR1/L1CAM
GO:0032273	positive regulation of protein polymerization	101	12	0.0010686	0.0195729	ARPC5/LMOD1/RHOBTB1/CDC42EP2/MAPT/ICAM1/CDC42EP3/ACTR3/WIPF1/FER/WASF1/PTK2B
GO:0035264	multicellular organism growth	115	13	0.00107466	0.0195941	SGPL1/PLEKHA1/DHCR7/ZFP36L1/STAT5B/STAT3/KLF2/PPP1R13L/ADARB1/HEG1/STC2/EZR/GPR21
GO:0006874	cellular calcium ion homeostasis	222	20	0.00111155	0.0201746	ATP2B4/PLCE1/SWAP70/CACNA1C/ATP2A2/PSEN1/NPTN/CEMIP/TRPM4/ACKR3/JPH2/OXTR/WNT5A/ACKR4/PKD2/CAMK2D/FGF2/STC2/GRIK2/PTK2B
GO:0038179	neurotrophin signaling pathway	29	6	0.00112224	0.0202765	SORT1/BDNF/NTF3/KIDINS220/SRC/WASF1
GO:0042445	hormone metabolic process	116	13	0.00116508	0.0209131	SGPL1/PLEKHA1/DHCR7/HSD17B6/SCARB1/HIF1A/STAT5B/CYP1B1/TIPARP/CORIN/GCNT4/STC2/ALDH1A1
GO:0033622	integrin activation	12	4	0.00117319	0.0209131	FBLIM1/FERMT2/FARP2/SRC
GO:0090136	epithelial cell-cell adhesion	12	4	0.00117319	0.0209131	VCL/JUP/CYP1B1/CTNNA1
GO:1902895	positive regulation of pri-miRNA transcription by RNA polymerase II	20	5	0.00118811	0.0210119	KLF5/HIF1A/FOS/STAT3/SREBF2
GO:0046209	nitric oxide metabolic process	51	8	0.00120296	0.0210119	DDAH1/ATP2B4/ICAM1/KLF2/CYP1B1/PTGIS/PKD2/PTK2B
GO:0001508	action potential	63	9	0.00120504	0.0210119	KCND3/CACNA1C/KCNMB4/ATP2A2/JUP/TRPM4/CAMK2D/USP53/GRIK2
GO:0014902	myotube differentiation	63	9	0.00120504	0.0210119	SORT1/MYOF/BDNF/EHD1/MYOCD/MYH9/RBM24/RIPOR2/MYORG
GO:0048013	ephrin receptor signaling pathway	63	9	0.00120504	0.0210119	ARPC5/ARHGEF7/ACTG1/ROCK2/ACTR3/SRC/ITSN1/EFNA5/ACTB
GO:0043406	positive regulation of MAP kinase activity	192	18	0.00123551	0.0214495	MAP3K8/PLCE1/NTF3/KRAS/AJUBA/PSEN1/RASGRP1/GADD45B/KIDINS220/SRC/WNT5A/PDE5A/FGF2/MAP3K1/FGF1/PDGFA/PTK2B/TGFBR1
GO:0045428	regulation of nitric oxide biosynthetic process	40	7	0.00125099	0.021531	DDAH1/ATP2B4/ICAM1/KLF2/PTGIS/PKD2/PTK2B
GO:0072132	mesenchyme morphogenesis	40	7	0.00125099	0.021531	ACTA2/ACTC1/ACTG2/WNT5A/ROBO2/FOXC1/TGFBR1
GO:0007265	Ras protein signal transduction	342	27	0.00126387	0.0216594	ARHGAP29/RHOBTB1/PLCE1/RASGRP2/CDC42EP2/RAB30/ARHGAP42/KRAS/FGD4/FARP1/ARHGEF7/RHOJ/RASGRP1/TNFAIP1/TIMP2/ROCK2/RHOB/CDC42EP3/FARP2/ITSN1/FGF2/RIPOR2/RAB23/WASF1/CYTH3/KANK1/RAB9A
GO:0048771	tissue remodeling	103	12	0.00127074	0.021684	LIPA/LRP5/HIF1A/GREM1/ROCK2/IGFBP5/RASSF2/SRC/FOXC1/SEMA3C/PTK2B/TNFRSF11B
GO:0050999	regulation of nitric-oxide synthase activity	30	6	0.00135366	0.0230006	DDAH1/ATP2B4/KRAS/SCARB1/HIF1A/PTK2B
GO:0048644	muscle organ morphogenesis	52	8	0.00137038	0.0231862	UBE4B/ACTC1/ADARB1/WNT5A/HEG1/FOXC1/WNT2/TGFBR1
GO:0031532	actin cytoskeleton reorganization	77	10	0.00138874	0.0233976	PIP5K1A/RHOBTB1/NTF3/BCAS3/ANTXR1/FARP2/MYH9/FER/EZR/PTK2B
GO:0001822	kidney development	210	19	0.00139462	0.0233979	SGPL1/ACTA2/PLCE1/GREM1/MYO1E/GLIS2/GREB1L/FSTL3/ROBO2/TIPARP/PKD2/FGF2/FAT4/GCNT4/FGF1/FOXC1/TFAP2A/PDGFA/TGFBR1
GO:0032271	regulation of protein polymerization	163	16	0.00140523	0.0234774	ARPC5/CAMSAP2/LMOD1/RHOBTB1/CDC42EP2/MAPT/ICAM1/MYADM/CDC42EP3/ACTR3/WIPF1/FER/WASF1/PTK2B/KANK1/SPTAN1
GO:0072593	reactive oxygen species metabolic process	179	17	0.00145195	0.0241041	DDAH1/CYR61/ATP2B4/CRYAB/HIF1A/FBLN5/STAT3/MAPT/ICAM1/KLF2/CYP1B1/PTGIS/PKD2/TFAP2A/FOXO3/CTGF/PTK2B
GO:0055008	cardiac muscle tissue morphogenesis	41	7	0.00145482	0.0241041	UBE4B/ACTC1/WNT5A/HEG1/FOXC1/WNT2/TGFBR1
GO:0015850	organic hydroxy compound transport	119	13	0.00147525	0.0242329	STX12/KDM5B/SYT15/SCARB1/ATP8B1/LDLR/NCOA1/OSBPL2/SREBF2/OXTR/STARD4/SERAC1/ACTB
GO:1903828	negative regulation of cellular protein localization	91	11	0.00148133	0.0242329	GBP1/DCLK1/UBAC2/MAPT/ROCK2/TP53INP2/GSK3B/DAB2/RIPOR2/RAB23/INSIG1
GO:0001890	placenta development	105	12	0.00150354	0.0242329	CYR61/HIF1A/ZFP36L1/KRT19/PLCD3/NCOA1/PTGIS/PKD2/ADAM19/STC2/ITGB8/WNT2
GO:0055001	muscle cell development	105	12	0.00150354	0.0242329	LMOD1/LDB3/MYOF/ATP2A2/ACTC1/MEF2A/KRT19/ACTG1/WDR1/SORBS2/RIPOR2/MYORG
GO:0071902	positive regulation of protein serine/threonine kinase activity	244	21	0.00150384	0.0242329	ATP2B4/MAP3K8/PLCE1/NTF3/KRAS/AJUBA/PSEN1/RASGRP1/CEMIP/GADD45B/KIDINS220/CCNYL1/SRC/WNT5A/PDE5A/FGF2/MAP3K1/FGF1/PDGFA/PTK2B/TGFBR1
GO:0051385	response to mineralocorticoid	21	5	0.00150604	0.0242329	KRAS/FOS/SRC/FOXO3/CTGF
GO:0007009	plasma membrane organization	65	9	0.00151116	0.0242329	FNBP1L/MYOF/ANO6/ATP2A2/MTSS1L/EPB41L3/PLSCR4/FAT4/NDRG1
GO:0051149	positive regulation of muscle cell differentiation	65	9	0.00151116	0.0242329	EHD1/GREM1/MEF2A/MYOCD/OLFM2/CTNNA1/RBM24/RIPOR2/MORF4L2
GO:0032409	regulation of transporter activity	149	15	0.00152328	0.0242329	SHANK2/NDFIP2/HSPA2/SHISA9/RGS9/ACTN4/JPH2/PKD2/CAMK2D/SGK1/ACTB/PTK2B/DAPK1/STOM/FHL1
GO:0060541	respiratory system development	149	15	0.00152328	0.0242329	LIPA/DHCR7/KRAS/CRISPLD2/MYOCD/FSTL3/KLF2/IGFBP5/WNT5A/HEG1/FGF1/ADAMTS2/CTGF/PDGFA/WNT2
GO:0007043	cell-cell junction assembly	78	10	0.00153449	0.0243143	NFASC/VCL/CTNND1/JUP/EPB41L3/ACTN4/ROCK2/HEG1/WDR1/CTNNA1
GO:0007215	glutamate receptor signaling pathway	53	8	0.00155581	0.0244643	GRID1/SHANK2/SHISA9/RGS9/GRIK2/PTK2B/DAPK1/GRIA3
GO:0090287	regulation of cellular response to growth factor stimulus	196	18	0.00156116	0.0244643	CYR61/BAMBI/MYOF/HIF1A/GREM1/RNF111/NPTN/TGFB1I1/MYOCD/TOB1/FSTL3/WNT5A/FGF2/DAB2/NREP/FGF1/WASF1/TGFBR1
GO:1901652	response to peptide	347	27	0.00156233	0.0244643	SLC2A1/SORT1/SORBS1/KLF5/ZFP36L1/PSEN1/IGF1R/ADCY9/STAT5B/STAT3/ATP6V0A1/ICAM1/KLF2/ROCK2/IGFBP5/SRC/OXTR/GSK3B/KLF3/FER/STC2/FOXO3/CTGF/GNAI1/ATP6V1B2/KANK1/GPR21
GO:0002009	morphogenesis of an epithelium	365	28	0.00159137	0.0248217	CYR61/KDM5B/VCL/LRP5/KRAS/PRICKLE1/NTN4/AJUBA/HIF1A/PSEN1/GREM1/TGFB1I1/GREB1L/RHOB/IGFBP5/SRC/WNT5A/PLXND1/WDR1/PKD2/FGF2/FAT4/DAB2/FGF1/TFAP2A/PDGFA/SEMA3C/WNT2
GO:0031346	positive regulation of cell projection organization	296	24	0.00162207	0.0248783	FNBP1L/BDNF/CDC42EP2/SHANK2/ARHGEF7/PSEN1/NPTN/MAPT/BCAS3/ANKRD27/KIDINS220/CDC42EP3/SRC/TRAK1/WNT5A/ROBO2/PLXND1/SEMA5A/EFNA5/RIPOR2/FIG4/PTK2B/TGFBR1/L1CAM
GO:0008210	estrogen metabolic process	13	4	0.00163862	0.0248783	SGPL1/PLEKHA1/CYP1B1/TIPARP
GO:0010878	cholesterol storage	13	4	0.00163862	0.0248783	EHD1/SCARB1/SREBF2/STARD4
GO:0035235	ionotropic glutamate receptor signaling pathway	13	4	0.00163862	0.0248783	GRID1/GRIK2/PTK2B/GRIA3
GO:0043931	ossification involved in bone maturation	13	4	0.00163862	0.0248783	ANO6/GREM1/RFLNB/FAT4
GO:1900025	negative regulation of substrate adhesion-dependent cell spreading	13	4	0.00163862	0.0248783	GBP1/ACTN4/EFNA5/KANK1
GO:1905048	regulation of metallopeptidase activity	13	4	0.00163862	0.0248783	STAT3/TIMP2/ANTXR1/RECK
GO:0055117	regulation of cardiac muscle contraction	42	7	0.00168365	0.0254651	CACNA1C/ATP2A2/JUP/TRPM4/CAMK2D/PDE5A/CTGF
GO:0007548	sex differentiation	182	17	0.00173887	0.0261026	SGPL1/PLEKHA1/STAT5B/GREB1L/FSTL3/ICAM1/IDH1/SRC/WNT5A/ROBO2/TIPARP/HMGCS1/CTNNA1/FOXC1/FOXO3/TGFBR1/MAMLD1
GO:0048872	homeostasis of number of cells	182	17	0.00173887	0.0261026	PIK3CD/AKT3/LIPA/KRAS/HIF1A/ZFP36L1/KLF13/STAT5B/STAT3/KLF2/ZFP36/RASSF2/GCNT4/FOXO3/KMT2E/PTBP3/TSC22D3
GO:2001057	reactive nitrogen species metabolic process	54	8	0.00176057	0.0263294	DDAH1/ATP2B4/ICAM1/KLF2/CYP1B1/PTGIS/PKD2/PTK2B
GO:0032878	regulation of establishment or maintenance of cell polarity	22	5	0.00188239	0.0278657	BCAS3/ROCK2/RIPOR2/PTK2B/KANK1
GO:0048854	brain morphogenesis	22	5	0.00188239	0.0278657	AKT3/SHANK2/PSEN1/WNT5A/FOXO3
GO:0006644	phospholipid metabolic process	334	26	0.00188423	0.0278657	PIK3CD/PIP5K1A/IDI1/PLEKHA1/INPP5A/FADS1/DGKA/SCARB1/ABHD4/AJUBA/SLC44A2/LDLR/IDH1/SRC/FITM2/SERINC3/PCYT1A/FGF2/HMGCS1/FGF1/FIG4/SERINC1/SERAC1/PDGFA/FDFT1/PTK2B
GO:0003206	cardiac chamber morphogenesis	94	11	0.0019304	0.0284432	UBE4B/CYR61/HIF1A/PPP1R13L/WNT5A/ROBO2/HEG1/FOXC1/SEMA3C/WNT2/TGFBR1
GO:0001570	vasculogenesis	55	8	0.00198603	0.0291553	SGPL1/ZFP36L1/MYO1E/MYOCD/ACKR3/HEG1/TIPARP/ITGB8
GO:0030041	actin filament polymerization	138	14	0.00200979	0.0293959	ARPC5/LMOD1/RHOBTB1/CDC42EP2/ICAM1/MYADM/CDC42EP3/ACTR3/WIPF1/FER/WASF1/PTK2B/KANK1/SPTAN1
GO:0036293	response to decreased oxygen levels	250	21	0.00202819	0.0295568	SLC2A1/DDAH1/KCNK2/PSEN2/CRYAB/AJUBA/HIF1A/ZFP36L1/ARNT2/MYOCD/NPEPPS/ICAM1/ACTN4/SRC/PTGIS/OXTR/STC2/FOXO3/CTGF/PTK2B/NDRG1
GO:0001938	positive regulation of endothelial cell proliferation	68	9	0.00208444	0.0301565	F3/AKT3/HIF1A/STAT3/WNT5A/FGF2/SEMA5A/WNT2/TGFBR1
GO:0007229	integrin-mediated signaling pathway	68	9	0.00208444	0.0301565	FERMT2/ITGB4/LIMS2/SRC/MYH9/CTNNA1/CTGF/ITGB8/PTK2B
GO:0055002	striated muscle cell development	95	11	0.00210263	0.0303097	LMOD1/LDB3/MYOF/ACTC1/MEF2A/KRT19/ACTG1/WDR1/SORBS2/RIPOR2/MYORG
GO:0072507	divalent inorganic cation homeostasis	251	21	0.00212914	0.0305815	ATP2B4/PLCE1/SWAP70/CACNA1C/TMTC2/ATP2A2/PSEN1/NPTN/CEMIP/TRPM4/ACKR3/JPH2/OXTR/WNT5A/ACKR4/PKD2/CAMK2D/FGF2/STC2/GRIK2/PTK2B
GO:0098742	cell-cell adhesion via plasma-membrane adhesion molecules	139	14	0.00215125	0.0307883	NEXN/CADM1/AMIGO2/AJUBA/NPTN/ICAM1/MYADM/ROBO2/FAT4/PALLD/EFNA5/PCDHB9/PCDHGB4/L1CAM
GO:0051000	positive regulation of nitric-oxide synthase activity	14	4	0.00221838	0.0314114	KRAS/SCARB1/HIF1A/PTK2B
GO:0070977	bone maturation	14	4	0.00221838	0.0314114	ANO6/GREM1/RFLNB/FAT4
GO:2001026	regulation of endothelial cell chemotaxis	14	4	0.00221838	0.0314114	FGF2/SEMA5A/FGF1/HSPB1
GO:0060326	cell chemotaxis	155	15	0.00225345	0.0317951	PIK3CD/PIP5K1A/SWAP70/ANO6/GREM1/TRPM4/ACKR3/WNT5A/ACKR4/FGF2/SEMA5A/FGF1/RIPOR2/HSPB1/PTK2B
GO:0022602	ovulation cycle process	33	6	0.00226921	0.0319047	SGPL1/PLEKHA1/STAT5B/SRC/ROBO2/FOXO3
GO:0031214	biomineral tissue development	96	11	0.00228713	0.0320439	TUFT1/ANO6/TMEM119/HIF1A/GREM1/RFLNB/TRPM4/ROCK2/ANKH/TFAP2A/PTK2B
GO:0010632	regulation of epithelial cell migration	171	16	0.00230778	0.0322202	AKT3/SCARB1/HIF1A/RHOJ/JUP/BCAS3/ROCK2/RHOB/SRC/WNT5A/ADAMTS9/FGF2/SEMA5A/FGF1/HSPB1/PTK2B
GO:0086004	regulation of cardiac muscle cell contraction	23	5	0.00232318	0.0323221	CACNA1C/ATP2A2/JUP/TRPM4/CAMK2D
GO:0030099	myeloid cell differentiation	270	22	0.00235007	0.0325827	PIK3CD/HIF1A/ZFP36L1/ACTN1/PSEN1/FOS/KLF13/STAT5B/STAT3/FSTL3/KLF2/ZFP36/FARP2/RASSF2/MYL9/SRC/MYH9/WDR1/FOXO3/KMT2E/PTK2B/PTBP3
GO:0060348	bone development	156	15	0.00239959	0.0331542	MEF2D/LRP5/ANO6/TMEM119/TTC9/FOXN3/GREM1/RFLNB/SRC/FAT4/FOXC1/TFAP2A/RAB23/COL12A1/INSIG1
GO:0010817	regulation of hormone levels	288	23	0.00244435	0.0336	SLC2A1/KDM5B/SGPL1/PLEKHA1/LRP5/CPT1A/DHCR7/SIDT2/CACNA1C/HSD17B6/SCARB1/ARHGEF7/HIF1A/STAT5B/TRPM4/CYP1B1/TIPARP/CORIN/SLC25A4/GCNT4/EFNA5/STC2/ALDH1A1
GO:0021700	developmental maturation	172	16	0.00244869	0.0336	NFASC/ANO6/NTN4/HIF1A/GREM1/RFLNB/KLF2/ANKRD27/FARP2/WNT5A/FAT4/FOXO3/PTK2B/UNC13B/RECK/PTBP3
GO:0050921	positive regulation of chemotaxis	83	10	0.00246085	0.0336512	F3/SWAP70/NTF3/ANO6/WNT5A/FGF2/SEMA5A/RIPOR2/HSPB1/PTK2B
GO:0042136	neurotransmitter biosynthetic process	57	8	0.00250484	0.0341014	DDAH1/ATP2B4/ICAM1/KLF2/CYP1B1/PTGIS/PKD2/PTK2B
GO:0042060	wound healing	341	26	0.00251085	0.0341014	PIK3CD/CYR61/F3/VCL/MYOF/EHD1/MCAM/A2M/ANO6/DGKA/SCARB1/AJUBA/HIF1A/WFDC1/ACTG1/MYL9/SRC/MYH9/WNT5A/FGF2/ENPP4/PDGFA/ACTB/HSPB1/KANK1/TGFBR1
GO:0003229	ventricular cardiac muscle tissue development	34	6	0.00265926	0.0358731	UBE4B/PPP1R13L/ADAMTS9/HEG1/FOXC1/TGFBR1
GO:1903428	positive regulation of reactive oxygen species biosynthetic process	34	6	0.00265926	0.0358731	DDAH1/ICAM1/KLF2/PKD2/FOXO3/PTK2B
GO:0051897	positive regulation of protein kinase B signaling	98	11	0.00269552	0.0362398	PIK3CD/F3/IGFBP5/SRC/ITSN1/FGF2/SEMA5A/FGF1/PDGFA/MYORG/TGFBR1
GO:0031334	positive regulation of protein complex assembly	206	18	0.0027062	0.0362612	ARPC5/LMOD1/RHOBTB1/CDC42EP2/AJUBA/BMF/MAPT/ICAM1/CDC42EP3/ACTR3/WIPF1/SRC/GSK3B/FNIP2/FER/WASF1/PTK2B/UNC13B
GO:0006816	calcium ion transport	223	19	0.00277739	0.0370907	ATP2B4/PSEN2/CACNA1C/ANO6/ATP2A2/HSPA2/PSEN1/CEMIP/GNAO1/RGS9/ICAM1/TRPM4/JPH2/PKD2/CAMK2D/FGF2/STC2/CTGF/PTK2B
GO:0030111	regulation of Wnt signaling pathway	240	20	0.00281663	0.0374771	BAMBI/CTNND1/DIXDC1/PRICKLE1/LATS2/PSEN1/GREM1/IGFBP4/JUP/TRPM4/SRC/WNT5A/GSK3B/SEMA5A/DAB2/DAAM2/FOXO3/KANK1/RECK/TLE4
GO:0048009	insulin-like growth factor receptor signaling pathway	24	5	0.00283448	0.0374771	IGF1R/IGFBP4/CRIM1/IGFBP5/MYORG
GO:1903115	regulation of actin filament-based movement	24	5	0.00283448	0.0374771	CACNA1C/ATP2A2/JUP/TRPM4/CAMK2D
GO:0071417	cellular response to organonitrogen compound	398	29	0.00284716	0.0375206	ATP2B4/SORBS1/SSH1/KLF5/ZFP36L1/PSEN1/IGF1R/ADCY9/JUP/STAT5B/STAT3/ATP6V0A1/ICAM1/KLF2/TRPM4/ROCK2/IGFBP5/SRC/GSK3B/KLF3/PKD2/FER/CTNNA1/FOXO3/EZR/ACTB/ATP6V1B2/KANK1/GPR21
GO:0006942	regulation of striated muscle contraction	46	7	0.00289033	0.0378396	CACNA1C/ATP2A2/JUP/TRPM4/CAMK2D/PDE5A/CTGF
GO:0034109	homotypic cell-cell adhesion	46	7	0.00289033	0.0378396	VCL/JUP/ACTG1/MYL9/MYH9/ACTB/HSPB1
GO:1901699	cellular response to nitrogen compound	435	31	0.00290076	0.0378521	ATP2B4/SORBS1/SSH1/KLF5/ZFP36L1/PSEN1/IGF1R/ADCY9/JUP/STAT5B/STAT3/ATP6V0A1/COLEC12/RIOK3/ICAM1/KLF2/TRPM4/ROCK2/IGFBP5/SRC/GSK3B/KLF3/PKD2/FER/CTNNA1/FOXO3/EZR/ACTB/ATP6V1B2/KANK1/GPR21
GO:0032462	regulation of protein homooligomerization	15	4	0.00292542	0.037926	CRYAB/BMF/RIOK3/SRC
GO:0072673	lamellipodium morphogenesis	15	4	0.00292542	0.037926	ARHGEF7/SRC/WASF1/KANK1
GO:0006941	striated muscle contraction	85	10	0.00293828	0.0379694	KCND3/CACNA1C/ATP2A2/ACTC1/JUP/PPP1R13L/TRPM4/CAMK2D/PDE5A/CTGF
GO:0070838	divalent metal ion transport	258	21	0.0029621	0.0381537	NIPAL3/ATP2B4/PSEN2/CACNA1C/ANO6/ATP2A2/HSPA2/PSEN1/CEMIP/GNAO1/RGS9/ICAM1/TRPM4/JPH2/PKD2/CAMK2D/FGF2/NIPAL4/STC2/CTGF/PTK2B
GO:0043269	regulation of ion transport	328	25	0.00302944	0.0388614	KCND3/ATP2B4/SYT15/SHANK2/CACNA1C/ANO6/HSPA2/PSEN1/CEMIP/SHISA9/GNAO1/RGS9/ICAM1/KCNK6/ACTN4/JPH2/WDR1/PKD2/CAMK2D/STC2/PTK2B/DAPK1/STOM/CLIC3/FHL1
GO:0043408	regulation of MAPK cascade	492	34	0.00304696	0.0388614	CAMK2N1/CYR61/GBP1/MAP3K8/PLCE1/NTF3/KRAS/AJUBA/PSEN1/RASGRP1/NPTN/IGF1R/IGFBP4/TIMP2/GADD45B/ICAM1/KIDINS220/ROCK2/ACKR3/RASSF2/SRC/WNT5A/PDE5A/FGF2/MAP3K1/FGF1/NDST1/STK38/GRIK2/CTGF/EZR/PDGFA/PTK2B/TGFBR1
GO:0010761	fibroblast migration	35	6	0.0030975	0.0388614	PIP5K1A/SGPL1/ARHGEF7/FGF2/FER/ZFAND5
GO:0032768	regulation of monooxygenase activity	35	6	0.0030975	0.0388614	DDAH1/ATP2B4/KRAS/SCARB1/HIF1A/PTK2B
GO:1990868	response to chemokine	35	6	0.0030975	0.0388614	HIF1A/ACKR3/ACKR4/FOXC1/RIPOR2/PTK2B
GO:1990869	cellular response to chemokine	35	6	0.0030975	0.0388614	HIF1A/ACKR3/ACKR4/FOXC1/RIPOR2/PTK2B
GO:0072503	cellular divalent inorganic cation homeostasis	242	20	0.00309888	0.0388614	ATP2B4/PLCE1/SWAP70/CACNA1C/ATP2A2/PSEN1/NPTN/CEMIP/TRPM4/ACKR3/JPH2/OXTR/WNT5A/ACKR4/PKD2/CAMK2D/FGF2/STC2/GRIK2/PTK2B
GO:0072511	divalent inorganic cation transport	259	21	0.00310091	0.0388614	NIPAL3/ATP2B4/PSEN2/CACNA1C/ANO6/ATP2A2/HSPA2/PSEN1/CEMIP/GNAO1/RGS9/ICAM1/TRPM4/JPH2/PKD2/CAMK2D/FGF2/NIPAL4/STC2/CTGF/PTK2B
GO:0008037	cell recognition	72	9	0.00310483	0.0388614	NEXN/CADM1/SCARB1/NPTN/COLEC12/ROBO2/PALLD/SEMA5A/VCAN
GO:0034754	cellular hormone metabolic process	59	8	0.00312409	0.0388614	SGPL1/PLEKHA1/HSD17B6/SCARB1/STAT5B/CYP1B1/TIPARP/ALDH1A1
GO:0050848	regulation of calcium-mediated signaling	59	8	0.00312409	0.0388614	GBP1/ATP2B4/MAPT/JPH2/GSK3B/PKD2/CAMK2D/PTK2B
GO:0098662	inorganic cation transmembrane transport	419	30	0.00314562	0.0390076	NIPAL3/KCND3/ATP2B4/KCNK2/CACNA1C/ABCC9/ANO6/KCNMB4/ATP2A2/SLC15A4/HSPA2/PSEN1/CEMIP/ATP6V0A1/KCNK6/ACTN4/TRPM4/JPH2/SLC12A8/PKD2/CAMK2D/FGF2/SLC36A1/NIPAL4/SLC17A5/ATP6V1B2/PTK2B/SLC20A2/STOM/FHL1
GO:0098660	inorganic ion transmembrane transport	456	32	0.00316665	0.0391468	NIPAL3/KCND3/ATP2B4/KCNK2/CACNA1C/ABCC9/ANO6/KCNMB4/ATP2A2/SLC15A4/HSPA2/PSEN1/CEMIP/ATP6V0A1/KCNK6/ACTN4/TRPM4/JPH2/SLC12A8/PKD2/CAMK2D/FGF2/ANKH/SLC36A1/NIPAL4/SLC17A5/ATP6V1B2/PTK2B/SLC20A2/STOM/CLIC3/FHL1
GO:0003208	cardiac ventricle morphogenesis	47	7	0.00327569	0.0402456	UBE4B/HIF1A/PPP1R13L/HEG1/FOXC1/SEMA3C/TGFBR1
GO:0042698	ovulation cycle	47	7	0.00327569	0.0402456	SGPL1/PLEKHA1/STAT5B/SRC/OXTR/ROBO2/FOXO3
GO:0098900	regulation of action potential	25	5	0.00342243	0.041776	CACNA1C/ATP2A2/JUP/TRPM4/CAMK2D
GO:0110111	negative regulation of animal organ morphogenesis	25	5	0.00342243	0.041776	GREM1/LIMS2/WNT5A/FOXC1/TNFRSF11B
GO:0071900	regulation of protein serine/threonine kinase activity	385	28	0.00343165	0.041776	ATP2B4/MAP3K8/PLCE1/LRP5/NTF3/KRAS/LATS2/AJUBA/PSEN1/RASGRP1/CEMIP/IGF1R/MYOCD/GADD45B/KIDINS220/CCNYL1/SRC/WNT5A/PDE5A/FGF2/MAP3K1/FGF1/STK38/PDGFA/ACTB/HSPB1/PTK2B/TGFBR1
GO:2000027	regulation of animal organ morphogenesis	162	15	0.00345077	0.041776	PRICKLE1/NTN4/GREM1/LIMS2/WNT5A/ROBO2/DAB2/FGF1/FOXC1/TFAP2A/PDGFA/SEMA3C/WNT2/TNFRSF11B/TGFBR1
GO:1904062	regulation of cation transmembrane transport	178	16	0.00345256	0.041776	ATP2B4/SHANK2/CACNA1C/ANO6/HSPA2/CEMIP/SHISA9/RGS9/ACTN4/JPH2/PKD2/CAMK2D/PTK2B/DAPK1/STOM/FHL1
GO:0086001	cardiac muscle cell action potential	36	6	0.00358745	0.043277	KCND3/CACNA1C/ATP2A2/JUP/TRPM4/CAMK2D
GO:0003007	heart morphogenesis	179	16	0.00364894	0.043869	UBE4B/CYR61/HIF1A/PSEN1/ACTC1/PPP1R13L/WNT5A/ROBO2/HEG1/PLXND1/PKD2/FAT4/FOXC1/SEMA3C/WNT2/TGFBR1
GO:0043065	positive regulation of apoptotic process	479	33	0.0036585	0.043869	PIK3CD/CYR61/F3/SORT1/ADAMTSL4/FGD4/ANO6/LATS2/ARHGEF7/PSEN1/BMF/MAPT/GADD45B/RHOB/NCOA1/CYP1B1/RASSF2/SRC/SERINC3/PTGIS/ITSN1/WNT5A/RYBP/GSK3B/CAMK2D/CTNNA1/TFAP2A/GRIK2/FOXO3/CTGF/UNC13B/DAPK1/TGFBR1
GO:0010771	negative regulation of cell morphogenesis involved in differentiation	74	9	0.00374464	0.044643	GBP1/PSEN1/ACTN4/WNT5A/SEMA5A/EFNA5/SEMA3C/SEMA3D/KANK1
GO:0048799	animal organ maturation	16	4	0.00377227	0.044643	ANO6/GREM1/RFLNB/FAT4
GO:0050820	positive regulation of coagulation	16	4	0.00377227	0.044643	F3/ANO6/PSEN1/ENPP4
GO:0061298	retina vasculature development in camera-type eye	16	4	0.00377227	0.044643	LRP5/HIF1A/RHOJ/CYP1B1
GO:0030218	erythrocyte differentiation	88	10	0.00379013	0.044643	HIF1A/ZFP36L1/KLF13/STAT5B/STAT3/KLF2/ZFP36/FOXO3/KMT2E/PTBP3
GO:0045834	positive regulation of lipid metabolic process	88	10	0.00379013	0.044643	CYR61/SORBS1/CPT1A/SCARB1/LDLR/SRC/FGF2/STARD4/FGF1/PTK2B
GO:0014897	striated muscle hypertrophy	61	8	0.00385628	0.0451558	ATP2B4/ATP2A2/MEF2A/ROCK2/IGFBP5/CAMK2D/PDE5A/SORBS2
GO:0097306	cellular response to alcohol	61	8	0.00385628	0.0451558	JUP/KLF2/HMGCS1/EFNA5/CTNNA1/FOXO3/GNAI1/KLF9
GO:0050804	modulation of chemical synaptic transmission	264	21	0.00387958	0.0452959	GRID1/BDNF/SHANK2/NTF3/KRAS/KCNMB4/SSH1/ATP2A2/PSEN1/NPTN/SHISA9/STAT3/MAPT/NPTX1/SRC/OXTR/GSK3B/GRIK2/AKAP12/PTK2B/UNC13B
GO:0007416	synapse assembly	103	11	0.00397768	0.0463058	BDNF/SHANK2/AMIGO2/FARP1/NPTN/OXTR/WNT5A/ROBO2/PLXND1/EFNA5/PCDHB9
GO:0043068	positive regulation of programmed cell death	482	33	0.00402577	0.0464842	PIK3CD/CYR61/F3/SORT1/ADAMTSL4/FGD4/ANO6/LATS2/ARHGEF7/PSEN1/BMF/MAPT/GADD45B/RHOB/NCOA1/CYP1B1/RASSF2/SRC/SERINC3/PTGIS/ITSN1/WNT5A/RYBP/GSK3B/CAMK2D/CTNNA1/TFAP2A/GRIK2/FOXO3/CTGF/UNC13B/DAPK1/TGFBR1
GO:0099177	regulation of trans-synaptic signaling	265	21	0.00405342	0.0464842	GRID1/BDNF/SHANK2/NTF3/KRAS/KCNMB4/SSH1/ATP2A2/PSEN1/NPTN/SHISA9/STAT3/MAPT/NPTX1/SRC/OXTR/GSK3B/GRIK2/AKAP12/PTK2B/UNC13B
GO:0008654	phospholipid biosynthetic process	214	18	0.0040656	0.0464842	PIK3CD/PIP5K1A/IDI1/PLEKHA1/FADS1/DGKA/AJUBA/SLC44A2/IDH1/FITM2/PCYT1A/FGF2/HMGCS1/FGF1/FIG4/SERINC1/SERAC1/PDGFA
GO:0097305	response to alcohol	149	14	0.00407433	0.0464842	FOS/ACTC1/JUP/STAT3/ICAM1/KLF2/HMGCS1/EFNA5/CTNNA1/FOXO3/GNAI1/PTK2B/KLF9/TGFBR1
GO:0045429	positive regulation of nitric oxide biosynthetic process	26	5	0.00409313	0.0464842	DDAH1/ICAM1/KLF2/PKD2/PTK2B
GO:0060674	placenta blood vessel development	26	5	0.00409313	0.0464842	CYR61/PLCD3/PKD2/ITGB8/WNT2
GO:1904407	positive regulation of nitric oxide metabolic process	26	5	0.00409313	0.0464842	DDAH1/ICAM1/KLF2/PKD2/PTK2B
GO:0007156	homophilic cell adhesion via plasma membrane adhesion molecules	89	10	0.00411388	0.0464842	NEXN/CADM1/AMIGO2/NPTN/ROBO2/FAT4/PALLD/PCDHB9/PCDHGB4/L1CAM
GO:0060401	cytosolic calcium ion transport	89	10	0.00411388	0.0464842	ATP2B4/CACNA1C/ATP2A2/CEMIP/JPH2/PKD2/CAMK2D/FGF2/CTGF/PTK2B
GO:0035329	hippo signaling	37	6	0.0041327	0.0464842	LATS2/AJUBA/AMOTL2/FAT4/TEAD3/WWC3
GO:0042310	vasoconstriction	37	6	0.0041327	0.0464842	ACTA2/ARHGAP42/KCNMB4/ICAM1/TRPM4/OXTR
GO:0050922	negative regulation of chemotaxis	37	6	0.0041327	0.0464842	GREM1/WNT5A/ROBO2/SEMA5A/SEMA3C/SEMA3D
GO:0014896	muscle hypertrophy	62	8	0.00426877	0.047872	ATP2B4/ATP2A2/MEF2A/ROCK2/IGFBP5/CAMK2D/PDE5A/SORBS2
GO:0051056	regulation of small GTPase mediated signal transduction	249	20	0.00428006	0.047872	ARHGAP29/RHOBTB1/PLCE1/ARHGAP42/A2M/KRAS/FGD4/FARP1/ARHGEF7/RHOJ/RASGRP1/TNFAIP1/TIMP2/RHOB/FARP2/SRC/ITSN1/RIPOR2/CYTH3/KANK1
GO:0033674	positive regulation of kinase activity	410	29	0.00434922	0.0485096	CYR61/ATP2B4/MAP3K8/PLCE1/BDNF/NTF3/GPRC5A/KRAS/AJUBA/PSEN1/GREM1/RASGRP1/CEMIP/MAPT/GADD45B/KIDINS220/CCNYL1/RASSF2/SRC/ITSN1/WNT5A/PDE5A/FGF2/MAP3K1/EFNA5/FGF1/PDGFA/PTK2B/TGFBR1
GO:0022612	gland morphogenesis	90	10	0.00445908	0.0495691	KDM5B/LRP5/NTN4/LIMS2/IGFBP5/SRC/WNT5A/PLXND1/PDGFA/SEMA3C
GO:0043087	regulation of GTPase activity	356	26	0.00446904	0.0495691	ARHGAP29/PIP5K1A/RSU1/RASGRP2/CDC42EP2/ARHGAP42/NTF3/A2M/FGD4/ARHGEF7/AJUBA/RASGRP1/GNAO1/MTSS1L/BCAS3/RGS9/ICAM1/ANKRD27/ALS2CL/WNT5A/GSK3B/PLXND1/EFNA5/PTK2B/RIC1/ALDH1A1
