# Supplementary material for: Dynamic transcriptome analysis reveals signatures of paradoxical effect of vemurafenib on human dermal fibroblasts
Source: Cell Commun Signal. 2021 Dec 20;19:123. doi: 10.1186/s12964-021-00801-3 (PMC8686565; doi:10.1186/s12964-021-00801-3)
Supplement: Supplementary file 11 — Additional file 10: Tables S10A–B. Differentially accessible regions in HDF treated with 2 µM of vemurafenib, in comparison to the corresponding time-matched DMSO control. [file 12964_2021_801_MOESM11_ESM.xlsx]

## Sheet: DAR HDF PLX vs. DMSO (8 h)
Supplementary table S10A: Differentially accessible regions in HDF treated with 2µM of vemurafenib for 8 h in comparison to the corresponding time-matched DMSO control
Threshold: adjusted p-value <0.05 (q-value)
chrom	start	end	annotation	distance to TSS	ENSEMBL	ENTREZ	symbol	gene name	log2 FC	log CPM	F	p-value	q-value
chr6	144736993	144737391	Introns	129503	ENSG00000152818	7402	UTRN	utrophin	1.06187	0.801979	25.3111	1.42109e-06	0.0158535
chr1	199515517	199516040	Distal Intergenic	-480690	ENSG00000116833	2494	NR5A2	nuclear receptor subfamily 5 group A member 2	0.971762	0.832026	24.5685	1.97387e-06	0.0158535
chr6	106196602	106197038	Distal Intergenic	-337157	ENSG00000057657	639	PRDM1	PR/SET domain 1	0.943887	0.905346	24.343	2.18167e-06	0.0158535
chr6	3247417	3247710	Introns	-11452	ENSG00000180822	389362	PSMG4	proteasome assembly chaperone 4	-1.09604	0.57516	23.5522	3.10353e-06	0.0169142
chr1	110778280	110779401	Distal Intergenic	24944	ENSG00000116396	3749	KCNC4	potassium voltage-gated channel subfamily C member 4	0.501248	3.04348	22.4549	5.07844e-06	0.0182786
chr5	88609674	88610185	Distal Intergenic	-409752	ENSG00000081189	4208	MEF2C	myocyte enhancer factor 2C	0.686206	1.97526	22.2801	5.49499e-06	0.0182786
chr7	114997181	114997657	Distal Intergenic	434972	ENSG00000135272	29969	MDFIC	MyoD family inhibitor domain containing	0.815185	1.32174	22.1341	5.86927e-06	0.0182786
chr16	19142209	19142593	Distal Intergenic	16955	ENSG00000205730	162073	ITPRIPL2	ITPRIP like 2	0.980421	0.81747	21.413	8.13718e-06	0.0221738
chr9	7316170	7316672	Distal Intergenic	483127	ENSG00000137038	90871	DMAC1	distal membrane arm assembly complex 1	0.799022	1.274	21.127	9.26734e-06	0.0224475
chr4	4592202	4592523	Introns	48344	ENSG00000247708	100507266	STX18-AS1	STX18 antisense RNA 1 (head to head)	0.954254	0.37177	19.3015	2.1407e-05	0.0466608
chr5	15510148	15510512	Introns	9843	ENSG00000183580	23194	FBXL7	F-box and leucine rich repeat protein 7	-1.03953	0.275055	19.0957	2.35444e-05	0.0466608
chr11	107432334	107432839	Introns	3622	ENSG00000137760	91801	ALKBH8	alkB homolog 8, tRNA methyltransferase	0.739794	1.46605	18.8471	2.64175e-05	0.0478002
chr9	72635972	72636507	Distal Intergenic	-21990	ENSG00000165072	256691	MAMDC2	MAM domain containing 2	0.803257	1.14459	18.5716	3.00224e-05	0.0478002
chr11	131630035	131630881	Introns	389664	ENSG00000182667	50863	NTM	neurotrimin	0.503588	2.5873	18.4792	3.13417e-05	0.0478002
chr14	45302650	45303109	Distal Intergenic	-63398	ENSG00000179476	122525	C14orf28	chromosome 14 open reading frame 28	1.08924	0.0600964	18.2848	3.43096e-05	0.0478002
chr18	33873900	33874509	Distal Intergenic	-3193	ENSG00000134775	80206	FHOD3	formin homology 2 domain containing 3	0.66286	1.67436	18.237	3.50827e-05	0.0478002
chr16	4985261	4985657	Promoter	1479	ENSG00000118898	5493	PPL	periplakin	-0.845333	1.19261	17.5994	4.72646e-05	0.0606099
chr5	76086039	76087140	Distal Intergenic	-27693	ENSG00000164251	2150	F2RL1	F2R like trypsin receptor 1	0.487514	2.70353	17.2829	5.48341e-05	0.0664102
chr15	101227394	101228268	Distal Intergenic	84639	ENSG00000183475	140460	ASB7	ankyrin repeat and SOCS box containing 7	0.572798	2.06156	16.9623	6.37656e-05	0.0703274
chr3	135234951	135235450	Distal Intergenic	-449065	ENSG00000073711	5523	PPP2R3A	protein phosphatase 2 regulatory subunit B''alpha	0.768565	0.878668	16.8886	6.60199e-05	0.0703274
chr6	107644549	107644997	Introns	135782	ENSG00000164494	57107	PDSS2	decaprenyl diphosphate synthase subunit 2	0.908478	0.694734	16.7902	6.9156e-05	0.0703274
chr14	71597253	71597867	Distal Intergenic	223131	ENSG00000100731	22990	PCNX1	pecanex 1	0.653965	1.48889	16.706	7.19637e-05	0.0703274
chr16	84511804	84512449	3' UTR	25839	ENSG00000140950	57707	MEAK7	MTOR associated protein, eak-7 homolog	0.702293	1.35659	16.5892	7.60468e-05	0.0703274
chr6	155662232	155663029	Distal Intergenic	-26615	ENSG00000029639	51106	TFB1M	transcription factor B1, mitochondrial	0.625163	1.7189	16.5512	7.74247e-05	0.0703274
chr2	31520587	31520954	Distal Intergenic	63707	ENSG00000013016	30845	EHD3	EH domain containing 3	0.852892	0.54201	16.2403	8.97147e-05	0.0754566
chr2	20777463	20777993	Distal Intergenic	72871	ENSG00000118960	64342	HS1BP3	HCLS1 binding protein 3	0.635964	1.55443	16.2337	8.99941e-05	0.0754566
chr7	134298492	134299195	Distal Intergenic	-32336	ENSG00000172331	669	BPGM	bisphosphoglycerate mutase	0.572824	2.08004	15.9944	0.000100825	0.0804586
chr4	103989084	103989452	Introns	8987	ENSG00000164038	133308	SLC9B2	solute carrier family 9 member B2	0.882097	0.248654	15.9426	0.000103341	0.0804586
chr3	160094565	160094926	Introns	-22504	ENSG00000113810	10051	SMC4	structural maintenance of chromosomes 4	0.840162	0.689384	15.8007	0.000110565	0.0831145
chr6	161722418	161722699	Distal Intergenic	-27311	ENSG00000026652	56895	AGPAT4	1-acylglycerol-3-phosphate O-acyltransferase 4	-0.987939	0.150436	15.6569	0.000118407	0.0860427
chr9	120497212	120497524	Distal Intergenic	30759	ENSG00000136869	7099	TLR4	toll like receptor 4	-0.988295	0.20731	15.5213	0.000126326	0.0888359
chr9	72264483	72265109	Introns	22166	ENSG00000107282	320	APBA1	amyloid beta precursor protein binding family A member 1	0.592847	1.70129	15.2287	0.000145297	0.0970301
chr13	27977375	27977815	Distal Intergenic	-20866	ENSG00000122034	2971	GTF3A	general transcription factor IIIA	-0.76748	1.06446	15.2061	0.00014688	0.0970301

## Sheet: DAR HDF PLX vs. DMSO (18 h)
Supplementary table S10B: Differentially accessible regions in HDF treated with 2µM of vemurafenib for 18 h in comparison to the corresponding time-matched DMSO control
Threshold: adjusted p-value <0.05 (q-value)
chrom	start	end	annotation	distance to TSS	ENSEMBL	ENTREZ	symbol	gene name	log2 FC	log CPM	F	p-value	q-value
chr18	22575145	22575489	Distal Intergenic	356725	ENSG00000198795	25925	ZNF521	zinc finger protein 521	1.42157	0.443694	28.9105	2.96132e-07	0.00369754
chr7	114997181	114997657	Distal Intergenic	434972	ENSG00000135272	29969	MDFIC	MyoD family inhibitor domain containing	1.08281	1.32174	28.4225	3.65468e-07	0.00369754
chr4	68592752	68593609	Introns	25756	ENSG00000248049	550112	UBA6-AS1	UBA6 antisense RNA 1 (head to head)	0.914615	1.61848	27.658	5.08836e-07	0.00369754
chr12	111847628	111848077	Introns	3876	ENSG00000111252	10019	SH2B3	SH2B adaptor protein 3	1.11396	0.969456	26.6013	8.06326e-07	0.00439447
chr8	125764229	125764436	Distal Intergenic	-23499	ENSG00000170873	9788	MTSS1	MTSS I-BAR domain containing 1	1.46541	-0.0115854	25.4093	1.36083e-06	0.00593321
chr2	70571457	70571702	Distal Intergenic	-42237	ENSG00000035141	84908	FAM136A	family with sequence similarity 136 member A	1.38672	-0.0806781	24.2978	2.22598e-06	0.00808773
chr10	81091563	81091852	Distal Intergenic	-15368	ENSG00000108179	10105	PPIF	peptidylprolyl isomerase F	1.3073	0.193039	23.8977	2.6599e-06	0.0082837
chr1	236162634	236163215	Introns	65266	ENSG00000116962	4811	NID1	nidogen 1	0.845032	1.37454	22.4833	5.01382e-06	0.0136627
chr6	86173923	86174952	Introns	14621	ENSG00000135318	4907	NT5E	5'-nucleotidase ecto	0.751161	1.95885	23.6219	6.01674e-06	0.0145739
chr9	5552389	5552658	Introns	41844	ENSG00000197646	80380	PDCD1LG2	programmed cell death 1 ligand 2	1.45389	-0.146778	21.5438	7.66772e-06	0.0167156
chr5	149696663	149697171	Distal Intergenic	-14138	ENSG00000183876	340075	ARSI	arylsulfatase family member I	0.823937	1.39062	21.2027	8.95352e-06	0.0168214
chr4	79506867	79507078	Introns	34125	ENSG00000138772	306	ANXA3	annexin A3	1.361	-0.213889	21.0197	9.73153e-06	0.0168214
chr8	72077562	72078108	Distal Intergenic	196359	ENSG00000104313	2138	EYA1	EYA transcriptional coactivator and phosphatase 1	-0.934184	0.651581	20.9366	1.01239e-05	0.0168214
chr9	75665145	75665722	Introns	29636	ENSG00000165092	216	ALDH1A1	aldehyde dehydrogenase 1 family member A1	-0.867557	0.909054	20.7907	1.08027e-05	0.0168214
chr6	4355165	4355936	Distal Intergenic	-219334	ENSG00000198721	10455	ECI2	enoyl-CoA delta isomerase 2	0.679118	2.11425	20.3657	1.312e-05	0.0179585
chr10	112295765	112296502	Distal Intergenic	-30947	ENSG00000108055	9126	SMC3	structural maintenance of chromosomes 3	0.847737	1.66112	20.3591	1.31806e-05	0.0179585
chr11	130948986	130949312	Distal Intergenic	-162604	ENSG00000120451	399979	SNX19	sorting nexin 19	1.14373	0.599435	19.7215	1.76578e-05	0.0223731
chr17	21065103	21065877	Introns	34862	ENSG00000109016	25979	DHRS7B	dehydrogenase/reductase 7B	-0.829829	1.16262	19.489	1.9632e-05	0.0223731
chr1	165665229	165666299	Promoter	1601	ENSG00000143149	223	ALDH9A1	aldehyde dehydrogenase 9 family member A1	-0.823943	1.04488	20.8284	2.12375e-05	0.0223731
chr3	73120355	73120705	Distal Intergenic	9545	ENSG00000255423	55096	EBLN2	endogenous Bornavirus like nucleoprotein 2	-1.18088	0.29972	19.2983	2.14389e-05	0.0223731
chr2	122618008	122618278	Distal Intergenic	104887	ENSG00000211460	7247	TSN	translin	1.07411	0.317928	19.2045	2.23879e-05	0.0223731
chr9	74605383	74605710	Distal Intergenic	78960	ENSG00000155621	138241	C9orf85	chromosome 9 open reading frame 85	1.33946	0.00694155	19.1862	2.25783e-05	0.0223731
chr5	131599315	131599999	Introns	5964	ENSG00000131435	8572	PDLIM4	PDZ and LIM domain 4	0.628835	2.21685	19.0242	2.43367e-05	0.0230669
chr11	28653908	28654282	Distal Intergenic	524110	ENSG00000169519	196074	METTL15	methyltransferase like 15	0.948217	0.708102	18.3911	3.26523e-05	0.0276113
chr2	150932284	150933230	Distal Intergenic	410979	ENSG00000115963	390	RND3	Rho family GTPase 3	0.609876	2.30977	18.3593	3.31396e-05	0.0276113
chr14	94555813	94556074	Introns	8174	ENSG00000165948	122509	IFI27L1	interferon alpha inducible protein 27 like 1	1.22384	-0.017919	18.2499	3.48721e-05	0.0276113
chr15	94569706	94570078	Distal Intergenic	-204723	ENSG00000140563	55784	MCTP2	multiple C2 and transmembrane domain containing 2	0.851519	0.961469	18.1781	3.60602e-05	0.0276113
chr17	5533643	5534422	Distal Intergenic	-45811	ENSG00000091592	22861	NLRP1	NLR family pyrin domain containing 1	0.546226	2.65444	18.1423	3.66678e-05	0.0276113
chr2	20777463	20777993	Distal Intergenic	72871	ENSG00000118960	64342	HS1BP3	HCLS1 binding protein 3	0.725135	1.55443	18.1386	3.67306e-05	0.0276113
chr20	39686757	39687402	Introns	29295	ENSG00000198900	7150	TOP1	DNA topoisomerase I	0.710526	1.88948	18.0299	3.8642e-05	0.0280798
chr7	134050062	134050713	Distal Intergenic	-48235	ENSG00000205060	84912	SLC35B4	solute carrier family 35 member B4	-0.922917	0.804754	19.4462	4.00462e-05	0.0281615
chr2	217181548	217181775	Introns	54975	ENSG00000144583	57574	MARCHF4	membrane associated ring-CH-type finger 4	0.972344	0.408278	17.7399	4.42528e-05	0.0301472
chr12	54776788	54777208	Introns	7875	ENSG00000161642	25946	ZNF385A	zinc finger protein 385A	0.812361	1.07382	17.579	4.77179e-05	0.0315227
chr3	14676592	14676856	Distal Intergenic	-16397	ENSG00000154781	51244	CCDC174	coiled-coil domain containing 174	1.41152	-0.13842	17.4648	5.03435e-05	0.032279
chr19	41104539	41104761	Introns	5467	ENSG00000090006	8425	LTBP4	latent transforming growth factor beta binding protein 4	1.02834	0.306523	17.1498	5.83766e-05	0.0361888
chr2	26919241	26919701	Introns	3660	ENSG00000171303	3777	KCNK3	potassium two pore domain channel subfamily K member 3	0.775578	1.325	17.0999	5.97613e-05	0.0361888
chr12	11871612	11872098	Introns	68824	ENSG00000139083	2120	ETV6	ETS variant transcription factor 6	0.829937	1.06328	16.9711	6.35014e-05	0.0374143
chr2	151323179	151323763	Downstream	20446	ENSG00000115963	390	RND3	Rho family GTPase 3	-0.842043	0.744504	16.7866	6.92759e-05	0.0396316
chr20	13832940	13833350	Introns	67268	ENSG00000101247	79133	NDUFAF5	NADH:ubiquinone oxidoreductase complex assembly factor 5	-0.875706	0.197977	16.7375	7.09006e-05	0.0396316
chr1	118300348	118300587	Distal Intergenic	151744	ENSG00000183508	54855	TENT5C	terminal nucleotidyltransferase 5C	0.948588	0.52558	16.6046	7.54943e-05	0.0411444
chr2	222211925	222212536	Distal Intergenic	224474	ENSG00000116106	2043	EPHA4	EPH receptor A4	0.803767	1.43721	16.2763	8.81949e-05	0.0458664
chr4	33088091	33088754	Distal Intergenic	2366061	ENSG00000169851	5099	PCDH7	protocadherin 7	-0.669339	1.64752	16.2258	9.03307e-05	0.0458664
chr2	131813297	131813733	Introns	37271	ENSG00000152102	130074	FAM168B	family with sequence similarity 168 member B	-0.744612	0.951758	16.2193	9.06133e-05	0.0458664
chr6	158591724	158592183	Promoter	2345	ENSG00000272047	404672	GTF2H5	general transcription factor IIH subunit 5	-0.814297	0.664185	16.1532	9.35011e-05	0.0458664
chr7	112518100	112518551	Introns	61381	ENSG00000164603	154743	BMT2	base methyltransferase of 25S rRNA 2 homolog	-0.871424	0.429364	16.1268	9.46784e-05	0.0458664
chr5	14178697	14179327	Introns	34868	ENSG00000038382	7204	TRIO	trio Rho guanine nucleotide exchange factor	0.822378	1.26547	16.0004	0.000100542	0.0462902
chr1	30042799	30043395	Distal Intergenic	479771	ENSG00000060656	10076	PTPRU	protein tyrosine phosphatase receptor type U	0.534443	2.4345	15.9569	0.000102644	0.0462902
chr5	10720059	10720562	Introns	40825	ENSG00000112977	1611	DAP	death associated protein	0.686001	1.68702	15.8601	0.000107479	0.0462902
chr12	106589331	106589718	Distal Intergenic	51995	ENSG00000136026	10970	CKAP4	cytoskeleton associated protein 4	-0.792082	0.731898	15.8365	0.000108697	0.0462902
chr3	4462909	4463148	Introns	45818	ENSG00000144455	285362	SUMF1	sulfatase modifying factor 1	1.06069	0.208446	15.8267	0.000109202	0.0462902
chr7	111050082	111050389	Introns	152184	ENSG00000184903	83943	IMMP2L	inner mitochondrial membrane peptidase subunit 2	-0.90907	0.306237	15.7986	0.000110673	0.0462902
chr3	66474219	66474568	Introns	76277	ENSG00000144749	26018	LRIG1	leucine rich repeats and immunoglobulin like domains 1	0.730097	1.26483	15.749	0.000113319	0.0462902
chr8	71248267	71248489	Introns	67531	ENSG00000140396	10499	NCOA2	nuclear receptor coactivator 2	1.1243	0.000778868	15.7286	0.000114428	0.0462902
chr6	155662232	155663029	Distal Intergenic	-26615	ENSG00000029639	51106	TFB1M	transcription factor B1, mitochondrial	0.6715	1.7189	15.7243	0.000114664	0.0462902
chr17	67469981	67470717	Introns	59143	ENSG00000108984	5608	MAP2K6	mitogen-activated protein kinase kinase 6	-0.675094	1.37193	15.5893	0.00012229	0.0472587
chr2	120861349	120862205	3' UTR	90745	ENSG00000115109	57669	EPB41L5	erythrocyte membrane protein band 4.1 like 5	0.475146	2.83183	15.5477	0.000124741	0.0472587
chr13	99209407	99209766	Introns	19630	ENSG00000102572	8428	STK24	serine/threonine kinase 24	0.919236	0.72694	15.5353	0.000125482	0.0472587
chr12	70298600	70298891	Distal Intergenic	165969	ENSG00000127328	117177	RAB3IP	RAB3A interacting protein	-0.911968	0.386006	15.5265	0.000126014	0.0472587
chr5	64337189	64337890	Distal Intergenic	272434	ENSG00000153015	10283	CWC27	CWC27 spliceosome associated cyclophilin	0.817481	1.19469	15.4589	0.000130148	0.0472587
chr2	163099123	163099456	Promoter	589	ENSG00000078098	2191	FAP	fibroblast activation protein alpha	-0.830983	0.708629	15.4501	0.000130694	0.0472587
chr1	81640467	81641038	Distal Intergenic	-130807	ENSG00000117114	23266	ADGRL2	adhesion G protein-coupled receptor L2	0.746372	1.21434	15.419	0.000132654	0.0472587
chr10	64038237	64038607	Introns	-9771	ENSG00000182010	219790	RTKN2	rhotekin 2	-0.881264	0.276128	15.3916	0.000134406	0.0472587
chr1	55007776	55009166	Promoter	0	ENSG00000162390	26027	ACOT11	acyl-CoA thioesterase 11	0.568174	2.22833	15.3567	0.000136663	0.0472897
chrX	48356690	48357218	Distal Intergenic	-10153	ENSG00000102312	64840	PORCN	porcupine O-acyltransferase	0.747756	1.3184	15.253	0.000143617	0.0489196
chr5	169228295	169228773	Introns	164044	ENSG00000134516	1794	DOCK2	dedicator of cytokinesis 2	0.7821	1.1109	15.1082	0.000153935	0.0506581
chr2	20763610	20763909	Distal Intergenic	86955	ENSG00000118960	64342	HS1BP3	HCLS1 binding protein 3	0.933357	0.556556	15.0898	0.000155305	0.0506581
chr17	18884080	18884425	Introns	23635	ENSG00000188522	644815	FAM83G	family with sequence similarity 83 member G	0.97335	0.385033	15.0561	0.000157833	0.0506581
chr13	27977375	27977815	Distal Intergenic	-20866	ENSG00000122034	2971	GTF3A	general transcription factor IIIA	-0.745037	1.06446	15.0224	0.000160409	0.0506581
chr2	159359414	159359852	Introns	45938	ENSG00000144283	8502	PKP4	plakophilin 4	-0.692795	1.23425	15.0013	0.000162036	0.0506581
chr3	72956973	72957354	Introns	19588	ENSG00000172986	727936	GXYLT2	glucoside xylosyltransferase 2	-0.890289	0.521411	14.9933	0.000162664	0.0506581
chrX	114493722	114494212	Distal Intergenic	-25087	ENSG00000130224	57631	LRCH2	leucine rich repeats and calponin homology domain containing 2	-0.793021	0.605994	14.8987	0.000170217	0.0522639
chr6	14706617	14707188	Distal Intergenic	-538546	ENSG00000008083	3720	JARID2	jumonji and AT-rich interaction domain containing 2	0.591381	2.04717	14.869	0.000172672	0.0522812
chr6	73128213	73128597	Distal Intergenic	-202974	ENSG00000185760	56479	KCNQ5	potassium voltage-gated channel subfamily Q member 5	0.688526	1.25225	14.7234	0.000185188	0.0553028
chr7	73132363	73132616	Promoter	1401	ENSG00000106089	6804	STX1A	syntaxin 1A	0.888792	0.421316	14.6773	0.000189343	0.0557795
chr20	43333130	43333411	Introns	-10474	ENSG00000064205	8839	CCN5	cellular communication network factor 5	0.952468	0.388105	14.3826	0.000218258	0.0634394
chr12	98868956	98869571	Distal Intergenic	-18033	ENSG00000227825	121456	SLC9A7P1	solute carrier family 9 member 7 pseudogene 1	-0.617662	1.43152	14.3137	0.000225647	0.0634394
chr12	27726943	27727270	Introns	49898	ENSG00000110841	8496	PPFIBP1	PPFIA binding protein 1	0.836676	0.645716	14.2734	0.000230088	0.0634394
chr12	107671706	107671942	Distal Intergenic	-40255	ENSG00000151136	121551	BTBD11	BTB domain containing 11	1.09212	0.010095	14.2623	0.000231319	0.0634394
chr2	110405347	110405584	Distal Intergenic	33436	ENSG00000198142	65124	SOWAHC	sosondowah ankyrin repeat domain family member C	-1.03908	0.0500018	14.2561	0.000232011	0.0634394
chr18	46516945	46517325	Distal Intergenic	-39864	ENSG00000101665	4092	SMAD7	SMAD family member 7	0.867441	0.570254	14.2491	0.000232805	0.0634394
chr2	173113499	173113833	Distal Intergenic	-146021	ENSG00000115844	1746	DLX2	distal-less homeobox 2	0.944559	0.558598	14.176	0.000241377	0.0649631
chr20	14269632	14269919	Introns	48394	ENSG00000125848	23767	FLRT3	fibronectin leucine rich transmembrane protein 3	0.78273	0.728233	14.0432	0.000257195	0.0683763
chr12	58881414	58882051	Distal Intergenic	432268	ENSG00000139263	121227	LRIG3	leucine rich repeats and immunoglobulin like domains 3	-0.570368	1.82763	13.8906	0.000276953	0.072742
chr15	38690375	38690778	Distal Intergenic	-55550	ENSG00000171262	283742	FAM98B	family with sequence similarity 98 member B	0.718152	1.25964	13.8575	0.000281445	0.0730416
chr1	197987619	197988070	Distal Intergenic	105984	ENSG00000143355	56956	LHX9	LIM homeobox 9	0.655856	1.27175	13.7844	0.000291607	0.0747885
chr1	199515517	199516040	Distal Intergenic	-480690	ENSG00000116833	2494	NR5A2	nuclear receptor subfamily 5 group A member 2	0.81916	0.832026	13.7336	0.000298897	0.0757669
chr6	101643500	101643839	Distal Intergenic	-202830	ENSG00000164418	2898	GRIK2	glutamate ionotropic receptor kainate type subunit 2	-0.815379	0.464698	13.6785	0.00030701	0.0766885
chr13	27135695	27136373	Introns	3855	ENSG00000132970	10810	WASF3	WASP family member 3	-0.643801	1.13364	13.6615	0.000309568	0.0766885
chr2	237652251	237653339	Distal Intergenic	182827	ENSG00000144476	57007	ACKR3	atypical chemokine receptor 3	-0.659179	1.26752	15.023	0.000320723	0.0785591
chr16	84336700	84337240	Introns	8299	ENSG00000103175	58189	WFDC1	WAP four-disulfide core domain 1	-0.720484	0.650671	13.5391	0.000328568	0.0793312
chr13	26874391	26874561	Introns	45635	ENSG00000132964	1024	CDK8	cyclin dependent kinase 8	1.00602	0.0608732	13.523	0.000331153	0.0793312
chr10	112285703	112285967	Distal Intergenic	28078	ENSG00000138166	1847	DUSP5	dual specificity phosphatase 5	0.919851	0.484231	13.4698	0.000339854	0.0805306
chr4	88926078	88926750	Promoter	-2049	ENSG00000118762	5311	PKD2	polycystin 2, transient receptor potential cation channel	-0.638741	1.33661	13.3752	0.00035589	0.0834238
chr18	51942829	51943202	Distal Intergenic	58541	ENSG00000166845	162681	C18orf54	chromosome 18 open reading frame 54	-0.645316	1.14953	13.3066	0.000368012	0.0849821
chr8	48565350	48565583	Introns	85143	ENSG00000221869	1052	CEBPD	CCAAT enhancer binding protein delta	0.912213	0.368062	13.2908	0.00037085	0.0849821
chr20	49057128	49057694	Distal Intergenic	-69197	ENSG00000196396	5770	PTPN1	protein tyrosine phosphatase non-receptor type 1	0.62592	1.61716	13.2399	0.000380186	0.0849821
chr5	52599020	52599303	Distal Intergenic	-176961	ENSG00000134363	10468	FST	follistatin	0.879564	0.455574	13.237	0.000380726	0.0849821
chr10	31531794	31532194	Distal Intergenic	-75230	ENSG00000148516	6935	ZEB1	zinc finger E-box binding homeobox 1	0.864491	0.737807	13.23	0.000382029	0.0849821
chr2	227860333	227860746	3' UTR	159662	ENSG00000144468	84236	RHBDD1	rhomboid domain containing 1	0.844362	0.769428	13.149	0.000397473	0.0866066
chr6	34211844	34212625	Exons	4279	ENSG00000186577	221491	SMIM29	small integral membrane protein 29	0.596356	1.81943	13.1348	0.000400233	0.0866066
chr1	219615929	219616330	Distal Intergenic	268737	ENSG00000143353	127018	LYPLAL1	lysophospholipase like 1	0.950388	0.488948	13.1296	0.000401251	0.0866066
chr19	38878244	38879065	Promoter	0	ENSG00000179168	199720	GGN	gametogenetin	0.516279	2.12604	13.0632	0.000414503	0.0885899
chr5	151098194	151098706	Distal Intergenic	-31579	ENSG00000113140	6678	SPARC	secreted protein acidic and cysteine rich	-0.575601	1.51513	13.0066	0.000426166	0.0901982
chr12	22882985	22883410	Distal Intergenic	104909	ENSG00000139163	55500	ETNK1	ethanolamine kinase 1	-0.721795	0.956692	12.973	0.00043323	0.0903046
chr5	143408269	143408661	Distal Intergenic	141617	ENSG00000145817	81555	YIPF5	Yip1 domain family member 5	-0.674341	1.04712	12.9495	0.000438241	0.0903046
chr11	79142682	79142927	Introns	8768	ENSG00000149256	26011	TENM4	teneurin transmembrane protein 4	1.08507	-0.00406141	12.9455	0.000439096	0.0903046
chr15	47585841	47586321	Introns	109438	ENSG00000137872	80031	SEMA6D	semaphorin 6D	-0.776686	0.466432	12.8711	0.000455742	0.0913242
chr6	21228697	21228946	Introns	-365026	ENSG00000124766	6659	SOX4	SRY-box transcription factor 4	1.28493	0.0528198	13.6448	0.000462256	0.0913242
chr18	68064847	68065099	Distal Intergenic	108710	ENSG00000170677	9306	SOCS6	suppressor of cytokine signaling 6	0.966829	-0.00318948	12.8372	0.000463067	0.0913242
chr7	28447265	28449053	5' UTR	108325	ENSG00000146592	9586	CREB5	cAMP responsive element binding protein 5	0.557241	2.13013	14.2509	0.000465201	0.0913242
chr8	81934029	81934466	Introns	89837	ENSG00000076641	55824	PAG1	phosphoprotein membrane anchor with glycosphingolipid microdomains 1	-0.770345	0.535129	12.8234	0.000466194	0.0913242
chr7	150736108	150736750	Introns	-8629	ENSG00000213199	9311	ASIC3	acid sensing ion channel subunit 3	0.47538	2.29926	12.7963	0.000472439	0.0913242
chr3	160982612	160982862	Distal Intergenic	43513	ENSG00000169251	51068	NMD3	NMD3 ribosome export adaptor	-0.829553	0.440254	12.7923	0.000473378	0.0913242
chr17	80171295	80171643	Promoter	-606	ENSG00000176155	284001	CCDC57	coiled-coil domain containing 57	0.837302	0.505647	12.6998	0.000495388	0.0944958
chr5	80922364	80922675	Introns	124397	ENSG00000145687	23635	SSBP2	single stranded DNA binding protein 2	0.816836	0.565639	12.6871	0.000498487	0.0944958
chr2	68224679	68224948	Distal Intergenic	65211	ENSG00000197223	10438	C1D	C1D nuclear receptor corepressor	0.930015	0.353025	12.6069	0.000518875	0.096506
chr6	18307249	18307654	Distal Intergenic	-42450	ENSG00000124795	7913	DEK	DEK proto-oncogene	-0.727362	0.683308	12.5876	0.000523464	0.096506
chr11	18334419	18334899	Introns	8822	ENSG00000110756	11234	HPS5	HPS5 biogenesis of lysosomal organelles complex 2 subunit 2	-0.660281	0.96074	12.5761	0.000526457	0.096506
chr9	78870676	78871390	Introns	138054	ENSG00000135002	55312	RFK	riboflavin kinase	-0.451832	2.43163	12.5594	0.00053078	0.096506
chr8	13104216	13104614	Introns	267815	ENSG00000164741	10395	DLC1	DLC1 Rho GTPase activating protein	-0.658399	1.08381	12.5168	0.000542039	0.096506
chr5	59929204	59929551	Introns	66442	ENSG00000035499	55789	DEPDC1B	DEP domain containing 1B	-0.697583	0.735983	12.5163	0.000542173	0.096506
chr10	52311881	52312471	Introns	72452	ENSG00000198964	259230	SGMS1	sphingomyelin synthase 1	-0.600548	1.42157	12.5162	0.000542192	0.096506
chr4	170266642	170266903	Distal Intergenic	-74393	ENSG00000154447	57630	SH3RF1	SH3 domain containing ring finger 1	1.246	-0.164588	12.4983	0.000546996	0.096506
chr16	11295527	11296137	Distal Intergenic	-47369	ENSG00000175643	116028	RMI2	RecQ mediated genome instability 2	0.62871	1.4601	12.4646	0.000556161	0.096506
chr6	101446000	101446413	Distal Intergenic	-116776	ENSG00000112249	10973	ASCC3	activating signal cointegrator 1 complex subunit 3	0.796349	0.946063	12.4604	0.000557296	0.096506
chr4	154703169	154703602	Introns	6626	ENSG00000145423	6423	SFRP2	secreted frizzled related protein 2	-0.668204	0.995254	12.4587	0.000557787	0.096506
chr4	119763268	119763531	Distal Intergenic	-3441	ENSG00000150961	9871	SEC24D	SEC24 homolog D, COPII coat complex component	1.05811	-0.0647627	12.4365	0.000563919	0.0967987
chr7	55375735	55376264	Distal Intergenic	-56877	ENSG00000132434	55915	LANCL2	LanC like 2	-0.569099	1.86743	12.4913	0.000569478	0.096855
chr1	198181896	198182175	Introns	55788	ENSG00000151414	140609	NEK7	NIMA related kinase 7	0.921659	0.169103	12.4036	0.000573133	0.096855
chr1	107681700	107681984	Promoter	-645	ENSG00000162631	22854	NTNG1	netrin G1	0.859072	0.478006	12.3738	0.000581626	0.0975342
chr20	18295507	18295845	5' UTR	26386	ENSG00000125846	7692	ZNF133	zinc finger protein 133	0.682411	1.04018	12.3482	0.00058901	0.0980185
chr2	205415178	205415919	Introns	4662	ENSG00000116117	117583	PARD3B	par-3 family cell polarity regulator beta	-0.489351	2.21526	12.3303	0.000594218	0.0981361
