# Supplementary material for: Dynamic transcriptome analysis reveals signatures of paradoxical effect of vemurafenib on human dermal fibroblasts
Source: Cell Commun Signal. 2021 Dec 20;19:123. doi: 10.1186/s12964-021-00801-3 (PMC8686565; doi:10.1186/s12964-021-00801-3)
Supplement: Supplementary file 12 — Additional file 11: Tables S11A–B. Over-represented biological processes among genes with differentially accessible regions in HDF after vemurafenib treatment, in comparison to the corresponding time-matched DMSO control. [file 12964_2021_801_MOESM12_ESM.xlsx]

## Sheet: GO-bp - HDF PLX vs. DMSO (8h)
Supplementary table S11A: Over-represented biological processes (GO-bp) among genes with differentially accessible regions in HDF after 8h of vemurafenib treatment in comparison to the corresponding time-matched DMSO control
Threshold: p-value <0.1
ID	description	set size	gene count	p-value	q-value	genes
GO:0002573	myeloid leukocyte differentiation	131	4	0.000289765	0.111826	MEF2C/F2RL1/SLC9B2/TLR4
GO:0030099	myeloid cell differentiation	277	5	0.000539568	0.111826	MEF2C/F2RL1/BPGM/SLC9B2/TLR4
GO:0046928	regulation of neurotransmitter secretion	65	3	0.00054438	0.111826	KCNC4/MEF2C/APBA1
GO:1903530	regulation of secretion by cell	449	6	0.000697255	0.111826	KCNC4/MEF2C/F2RL1/SLC9B2/TLR4/APBA1
GO:0002521	leukocyte differentiation	304	5	0.00082277	0.111826	PRDM1/MEF2C/F2RL1/SLC9B2/TLR4
GO:0051046	regulation of secretion	476	6	0.000946988	0.111826	KCNC4/MEF2C/F2RL1/SLC9B2/TLR4/APBA1
GO:0034142	toll-like receptor 4 signaling pathway	20	2	0.00110457	0.111826	F2RL1/TLR4
GO:0051588	regulation of neurotransmitter transport	83	3	0.00111132	0.111826	KCNC4/MEF2C/APBA1
GO:0030890	positive regulation of B cell proliferation	21	2	0.00121897	0.111826	MEF2C/TLR4
GO:0050829	defense response to Gram-negative bacterium	23	2	0.00146405	0.111826	F2RL1/TLR4
GO:1903203	regulation of oxidative stress-induced neuron death	24	2	0.00159469	0.111826	MEAK7/TLR4
GO:0034122	negative regulation of toll-like receptor signaling pathway	25	2	0.0017307	0.111826	F2RL1/TLR4
GO:0036475	neuron death in response to oxidative stress	25	2	0.0017307	0.111826	MEAK7/TLR4
GO:0001505	regulation of neurotransmitter levels	213	4	0.00179222	0.111826	KCNC4/MEF2C/TLR4/APBA1
GO:0046330	positive regulation of JNK cascade	101	3	0.00195623	0.111826	MDFIC/F2RL1/TLR4
GO:0032613	interleukin-10 production	27	2	0.0020187	0.111826	F2RL1/TLR4
GO:0045214	sarcomere organization	27	2	0.0020187	0.111826	MEF2C/FHOD3
GO:0007269	neurotransmitter secretion	103	3	0.00206909	0.111826	KCNC4/MEF2C/APBA1
GO:0099643	signal release from synapse	103	3	0.00206909	0.111826	KCNC4/MEF2C/APBA1
GO:0050702	interleukin-1 beta secretion	28	2	0.00217064	0.111826	F2RL1/TLR4
GO:0030888	regulation of B cell proliferation	29	2	0.00232785	0.111826	MEF2C/TLR4
GO:0032757	positive regulation of interleukin-8 production	29	2	0.00232785	0.111826	F2RL1/TLR4
GO:0030855	epithelial cell differentiation	389	5	0.00245655	0.112878	NR5A2/PRDM1/MEF2C/PPL/F2RL1
GO:0050701	interleukin-1 secretion	32	2	0.00283079	0.124654	F2RL1/TLR4
GO:0034765	regulation of ion transmembrane transport	249	4	0.00316044	0.12927	UTRN/KCNC4/MEF2C/EHD3
GO:0045670	regulation of osteoclast differentiation	34	2	0.00319193	0.12927	SLC9B2/TLR4
GO:0032874	positive regulation of stress-activated MAPK cascade	124	3	0.00350397	0.12927	MDFIC/F2RL1/TLR4
GO:0070304	positive regulation of stress-activated protein kinase signaling cascade	125	3	0.00358418	0.12927	MDFIC/F2RL1/TLR4
GO:0002720	positive regulation of cytokine production involved in immune response	37	2	0.00377193	0.12927	F2RL1/TLR4
GO:0042100	B cell proliferation	38	2	0.00397537	0.12927	MEF2C/TLR4
GO:0030239	myofibril assembly	40	2	0.00439728	0.12927	MEF2C/FHOD3
GO:0032677	regulation of interleukin-8 production	41	2	0.00461569	0.12927	F2RL1/TLR4
GO:0046328	regulation of JNK cascade	139	3	0.00482701	0.12927	MDFIC/F2RL1/TLR4
GO:0034121	regulation of toll-like receptor signaling pathway	42	2	0.00483904	0.12927	F2RL1/TLR4
GO:0023061	signal release	284	4	0.00505318	0.12927	KCNC4/MEF2C/SLC9B2/APBA1
GO:0032637	interleukin-8 production	44	2	0.00530047	0.12927	F2RL1/TLR4
GO:0050871	positive regulation of B cell activation	44	2	0.00530047	0.12927	MEF2C/TLR4
GO:0002694	regulation of leukocyte activation	289	4	0.00537446	0.12927	PRDM1/MEF2C/F2RL1/TLR4
GO:0032412	regulation of ion transmembrane transporter activity	145	3	0.00543011	0.12927	UTRN/MEF2C/EHD3
GO:0043902	positive regulation of multi-organism process	145	3	0.00543011	0.12927	NR5A2/MDFIC/F2RL1
GO:0006836	neurotransmitter transport	149	3	0.00585636	0.12927	KCNC4/MEF2C/APBA1
GO:0022898	regulation of transmembrane transporter activity	150	3	0.00596597	0.12927	UTRN/MEF2C/EHD3
GO:0050878	regulation of body fluid levels	298	4	0.005987	0.12927	F2RL1/PDSS2/EHD3/TLR4
GO:0030193	regulation of blood coagulation	47	2	0.00602906	0.12927	F2RL1/TLR4
GO:0061515	myeloid cell development	47	2	0.00602906	0.12927	BPGM/SLC9B2
GO:0098655	cation transmembrane transport	484	5	0.00625113	0.12927	UTRN/KCNC4/MEF2C/EHD3/SLC9B2
GO:1900046	regulation of hemostasis	48	2	0.00628156	0.12927	F2RL1/TLR4
GO:1903706	regulation of hemopoiesis	305	4	0.00649465	0.12927	PRDM1/MEF2C/SLC9B2/TLR4
GO:0045637	regulation of myeloid cell differentiation	155	3	0.00653261	0.12927	MEF2C/SLC9B2/TLR4
GO:0032642	regulation of chemokine production	49	2	0.00653882	0.12927	F2RL1/TLR4
GO:0050818	regulation of coagulation	49	2	0.00653882	0.12927	F2RL1/TLR4
GO:0034762	regulation of transmembrane transport	308	4	0.00672077	0.12927	UTRN/KCNC4/MEF2C/EHD3
GO:0032611	interleukin-1 beta production	50	2	0.00680084	0.12927	F2RL1/TLR4
GO:0032409	regulation of transporter activity	159	3	0.00700838	0.12927	UTRN/MEF2C/EHD3
GO:0070661	leukocyte proliferation	159	3	0.00700838	0.12927	MEF2C/F2RL1/TLR4
GO:1902105	regulation of leukocyte differentiation	159	3	0.00700838	0.12927	PRDM1/SLC9B2/TLR4
GO:0050865	regulation of cell activation	313	4	0.00710923	0.12927	PRDM1/MEF2C/F2RL1/TLR4
GO:0007254	JNK cascade	161	3	0.00725383	0.12927	MDFIC/F2RL1/TLR4
GO:0003170	heart valve development	52	2	0.00733902	0.12927	PRDM1/MEF2C
GO:0032602	chemokine production	52	2	0.00733902	0.12927	F2RL1/TLR4
GO:0002718	regulation of cytokine production involved in immune response	53	2	0.00761515	0.131935	F2RL1/TLR4
GO:0032609	interferon-gamma production	54	2	0.00789593	0.132456	F2RL1/TLR4
GO:0032755	positive regulation of interleukin-6 production	54	2	0.00789593	0.132456	F2RL1/TLR4
GO:0032612	interleukin-1 production	56	2	0.00847137	0.137737	F2RL1/TLR4
GO:1903201	regulation of oxidative stress-induced cell death	56	2	0.00847137	0.137737	MEAK7/TLR4
GO:0002696	positive regulation of leukocyte activation	178	3	0.0095478	0.146827	MEF2C/F2RL1/TLR4
GO:0032872	regulation of stress-activated MAPK cascade	178	3	0.0095478	0.146827	MDFIC/F2RL1/TLR4
GO:0043903	regulation of symbiosis, encompassing mutualism through parasitism	178	3	0.0095478	0.146827	NR5A2/MDFIC/F2RL1
GO:0030316	osteoclast differentiation	60	2	0.00967711	0.146827	SLC9B2/TLR4
GO:0070302	regulation of stress-activated protein kinase signaling cascade	180	3	0.00984249	0.146827	MDFIC/F2RL1/TLR4
GO:0002702	positive regulation of production of molecular mediator of immune response	61	2	0.00998984	0.146827	F2RL1/TLR4
GO:0043269	regulation of ion transport	349	4	0.0103545	0.146827	UTRN/KCNC4/MEF2C/EHD3
GO:0050867	positive regulation of cell activation	185	3	0.0106025	0.146827	MEF2C/F2RL1/TLR4
GO:0002367	cytokine production involved in immune response	63	2	0.0106287	0.146827	F2RL1/TLR4
GO:0050671	positive regulation of lymphocyte proliferation	63	2	0.0106287	0.146827	MEF2C/TLR4
GO:0032946	positive regulation of mononuclear cell proliferation	64	2	0.0109548	0.146827	MEF2C/TLR4
GO:0050864	regulation of B cell activation	64	2	0.0109548	0.146827	MEF2C/TLR4
GO:1900407	regulation of cellular response to oxidative stress	64	2	0.0109548	0.146827	MEAK7/TLR4
GO:0042060	wound healing	355	4	0.0109755	0.146827	PPL/F2RL1/EHD3/TLR4
GO:1904062	regulation of cation transmembrane transport	192	3	0.0117226	0.154136	UTRN/MEF2C/EHD3
GO:0070665	positive regulation of leukocyte proliferation	67	2	0.0119594	0.154136	MEF2C/TLR4
GO:2000379	positive regulation of reactive oxygen species metabolic process	67	2	0.0119594	0.154136	F2RL1/TLR4
GO:0002761	regulation of myeloid leukocyte differentiation	71	2	0.0133595	0.164173	SLC9B2/TLR4
GO:0010927	cellular component assembly involved in morphogenesis	71	2	0.0133595	0.164173	MEF2C/FHOD3
GO:0050715	positive regulation of cytokine secretion	71	2	0.0133595	0.164173	F2RL1/TLR4
GO:1902882	regulation of response to oxidative stress	71	2	0.0133595	0.164173	MEAK7/TLR4
GO:0007596	blood coagulation	203	3	0.013617	0.164257	F2RL1/EHD3/TLR4
GO:0050817	coagulation	204	3	0.0137974	0.164257	F2RL1/EHD3/TLR4
GO:0035725	sodium ion transmembrane transport	73	2	0.0140851	0.164257	UTRN/SLC9B2
GO:0036473	cell death in response to oxidative stress	73	2	0.0140851	0.164257	MEAK7/TLR4
GO:0002250	adaptive immune response	206	3	0.0141623	0.164257	PRDM1/MEF2C/TLR4
GO:0007599	hemostasis	207	3	0.0143468	0.164257	F2RL1/EHD3/TLR4
GO:0042742	defense response to bacterium	74	2	0.0144543	0.164257	F2RL1/TLR4
GO:0001510	RNA methylation	76	2	0.0152051	0.170073	ALKBH8/TFB1M
GO:0032675	regulation of interleukin-6 production	78	2	0.0159725	0.170073	F2RL1/TLR4
GO:0046649	lymphocyte activation	400	4	0.0164153	0.170073	PRDM1/MEF2C/F2RL1/TLR4
GO:0051403	stress-activated MAPK cascade	219	3	0.0166692	0.170073	MDFIC/F2RL1/TLR4
GO:0055007	cardiac muscle cell differentiation	80	2	0.0167563	0.170073	MEF2C/FHOD3
GO:0032635	interleukin-6 production	83	2	0.0179624	0.170073	F2RL1/TLR4
GO:1901214	regulation of neuron death	229	3	0.0187577	0.170073	MEF2C/MEAK7/TLR4
GO:0002700	regulation of production of molecular mediator of immune response	86	2	0.0192044	0.170073	F2RL1/TLR4
GO:0009611	response to wounding	426	4	0.0202208	0.170073	PPL/F2RL1/EHD3/TLR4
GO:0098662	inorganic cation transmembrane transport	427	4	0.0203773	0.170073	UTRN/KCNC4/EHD3/SLC9B2
GO:0061041	regulation of wound healing	91	2	0.0213528	0.170073	F2RL1/TLR4
GO:0031098	stress-activated protein kinase signaling cascade	241	3	0.0214491	0.170073	MDFIC/F2RL1/TLR4
GO:0002224	toll-like receptor signaling pathway	92	2	0.0217941	0.170073	F2RL1/TLR4
GO:0051249	regulation of lymphocyte activation	245	3	0.0223914	0.170073	PRDM1/MEF2C/TLR4
GO:2001257	regulation of cation channel activity	95	2	0.0231406	0.170073	MEF2C/EHD3
GO:0003231	cardiac ventricle development	98	2	0.0245209	0.170073	PRDM1/MEF2C
GO:0048524	positive regulation of viral process	99	2	0.0249884	0.170073	NR5A2/MDFIC
GO:1903305	regulation of regulated secretory pathway	99	2	0.0249884	0.170073	F2RL1/APBA1
GO:0070374	positive regulation of ERK1 and ERK2 cascade	100	2	0.0254596	0.170073	F2RL1/TLR4
GO:0003012	muscle system process	258	3	0.0256097	0.170073	UTRN/MEF2C/EHD3
GO:0070997	neuron death	259	3	0.0258671	0.170073	MEF2C/MEAK7/TLR4
GO:0032956	regulation of actin cytoskeleton organization	262	3	0.026648	0.170073	MEF2C/FHOD3/F2RL1
GO:0098660	inorganic ion transmembrane transport	464	4	0.0267068	0.170073	UTRN/KCNC4/EHD3/SLC9B2
GO:0002285	lymphocyte activation involved in immune response	104	2	0.0273805	0.170073	F2RL1/TLR4
GO:0035051	cardiocyte differentiation	104	2	0.0273805	0.170073	MEF2C/FHOD3
GO:0055002	striated muscle cell development	104	2	0.0273805	0.170073	MEF2C/FHOD3
GO:0030001	metal ion transport	471	4	0.0280247	0.170073	UTRN/KCNC4/EHD3/SLC9B2
GO:0050670	regulation of lymphocyte proliferation	107	2	0.0288588	0.170073	MEF2C/TLR4
GO:0050707	regulation of cytokine secretion	107	2	0.0288588	0.170073	F2RL1/TLR4
GO:0050804	modulation of chemical synaptic transmission	271	3	0.0290668	0.170073	KCNC4/MEF2C/APBA1
GO:0099177	regulation of trans-synaptic signaling	272	3	0.0293426	0.170073	KCNC4/MEF2C/APBA1
GO:0032944	regulation of mononuclear cell proliferation	108	2	0.0293586	0.170073	MEF2C/TLR4
GO:0051223	regulation of protein transport	480	4	0.0297764	0.170073	MDFIC/F2RL1/SLC9B2/TLR4
GO:0006814	sodium ion transport	109	2	0.0298619	0.170073	UTRN/SLC9B2
GO:1903034	regulation of response to wounding	110	2	0.0303687	0.170073	F2RL1/TLR4
GO:1902903	regulation of supramolecular fiber organization	277	3	0.0307428	0.170073	MEF2C/FHOD3/F2RL1
GO:0000187	activation of MAPK activity	111	2	0.0308789	0.170073	MDFIC/TLR4
GO:0009792	embryo development ending in birth or egg hatching	486	4	0.0309801	0.170073	NR5A2/PRDM1/MEF2C/APBA1
GO:0050708	regulation of protein secretion	281	3	0.0318883	0.170073	F2RL1/SLC9B2/TLR4
GO:0070663	regulation of leukocyte proliferation	114	2	0.0324302	0.170073	MEF2C/TLR4
GO:0090087	regulation of peptide transport	495	4	0.0328401	0.170073	MDFIC/F2RL1/SLC9B2/TLR4
GO:0002703	regulation of leukocyte mediated immunity	115	2	0.0329541	0.170073	F2RL1/TLR4
GO:0055001	muscle cell development	115	2	0.0329541	0.170073	MEF2C/FHOD3
GO:0071222	cellular response to lipopolysaccharide	116	2	0.0334813	0.170073	MEF2C/TLR4
GO:0032970	regulation of actin filament-based process	287	3	0.0336487	0.170073	MEF2C/FHOD3/F2RL1
GO:0015672	monovalent inorganic cation transport	288	3	0.033947	0.170073	UTRN/KCNC4/SLC9B2
GO:0043900	regulation of multi-organism process	289	3	0.0342467	0.170073	NR5A2/MDFIC/F2RL1
GO:0051224	negative regulation of protein transport	118	2	0.0345458	0.170073	MDFIC/F2RL1
GO:0071219	cellular response to molecule of bacterial origin	120	2	0.0356234	0.170073	MEF2C/TLR4
GO:0002791	regulation of peptide secretion	295	3	0.0360743	0.170073	F2RL1/SLC9B2/TLR4
GO:1904950	negative regulation of establishment of protein localization	122	2	0.0367142	0.170073	MDFIC/F2RL1
GO:0032259	methylation	299	3	0.0373207	0.170073	PRDM1/ALKBH8/TFB1M
GO:0002440	production of molecular mediator of immune response	124	2	0.0378179	0.170073	F2RL1/TLR4
GO:0050663	cytokine secretion	124	2	0.0378179	0.170073	F2RL1/TLR4
GO:0009617	response to bacterium	301	3	0.0379522	0.170073	MEF2C/F2RL1/TLR4
GO:0031349	positive regulation of defense response	302	3	0.03827	0.170073	MEF2C/F2RL1/TLR4
GO:0002221	pattern recognition receptor signaling pathway	126	2	0.0389344	0.170073	F2RL1/TLR4
GO:0002699	positive regulation of immune effector process	128	2	0.0400635	0.170073	F2RL1/TLR4
GO:0043409	negative regulation of MAPK cascade	131	2	0.0417805	0.170484	F2RL1/TLR4
GO:0003205	cardiac chamber development	132	2	0.042359	0.171234	PRDM1/MEF2C
GO:2000377	regulation of reactive oxygen species metabolic process	132	2	0.042359	0.171234	F2RL1/TLR4
GO:0010921	regulation of phosphatase activity	133	2	0.0429406	0.171234	MEF2C/PPP2R3A
GO:0060759	regulation of response to cytokine stimulus	134	2	0.0435252	0.171234	F2RL1/TLR4
GO:0044057	regulation of system process	325	3	0.0459612	0.1718	UTRN/F2RL1/EHD3
GO:0002757	immune response-activating signal transduction	326	3	0.0463121	0.1718	MEF2C/F2RL1/TLR4
GO:0002064	epithelial cell development	139	2	0.0464931	0.1718	PRDM1/F2RL1
GO:0017157	regulation of exocytosis	139	2	0.0464931	0.1718	F2RL1/APBA1
GO:0045165	cell fate commitment	139	2	0.0464931	0.1718	PRDM1/MEF2C
GO:0042113	B cell activation	140	2	0.0470955	0.1718	MEF2C/TLR4
GO:0071216	cellular response to biotic stimulus	140	2	0.0470955	0.1718	MEF2C/TLR4
GO:0008064	regulation of actin polymerization or depolymerization	142	2	0.0483091	0.1718	FHOD3/F2RL1
GO:0030832	regulation of actin filament length	142	2	0.0483091	0.1718	FHOD3/F2RL1
GO:0046651	lymphocyte proliferation	143	2	0.0489203	0.1718	MEF2C/TLR4
GO:0090257	regulation of muscle system process	144	2	0.0495343	0.1718	UTRN/EHD3
GO:0009612	response to mechanical stimulus	145	2	0.0501511	0.1718	PPL/TLR4
GO:0031032	actomyosin structure organization	145	2	0.0501511	0.1718	MEF2C/FHOD3
GO:0032943	mononuclear cell proliferation	145	2	0.0501511	0.1718	MEF2C/TLR4
GO:0048738	cardiac muscle tissue development	145	2	0.0501511	0.1718	MEF2C/FHOD3
GO:0043410	positive regulation of MAPK cascade	338	3	0.0506275	0.1718	MDFIC/F2RL1/TLR4
GO:1903522	regulation of blood circulation	146	2	0.0507708	0.1718	F2RL1/EHD3
GO:1901215	negative regulation of neuron death	147	2	0.0513933	0.172427	MEF2C/MEAK7
GO:0009451	RNA modification	148	2	0.0520185	0.172619	ALKBH8/TFB1M
GO:0043123	positive regulation of I-kappaB kinase/NF-kappaB signaling	148	2	0.0520185	0.172619	F2RL1/TLR4
GO:0002460	adaptive immune response based on somatic recombination of immune receptors built from immunoglobulin superfamily domains	151	2	0.053911	0.173433	MEF2C/TLR4
GO:0002764	immune response-regulating signaling pathway	347	3	0.0539907	0.173433	MEF2C/F2RL1/TLR4
GO:0009306	protein secretion	358	3	0.0582466	0.178867	F2RL1/SLC9B2/TLR4
GO:0050714	positive regulation of protein secretion	158	2	0.0584214	0.178867	F2RL1/TLR4
GO:0051251	positive regulation of lymphocyte activation	160	2	0.0597339	0.178867	MEF2C/TLR4
GO:0070372	regulation of ERK1 and ERK2 cascade	162	2	0.0610567	0.178867	F2RL1/TLR4
GO:0002253	activation of immune response	366	3	0.0614409	0.178867	MEF2C/F2RL1/TLR4
GO:0035303	regulation of dephosphorylation	163	2	0.061722	0.178867	MEF2C/PPP2R3A
GO:0060348	bone development	164	2	0.0623898	0.178867	MEF2C/SLC9B2
GO:0008154	actin polymerization or depolymerization	165	2	0.0630601	0.178867	FHOD3/F2RL1
GO:0006733	oxidoreduction coenzyme metabolic process	166	2	0.0637329	0.178867	PDSS2/BPGM
GO:0032103	positive regulation of response to external stimulus	166	2	0.0637329	0.178867	F2RL1/TLR4
GO:0002793	positive regulation of peptide secretion	167	2	0.0644082	0.178867	F2RL1/TLR4
GO:0002790	peptide secretion	374	3	0.0647175	0.178867	F2RL1/SLC9B2/TLR4
GO:0050792	regulation of viral process	168	2	0.065086	0.178867	NR5A2/MDFIC
GO:0001818	negative regulation of cytokine production	169	2	0.0657662	0.180063	F2RL1/TLR4
GO:0051259	protein complex oligomerization	380	3	0.0672283	0.181499	KCNC4/PDSS2/EHD3
GO:0006909	phagocytosis	173	2	0.0685114	0.183099	F2RL1/TLR4
GO:0070371	ERK1 and ERK2 cascade	174	2	0.0692037	0.183099	F2RL1/TLR4
GO:0007268	chemical synaptic transmission	387	3	0.0702146	0.183224	KCNC4/MEF2C/APBA1
GO:0098916	anterograde trans-synaptic signaling	387	3	0.0702146	0.183224	KCNC4/MEF2C/APBA1
GO:0099537	trans-synaptic signaling	393	3	0.0728228	0.183856	KCNC4/MEF2C/APBA1
GO:0048872	homeostasis of number of cells	180	2	0.0734066	0.183856	MEF2C/BPGM
GO:0072593	reactive oxygen species metabolic process	182	2	0.074826	0.184334	F2RL1/TLR4
GO:0099536	synaptic signaling	398	3	0.0750299	0.184391	KCNC4/MEF2C/APBA1
GO:0071396	cellular response to lipid	405	3	0.0781709	0.186271	NR5A2/MEF2C/TLR4
GO:0043122	regulation of I-kappaB kinase/NF-kappaB signaling	188	2	0.0791375	0.186271	F2RL1/TLR4
GO:0051146	striated muscle cell differentiation	188	2	0.0791375	0.186271	MEF2C/FHOD3
GO:0032496	response to lipopolysaccharide	192	2	0.0820553	0.188931	MEF2C/TLR4
GO:0043406	positive regulation of MAP kinase activity	192	2	0.0820553	0.188931	MDFIC/TLR4
GO:0002758	innate immune response-activating signal transduction	193	2	0.08279	0.189342	F2RL1/TLR4
GO:0006936	muscle contraction	193	2	0.08279	0.189342	UTRN/EHD3
GO:0007507	heart development	422	3	0.0860413	0.191436	PRDM1/MEF2C/FHOD3
GO:0002237	response to molecule of bacterial origin	199	2	0.0872418	0.193699	MEF2C/TLR4
GO:0051493	regulation of cytoskeleton organization	426	3	0.087942	0.194684	MEF2C/FHOD3/F2RL1
GO:0110053	regulation of actin filament organization	206	2	0.0925267	0.195154	FHOD3/F2RL1
GO:0002218	activation of innate immune response	208	2	0.094054	0.195154	F2RL1/TLR4
GO:0010959	regulation of metal ion transport	213	2	0.0979051	0.195959	UTRN/EHD3
GO:0007249	I-kappaB kinase/NF-kappaB signaling	214	2	0.0986809	0.195959	F2RL1/TLR4
GO:0009108	coenzyme biosynthetic process	215	2	0.0994584	0.195959	PDSS2/BPGM

## Sheet: GO-bp - HDF PLX vs. DMSO (18h)
Supplementary table S11B: Over-represented biological processes (GO-bp) among genes with differentially accessible regions in HDF after 18h of vemurafenib treatment in comparison to the corresponding time-matched DMSO control
Threshold: p-value <0.1
ID	description	set size	gene count	p-value	q-value	genes
GO:0048839	inner ear development	112	8	2.21697e-05	0.0477932	EYA1/KCNK3/EPHA4/LRIG1/LRIG3/CEBPD/ZEB1/SPARC
GO:0043583	ear development	133	8	7.61018e-05	0.0820298	EYA1/KCNK3/EPHA4/LRIG1/LRIG3/CEBPD/ZEB1/SPARC
GO:2001243	negative regulation of intrinsic apoptotic signaling pathway	84	6	0.000245082	0.176115	PPIF/ZNF385A/RTKN2/ACKR3/PTPN1/SFRP2
GO:0090102	cochlea development	32	4	0.000329953	0.177827	EYA1/KCNK3/EPHA4/ZEB1
GO:0008285	negative regulation of cell proliferation	473	14	0.000422301	0.182078	SH2B3/MTSS1/PDCD1LG2/PTPRU/FAP/JARID2/WFDC1/PKD2/C18orf54/ZEB1/SPARC/SOX4/DLC1/SFRP2
GO:2001242	regulation of intrinsic apoptotic signaling pathway	141	7	0.000694598	0.214592	PPIF/ZNF385A/RTKN2/ACKR3/PTPN1/SGMS1/SFRP2
GO:2001234	negative regulation of apoptotic signaling pathway	184	8	0.000696796	0.214592	PPIF/EYA1/ZNF385A/RTKN2/ACKR3/PTPN1/SH3RF1/SFRP2
GO:0022408	negative regulation of cell-cell adhesion	110	6	0.00103575	0.279108	SH2B3/PDCD1LG2/EPB41L5/SMAD7/SOCS6/PAG1
GO:0048598	embryonic morphogenesis	417	12	0.00140882	0.337457	EYA1/LRIG1/EPB41L5/DLX2/FLRT3/LRIG3/PKD2/ZEB1/TENM4/SOX4/DLC1/SFRP2
GO:0048844	artery morphogenesis	50	4	0.00182772	0.376003	EYA1/SMAD7/PKD2/SOX4
GO:0031167	rRNA methylation	24	3	0.00194013	0.376003	METTL15/BMT2/TFB1M
GO:0048663	neuron fate commitment	26	3	0.00245455	0.376003	ZNF521/EYA1/DLX2
GO:0042472	inner ear morphogenesis	56	4	0.00277776	0.376003	EYA1/LRIG1/LRIG3/ZEB1
GO:1902230	negative regulation of intrinsic apoptotic signaling pathway in response to DNA damage	28	3	0.00304597	0.376003	ZNF385A/ACKR3/SFRP2
GO:0043407	negative regulation of MAP kinase activity	58	4	0.00315762	0.376003	SH2B3/DUSP5/PTPN1/SFRP2
GO:1903035	negative regulation of response to wounding	58	4	0.00315762	0.376003	SH2B3/EPHA4/FAP/WFDC1
GO:0046328	regulation of JNK cascade	139	6	0.00339852	0.376003	MDFIC/EPHA4/GRIK2/PTPN1/SH3RF1/SFRP2
GO:0007162	negative regulation of cell adhesion	188	7	0.00361455	0.376003	SH2B3/PDCD1LG2/EPB41L5/SMAD7/SOCS6/PAG1/DLC1
GO:0031098	stress-activated protein kinase signaling cascade	241	8	0.00382566	0.376003	MDFIC/EPHA4/MAP2K6/STK24/GRIK2/PTPN1/SH3RF1/SFRP2
GO:1902532	negative regulation of intracellular signal transduction	411	11	0.00389106	0.376003	SH2B3/PPIF/ZNF385A/BMT2/RTKN2/ACKR3/DUSP5/PKD2/PTPN1/DLC1/SFRP2
GO:0097193	intrinsic apoptotic signaling pathway	242	8	0.00392247	0.376003	PPIF/ZNF385A/STK24/RTKN2/ACKR3/PTPN1/SGMS1/SFRP2
GO:0034405	response to fluid shear stress	31	3	0.00408506	0.376003	MTSS1/SMAD7/PKD2
GO:0050868	negative regulation of T cell activation	63	4	0.00425911	0.376003	PDCD1LG2/SMAD7/SOCS6/PAG1
GO:0072073	kidney epithelium development	102	5	0.00433192	0.376003	MTSS1/EYA1/EPHA4/SMAD7/PKD2
GO:0031643	positive regulation of myelination	10	2	0.00464876	0.376003	WASF3/TENM4
GO:0072176	nephric duct development	10	2	0.00464876	0.376003	EPHA4/PKD2
GO:0007507	heart development	422	11	0.00474175	0.376003	EYA1/PDLIM4/JARID2/SMAD7/FLRT3/PKD2/SPARC/TENM4/SOX4/DLC1/SFRP2
GO:0000154	rRNA modification	33	3	0.00488363	0.376003	METTL15/BMT2/TFB1M
GO:0043506	regulation of JUN kinase activity	69	4	0.00589166	0.386765	MDFIC/EPHA4/PTPN1/SFRP2
GO:0050866	negative regulation of cell activation	110	5	0.00595894	0.386765	SH2B3/PDCD1LG2/SMAD7/SOCS6/PAG1
GO:1903034	regulation of response to wounding	110	5	0.00595894	0.386765	SH2B3/EPHA4/STK24/FAP/WFDC1
GO:1902229	regulation of intrinsic apoptotic signaling pathway in response to DNA damage	36	3	0.00624709	0.386765	ZNF385A/ACKR3/SFRP2
GO:0042471	ear morphogenesis	71	4	0.00651682	0.386765	EYA1/LRIG1/LRIG3/ZEB1
GO:0060840	artery development	71	4	0.00651682	0.386765	EYA1/SMAD7/PKD2/SOX4
GO:1903038	negative regulation of leukocyte cell-cell adhesion	72	4	0.00684529	0.386765	PDCD1LG2/SMAD7/SOCS6/PAG1
GO:0007254	JNK cascade	161	6	0.00692305	0.386765	MDFIC/EPHA4/GRIK2/PTPN1/SH3RF1/SFRP2
GO:0001822	kidney development	215	7	0.00745092	0.386765	MTSS1/NID1/EYA1/EPHA4/SMAD7/PKD2/SOX4
GO:0071158	positive regulation of cell cycle arrest	74	4	0.00753471	0.386765	ZNF385A/FAP/PKD2/SOX4
GO:2001021	negative regulation of response to DNA damage stimulus	74	4	0.00753471	0.386765	ZNF385A/ACKR3/RMI2/SFRP2
GO:0031646	positive regulation of neurological system process	39	3	0.00781635	0.386765	STX1A/WASF3/TENM4
GO:2001233	regulation of apoptotic signaling pathway	330	9	0.00785411	0.386765	PPIF/EYA1/ZNF385A/RTKN2/ACKR3/PTPN1/SGMS1/SH3RF1/SFRP2
GO:0001710	mesodermal cell fate commitment	13	2	0.00789393	0.386765	EYA1/SFRP2
GO:0035855	megakaryocyte development	13	2	0.00789393	0.386765	SH2B3/ZNF385A
GO:0090103	cochlea morphogenesis	13	2	0.00789393	0.386765	EYA1/ZEB1
GO:0035335	peptidyl-tyrosine dephosphorylation	76	4	0.00826842	0.390189	EYA1/PTPRU/DUSP5/PTPN1
GO:0042110	T cell activation	275	8	0.00832582	0.390189	PDCD1LG2/DOCK2/SMAD7/ZEB1/SOX4/SOCS6/PAG1/SH3RF1
GO:0120163	negative regulation of cold-induced thermogenesis	41	3	0.00898023	0.40264	ALDH1A1/MAP2K6/ACOT11
GO:1900119	positive regulation of execution phase of apoptosis	14	2	0.00914681	0.40264	FAP/DLC1
GO:0030155	regulation of cell adhesion	462	11	0.00915181	0.40264	SH2B3/NID1/PDCD1LG2/PTPRU/EPB41L5/PKP4/SMAD7/SOCS6/PAG1/DLC1/SFRP2
GO:0007259	JAK-STAT cascade	79	4	0.00945443	0.407424	SH2B3/PKD2/PTPN1/SOCS6
GO:0010950	positive regulation of endopeptidase activity	125	5	0.010093	0.407424	NLRP1/EPHA4/DAP/DLC1/SFRP2
GO:0072001	renal system development	228	7	0.0101183	0.407424	MTSS1/NID1/EYA1/EPHA4/SMAD7/PKD2/SOX4
GO:0097696	STAT cascade	81	4	0.0103036	0.407424	SH2B3/PKD2/PTPN1/SOCS6
GO:0051250	negative regulation of lymphocyte activation	82	4	0.0107461	0.407424	PDCD1LG2/SMAD7/SOCS6/PAG1
GO:0032872	regulation of stress-activated MAPK cascade	178	6	0.0110629	0.407424	MDFIC/EPHA4/GRIK2/PTPN1/SH3RF1/SFRP2
GO:0007423	sensory organ development	351	9	0.0114857	0.407424	EYA1/KCNK3/EPHA4/LRIG1/DLX2/LRIG3/CEBPD/ZEB1/SPARC
GO:0035904	aorta development	45	3	0.011598	0.407424	EYA1/PKD2/SOX4
GO:0070302	regulation of stress-activated protein kinase signaling cascade	180	6	0.0116446	0.407424	MDFIC/EPHA4/GRIK2/PTPN1/SH3RF1/SFRP2
GO:0032925	regulation of activin receptor signaling pathway	16	2	0.0118981	0.407424	SMAD7/FST
GO:0099560	synaptic membrane adhesion	16	2	0.0118981	0.407424	FLRT3/NTNG1
GO:0097190	apoptotic signaling pathway	482	11	0.0123087	0.407424	PPIF/EYA1/ZNF385A/DAP/STK24/RTKN2/ACKR3/PTPN1/SGMS1/SH3RF1/SFRP2
GO:0007178	transmembrane receptor protein serine/threonine kinase signaling pathway	237	7	0.0123349	0.407424	LTBP4/FAM83G/BTBD11/SMAD7/FST/ZEB1/SFRP2
GO:0003007	heart morphogenesis	183	6	0.0125572	0.407424	EYA1/SMAD7/PKD2/SOX4/DLC1/SFRP2
GO:0060562	epithelial tube morphogenesis	239	7	0.0128717	0.407424	MTSS1/EYA1/EPHA4/PKD2/SOX4/DLC1/SFRP2
GO:0050863	regulation of T cell activation	184	6	0.0128723	0.407424	PDCD1LG2/SMAD7/ZEB1/SOCS6/PAG1/SH3RF1
GO:0009792	embryo development ending in birth or egg hatching	486	11	0.0130296	0.407424	EYA1/TENT5C/EPB41L5/DLX2/NR5A2/PKD2/ZEB1/SOX4/DLC1/SFRP2/SEC24D
GO:0001708	cell fate specification	47	3	0.0130545	0.407424	EYA1/TENM4/SFRP2
GO:0045685	regulation of glial cell differentiation	47	3	0.0130545	0.407424	EPHA4/DLX2/TENM4
GO:0071498	cellular response to fluid shear stress	17	2	0.0133928	0.407424	MTSS1/PKD2
GO:0048562	embryonic organ morphogenesis	186	6	0.0135191	0.407424	EYA1/LRIG1/DLX2/LRIG3/PKD2/ZEB1
GO:0003208	cardiac ventricle morphogenesis	48	3	0.0138202	0.407424	SMAD7/SOX4/SFRP2
GO:0022407	regulation of cell-cell adhesion	243	7	0.0139955	0.407424	SH2B3/PDCD1LG2/PTPRU/EPB41L5/SMAD7/SOCS6/PAG1
GO:0061045	negative regulation of wound healing	49	3	0.014611	0.407424	SH2B3/FAP/WFDC1
GO:0048679	regulation of axon regeneration	18	2	0.0149645	0.407424	EPHA4/STK24
GO:0071425	hematopoietic stem cell proliferation	18	2	0.0149645	0.407424	ETV6/SFRP2
GO:1903319	positive regulation of protein maturation	18	2	0.0149645	0.407424	RHBDD1/SOX4
GO:0071156	regulation of cell cycle arrest	91	4	0.0152875	0.407424	ZNF385A/FAP/PKD2/SOX4
GO:0045165	cell fate commitment	139	5	0.0154266	0.407424	ZNF521/EYA1/DLX2/TENM4/SFRP2
GO:0098742	cell-cell adhesion via plasma-membrane adhesion molecules	139	5	0.0154266	0.407424	ANXA3/PCDH7/FLRT3/TENM4/NTNG1
GO:0001501	skeletal system development	370	9	0.0157471	0.407424	SH2B3/EYA1/SNX19/ZNF385A/DLX2/ZEB1/SPARC/SOX4/SFRP2
GO:0007411	axon guidance	193	6	0.0159622	0.407424	EPHA4/TRIO/FLRT3/LHX9/SEMA6D/NTNG1
GO:0001707	mesoderm formation	51	3	0.0162682	0.407424	EYA1/EPB41L5/SFRP2
GO:0048678	response to axon injury	51	3	0.0162682	0.407424	EPHA4/STK24/FLRT3
GO:0097485	neuron projection guidance	194	6	0.0163346	0.407424	EPHA4/TRIO/FLRT3/LHX9/SEMA6D/NTNG1
GO:0046633	alpha-beta T cell proliferation	19	2	0.0166115	0.407424	DOCK2/SH3RF1
GO:0099563	modification of synaptic structure	19	2	0.0166115	0.407424	EPHA4/WASF3
GO:0030336	negative regulation of cell migration	195	6	0.0167129	0.407424	PTPRU/STK24/SMAD7/SEMA6D/DLC1/SFRP2
GO:0052548	regulation of endopeptidase activity	252	7	0.016779	0.407424	NLRP1/EPHA4/DAP/WFDC1/DLC1/SH3RF1/SFRP2
GO:0043405	regulation of MAP kinase activity	253	7	0.0171108	0.407424	MDFIC/SH2B3/EPHA4/MAP2K6/DUSP5/PTPN1/SFRP2
GO:0030217	T cell differentiation	143	5	0.0172408	0.407424	DOCK2/SMAD7/ZEB1/SOX4/SH3RF1
GO:0002695	negative regulation of leukocyte activation	95	4	0.0176412	0.407424	PDCD1LG2/SMAD7/SOCS6/PAG1
GO:0010952	positive regulation of peptidase activity	144	5	0.0177155	0.407424	NLRP1/EPHA4/DAP/DLC1/SFRP2
GO:0048332	mesoderm morphogenesis	53	3	0.0180267	0.407424	EYA1/EPB41L5/SFRP2
GO:0001655	urogenital system development	256	7	0.0181342	0.407424	MTSS1/NID1/EYA1/EPHA4/SMAD7/PKD2/SOX4
GO:2001020	regulation of response to DNA damage stimulus	199	6	0.0182871	0.407424	EYA1/ZNF385A/ACKR3/DEK/RMI2/SFRP2
GO:0008045	motor neuron axon guidance	20	2	0.0183321	0.407424	EPHA4/NTNG1
GO:0010719	negative regulation of epithelial to mesenchymal transition	20	2	0.0183321	0.407424	SMAD7/SFRP2
GO:0050680	negative regulation of epithelial cell proliferation	97	4	0.0188983	0.415721	MTSS1/WFDC1/SPARC/SFRP2
GO:0090287	regulation of cellular response to growth factor stimulus	202	6	0.0195326	0.425334	LTBP4/SMAD7/PTPN1/FST/ZEB1/SFRP2
GO:0010001	glial cell differentiation	150	5	0.0207463	0.442985	EPHA4/DLX2/WASF3/TENM4/SOX4
GO:2000146	negative regulation of cell motility	205	6	0.0208348	0.442985	PTPRU/STK24/SMAD7/SEMA6D/DLC1/SFRP2
GO:0030509	BMP signaling pathway	101	4	0.0215757	0.442985	FAM83G/SMAD7/FST/SFRP2
GO:0046330	positive regulation of JNK cascade	101	4	0.0215757	0.442985	MDFIC/EPHA4/PTPN1/SH3RF1
GO:0032102	negative regulation of response to external stimulus	207	6	0.0217351	0.442985	SH2B3/NT5E/EPHA4/FAP/WFDC1/SEMA6D
GO:0061333	renal tubule morphogenesis	57	3	0.0218495	0.442985	MTSS1/EYA1/PKD2
GO:0060795	cell fate commitment involved in formation of primary germ layer	22	2	0.021987	0.442985	EYA1/SFRP2
GO:0070570	regulation of neuron projection regeneration	22	2	0.021987	0.442985	EPHA4/STK24
GO:0043507	positive regulation of JUN kinase activity	58	3	0.0228691	0.454838	MDFIC/EPHA4/PTPN1
GO:0072006	nephron development	103	4	0.0229973	0.454838	MTSS1/NID1/EYA1/PKD2
GO:0097194	execution phase of apoptosis	59	3	0.0239142	0.464526	STK24/FAP/DLC1
GO:0050982	detection of mechanical stimulus	23	2	0.0239181	0.464526	PKD2/ASIC3
GO:0052547	regulation of peptidase activity	273	7	0.0247604	0.476591	NLRP1/EPHA4/DAP/WFDC1/DLC1/SH3RF1/SFRP2
GO:1900117	regulation of execution phase of apoptosis	24	2	0.0259161	0.48258	FAP/DLC1
GO:0042254	ribosome biogenesis	277	7	0.0265335	0.48258	METTL15/GTF2H5/BMT2/TFB1M/GTF3A/NMD3/C1D
GO:0043281	regulation of cysteine-type endopeptidase activity involved in apoptotic process	161	5	0.027145	0.48258	NLRP1/DAP/DLC1/SH3RF1/SFRP2
GO:0045862	positive regulation of proteolysis	279	7	0.0274519	0.48258	NLRP1/EPHA4/DAP/SMAD7/RHBDD1/DLC1/SFRP2
GO:0071772	response to BMP	109	4	0.027599	0.48258	FAM83G/SMAD7/FST/SFRP2
GO:0071773	cellular response to BMP stimulus	109	4	0.027599	0.48258	FAM83G/SMAD7/FST/SFRP2
GO:0051403	stress-activated MAPK cascade	219	6	0.0276938	0.48258	MDFIC/EPHA4/GRIK2/PTPN1/SH3RF1/SFRP2
GO:0010470	regulation of gastrulation	25	2	0.0279794	0.48258	TENM4/SFRP2
GO:0032924	activin receptor signaling pathway	25	2	0.0279794	0.48258	SMAD7/FST
GO:0033363	secretory granule organization	25	2	0.0279794	0.48258	SNX19/ZNF385A
GO:0035909	aorta morphogenesis	25	2	0.0279794	0.48258	EYA1/SOX4
GO:0048333	mesodermal cell differentiation	25	2	0.0279794	0.48258	EYA1/SFRP2
GO:0043009	chordate embryonic development	477	10	0.0281782	0.48258	EYA1/TENT5C/EPB41L5/DLX2/PKD2/ZEB1/SOX4/DLC1/SFRP2/SEC24D
GO:0048704	embryonic skeletal system morphogenesis	63	3	0.0283499	0.48258	EYA1/DLX2/ZEB1
GO:0090092	regulation of transmembrane receptor protein serine/threonine kinase signaling pathway	163	5	0.0284293	0.48258	LTBP4/SMAD7/FST/ZEB1/SFRP2
GO:0000187	activation of MAPK activity	111	4	0.0292465	0.488754	MDFIC/MAP2K6/DUSP5/PTPN1
GO:0071901	negative regulation of protein serine/threonine kinase activity	111	4	0.0292465	0.488754	SH2B3/DUSP5/PTPN1/SFRP2
GO:0030510	regulation of BMP signaling pathway	64	3	0.0295226	0.489572	SMAD7/FST/SFRP2
GO:0002009	morphogenesis of an epithelium	414	9	0.0299371	0.491691	MTSS1/EYA1/EPHA4/EPB41L5/FLRT3/PKD2/SOX4/DLC1/SFRP2
GO:0098751	bone cell development	26	2	0.0301065	0.491691	SH2B3/ZNF385A
GO:0006919	activation of cysteine-type endopeptidase activity involved in apoptotic process	66	3	0.0319439	0.517776	NLRP1/DAP/DLC1
GO:0048713	regulation of oligodendrocyte differentiation	27	2	0.0322958	0.519574	DLX2/TENM4
GO:0043408	regulation of MAPK cascade	489	10	0.0326366	0.521168	MDFIC/SH2B3/EPHA4/MAP2K6/GRIK2/ACKR3/DUSP5/PTPN1/SH3RF1/SFRP2
GO:0048568	embryonic organ development	290	7	0.0328925	0.521393	SH2B3/EYA1/LRIG1/DLX2/LRIG3/PKD2/ZEB1
GO:0072080	nephron tubule development	67	3	0.0331924	0.522306	MTSS1/EYA1/PKD2
GO:0061326	renal tubule development	68	3	0.0344662	0.528095	MTSS1/EYA1/PKD2
GO:0014003	oligodendrocyte development	28	2	0.0345458	0.528095	WASF3/TENM4
GO:0051271	negative regulation of cellular component movement	231	6	0.0346486	0.528095	PTPRU/STK24/SMAD7/SEMA6D/DLC1/SFRP2
GO:2000116	regulation of cysteine-type endopeptidase activity	172	5	0.034684	0.528095	NLRP1/DAP/DLC1/SH3RF1/SFRP2
GO:0048514	blood vessel morphogenesis	426	9	0.0350075	0.528095	ANXA3/EYA1/FAP/SMAD7/ACKR3/PKD2/SPARC/SOX4/SFRP2
GO:0048729	tissue morphogenesis	496	10	0.0354566	0.528095	MTSS1/EYA1/EPHA4/EPB41L5/SMAD7/FLRT3/PKD2/SOX4/DLC1/SFRP2
GO:0021953	central nervous system neuron differentiation	118	4	0.035466	0.528095	EPHA4/DLX2/SOX4/SFRP2
GO:0048709	oligodendrocyte differentiation	69	3	0.035765	0.528095	DLX2/WASF3/TENM4
GO:0060993	kidney morphogenesis	69	3	0.035765	0.528095	EYA1/PKD2/SOX4
GO:0019722	calcium-mediated signaling	119	4	0.0364124	0.529677	MCTP2/NR5A2/ACKR3/PKD2
GO:0071363	cellular response to growth factor stimulus	499	10	0.036716	0.529677	LTBP4/EPB41L5/FAM83G/SMAD7/FLRT3/PTPN1/FST/ZEB1/SPARC/SFRP2
GO:0031641	regulation of myelination	29	2	0.036855	0.529677	WASF3/TENM4
GO:0043370	regulation of CD4-positive, alpha-beta T cell differentiation	29	2	0.036855	0.529677	SMAD7/SH3RF1
GO:0016331	morphogenesis of embryonic epithelium	120	4	0.0373733	0.53357	EPB41L5/SOX4/DLC1/SFRP2
GO:0030195	negative regulation of blood coagulation	30	2	0.0392219	0.552641	SH2B3/FAP
GO:0070098	chemokine-mediated signaling pathway	30	2	0.0392219	0.552641	SH2B3/ACKR3
GO:0016072	rRNA metabolic process	241	6	0.0412405	0.564642	METTL15/GTF2H5/BMT2/TFB1M/GTF3A/C1D
GO:0040013	negative regulation of locomotion	241	6	0.0412405	0.564642	PTPRU/STK24/SMAD7/SEMA6D/DLC1/SFRP2
GO:0032874	positive regulation of stress-activated MAPK cascade	124	4	0.0413625	0.564642	MDFIC/EPHA4/PTPN1/SH3RF1
GO:0007257	activation of JUN kinase activity	31	2	0.0416451	0.564642	MDFIC/PTPN1
GO:0050819	negative regulation of coagulation	31	2	0.0416451	0.564642	SH2B3/FAP
GO:1900047	negative regulation of hemostasis	31	2	0.0416451	0.564642	SH2B3/FAP
GO:0070304	positive regulation of stress-activated protein kinase signaling cascade	125	4	0.0423962	0.567324	MDFIC/EPHA4/PTPN1/SH3RF1
GO:0001657	ureteric bud development	74	3	0.0426324	0.567324	EYA1/SMAD7/PKD2
GO:0031644	regulation of neurological system process	74	3	0.0426324	0.567324	STX1A/WASF3/TENM4
GO:0072163	mesonephric epithelium development	75	3	0.0440797	0.574265	EYA1/SMAD7/PKD2
GO:0072164	mesonephric tubule development	75	3	0.0440797	0.574265	EYA1/SMAD7/PKD2
GO:0051249	regulation of lymphocyte activation	245	6	0.0440855	0.574265	PDCD1LG2/SMAD7/ZEB1/SOCS6/PAG1/SH3RF1
GO:0021915	neural tube development	127	4	0.0445073	0.574265	PKD2/SOX4/DLC1/SFRP2
GO:0001510	RNA methylation	76	3	0.0455514	0.574265	METTL15/BMT2/TFB1M
GO:0001823	mesonephros development	76	3	0.0455514	0.574265	EYA1/SMAD7/PKD2
GO:0021782	glial cell development	76	3	0.0455514	0.574265	WASF3/TENM4/SOX4
GO:0046631	alpha-beta T cell activation	76	3	0.0455514	0.574265	DOCK2/SMAD7/SH3RF1
GO:0072009	nephron epithelium development	76	3	0.0455514	0.574265	MTSS1/EYA1/PKD2
GO:0050865	regulation of cell activation	313	7	0.0464998	0.582813	SH2B3/PDCD1LG2/SMAD7/ZEB1/SOCS6/PAG1/SH3RF1
GO:0014013	regulation of gliogenesis	77	3	0.0470473	0.586267	EPHA4/DLX2/TENM4
GO:0043409	negative regulation of MAPK cascade	131	4	0.0489041	0.589445	SH2B3/DUSP5/PTPN1/SFRP2
GO:0000413	protein peptidyl-prolyl isomerization	34	2	0.0492385	0.589445	PPIF/CWC27
GO:0048546	digestive tract morphogenesis	34	2	0.0492385	0.589445	EPB41L5/SFRP2
GO:0050919	negative chemotaxis	34	2	0.0492385	0.589445	FLRT3/SEMA6D
GO:1990823	response to leukemia inhibitory factor	79	3	0.0501112	0.589445	JARID2/SMAD7/NR5A2
GO:1990830	cellular response to leukemia inhibitory factor	79	3	0.0501112	0.589445	JARID2/SMAD7/NR5A2
GO:0071902	positive regulation of protein serine/threonine kinase activity	254	6	0.0509292	0.589445	MDFIC/EPHA4/MAP2K6/DUSP5/PKD2/PTPN1
GO:0007369	gastrulation	133	4	0.0511896	0.589445	EYA1/EPB41L5/TENM4/SFRP2
GO:0031099	regeneration	133	4	0.0511896	0.589445	ANXA3/EPHA4/PTPRU/STK24
GO:0043406	positive regulation of MAP kinase activity	192	5	0.0514473	0.589445	MDFIC/EPHA4/MAP2K6/DUSP5/PTPN1
GO:2001237	negative regulation of extrinsic apoptotic signaling pathway	80	3	0.051679	0.589445	EYA1/SH3RF1/SFRP2
GO:0031103	axon regeneration	35	2	0.0518729	0.589445	EPHA4/STK24
GO:0061098	positive regulation of protein tyrosine kinase activity	35	2	0.0518729	0.589445	EPHA4/PTPN1
GO:0007159	leukocyte cell-cell adhesion	193	5	0.0523911	0.589445	NT5E/PDCD1LG2/SMAD7/SOCS6/PAG1
GO:0006935	chemotaxis	391	8	0.0532223	0.589445	EPHA4/TRIO/DOCK2/FLRT3/LHX9/ACKR3/SEMA6D/NTNG1
GO:0042330	taxis	393	8	0.0545273	0.589445	EPHA4/TRIO/DOCK2/FLRT3/LHX9/ACKR3/SEMA6D/NTNG1
GO:0030514	negative regulation of BMP signaling pathway	36	2	0.0545568	0.589445	SMAD7/SFRP2
GO:0060412	ventricular septum morphogenesis	36	2	0.0545568	0.589445	SMAD7/SOX4
GO:0032092	positive regulation of protein binding	82	3	0.0548852	0.589445	EPHA4/EPB41L5/NMD3
GO:0034333	adherens junction assembly	82	3	0.0548852	0.589445	EPB41L5/SMAD7/DLC1
GO:0045580	regulation of T cell differentiation	82	3	0.0548852	0.589445	SMAD7/ZEB1/SH3RF1
GO:0048640	negative regulation of developmental growth	82	3	0.0548852	0.589445	JARID2/SEMA6D/SFRP2
GO:0071900	regulation of protein serine/threonine kinase activity	397	8	0.0571988	0.589445	MDFIC/SH2B3/EPHA4/MAP2K6/DUSP5/PKD2/PTPN1/SFRP2
GO:0060485	mesenchyme development	198	5	0.0572617	0.589445	EPB41L5/SMAD7/PKD2/SEMA6D/SFRP2
GO:1990868	response to chemokine	37	2	0.0572888	0.589445	SH2B3/ACKR3
GO:1990869	cellular response to chemokine	37	2	0.0572888	0.589445	SH2B3/ACKR3
GO:2000514	regulation of CD4-positive, alpha-beta T cell activation	37	2	0.0572888	0.589445	SMAD7/SH3RF1
GO:1905114	cell surface receptor signaling pathway involved in cell-cell signaling	468	9	0.0573626	0.589445	MDFIC/PTPRU/PORCN/STX1A/GRIK2/PKD2/SOX4/DEPDC1B/SFRP2
GO:0007498	mesoderm development	84	3	0.0581847	0.589445	EYA1/EPB41L5/SFRP2
GO:0042063	gliogenesis	199	5	0.0582662	0.589445	EPHA4/DLX2/WASF3/TENM4/SOX4
GO:0045785	positive regulation of cell adhesion	263	6	0.0583933	0.589445	NID1/PDCD1LG2/PTPRU/EPB41L5/SMAD7/SFRP2
GO:0046649	lymphocyte activation	400	8	0.0592565	0.589445	PDCD1LG2/DOCK2/SMAD7/ZEB1/SOX4/SOCS6/PAG1/SH3RF1
GO:0050954	sensory perception of mechanical stimulus	85	3	0.059869	0.589445	EYA1/LRIG1/ASIC3
GO:0051384	response to glucocorticoid	85	3	0.059869	0.589445	ANXA3/PTPRU/SPARC
GO:0007050	cell cycle arrest	202	5	0.0613404	0.589445	ZNF385A/MAP2K6/FAP/PKD2/SOX4
GO:0030098	lymphocyte differentiation	202	5	0.0613404	0.589445	DOCK2/SMAD7/ZEB1/SOX4/SH3RF1
GO:0001704	formation of primary germ layer	86	3	0.0615761	0.589445	EYA1/EPB41L5/SFRP2
GO:0048706	embryonic skeletal system development	86	3	0.0615761	0.589445	EYA1/DLX2/ZEB1
GO:0002931	response to ischemia	39	2	0.062892	0.589445	PPIF/MAP2K6
GO:0046637	regulation of alpha-beta T cell differentiation	39	2	0.062892	0.589445	SMAD7/SH3RF1
GO:0090101	negative regulation of transmembrane receptor protein serine/threonine kinase signaling pathway	87	3	0.0633059	0.589445	SMAD7/FST/SFRP2
GO:0006364	rRNA processing	204	5	0.0634404	0.589445	METTL15/GTF2H5/BMT2/TFB1M/C1D
GO:0001763	morphogenesis of a branching structure	144	4	0.0647885	0.589445	EYA1/DLX2/PKD2/SFRP2
GO:0043410	positive regulation of MAPK cascade	338	7	0.0649072	0.589445	MDFIC/EPHA4/MAP2K6/ACKR3/DUSP5/PTPN1/SH3RF1
GO:0001841	neural tube formation	89	3	0.0668326	0.589445	SOX4/DLC1/SFRP2
GO:0008630	intrinsic apoptotic signaling pathway in response to DNA damage	89	3	0.0668326	0.589445	ZNF385A/ACKR3/SFRP2
GO:0017015	regulation of transforming growth factor beta receptor signaling pathway	90	3	0.0686291	0.589445	LTBP4/SMAD7/ZEB1
GO:0001658	branching involved in ureteric bud morphogenesis	41	2	0.0686726	0.589445	EYA1/PKD2
GO:0034198	cellular response to amino acid starvation	41	2	0.0686726	0.589445	BMT2/DAP
GO:0061041	regulation of wound healing	91	3	0.0704476	0.589445	SH2B3/FAP/WFDC1
GO:0031102	neuron projection regeneration	42	2	0.0716263	0.589445	EPHA4/STK24
GO:0032835	glomerulus development	42	2	0.0716263	0.589445	MTSS1/NID1
GO:0045600	positive regulation of fat cell differentiation	42	2	0.0716263	0.589445	ZNF385A/SFRP2
GO:0050732	negative regulation of peptidyl-tyrosine phosphorylation	42	2	0.0716263	0.589445	SH2B3/SFRP2
GO:0007389	pattern specification process	278	6	0.0722247	0.589445	EYA1/EPB41L5/DLX2/PKD2/ZEB1/SFRP2
GO:0045598	regulation of fat cell differentiation	92	3	0.0722878	0.589445	ZNF385A/TRIO/SFRP2
GO:1903844	regulation of cellular response to transforming growth factor beta stimulus	92	3	0.0722878	0.589445	LTBP4/SMAD7/ZEB1
GO:0050673	epithelial cell proliferation	279	6	0.0732088	0.589445	MTSS1/EYA1/FAP/WFDC1/SPARC/SFRP2
GO:0001568	blood vessel development	493	9	0.0743041	0.589445	ANXA3/EYA1/FAP/SMAD7/ACKR3/PKD2/SPARC/SOX4/SFRP2
GO:0051216	cartilage development	151	4	0.074334	0.589445	SNX19/DLX2/ZEB1/SFRP2
GO:0043367	CD4-positive, alpha-beta T cell differentiation	43	2	0.0746207	0.589445	SMAD7/SH3RF1
GO:0060038	cardiac muscle cell proliferation	43	2	0.0746207	0.589445	JARID2/TENM4
GO:0003206	cardiac chamber morphogenesis	94	3	0.0760324	0.589445	SMAD7/SOX4/SFRP2
GO:0030072	peptide hormone secretion	153	4	0.0771858	0.589445	SNX19/LTBP4/STX1A/SOX4
GO:0001756	somitogenesis	44	2	0.0776547	0.589445	EPB41L5/SFRP2
GO:1990928	response to amino acid starvation	44	2	0.0776547	0.589445	BMT2/DAP
GO:0051592	response to calcium ion	95	3	0.0779365	0.589445	PPIF/PKD2/SPARC
GO:0071804	cellular potassium ion transport	95	3	0.0779365	0.589445	KCNK3/KCNQ5/PKD2
GO:0071805	potassium ion transmembrane transport	95	3	0.0779365	0.589445	KCNK3/KCNQ5/PKD2
GO:0009611	response to wounding	426	8	0.0790569	0.589445	SH2B3/EPHA4/STK24/FAP/FLRT3/WFDC1/SPARC/HPS5
GO:0050806	positive regulation of synaptic transmission	96	3	0.0798614	0.589445	EPHA4/STX1A/GRIK2
GO:2000134	negative regulation of G1/S transition of mitotic cell cycle	96	3	0.0798614	0.589445	ZNF385A/PKD2/SOX4
GO:0032410	negative regulation of transporter activity	45	2	0.0807271	0.589445	PPIF/PKD2
GO:0031960	response to corticosteroid	97	3	0.081807	0.589445	ANXA3/PTPRU/SPARC
GO:0045619	regulation of lymphocyte differentiation	97	3	0.081807	0.589445	SMAD7/ZEB1/SH3RF1
GO:0002694	regulation of leukocyte activation	289	6	0.0834727	0.589445	PDCD1LG2/SMAD7/ZEB1/SOCS6/PAG1/SH3RF1
GO:0003231	cardiac ventricle development	98	3	0.0837731	0.589445	SMAD7/SOX4/SFRP2
GO:1902807	negative regulation of cell cycle G1/S phase transition	98	3	0.0837731	0.589445	ZNF385A/PKD2/SOX4
GO:0031016	pancreas development	46	2	0.0838368	0.589445	NR5A2/SOX4
GO:0019932	second-messenger-mediated signaling	222	5	0.0841434	0.589445	MCTP2/ADGRL2/NR5A2/ACKR3/PKD2
GO:0051348	negative regulation of transferase activity	223	5	0.0853875	0.589445	SH2B3/SMAD7/DUSP5/PTPN1/SFRP2
GO:0048524	positive regulation of viral process	99	3	0.0857595	0.589445	MDFIC/SMC3/NR5A2
GO:0030193	regulation of blood coagulation	47	2	0.0869827	0.589445	SH2B3/FAP
GO:0060675	ureteric bud morphogenesis	47	2	0.0869827	0.589445	EYA1/PKD2
GO:0061515	myeloid cell development	47	2	0.0869827	0.589445	SH2B3/ZNF385A
GO:0010817	regulation of hormone levels	294	6	0.0888919	0.589445	ALDH1A1/SNX19/ALDH9A1/LTBP4/STX1A/SOX4
GO:0043280	positive regulation of cysteine-type endopeptidase activity involved in apoptotic process	101	3	0.0897921	0.589445	NLRP1/DAP/DLC1
GO:0018208	peptidyl-proline modification	48	2	0.0901637	0.589445	PPIF/CWC27
GO:0045669	positive regulation of osteoblast differentiation	48	2	0.0901637	0.589445	CEBPD/SFRP2
GO:0072171	mesonephric tubule morphogenesis	48	2	0.0901637	0.589445	EYA1/PKD2
GO:1900046	regulation of hemostasis	48	2	0.0901637	0.589445	SH2B3/FAP
GO:1904063	negative regulation of cation transmembrane transport	48	2	0.0901637	0.589445	PPIF/PKD2
GO:0061564	axon development	367	7	0.091141	0.589445	EPHA4/TRIO/STK24/FLRT3/LHX9/SEMA6D/NTNG1
GO:0001838	embryonic epithelial tube formation	102	3	0.091838	0.589445	SOX4/DLC1/SFRP2
GO:0106106	cold-induced thermogenesis	102	3	0.091838	0.589445	ALDH1A1/MAP2K6/ACOT11
GO:0120161	regulation of cold-induced thermogenesis	102	3	0.091838	0.589445	ALDH1A1/MAP2K6/ACOT11
GO:0048762	mesenchymal cell differentiation	163	4	0.0922532	0.589445	EPB41L5/SMAD7/SEMA6D/SFRP2
GO:0050730	regulation of peptidyl-tyrosine phosphorylation	163	4	0.0922532	0.589445	SH2B3/EPHA4/PTPN1/SFRP2
GO:0050818	regulation of coagulation	49	2	0.0933787	0.589445	SH2B3/FAP
GO:0045444	fat cell differentiation	164	4	0.0938324	0.589445	ZNF385A/TRIO/CEBPD/SFRP2
GO:0060348	bone development	164	4	0.0938324	0.589445	SH2B3/ZNF385A/SPARC/SFRP2
GO:0032259	methylation	299	6	0.0945006	0.589445	METTL15/NDUFAF5/BMT2/TFB1M/JARID2/FAM98B
GO:0090068	positive regulation of cell cycle process	231	5	0.0956888	0.589445	ZNF385A/FAP/PKP4/PKD2/SOX4
GO:0033077	T cell differentiation in thymus	50	2	0.0966267	0.589445	DOCK2/ZEB1
GO:0090596	sensory organ morphogenesis	166	4	0.0970294	0.589445	EYA1/LRIG1/LRIG3/ZEB1
GO:0042098	T cell proliferation	105	3	0.0980909	0.589445	PDCD1LG2/DOCK2/SH3RF1
GO:0072175	epithelial tube formation	105	3	0.0980909	0.589445	SOX4/DLC1/SFRP2
GO:0034109	homotypic cell-cell adhesion	51	2	0.0999066	0.589445	SH2B3/PTPRU
